# Supplementary material for: Regulatory dynamics of gene expression in the developing male gametophyte of Arabidopsis
Source: Plant Reprod. 2022 Oct 25;36(3):213–41. doi: 10.1007/s00497-022-00452-5 (PMC10363097; doi:10.1007/s00497-022-00452-5)
Supplement: Supplementary file 1 — Supplementary file1 (XLSX 5070 kb) [file 497_2022_452_MOESM1_ESM.xlsx]

## Sheet: S1_description
Supplementary file 1	TPM values for RNA-seq samples of Col-0 and Ler-0 with AGI identifiers
sheet: Col-0	first column indicates Araport gene ID followed by columns stating expression in TPM in each developmental stage and biological replica in Col-0 accession.
sheet: Ler-0	first column indicates Araport gene ID followed by columns stating expression in TPM in each developmental stage and biological replica in Ler-0 accession.

## Sheet: Col-0
	Col-0
gene_id	UNM_1	UNM_2	UNM_3	BCP_1	BCP_2	BCP_3	TCP_1	TCP_2	TCP_3	MPG_1	MPG_2	MPG_3
AT1G01010	1.78	4.02	3.47	0.88	1.59	1.22	0.16	0	0.05	0.38	0	0
AT1G01020	56.12	52.81	60.83	49.05	47.41	57.73	6.5	5.76	6.13	4.82	2.18	2
AT1G01030	1.06	0.29	0.66	0.18	0.68	0.13	0.15	0.04	0.04	0.16	0.03	0.03
AT1G01040	2.51	3.33	2.12	2.7	4	4.59	2.37	2.71	1.79	0.82	0.51	0.3
AT1G01046	0.58	0	0	0.46	0	1.17	0	0.54	0	0	0	0
AT1G01050	223.16	218.18	223.74	283.77	385.85	301.13	318.64	303.98	219.17	50.83	32.54	37.56
AT1G01060	8.25	7.67	8.24	5.71	4.46	7.15	23.58	24.05	14.81	2.27	1.48	1.26
AT1G01070	0	0	0	0	0	0	0	0	0	0.05	0	0
AT1G01080	9.23	11.91	11.3	11.49	7.27	11.49	0	0.09	0	0.32	0.11	0.23
AT1G01090	131.02	128.5	132.67	112.83	81.54	97.68	66.06	65.17	44.06	12.18	6.54	8.22
AT1G01100	997.73	1032.92	962.49	1082.06	953.5	979.61	11.73	9.91	7.88	33.56	5.77	13.36
AT1G01110	0.04	0.03	0	0.09	1.13	0.24	0	0	0	0.07	0	0
AT1G01120	1.14	0.56	0.39	0.69	0.74	0.28	0.04	0	0	0.03	0.03	0.09
AT1G01130	20.58	25.74	19.03	23.35	15.85	16.68	0	0.24	0	1.13	0	0.38
AT1G01140	34.81	40.65	31.14	37.03	27.48	33.6	55.74	68.83	41.47	13.67	13.07	12.74
AT1G01150	1.19	1.07	1.77	0.89	0.85	0.07	0	0	0	0.06	0.05	0
AT1G01160	44.3	48.49	48.93	40.28	35.54	43.81	0.71	0.53	0.9	1.47	0.32	0.18
AT1G01170	1.68	5.64	3.02	0.8	2.41	1.22	0	0	0	0.96	0.14	0
AT1G01180	2.19	1.31	1.12	1.48	0.28	0.91	0	0.05	0	0	0	0
AT1G01183	0	1.68	0	0	0	1.02	0	0	0	0	0	0
AT1G01190	0.1	0	0	0	0	0	0.86	0.6	0.5	0.99	0.5	0.9
AT1G01200	0.27	0.23	0.15	0.27	0.53	0.28	0	0	0	0.06	0.05	0
AT1G01210	150.26	160.66	160.37	198.51	177.44	183.04	3.24	3.56	2.11	9.59	3.07	4.08
AT1G01220	15.11	16.51	17.31	14.92	12.34	14.27	0.31	0.95	0.44	0.39	0.02	0.16
AT1G01225	56.73	60.55	68.86	55.68	32.08	43.34	0.26	0.15	0.29	0.55	0.12	0.98
AT1G01230	63.7	60.42	50.69	55.27	64.25	60.46	30.48	30.44	27.26	7.17	4.82	7.11
AT1G01240	5.01	3.86	3.24	6.92	12.82	12.88	4.39	4.32	3.09	1.48	0.53	0.21
AT1G01250	0	0	0	0	0	0	0	0	0	0	0	0
AT1G01260	17.86	21.34	17.68	11.71	5.19	6.16	5.37	4.81	4.67	4.1	4.64	4.43
AT1G01270	0	0	0	0	0	0	0	0	0	0	0	0
AT1G01280	0.1	0.04	0.06	0.12	0.14	0.21	1.97	1.68	1.67	0.54	0.32	0.23
AT1G01290	32.37	34.4	35.97	38.95	35.72	35.87	6.08	5.18	3.69	1.61	0.28	0.89
AT1G01300	3.05	3.1	3.42	2.86	2.41	3.17	0.13	0.26	0.15	0.03	0.22	0.35
AT1G01305	0	0	0	0	0	0	0.16	0.27	0.4	1.01	1.69	2.22
AT1G01310	13.68	11.91	6.57	2.94	10.19	5.06	661	640.18	924.58	1822.25	1807.75	1726.67
AT1G01320	4.61	7.25	6.49	4.42	2.96	5.61	2.87	3.09	4.47	6.78	4.76	5.06
AT1G01335	0	0	0	0	0	0	0	0	0	0	0	0
AT1G01340	1.7	2.96	1.15	1.59	3.43	2.97	8.18	10.49	11.51	7.83	7.25	7.16
AT1G01350	50.17	54.11	52.08	45.1	35.04	50.37	3.78	5.47	2.86	3.36	2.38	2.12
AT1G01355	14.78	17.55	13.78	25.74	27.17	27.08	8.25	8.06	4.95	2.92	1.59	2.5
AT1G01360	18.5	15.72	18.14	13.21	13.06	13.9	21.98	19.65	17.76	6.51	6	5.89
AT1G01370	14.21	16.05	14.66	9.15	6.14	7.75	0.38	1.29	0.76	1.06	0.34	0.38
AT1G01380	0	0	0	0.77	1.57	0.49	0	0	0	0.09	0	0.12
AT1G01390	0.13	0.04	0.05	0	0.13	0	0.05	0	0	0	0	0.07
AT1G01400	6.75	5.57	2.49	4.22	1.63	4.19	0	0.14	0.07	0.45	0.11	0.05
AT1G01410	0.15	0	0.08	0.18	0.32	0.08	0	0	0	0	0	0
AT1G01420	0	0	0.12	0	0.08	0	0	0.1	0.25	0	0	0
AT1G01430	10.69	10.93	9.03	8.38	7.75	9.95	0.08	0.67	0.42	0.17	0.24	0.73
AT1G01440	11.43	14.67	10.66	6.38	3.07	4.49	0.28	0.66	0.98	1.99	2.05	2.34
AT1G01448	8.71	7.67	6.96	7.56	2.79	5.72	0.94	0.81	1.05	0.62	0.24	0.57
AT1G01450	0.8	1.74	1.7	0.77	0.07	1.35	0.36	0.36	0	0.28	0	0
AT1G01453	0.54	0	0.15	0.1	0.14	0.07	0.22	0	0	0.12	0	0.05
AT1G01460	2.96	2.83	2.49	1.26	2.32	1.39	92.04	89.76	178.16	437.11	422.04	418.31
AT1G01470	1.1	0.87	0.2	0.83	1.07	0.43	0.07	0.23	0.17	0.54	0.43	0.95
AT1G01480	0.56	1.09	0.58	0.82	0.62	0.71	0.05	0.13	0.18	0	0	0.03
AT1G01490	4.11	3.05	3.87	3.16	1.68	2.76	9.67	9.78	8.21	2.63	1.82	1.72
AT1G01500	22.21	23.25	25.08	22.47	29.21	28.02	142.14	150.97	142.2	143.12	145.48	138.12
AT1G01510	29.35	33.46	34.89	26.44	16.33	24.82	2.95	3.88	2.95	1.68	1.29	1.24
AT1G01520	3.1	2.44	1.01	3.09	2.24	2.21	0.96	0.46	0.72	0.05	0.42	0.23
AT1G01530	0	0	0	0	0	0	0	0	0.32	0	0	0
AT1G01540	13.27	11.3	12.68	13.09	22.76	19.27	0.14	0.52	0.32	0.76	0.27	0.72
AT1G01550	34.2	37.69	35.44	43.83	47.3	41.31	22.72	28.73	18.23	3.09	1.15	1.96
AT1G01560	0.2	1.4	0.85	1.11	0.68	0.1	0	0.05	0	0	0	0.08
AT1G01570	22.99	20.74	23.68	18.96	6.35	10.97	1	1.01	1.01	2.11	1.04	1.61
AT1G01580	0.03	0	0.24	0.02	0.09	0	0.13	0.09	0.14	0.03	0	0.02
AT1G01590	0.21	0	0.17	0	0	0	0	0	0	0	0	0
AT1G01600	1.21	0.69	0.92	1.32	1.53	1.44	0.04	0.1	0.1	0.09	0.19	0.15
AT1G01610	10.81	7.46	3.69	6.72	3.7	4.11	0	0	0.04	0.41	0.13	0.09
AT1G01620	2.65	2.91	2.36	2	3.12	2.09	0	0	0.06	1.48	0.71	1.29
AT1G01630	2.05	2.22	1.35	2.6	2.25	2.69	0	0	0	0.1	0	0.04
AT1G01640	180.34	181.63	198.46	149.53	97.55	132.91	1.58	1.13	0.84	2.6	0.7	1.81
AT1G01650	3.75	4.71	2.49	2.72	2.95	3.26	2.61	2.19	1.69	0.86	0.94	0.81
AT1G01660	0.8	1.3	0.13	2.13	1.2	0.82	0.05	0.13	0.11	0.13	0	0.06
AT1G01670	8.75	7.1	12.12	10.27	9.69	9.47	0.28	0.32	0	0.37	0.07	0.18
AT1G01680	1.26	1.11	1.31	1.61	1.27	1.34	0	0	0	0	0.06	0
AT1G01690	21.52	21.23	24.56	12.03	11.97	11.65	1.29	0.5	1.12	0.57	0.26	0.23
AT1G01695	1.23	0.16	1.09	2.62	0.38	0.55	0	0.05	0	0	0	0
AT1G01700	0.05	0	0	0	0	0	0	0	0	0.05	0	0
AT1G01710	35.66	29.46	36.83	34.19	37.57	36.76	15.93	14.93	9.83	4.3	2.45	2.44
AT1G01715	17.78	20.6	21.69	22.47	12.25	14.58	0.31	1.06	0.18	0.5	0.23	0.28
AT1G01720	9.51	8.5	10.09	12.23	12.94	14.92	5.16	7.13	3.45	1.74	0.39	0.55
AT1G01725	4.19	3.63	4.63	5.33	9.97	5.43	5.92	4.73	4.86	2.66	1.19	2.48
AT1G01730	16.2	13.37	18.13	16.25	10.96	12.34	0.38	0.07	0	0.24	0	0.36
AT1G01740	9.42	6.25	7.95	8.87	3.91	3.75	0.17	0.09	0.05	0.48	0.07	0.09
AT1G01750	3.67	1.72	2.32	5.29	6.19	5.06	0	0.19	0.23	0.08	0	0
AT1G01760	7.33	4.25	4.3	4.46	3.85	4.12	1.23	1.35	1.59	0.19	0.69	0.97
AT1G01770	21.48	22.11	29.58	21.26	21.39	24.72	8.02	7.59	7.51	3.51	2.27	2.7
AT1G01780	48.15	45.62	43.93	108.43	205.92	129.57	794.6	823.15	867.22	1111.26	1124.76	1109.47
AT1G01790	9.8	9.58	9.42	5.79	2.82	7.75	1.9	2.45	1.71	1.56	1.42	1.33
AT1G01800	30.04	22.6	28.39	33.17	37.48	30.23	0.59	0.5	0.5	1.4	0.12	0.4
AT1G01810	58.33	56.13	56.78	52.18	25.08	40.21	0	0	0	1.3	0.11	0.2
AT1G01820	31.87	34.49	36.86	24.84	26.22	33.09	0	0	0.12	1.27	0.26	0.29
AT1G01830	5.69	6.97	7.93	4.5	1.57	3.33	0.12	0	0.03	0.06	0	0
AT1G01840	2.98	3.18	3.04	5.52	5.92	2.5	0	0	0	0	0	0
AT1G01860	10.78	9.46	9.77	8.26	5.59	10.17	1.01	1.1	0.73	1.04	1.16	1.25
AT1G01870	0	0	0	0	3.86	0	0	0	0	0	0	0
AT1G01880	14.09	14.73	14.42	9.84	7.37	12.36	9.69	7.52	14.19	22.85	26.56	26.24
AT1G01890	0	0	0	0	0	0	0	0	0	0	0	0
AT1G01900	0.03	0.04	0.03	0.04	0.06	0.25	0	0.05	0	0.19	0	0.02
AT1G01910	135.28	149.45	138.41	123.3	96.97	127.33	19.68	20.58	14.33	6.98	4.3	4.54
AT1G01920	40.04	37.01	40.42	32.1	25.05	37.45	3.95	4.74	4.09	3.81	1.64	1.72
AT1G01930	24.87	25.76	23.84	22.5	14.38	21.15	12.62	15.95	11.37	9.06	6.3	7.45
AT1G01940	44.02	34.53	30.83	41.77	33.61	34.61	1.5	0.27	0.18	2.47	0.61	0.29
AT1G01950	21.54	26.56	26.79	18.63	12.85	17.26	1.05	0.51	0.95	0.38	0.11	0.26
AT1G01960	24.58	22.22	22.3	23.39	14.48	19.13	7.53	6.26	4.5	1.37	0.68	0.92
AT1G01970	11.08	16.25	17.31	13.01	9.46	12.86	0	0.36	0	0.35	0.08	0.39
AT1G01980	6.44	6.04	2.46	1.6	2.75	3.18	106.5	109.69	264.12	834.32	899.86	881.96
AT1G01990	23.51	26.14	21.69	23.45	18.16	21.19	1.95	2.28	1.39	1.56	1.09	1.59
AT1G02000	16.88	15.75	14.24	7.01	6.9	7.2	275.59	287.01	398.59	799.34	853.69	834.4
AT1G02010	10	13.54	10.42	26.13	60.47	42.82	231.59	246.16	190.77	73.39	72.61	71.77
AT1G02020	6.36	7.82	8	8.01	3.21	7.55	5	4.56	4.63	1.71	1.2	1.63
AT1G02030	0.04	0.09	0.04	0	0.08	0	0.29	0.07	0.04	0.1	0	0.06
AT1G02040	5.59	6.25	4.62	11.42	36.41	19.14	436.84	436.21	331.48	40.25	17.59	20.55
AT1G02050	9.34	10.22	12.45	9.71	9.55	10.27	0.41	0.35	0.6	0.37	0	0.47
AT1G02060	8.93	11.19	13.21	7.34	1.49	8.1	0.16	0.03	0.03	0.29	0.03	0.24
AT1G02065	0	0.04	0	0	0.2	0	0	0	0	0.17	0	0
AT1G02067	0	0	0	0	0	0	0	0	0	0	0	0
AT1G02070	0.11	0.54	0	0.09	0.08	0	0.24	0	0	0.1	0	0.24
AT1G02080	19.87	18.74	19.5	18.65	16.16	18.27	3.43	2.81	2.26	2.27	1.9	2.29
AT1G02090	119.06	114.59	129.34	106.21	84.81	102.78	5.41	6.05	3.69	5.56	3.58	3.36
AT1G02100	43.88	44.91	41.49	50.09	52.55	53.35	24.19	28.12	19.18	15.13	14.9	16.65
AT1G02110	8.51	12.51	8.96	5.25	3.19	5.77	0.15	0.2	0.29	0.61	0.44	0.62
AT1G02120	13.98	10.21	13.67	7.68	7.62	9.64	0.21	0.14	0.07	0.43	0.24	0.22
AT1G02130	126.95	128	125.78	138.97	114.82	123.46	27.08	28.09	21.67	6.74	2.37	4.23
AT1G02140	180.42	205.89	210.2	200.36	174.71	174.24	60.39	61.77	54.95	42.13	36.45	38.17
AT1G02145	37.28	32.31	34.96	29.72	30.34	29.65	13.22	12.85	9.52	3.73	3.57	3.94
AT1G02150	12.09	16.04	17.4	9.45	6.75	10.3	0.59	0.27	0.34	0.65	0.13	0.15
AT1G02160	49.81	50.34	46.11	69.03	80.03	55.76	26.52	21	16.9	6.48	2.8	4.5
AT1G02170	36.65	36.3	33.63	26.82	34.69	31.07	41.83	39.68	29.24	22.24	23.94	22.68
AT1G02180	5.5	4.58	5.17	5.25	2.82	5.01	0.2	0.69	0.43	1.29	1.66	0.88
AT1G02190	0.75	0.47	0.08	0.24	4.5	1.96	0	0.07	0	0.03	0	0.14
AT1G02205	3.17	2.47	3.17	1.3	2.32	2.49	0.04	0.03	0.04	0.24	0.3	0.53
AT1G02210	0	0	0	0	0	0	0	0	0	0	0	0
AT1G02220	7.08	10.17	13.12	6.49	1.65	2.91	0.28	0	0.05	0.36	0	0.11
AT1G02230	0.34	0.14	0.19	0	0.48	0.46	0	0.11	0.27	0.25	0.05	0
AT1G02250	1.97	3.3	2.18	2.52	2.02	0.64	0	0	0	0	0	0
AT1G02260	7.78	6.63	9.44	6.83	5.07	6.68	0.89	0.91	0.42	0.17	0.08	0.12
AT1G02270	14.97	8.6	13.22	12.2	11.8	13.74	7.02	8.62	5.2	0.62	0.04	0.8
AT1G02280	119.9	135.59	131.85	98.1	75.15	75.63	4.93	3.87	2.8	3.31	0.73	1.37
AT1G02290	4.32	4.21	5.75	1.9	1	1.72	0	0	0	0.12	0	0
AT1G02300	0.11	0	0	0.09	0.31	0	0	0	0	0	0	0.08
AT1G02305	32.26	31.32	26.41	26.41	20.47	23.76	5.73	7.35	8.23	13.05	16.81	16.9
AT1G02310	0.3	0	0	0.05	0.04	0	0	0	0	0	0	0.04
AT1G02320	1.04	2.61	2.28	0.83	0	0	0	0.98	0	0	0	0
AT1G02330	62.11	55.21	57.58	52.62	30.31	47.94	7.36	8.1	6.36	4.22	3.73	2.73
AT1G02335	2.21	1.41	0.19	0	0.53	0.17	0	0	0	2.91	0.2	0.13
AT1G02340	0.18	0	0.07	0	0.04	0.06	0	0	0	0.05	0.05	0
AT1G02350	6.88	11.85	6.38	12.55	10.42	9.45	1.23	2.3	1.25	1.37	1.93	1.15
AT1G02360	0	0	0	0	0	0.3	0.08	0	0.14	0.26	0.12	0.06
AT1G02370	50.16	54.11	60.08	35.34	19.75	28.48	0.04	0	0.04	0.68	0	0.03
AT1G02380	11.95	10.9	13.01	8.31	3.02	6.34	0.9	0.18	0.41	1.98	1.63	0.46
AT1G02390	0.08	0	0	0	0	0	0	0	0	0	0	0
AT1G02400	0.7	1.75	1.9	0.32	0.53	1.53	0.13	0.42	0.05	0	0	0.04
AT1G02405	1.03	0.76	0.63	0.45	0.48	0.12	0.13	0.32	0	0.2	0.18	0.34
AT1G02410	59.93	61.57	63.91	51.1	46.73	53.94	33.88	30.6	22.02	11.25	8.61	8.24
AT1G02420	1.91	3.32	2.01	1.82	1.1	2.35	0.32	0.3	0.65	0.44	0.38	0.11
AT1G02430	1.46	0.62	1.03	1.78	1.91	1	0.68	0.12	0.16	0	0.13	0.21
AT1G02440	0.36	0.96	0.66	0.5	1.33	0.14	0.13	0.14	0.13	0	0	0
AT1G02450	0	0.35	0.16	0	0.1	0.29	0.31	0	0.13	0.25	0	0.21
AT1G02460	1.36	1.13	1.42	0.56	0.33	0.83	0	0	0	0.03	0	0
AT1G02470	0.79	0.22	0	1.11	1.65	0.53	2.99	3.62	1.39	0.31	0.41	0.26
AT1G02475	6.65	8.09	7.7	11.8	8.08	8.83	0.76	0.72	0.5	0.67	0.24	0.23
AT1G02480	0	0	0	0	0	0	0	0	0	0	0	0
AT1G02490	0	0	0	0	0	0.35	0	0	0	0	0	0
AT1G02500	187.72	207	194.59	162.23	141.84	172.49	99.78	110.52	79.84	52.39	48.93	45.16
AT1G02510	4.99	2.82	1.44	1.28	1.02	1.48	0.25	0	0	0.2	0.06	0.63
AT1G02520	1.33	0.72	0.29	1.15	0.6	0.56	0	0	0.02	0.14	0.03	0.01
AT1G02530	4.71	4.09	4.49	4.24	2.69	5.56	0	0	0	0.07	0	0
AT1G02540	0.49	1.14	0.32	0.7	0.07	0.1	0	0	0	0.51	0	0
AT1G02550	0.59	0.2	0	0.57	0	0.12	0	0	0	0	0	0
AT1G02560	64.48	65.44	65.43	56.8	44.43	47.61	6.35	8.59	5.43	3.41	0.74	0.98
AT1G02570	0	0	0	0	0.06	0	0	0	0	0	0	0
AT1G02575	0	0.07	0.09	0	0	0	0	0	0	0	0	0
AT1G02580	0.38	0.06	0.27	0.35	0.19	0.07	0	0	0	0.03	0.05	0.05
AT1G02590	0	0	0	0	0	0	0	0	0	0	0	0
AT1G02600	0	0	0	0	0	0	0	0	0	0	0	0
AT1G02610	0.41	0	0	0	0	0.42	0.82	0.43	0.9	3.3	3.48	3.17
AT1G02620	1.81	1.78	2.03	2.01	1.33	2.43	0	0	0	0.36	0	0
AT1G02630	0	0	0	0	0	0	0	0	0	0	0	0
AT1G02640	0.4	0	0.06	0	0.48	0.2	1.21	2.3	1.16	0.63	0.64	0.64
AT1G02650	1.02	0.53	0.84	0.03	0.44	0.5	0.7	1.11	2.68	3.79	3.17	3.66
AT1G02660	4.33	3.75	3.27	4.83	3.47	4.33	80.95	101.47	94.11	83.47	97.89	92.4
AT1G02670	9.45	7.91	5.3	6.89	3.79	7.07	1.6	2.25	1.64	1.47	0.41	1.3
AT1G02680	74.72	75.45	70.58	75.11	49.65	66.06	5.15	6.41	4.71	1.81	0.52	0.83
AT1G02690	299.26	343.72	376.15	168.1	81.23	150.73	0.83	1.06	0.8	2.46	0.46	1.05
AT1G02700	0	0	0.07	0.24	0.25	0.25	0.27	0.97	0.45	0.11	0.05	0.04
AT1G02705	0	0	0	0	0	0	0	0	0	0	0	0
AT1G02710	0	0	0	0	0	0	0	0	0	0	0	0
AT1G02720	13.78	17.55	12.36	15.3	10.83	12.37	4.81	7.14	2.45	1.24	0.52	1.07
AT1G02730	29.81	30.67	31.95	15.53	7.42	10.98	0.02	0.08	0.02	0.43	0	0.16
AT1G02740	69.43	54.94	61.45	52.67	40.12	52.97	3.34	2.84	2.87	1.84	0.62	1.24
AT1G02750	29.68	29.04	33.27	20.42	26.12	24.85	0.45	0.5	0.29	0.2	0.33	0
AT1G02760	0	0	0	0	0	0	0	0	0	0	0	0
AT1G02770	58.16	58.17	50.4	49.05	50.74	57.7	30.58	28.9	24.89	6.28	6.09	5.12
AT1G02780	1271.64	1262.91	1257.44	1382.83	1303.94	1276.32	117.55	111.41	75.12	54.25	10.91	22.87
AT1G02790	410.48	332.54	299.08	1426.61	3133.36	1959.63	10718.5	11397.6	12430.2	12340.5	14223.8	12845.8
AT1G02800	0.31	0.26	0	0.32	3.18	0.95	0	0	0	0.04	0	0.03
AT1G02810	0.15	0	0	0	0	0	0.08	0.14	0.21	0.6	0.45	0.31
AT1G02813	0	0	0	0	0.19	0.27	0.15	0	0	0	0	0
AT1G02816	58.17	54.02	60.68	64.63	65.16	58.22	5.67	5.84	5.38	3.63	2.05	2.9
AT1G02820	10.05	8.12	9.73	15.66	9.75	13.26	0	0	0.2	0.92	0.58	0.39
AT1G02830	4.6	4.7	1.62	3.66	2.63	4.02	0	0	0	0.18	0	0
AT1G02840	78.81	90.27	76.07	76.15	70.46	74.77	16.87	18.38	13.58	16.89	15.69	15.38
AT1G02850	1.25	0.77	0.74	0.66	1.76	2.08	0	0	0	0.22	0	0.03
AT1G02860	27.11	26.65	24.22	22.67	6.76	18.18	0.12	0	0	0.57	0.09	0
AT1G02870	106.23	107.28	97.63	89.49	60.39	75.35	0.11	0	0.19	2.3	0.24	0.74
AT1G02880	6.15	7.84	10.54	4.86	5.15	9.51	2.81	1.61	1.13	0.33	0.28	0.05
AT1G02890	9.13	9.8	9.61	13.01	10.2	13.89	6.75	6.87	7.56	5.24	6.76	5.27
AT1G02900	0	0.08	0	0	0.14	0	0	0	0	0.09	0	0
AT1G02910	6.09	4.28	8.42	5.86	5.03	6.89	1.1	1.13	0.75	0.31	0.39	0.63
AT1G02920	0.07	0.25	0.15	0.29	0	0	0	0	0	0	0	0
AT1G02930	1.07	0.55	0.76	0.84	1.18	1.29	0	0	0.09	0.12	0	0
AT1G02940	0	0	0	0	0	0	0	0	0	0	0	0
AT1G02950	0.09	0	0	0	0	0	0	0	0	0	0	0
AT1G02952	0	0	0	0	0	0	0	0	0	0	0	0
AT1G02960	16.47	16.39	14.38	22.07	15.8	18.79	5.85	7.66	4.33	2.58	0.97	1.54
AT1G02965	0.93	2.34	3.51	3.27	3.27	1.33	0.41	1.05	0	0	0.15	0.14
AT1G02970	2.39	1.85	1.7	2.31	1.91	2.46	1.74	1.36	0.96	1.43	1.62	1.64
AT1G02980	27.28	29	19.54	15.96	7.67	13.3	1.05	1.63	1.75	2.92	2.02	1.51
AT1G02990	3.94	3.6	7.87	4.56	3.33	4.47	12.04	13.55	10.99	9.46	9.65	10.01
AT1G03000	15.12	17.26	14.93	10.24	8.78	12.78	0.61	1.02	0.45	0.45	0.32	0.16
AT1G03010	0.22	0	0	0	0.1	0.04	0	0	0.03	0	0	0
AT1G03020	0.13	0.11	0	0	0	0	0	0	0	0	0	0
AT1G03030	49.05	50.23	50.48	55.5	48.39	50.73	6.95	8.56	5.76	3.02	0.31	1.12
AT1G03040	7.06	8.23	7.98	3.76	4.77	4.21	0.57	0.11	0.27	0.65	0.27	0.04
AT1G03050	9.67	9.27	7.3	2.51	6.93	3.34	721.99	794.3	944.17	1121.95	1417.58	1291.77
AT1G03055	0.17	0	0	0	0	0.18	1.53	1.63	1.37	1.83	1.84	2.31
AT1G03060	4.07	5.3	6.09	3.36	3.37	3.93	6.69	6.34	5.26	3.31	3.97	3.46
AT1G03070	22.92	19.31	17.32	21.54	34.5	23.8	106.46	117.42	97.15	68.4	49.95	48.47
AT1G03080	2.31	2.93	3.02	3.11	2.89	3.11	2.11	1.95	1.17	0.24	0.19	0.09
AT1G03090	26.37	21.15	22.84	25.79	21.3	25.98	8.4	11.92	7.84	1.99	0.52	1.68
AT1G03100	7.27	7.19	5.89	5.58	2.5	6.79	0	0	0	0.03	0	0
AT1G03103	0	0	0	0.22	0	0	0	0	0	0	0	0
AT1G03106	0.27	0.23	0	0.72	1.9	1.92	27.23	23.54	23.31	16.88	14.84	18.75
AT1G03110	77.51	79.26	84.19	59.86	33.2	55.1	5.54	7.64	7.64	9.16	7.15	6.29
AT1G03120	31.29	31.82	26.68	50.12	68.12	53.46	73.14	78.24	52	8.85	3.39	4.96
AT1G03130	2.38	1.91	1.27	1.54	1.11	1.34	0.49	1.16	0.49	0.93	0.9	1.18
AT1G03140	52.84	51.03	45.22	49.87	34.73	42.51	9.87	9.89	10.37	16.81	15.52	17.57
AT1G03150	122.28	114.3	125.9	105.54	98.51	114.36	39.08	31.71	27.96	9.78	5.76	7.52
AT1G03160	4.44	4.39	7.02	5.86	2.95	3.99	0.03	0.18	0	0.1	0	0.18
AT1G03165	0.5	0	2.75	0	0	1.01	0	0	0	0	0	0
AT1G03170	0.35	0	0.27	0.03	0.22	0	0	0	0	0.21	0	0.05
AT1G03180	25.91	28.13	33.5	13.92	8.02	13.42	10.45	11.57	11.37	10.44	6.31	6.17
AT1G03190	16.34	16.21	21.22	15.05	7.37	10.32	0	0.06	0.06	0.35	0.05	0
AT1G03200	2.57	0.98	2.79	3.41	3.35	2.6	2.84	3.69	10.16	17.31	24.96	20.79
AT1G03210	27.77	29.08	35.55	14.57	7.96	14.32	2.72	4.37	12.85	41.02	37.85	39.12
AT1G03220	1.95	1.51	0.98	0.31	0.69	0.79	0.05	0	0	0	0	0
AT1G03230	3.09	2.19	2.42	1.96	1.82	4.77	1.48	1.55	3.89	14.73	12.92	13.7
AT1G03240	0.33	0.21	0.22	0	0.31	0.5	1.09	2.73	9.09	30.53	24.13	25.53
AT1G03250	35.01	30.55	29.5	30.14	23.97	31.48	45.21	50.48	38.17	19.19	18.57	18.97
AT1G03260	33.68	29.98	36.59	31.68	37.04	40.57	35.93	33.39	22.94	7.36	8.65	8.42
AT1G03270	5.24	6.29	6.31	5.16	5.41	6.29	13.66	13.45	10.75	4.01	3.23	2.9
AT1G03280	17.97	17.35	21.48	18.68	14.34	19.84	6.44	7.14	6.76	7.81	9.98	10
AT1G03290	301.57	300.33	296.31	277.27	216.73	267.91	22.24	21.53	14.74	7.82	1.63	3.32
AT1G03300	0	0	0	0	0	0	0	0	0	0	0	0
AT1G03310	5.55	7.54	5.93	9.61	8.64	7.54	1.99	2.29	1.05	0.55	0.08	0.15
AT1G03320	5.7	4.54	3.01	8.08	6.85	5.4	0.41	0.12	0	0.98	0	0.28
AT1G03325	0	0	0	1.16	0	0	0	0	0	0	0	0
AT1G03330	89.64	91.28	81.74	89.74	83.26	82.51	0.24	0.52	0.52	3.42	0.61	0.82
AT1G03340	49.6	51.81	54.12	48.57	17.22	40.63	0	0	0.05	0.91	0.3	0.32
AT1G03350	51.28	56.84	56.72	54.02	45.66	57.08	21.62	29.81	15.2	4.69	4.13	4.5
AT1G03360	101.18	107.38	96.92	72.84	32.04	66.5	0.07	0	0.06	2.08	0.39	0.74
AT1G03365	19.16	19.91	19.83	19.93	12.19	17.35	3.05	3.4	1.78	1.61	0.39	0.31
AT1G03370	7.39	6.86	6.95	5.8	3.55	4.47	7.53	9.39	7.1	6.37	9.84	7.92
AT1G03380	5.98	5.54	5.28	5.89	4.29	6.7	1.61	1.1	0.99	1.07	0.4	0.7
AT1G03390	0.06	0.46	0.62	0	0.23	0.06	0	0	0.06	0.1	0.19	0
AT1G03395	0	0	0	0	0	0	0	0	0	0	0	0
AT1G03400	0.71	0.63	0.26	0.76	0.58	0.18	0	0	0	0	0.05	0.04
AT1G03410	0.6	0.09	0.4	0.1	0.42	0.12	0	0	0.11	0	0.05	0
AT1G03430	3.5	2.72	6.81	3.24	2.46	4.01	0	0	0	0.42	0	0.1
AT1G03440	1.5	1.47	0.33	0.54	0.71	1.18	0	0.04	0	0.13	0	0
AT1G03445	8.39	9.78	9.84	5.95	2.14	5.16	2.98	3.47	2.48	2.49	2.36	2.26
AT1G03457	1.53	0.35	0.13	0.25	1	0.96	23.37	25.55	58.24	171.86	198.77	188.68
AT1G03470	0.2	0.17	0.07	0.58	0.6	0.14	1.34	1.27	0.56	0.3	0	0
AT1G03475	29.13	31.28	26.67	27.03	22.26	24.27	0.46	0.75	0.48	0.82	0.07	0.62
AT1G03490	0.81	0.25	1	0.4	0.42	0.82	0	0.09	0	0.18	0	0.07
AT1G03495	15.86	11	19.02	10.17	7.79	15.01	0.1	0.18	0.18	0.34	0.05	0.19
AT1G03502	8.08	11.61	2.02	5.36	16.96	13.24	4.14	7.05	7.03	3.3	0	0
AT1G03506	0	17.8	16.52	2.11	0	16.08	0	5.04	0	0	0	0
AT1G03510	6.24	3.11	6.1	5.23	2.54	2.77	0.18	0.21	0.16	0	0.22	0.04
AT1G03515	0	0	0	0	0	0	0	0	0	0	0	0
AT1G03520	2.69	3.61	2.59	2.19	2.54	2.99	0.17	0.39	0.11	0.67	0	0
AT1G03530	34.49	31.26	30.47	21.05	11.2	19.11	0.27	0.59	0.38	0.72	0	0.14
AT1G03540	1.38	1.4	1.67	1.57	0.79	2.42	2.92	3.19	2.59	0.41	0.36	0.47
AT1G03545	1.88	1.57	1.89	1	1.7	2	4.59	4.8	4.12	0.41	0.46	0.26
AT1G03550	16.86	13.02	8.58	18.4	17.26	18.76	335.18	351.03	246.55	21.64	11.54	17.99
AT1G03560	9.69	10.29	9.13	8.58	10.13	9.85	3.26	3.04	1.54	0.24	0.14	0.38
AT1G03570	0	0	0	0	0	0	0	0	0	0	0	0
AT1G03590	30.65	42.09	44.41	30.32	17.91	28.08	1.08	2.05	0.81	0.67	0.14	0.08
AT1G03600	0.44	0.26	0	0.3	1.49	0.7	0.07	0	0	0.22	0.1	0.14
AT1G03610	9.71	9.64	8.97	4.85	5.28	5.25	87.91	95.62	77.35	80.69	78.65	77.34
AT1G03620	6.88	5.09	4.19	9.47	8	7.82	62.22	65.85	53.32	32.98	28.96	27.88
AT1G03630	6.49	6.21	5.28	9.03	7.14	7.97	0.59	0.45	0.38	0.73	0.52	0.49
AT1G03640	0	0	0	0	0	0	0	0	0	0	0	0
AT1G03650	13.11	13.31	16.39	13.45	8.71	10.87	0	0	0.18	0.42	0.22	0
AT1G03660	1.64	1.42	1.8	1.15	1.36	1.17	0.95	1.96	0.36	0	0.06	0
AT1G03670	4.25	2.77	2.33	3.83	5.89	6.16	0.14	0.21	0.16	0.15	0.17	0.03
AT1G03680	57.12	58.19	53.75	45.45	42.03	46.28	4.27	3.56	2.96	2.71	1.74	1.89
AT1G03687	27.57	29.73	31.85	26.13	23.55	22.73	4.85	4.93	3.32	3.03	1.38	1.5
AT1G03700	0	0	0	0.08	0	0	0	0	0	0	0	0
AT1G03710	141.01	144.56	136.06	145.66	140.15	138.19	36	35.32	27.06	14.8	9.7	11.85
AT1G03720	0.1	0	0	0.41	0.43	0.21	0	0	0	0.18	0.08	0
AT1G03730	1.88	0.76	0.93	0.31	0.64	0.79	0.36	0.06	0.24	0.11	0.05	0.05
AT1G03740	8.09	8.2	9.25	4.52	2.56	3.99	1	1.17	0.6	0.48	0.35	0.25
AT1G03743	89.8	60.82	37.11	66.63	19.88	0	0	0	8.64	0	0	0
AT1G03746	185.36	190.86	157.83	469.6	459.86	316.35	0	5.85	0	5.48	0	4.64
AT1G03750	12.86	11.55	12.65	9.86	9.2	9.48	5.71	5.01	3.27	3.07	3.09	2.62
AT1G03760	19.34	13.86	13.62	11.52	11.14	8.97	1.72	1.57	1.63	1.62	1.83	0.85
AT1G03770	20.25	26.1	25.64	27.8	14.02	21.52	0.8	1.91	1.29	0.83	0.44	0.58
AT1G03780	29.35	32.72	35.57	14.1	6.92	13.49	2.72	1.87	2.65	0.44	0.71	0.67
AT1G03790	0.35	0	0.05	0	0	0	0	0	0	0	0.1	0
AT1G03800	0	0.16	0	0.31	0.41	0	1.85	0.97	1.21	2.67	2.09	2.34
AT1G03810	77.07	83.04	92.05	54.45	20.46	43.64	0	0	0	0.57	0.17	0.16
AT1G03820	1.11	1.66	0.65	2.06	0.21	1.94	0	0	0	0.26	0.17	0.27
AT1G03830	30.35	29.54	27.26	25.33	12.59	20.33	0.03	0.24	0.17	0.36	0.2	0.42
AT1G03840	0.36	0.26	1.25	0.33	0.5	0.47	0.34	0.1	0.48	0.68	0.2	0.42
AT1G03850	0.15	0.38	0.25	0.39	0.32	0.7	0	0	0.11	0.2	0	0.06
AT1G03860	343.62	356.08	362.67	296.87	219.78	264.85	3.57	4.3	3.57	8.02	1.9	3.26
AT1G03870	0.07	0.48	0.08	0.4	0	0.22	0	0	0	0.44	0	0.05
AT1G03880	0	0.29	0	0	0	0	0	0	0	0	0	0
AT1G03890	0	0	0.06	0	0.08	0	0	0	0.05	0	0.04	0
AT1G03900	32.03	31.22	42.47	33.08	46.69	46.05	103.94	107.59	84.84	80.95	76.17	77.43
AT1G03905	6.35	10.39	12.78	4.68	4.34	6.35	0.4	0	0.05	0.43	0.05	0.36
AT1G03910	64.66	66.31	67.92	57.39	34.47	46.76	4.24	4.35	3.5	2.45	0.77	1.25
AT1G03920	8.38	8.75	9	10.83	4.91	7.29	69.33	68.97	73.96	70.88	88.83	79.55
AT1G03930	7.3	7.33	7.64	7.26	9.83	8.71	25.67	29.99	26.36	19.49	23.49	19.3
AT1G03935	16	22.26	27.53	25.81	40.51	32.16	0	5.04	5.05	0	0	4
AT1G03940	12.28	11.6	13.28	9.17	4.46	8.12	0.36	0.16	0.12	0.59	0.07	0.03
AT1G03950	21.78	19.26	20.03	26.91	23.57	19.25	12.66	15.87	10.34	1.37	0.19	0.79
AT1G03960	29.47	26.29	30.54	26.76	26.54	28.17	12.16	10.27	9.64	9.46	10	9.35
AT1G03970	29.4	25.96	29.68	28.93	21.56	33.67	7.3	6.95	4.49	2.03	0.82	0.65
AT1G03980	7.13	6.19	9.07	3.45	2.4	3.05	0.15	0.11	0.07	0.25	0.11	0
AT1G03982	0.13	0.16	0	0	0	0	0.07	0.06	0	0	0	0.24
AT1G03987	0	0	0	0	0	0	0	0	0	0	0	0
AT1G03990	4.71	3.54	4.44	2.49	0.83	4.06	1.64	2.34	2.17	3	2.79	2.77
AT1G03993	0	0.06	0.03	0	0	0	0	0	0.86	0	0	0.42
AT1G03997	0.37	0	2.85	0.41	0	0.37	0	0	0	0	0	0
AT1G04000	7.69	6.36	10.39	9.38	14.06	11.03	28.2	29.73	19.43	5.17	3.6	3.04
AT1G04003	0	0	0	0	0	0	0	0	0	0	0	0
AT1G04007	2.19	2.83	3.52	1.43	1.12	5.45	0	0.38	0	0.7	0	0.15
AT1G04010	14.99	12	14.61	11.39	11.57	14.04	2.58	3.24	1.91	1.35	0.45	0.6
AT1G04013	0	0.37	0	0	0	0	0	0	0	0	0	0.33
AT1G04017	5.01	3.02	0	3.98	0.89	0.27	0	0.46	0.45	0	0	0
AT1G04020	0.64	0.67	0.48	0.99	0.49	1.71	0	0	0.03	0	0	0.02
AT1G04023	1.47	0	0	0	0.73	0	0	0	0	0	0	0
AT1G04027	0	0	0	0	0	0	0	0	0	0.84	0	0
AT1G04030	38.8	47.7	57.72	35.27	19.89	30.97	4.63	4.35	2.82	4.61	2.34	1.75
AT1G04033	0	0	0	0	0.19	0	0.3	0	0	0	0	0
AT1G04037	0	0	0.49	0	0	0	0	0	0	0	0	0
AT1G04040	1.7	1.16	1.69	1.92	2.81	2.92	0.46	0.4	0.8	0.36	0	0
AT1G04043	0	0	0	0	0	0	0	0	0	0	0	0
AT1G04047	0	0.69	0	2.29	0.43	1.46	0	0.39	0	0	0.16	0
AT1G04050	9.55	10.95	11.86	10.16	4.58	5.94	0.47	0.95	0.49	0.6	0.46	0.71
AT1G04053	2.58	2.93	1.78	4.58	2.27	3.1	0.68	0.62	0.42	0	0.36	0.11
AT1G04057	0	0	1.03	0	0.48	2.37	0	0	0	0	0	0
AT1G04063	0	0	0	0	0	0	0	0.19	0	0	0	0
AT1G04067	1.16	0	0.07	0	0	0	0	0	0	0	0.28	0
AT1G04070	210.01	227.88	210.48	214.26	141.14	158.98	1.81	2.37	1.41	5.66	1.09	1.21
AT1G04073	5.82	2.22	7.47	6.08	0	4.91	0	0	1.36	0.43	1.53	1.08
AT1G04077	0	0.02	0	0.09	0	0.15	0	0.03	0	0	0	0
AT1G04080	100.04	110.53	123.3	94.09	53.3	92.59	2.3	3.41	2.06	2.88	0.73	2.32
AT1G04083	0.77	1.92	0.85	0.31	2.42	0.39	0	0	0.36	0	0	0
AT1G04087	0	0	0	0	0	0	0	0	0	0	0	0
AT1G04090	7.79	8.28	9.22	9.16	10.41	10.1	56.51	53.66	39.71	10.3	8.84	8.04
AT1G04093	6.75	5.93	8.47	1.89	0.51	1.11	0	0	0	0	0	0
AT1G04097	0	0	0	0	0	0	0	0	0	0	0	0
AT1G04100	7.69	10.45	11.44	7.22	5.03	6.32	1.67	1.36	2.3	2.22	2.19	0.79
AT1G04103	0	0	0	0	0	0	0	0	0	0	0	0
AT1G04105	0	0	0	0	0	0	0	0	0	0	0	0
AT1G04110	1.28	0.98	1.41	0.61	0.49	1.58	0	0	0.06	0	0	0
AT1G04117	6.07	5.85	5.13	3.73	4.48	3.44	0.24	0.61	0.46	0.41	0	0.98
AT1G04120	22.91	22.53	21.13	20.27	21.28	24.35	15.01	20.13	12.9	2.63	2.7	1.74
AT1G04123	0	2.4	0.08	0	0.47	0.03	0	0.32	0	0	0.13	0
AT1G04127	0.92	0.39	0.51	0.37	0	0.47	0	0	0	0.41	0.36	0
AT1G04130	30.91	29.48	27.25	19.86	16.45	19.42	2.52	2.3	2.29	1.08	0.71	0.48
AT1G04133	0.55	0	1.27	0.6	0.47	0.58	0	0	0	0.03	0	0
AT1G04137	0	0	0	0	0	0	0	0	0	0	0	0
AT1G04140	50.2	56	54.66	48.42	38.52	54.46	27.68	28.66	23.12	26.05	27.88	23.42
AT1G04143	0	0	0.27	0	0	0	0.81	0.23	0	0.43	0.58	0
AT1G04147	1.14	0	0.42	0.3	0	0.77	0	0	0	0	0	0
AT1G04150	0.05	0	0	0	0.23	0.19	0	0	0	0	0.02	0
AT1G04153	0	0.17	1.78	0.48	1.27	1.42	0	0	0	0	0	0
AT1G04157	0	0.43	0	0	0.36	0	0	0	0	0	0	0
AT1G04160	2.34	2.49	2.96	3.67	6.61	5.55	19.26	21.91	20.21	15.34	22.01	21.62
AT1G04163	0	1.7	0	0	0	0	0.32	0	0.16	0	0.09	0
AT1G04167	0	0	0	0	0	0	0	0	0	0	0	0
AT1G04170	212.04	239.45	226.86	176.09	132.27	177.59	6.69	6.76	4.68	7.94	3.11	3.32
AT1G04173	1.18	0	0	0	0	0	0	0	0	0	0	0
AT1G04177	0	0	0	0.54	0	0	0	0	0	0	0	0
AT1G04180	0	0	0.11	0	0	0	0	0	0	0.13	0	0
AT1G04183	1.85	1.59	2.09	2.4	2.03	1.51	0.4	0.38	0.11	0.32	0	0.09
AT1G04187	13.9	15.81	28.9	8.07	6.18	14.06	1.4	0	3.55	1.11	1	0
AT1G04190	89.1	101.02	98.68	93.21	75.33	81.07	1.09	0.49	0.49	2.7	0.37	0.86
AT1G04193	10.47	6.79	11.33	15.35	8.52	14.11	0	1.64	4.91	6.16	0	0
AT1G04197	0	0	0	0	0	0	0	0	0	0	0	0
AT1G04200	35.08	42.84	39.16	36.24	29.68	35.07	1.45	1.38	1.41	1.09	0.42	0.43
AT1G04203	0	0	0.14	0	0	0	0	0	0.19	0	0	0
AT1G04207	0	0	0	0	0	0	0	0	0	0	0	0
AT1G04210	20.14	18.21	18.63	16.47	11.71	14.02	6.17	8.67	5.74	4.5	4.32	4.08
AT1G04213	0	0	0	0	0	0	0	0	0	0	0	0
AT1G04217	2.72	0.91	1.19	0.87	0.76	2.75	3.01	1.02	2.55	0.48	0	0.81
AT1G04220	0.04	0.1	0.09	0.41	0.35	0.04	0	0	0	0.1	0	0.06
AT1G04223	13.96	3.4	3.78	8.37	4.87	8.82	0	8.22	11.47	1.54	0	0
AT1G04227	7.53	2.71	12.42	2.57	3.12	9.71	4.49	10.13	3.99	0	0	1.6
AT1G04230	30.49	30.78	28.1	23.49	18.44	22.94	2.84	3.32	3.8	3.64	2.93	2.44
AT1G04233	0	0	0	0	0	0	0	0	0	0	0	0.25
AT1G04237	0	0	0	0	0.24	0	0	0	0	0	0	0
AT1G04240	0	0.77	1.33	0.51	0.35	0.47	0.15	0	0	0.06	0	0
AT1G04243	0	0	0	0	0	0	0	0	0	0	0	0
AT1G04247	0	0	0	0	0.03	0	0	0	0	0	0	0
AT1G04250	6.44	3.18	3.88	16.77	22.87	20.72	0.28	0.12	0.23	1.6	0.1	0.83
AT1G04253	0	0	0	0	0	0	0	0	0	0	0	0
AT1G04257	0	0.72	0.48	0.35	0.3	0	1.44	1.22	0.81	0.76	0	0
AT1G04260	23.91	27.42	27.1	21.93	23.39	27.47	23.21	20.8	19.47	4.86	2.99	2.14
AT1G04263	2.72	2.83	0	0	0	0	3.61	2.91	6.58	0	2.5	0
AT1G04267	0	4.8	6.28	1.84	1.61	2.33	0	0	0	0	0	0
AT1G04270	769.52	727.82	760.43	628.07	491.12	610.67	4.28	4.26	2.82	17.61	2.13	7.33
AT1G04273	0	2.72	1.19	3.47	0.76	4.4	0	0	0	0	0.86	0
AT1G04277	0	1.89	1.24	2.72	5.55	3.44	0	0	0	0	0	0.84
AT1G04280	0.27	0.14	0.04	0.05	0.19	0.34	0	0	0.06	0	0	0
AT1G04283	0	0	0	0	0	0	0	0	0	0	0	0
AT1G04287	0	0	0	0.51	0	0	0	0	0	0	0	0
AT1G04290	88.03	78.99	89.33	114.02	175.36	119.86	328.33	352.02	241.27	53.46	37.29	42.02
AT1G04293	0.39	2.3	0.43	2.2	3.03	3.59	137.93	161.26	113.89	30.55	39.52	31.84
AT1G04295	0.78	1.6	1.41	1.62	5.83	1.61	3.47	4.45	4.69	1.48	0.59	0.25
AT1G04297	4.08	3.71	4.6	2.75	2.41	2.18	0	0	0	0.12	0	0.12
AT1G04300	39.26	40.36	41.88	38.1	30.06	36.37	14.96	13.53	19.67	38.39	34.71	34.8
AT1G04303	0	1.96	0.52	0	0.66	0.48	0	0.44	0.88	0	0	0
AT1G04307	0	0	0	0	0	0	0	0	0	0	0	0
AT1G04310	2.54	3.26	2.31	1.14	0.36	2.57	0.11	0.03	0.18	0.09	0.03	0.05
AT1G04313	0	0.24	0.62	0.67	0	0	0	0	0	0	0	0
AT1G04320	0	0	0	0	0	0	0	0	0	0	0	0
AT1G04323	0.93	1.17	2.57	5.58	1.63	1.42	0	0	0	0	0	0
AT1G04327	0.51	0	0	0	0	0	0	0	0	0	0	0
AT1G04330	0	0	0	0	0	0	0	0	0	0	0	0
AT1G04333	0	0	0	0	0	0	0	0	0	0	0	0
AT1G04337	0	0	0	0	0.18	0	0	0	0	0	0	0
AT1G04340	51.2	43.09	49.83	45.39	36.03	42.86	88.54	88.56	64.87	11.65	8.98	10.33
AT1G04343	0	0	0	0.21	0	0.26	0	0	0	0.23	0	0
AT1G04347	4.37	1.73	3.81	0.73	2.09	3.96	0	0	0	0	0	0
AT1G04350	3.98	3.78	2.94	4.07	3.34	3.96	4.7	3.64	4.38	0.28	0.49	0.29
AT1G04353	1.18	0.83	2.13	0.76	1.28	2.05	0.15	0	0.03	0.11	0	0
AT1G04357	1.6	3.57	2.17	1.99	0.62	0.9	1.97	2.52	0.64	1.21	2.82	2.91
AT1G04360	1.16	0.74	0.31	0.67	0.59	0.66	0	0	0	0.04	0	0.03
AT1G04363	0	0	0	0	0	0	0	0	1.1	1.74	0	0
AT1G04367	0	0	0.61	0	0	0.14	0	0	0.12	0.73	0.62	0.1
AT1G04370	0	0	0	0	0	0	0	0	0	0	0	0
AT1G04373	0	0	0	0	0	0	0	0	0	0	0	0
AT1G04377	0	0	0	0	0	0	0	0	0	0	0	0
AT1G04380	2.89	2.72	2.37	1.32	1.12	2.22	0	0	0	0.09	0	0
AT1G04383	0.94	0	0	0	0	0	0	0	0	0	0	0
AT1G04387	1.23	0.86	0.91	2.62	1.15	1.46	0.23	1.16	1.15	0	0	1.07
AT1G04390	4.75	3.5	5.39	4.14	2.92	5.3	1.85	3.13	2.27	0.38	0.2	0.17
AT1G04393	0	0	0	0	0	0	0	0	0	0	0	0
AT1G04397	0	0	0	0	0	0	0	0	0	0	0	0
AT1G04400	7.99	6.59	7.23	7.17	8.03	9.17	1.13	1.87	1.21	0.44	0	0.59
AT1G04403	0	0	0	0	0	0	0	0	0	0	0	0
AT1G04407	0	0	0	0	0	0	0	0	0	0	0	0
AT1G04410	188.79	181.82	181.74	179.23	147.55	180.02	3.01	4.71	1.42	4.67	1.32	1.5
AT1G04413	0	0.45	1.19	0.86	0.76	2.19	0	0	0	0	0.21	0
AT1G04417	0.27	1.13	0.3	1.08	0.57	0.55	0	0	0	0.48	0	0
AT1G04420	18	19.03	20.51	17.48	13.2	14.52	5.57	6.94	4.96	3.23	3.27	2.79
AT1G04423	0	0	0	1.54	2.02	0	1.07	0.91	0	0	0	0
AT1G04425	25.51	27.51	27.95	17.72	12.19	16.61	0.22	0	0.38	0	0.16	0
AT1G04427	1.27	0.39	3.84	0.8	0.48	2.49	1.86	1.09	0.08	0	0.8	1.02
AT1G04430	23.31	20.87	18.01	34.6	57.72	47.96	28.19	31.23	22.63	9.52	5.87	6.39
AT1G04433	0	0	0	0.22	1.2	0	0	0.01	0	0	0.03	0
AT1G04437	0	0.7	0	0	0	0	0	0	0	0	0	0
AT1G04440	38.35	33.37	40.06	31.78	26.44	37.4	9.57	11.07	6.83	2.44	0.95	0.69
AT1G04443	0	0	0.49	0	0	0	0	0	0	0	0	0
AT1G04445	0.15	0.37	0.17	0.35	2.23	0.6	4.46	3.78	2.79	0.39	0.23	1.1
AT1G04447	0	0	0	0	0	0	0	0	0	0	0	0
AT1G04450	4.82	4.68	6.39	18.92	53.94	30.28	246.04	219.36	185.01	100.1	92.73	94.86
AT1G04453	0	0.34	0	0.16	0	0	0	0	0	0	0	0.3
AT1G04455	13.27	11.57	15.04	7.92	7.16	11.2	0	0.26	0	0	0.22	0
AT1G04463	64.59	67.74	57.51	47.46	8.82	45.46	9.42	7.73	5.22	2.42	1.61	0.63
AT1G04467	0	1.3	0.22	0	0.14	0	0.43	0.18	0	0	0.15	0.14
AT1G04470	3.96	2.6	2.48	1.19	2.39	2.05	159.51	168.42	237.41	473	522.82	483
AT1G04473	1.15	1.93	0.64	1.84	3.56	1.56	0	0	0.36	0	0	0
AT1G04477	1.52	4.12	6.62	3.49	2.55	5.51	0.57	0.75	1.42	0.71	0	0.19
AT1G04480	245.41	251.52	230.33	307.28	269.76	235.22	22.01	16.31	14.27	12.9	5.41	5.15
AT1G04483	0.5	0	0.55	0.4	0	1.53	0	0	0	0	0	0
AT1G04487	0	0	0	0	0	0	0	0	0	0	0	0
AT1G04490	0.66	0	0	1.33	1.78	1.64	0.34	0.22	0.05	0	0.12	0.04
AT1G04493	0	0.82	0.4	1.46	1.86	0	0	0	0	0	0	0
AT1G04497	0	0.91	0	0	2.2	1.34	0	0	0	0	0	0
AT1G04500	1.16	1.03	0.23	1.19	0.7	0.58	221.02	210.97	145.52	20.09	17.29	20.29
AT1G04503	31.95	33.81	42.03	33.58	55.82	48.97	3.15	0	0.42	3.39	0	0.85
AT1G04507	0	0	0	0	0	0	0	0	0	0.2	0	0
AT1G04510	72.88	64.14	71.39	58.98	32.71	54.6	2.43	3.07	2.02	2.37	0.32	1.28
AT1G04513	0.13	1.59	0	0.23	0	0	5.41	3.52	3.64	0	0	0
AT1G04517	6.71	5.6	13.62	27.17	36.9	47.13	14.97	19.07	0	0	0	0
AT1G04520	1.98	1.47	1.21	1.32	0.73	1.53	0	0.05	0	0.27	0.04	0.04
AT1G04523	0	0	0	0	0	0	0	0	0	0	0	0
AT1G04527	26.85	22.42	6.81	54.34	32.33	6.73	0	0	0	0	0	0
AT1G04530	55.72	46.33	59.84	45.83	33.51	46.73	1.42	1.41	1	1.61	0.51	0.2
AT1G04533	2.55	0.4	0.53	1.05	0	0.99	0	0	0.15	0	0	0
AT1G04537	35.77	35.3	28.38	48.46	42.59	35.13	7.12	6.98	4.28	1.49	1.32	2.63
AT1G04540	8.31	7.19	8.06	9.58	10.36	9.27	315.46	321.92	510.38	1166.29	1218.01	1113.73
AT1G04547	0	0	0	4.62	0	5.75	0	0	0	0	0	0
AT1G04550	10.02	10.12	10.65	8.25	9.79	11.82	0	0.06	0.06	0.43	0.19	0.04
AT1G04555	7.03	7.84	9.56	7.96	3.38	6.61	0	0	0.16	0.37	0	0
AT1G04557	0	2.91	4.22	1.37	2.35	0	2.66	1.83	3.53	0	0	0
AT1G04560	0.5	0	0	0	0	0.2	0.22	0.09	0	0	0.08	0
AT1G04563	3.97	3.68	0	1.76	4.63	0.89	0	0.41	0	0.39	0	0
AT1G04567	1.44	1.2	1.59	0.77	0.84	0.73	0.27	0.45	1.35	0.21	0.38	0
AT1G04570	3.56	5.75	7.28	7	5.17	9.77	47.97	51.3	37.78	5.86	5.77	6.05
AT1G04573	0	0	0.53	0	1.01	0	0	0	0	0	0	0.36
AT1G04577	4.7	1.57	5.69	3	4.6	6.19	1.56	2.21	0.88	0.83	0	0
AT1G04580	2.08	1.32	0.99	2.27	2.21	1.22	0.21	0.16	0.31	0.05	0.04	0.04
AT1G04583	0.27	0	0	0	0	0	0	0	0	0	0.51	0
AT1G04587	0.36	3.56	5.5	3.69	4.74	2.89	0.39	1.01	2	0.94	0	0.79
AT1G04590	76.54	66.26	69.92	68.27	50.22	61.49	6.75	5.59	3.1	3.69	1.47	1.53
AT1G04593	0	0	0	0	0.14	0	0	0.38	0	0.18	0	0.15
AT1G04597	0	0	0	0	0	0	0	0	0	0	0	0
AT1G04600	9.93	6.77	8.68	6.67	9.96	10.84	23.54	26.99	22.55	13.12	14.97	13.26
AT1G04603	0	0	0	0	0	0	0	0	0	0	0	0
AT1G04607	0	0	0	0	0	0	0	0	0	0	0	0
AT1G04610	0.09	0	0.15	0	0.03	0	0	0	0.04	0	0	0
AT1G04620	3.59	5.19	4.97	3.92	4.36	3.82	0.48	1.19	0.47	0.48	0.11	0.08
AT1G04623	0	0	0	0	0	0	0	0	0	0	0	0
AT1G04625	0.56	1.12	0.5	0.62	0.24	0.91	0.37	0.95	0.94	0.2	0	0.09
AT1G04630	207.3	204.41	203.78	210.08	226.54	208.14	55.57	59.65	37.31	13.44	5.48	7.2
AT1G04635	31.49	30.34	30.47	26.48	18.46	17.04	0.79	0.22	0.45	1.16	0.28	1.15
AT1G04640	24.1	21.8	16.04	17.81	12.9	21.43	0.65	1.03	0.39	0.52	0.4	0.56
AT1G04643	1.33	0	0	0	0.6	0	0	0	0	0.08	0	0.21
AT1G04645	0	0	0	0	0	0	1.83	1.56	1.04	0.33	0	0
AT1G04647	0	0.64	0	0.61	0	0	0.15	0	0.06	0	0	0
AT1G04650	4.8	4.12	3.84	2.3	3.12	2.72	0.45	0.33	0.33	0.31	0	0.13
AT1G04653	0.58	0	0	0	0	0	0	0	0	0	0	0
AT1G04657	0	0	0	0	0	0	0	0.63	0	0	0	0
AT1G04660	0.06	0	0	0	0.04	0	0	0	0	0	0	0
AT1G04667	0	0	0	0	0	0	0.31	0	0	0	0	0
AT1G04670	18.15	18.14	13.84	103.7	351.8	159.32	1133.14	1090.75	878.65	74.78	23.23	34.25
AT1G04673	0	0	1.25	0	0	0	0	0	0	0	0	0
AT1G04677	0	0	0	0	0	0	0	0	0	0	0	0
AT1G04680	0.23	0.1	0.52	0.65	3.35	1.93	3.26	3.51	2.84	2.23	1.01	1.04
AT1G04683	0	0	0	0	0	0	0	0	0.72	0	0	0.28
AT1G04687	0	0	0	0	0	0	0	0	0	0	0	0
AT1G04690	85.41	74.35	83.28	92.02	100.07	97.64	13.92	13.06	9.85	4.15	1.52	1.84
AT1G04693	0	0	0	0	0	0	0.96	0.21	0	0	0.17	1.29
AT1G04697	0	0	0	0	0	0	0	0	0	0	0	0
AT1G04700	4.3	4.49	4.76	6.89	10.83	9.81	76.91	82.51	86.94	98.59	112.68	99.75
AT1G04703	0	0	0	0	0	0	0	0	0	0	0	0
AT1G04707	0	0	0	0	0	0	0	0.09	0	0	0	0.05
AT1G04710	43.36	52.03	43.37	45.61	44.19	48.08	39	41.89	29.25	12.05	10.64	10.13
AT1G04713	0	0	0	0	0	0	0	0	0	0	0	0
AT1G04717	0	0.68	0	0.97	0.57	0	0	0	0	0	0	0
AT1G04720	0	0	0	0	0	0	0	0	0	0	0	0
AT1G04723	0.32	0.4	0.18	1.79	0.22	0.65	0	0.3	0	0	0	0
AT1G04730	5.22	2.97	4.57	5.3	1.73	4.02	0.14	0.41	0.26	0.44	0.2	0.42
AT1G04733	0	0	0	0	0	0	0	0	0	0	0	0
AT1G04737	0	0.15	0.2	0.14	0	1.1	0.2	0.68	0	0	0	0
AT1G04743	0.69	0	0.16	0	0.28	0.64	0.19	0	0.25	0.23	0	0
AT1G04747	0	0	0	0	0	0	0	0	0	0	0	0
AT1G04750	123.42	145.31	126.66	86.81	50.98	70.41	2.03	1.22	1.81	3.17	0.79	2.2
AT1G04753	0	0	0	0	0	0	0	0	0	0	0	0
AT1G04760	82.34	89.64	101.98	54.7	29.4	45.56	239.56	251.14	205.65	57.14	50.14	55.41
AT1G04763	0	0	0	0	0	0	0.44	0	0	0	0	0
AT1G04767	1.39	3.1	4.14	0.72	0	0	0.54	1.67	0.69	0	0.06	0
AT1G04770	10.39	9.36	9.1	8.11	7.34	8.09	2.81	2.38	1.87	1.43	0.55	0.68
AT1G04773	0	0	0	0	0	0	0	0	0	0.1	0	0
AT1G04778	0	0	0	0.24	0.28	0.2	0	0.28	0.09	0	0	0.07
AT1G04780	7.49	8.36	9.43	10.89	10.65	8.45	0.36	0.47	0.21	0.53	0.14	0.15
AT1G04783	1.03	1.1	0	0.7	0	0.74	0.32	0	0	0	0	0
AT1G04787	0	1.33	0	0	0	0	0	0.43	0	0	0	0
AT1G04790	36.1	33.78	36.62	29.76	19.7	28.59	16.13	18.12	16.95	9.47	8.65	8.2
AT1G04793	0	0	0	0	0	0	0	0	0	0	0	0
AT1G04797	0.59	0.33	0.22	0.47	0.28	0.2	0	0	0	0	0	0
AT1G04800	0.33	0.21	0.27	0.33	1.05	0.42	0.36	0.15	0	0	0	0
AT1G04803	0	0	0.74	0	0	0	0	0	0	0	0	0
AT1G04807	0	0	0	0	0	0.16	0	0	0	0	0	0
AT1G04810	76.15	81.71	82.38	61.41	37.27	64.44	4.29	5.38	3.33	1.92	0.73	0.86
AT1G04813	0	0	0	0	0	0	0	0	0	0	0	0
AT1G04817	0	0	0	0	0	0	0	0	0	0	0	0
AT1G04820	483.15	522.65	553.96	360.07	288.47	360.42	287.11	277.63	247.22	264.26	261.2	249.08
AT1G04823	0	0	0	0	0	0	0	0.11	0	0	0	0
AT1G04827	7.92	6.96	11.24	6.64	9.82	8.89	0.35	1.01	0.1	0.47	0.17	0.4
AT1G04830	25.15	27.28	29.7	19.34	20.13	22.11	8.27	7.97	7.57	6.51	4.69	5.2
AT1G04833	0	0.17	0.19	0.44	0.72	0.9	0	0	0	0.03	0.03	0
AT1G04837	0	1.26	1.91	3.3	6.41	1.99	0	1.03	0	0	0	0
AT1G04840	7.99	8.76	7.14	7.39	6.82	6.27	2.22	2.17	1.8	1.23	1.28	0.9
AT1G04847	0	0	0.02	0	0	0	0	0	0	0	0	0
AT1G04850	116.64	106.4	97.21	117.04	103.82	117.78	12.11	10.92	9.44	6.31	1.27	3.07
AT1G04853	0	0	0	0	0	0	0	0	0.25	0	0	0
AT1G04857	0	0	2.89	0	0	0	0	0	0	0	0	0
AT1G04860	30.9	34.04	35.19	28.65	12.93	23.88	2.76	2.63	2.34	1.47	0.75	0.79
AT1G04863	0	0	0	0	0	0.2	0	0	0	0	0	0
AT1G04867	0	0	0	0	0	0	0	0	1.54	0	0	0
AT1G04870	72.77	74.06	66.9	43.6	14.71	33.82	0.55	0.9	1.59	1.77	0.63	1.04
AT1G04873	0	0	6.01	0	0	0	0	0	0	0.25	0	0
AT1G04877	0	0	0	0	0	0	0	0	0	0	0	0.25
AT1G04880	174.02	184.87	179.88	187.79	150.72	170.6	194.62	217.66	166.49	55.97	44.93	47.25
AT1G04883	0	0	0	0	0	0	0	0	0	0	0	0
AT1G04887	3.41	2.5	1.68	0.3	1.05	0.43	124.47	162.98	221.7	244.63	444.98	339.33
AT1G04890	1.52	1.8	1.15	1.78	3.24	2.06	138.19	146.48	115.54	32.06	32.51	31.11
AT1G04893	0.57	0.95	0	0.23	0	0	0	0	0	0	0	0
AT1G04895	0	0	0	0	0	0	0	0	0.84	0	0	0.33
AT1G04897	0	0	0	0.86	0	0	0	0	0	0	0	0
AT1G04900	54.33	56.71	58.71	44.81	40.44	48.72	1.81	1.28	1.49	1.94	1.7	1.28
AT1G04907	2.69	2.24	4.86	3.61	5.96	2.7	2	3.54	1.67	2.35	0.85	0.66
AT1G04910	21.69	24.21	22.35	24.47	24.86	27.74	9.17	9.51	6.04	2.17	1.27	1.42
AT1G04913	0.43	0.18	0	0.86	0	1.53	0.71	0.41	0.2	0.95	1.19	0.16
AT1G04917	0.45	2.95	0	3.21	2.74	0	2.83	1.74	1.85	0.34	0.78	0.61
AT1G04920	29.73	26.89	23.31	42.98	44.05	43.64	11.78	16.44	10.85	2.49	0.54	1.3
AT1G04923	0	0	0	0	0	0	0	0	0	0	0	0
AT1G04927	0.46	0.19	0	0.18	0	0.7	0	0	0	0	0	0
AT1G04930	23.23	19.67	19.33	15.25	9.88	11.89	0.13	0.17	0.06	0.41	0.18	0.04
AT1G04933	0.32	1.93	1.78	2.37	5.35	1.62	39	41.18	42.93	12.04	9.54	3.6
AT1G04937	0	0	0	0	0	0	0	0	0	0	0	0
AT1G04940	48.2	52.2	51.34	55.96	41.95	38.16	1.07	0.98	0.45	0.37	0.55	0.87
AT1G04943	0	0	0	0	0	0	0	0	0	0	0	0
AT1G04945	37.64	34.46	35.16	29.56	15.5	30.82	0.17	0	0.1	1.71	0.11	0.3
AT1G04947	0	0	0	0	0	0	0	0	0	0	0	0
AT1G04950	37.7	34.67	34.28	32.47	19.52	35.56	2.99	4.29	2.16	1.63	0.16	0.47
AT1G04953	0	0	0	0	0	0	0	0	0	0	0	0
AT1G04957	0.42	0.18	0.47	0.67	0.15	0	0.23	0	0	0	0	0
AT1G04960	15.61	13.67	13.07	14.4	12.6	14.38	6.74	6.57	3.43	1.29	1.03	0.71
AT1G04963	0	0	0	0	0	0	0.47	0.79	0.79	0	0	0
AT1G04967	2.01	1.68	0.83	0.8	2.82	0.51	331.78	322.7	308.06	125.85	108.62	126.75
AT1G04970	13.18	12.52	16	11.59	13.52	11.9	16.31	16.34	17.42	9.7	10.75	10.19
AT1G04973	2.38	1.79	1.05	1.8	4.25	2.05	0.79	2.24	1.56	1.99	1.03	0.79
AT1G04977	5.9	2.12	4.98	7.1	6.3	11.34	0	1.01	0.12	0.04	0.24	0.09
AT1G04980	25.63	24.67	28.37	27.66	33.79	30.62	20.64	25.17	19.21	2.84	1.35	1.63
AT1G04983	0	0	0	0.75	0	0	0	0	0	0	0	0
AT1G04985	43.94	42.59	43.72	50.23	37.63	40.09	28.74	30.04	42.06	95.74	103.02	98.92
AT1G04987	0	0	0	0	0	0	0	0	0	0	0	0
AT1G04990	1.38	1.43	1.86	4.91	16.47	6.87	64.95	71.16	49.44	12.63	9.03	10.9
AT1G04993	0	0	0	0	0	0	0	0	0	0	0	0
AT1G04997	0	0	0	0	0	0	0	0	0	0	0	0
AT1G05000	6.28	6.8	6.39	4.91	2.99	4.86	0	0	0	0.06	0	0.05
AT1G05003	0	0	0	0	0	0	0	0	0	0	0	0
AT1G05005	0	0	0	0	0	0	0	0	0	0	0	0
AT1G05007	0	0	0	0	0	0	0	0	0	0	0	0
AT1G05010	0	0	0.06	0	0.15	0	0	0	0	0	0	0
AT1G05013	0	0	0	0	0	0	0	0	0	0	0	0
AT1G05017	0	0	0	0.41	0.36	0.53	0	0	0	0.92	0	0
AT1G05020	12.77	14.95	11.21	7.74	4.86	8.24	28.62	38.94	37.41	54.69	57.24	54.91
AT1G05023	0	0	0.41	0.9	0	0	0	0	0.35	0.33	0	0
AT1G05027	0	0	0	0	0	0	0	0	0	0	0	0
AT1G05030	6.41	5.21	5.76	4.36	6.37	6.73	3.56	2.99	2.33	0.27	0.41	0.32
AT1G05033	0.57	0.58	0	0.02	0.14	0	0	0	0	0.01	0	0
AT1G05035	0	0	0	0.43	0.19	0.27	0	0	0	0	0	0
AT1G05037	0	0	0	0	0.41	0	0	0	0	0	0	0
AT1G05040	117.67	107.23	120.69	129.93	143.99	128.97	8.53	12.66	6.57	5.07	0.93	2.39
AT1G05043	0.63	0.92	1.04	0.62	0	0.64	0.69	2.21	0	0	0.37	0
AT1G05047	0	0.7	0.01	0.98	0	0	0	0	0	0.34	0.79	0.48
AT1G05053	0	0	0	0	0	0	0	1.62	0	0.51	0.91	0
AT1G05055	36	36.83	41.49	27.87	23.07	25.46	2.2	2.35	1.43	0.67	0.28	0.3
AT1G05057	0	2.12	0.7	1.01	0	3.21	2.83	0	2.98	2.75	1.54	4.13
AT1G05060	10.74	9.16	11.62	11.66	13.91	12.29	16.08	20.13	13.54	9.61	9.32	9.17
AT1G05065	1.57	0.1	0.27	0.77	0.76	0.24	0.53	0	0.23	0.32	0	0.27
AT1G05067	0	0	0	0	0	0	0	0	0	0	0	0
AT1G05070	10.68	13.14	13.88	9.04	5.82	6.1	0.28	0	0.08	0.15	0	0
AT1G05073	0	0	0	0	0	0	0	0	0	0	0	0
AT1G05077	0.89	0	0	0	0	0	0	0	0	0	0	0
AT1G05080	14.6	12.28	15.26	8.54	7.03	6.89	0.07	0.06	0.12	0.11	0.1	0.23
AT1G05083	0	0	0	0.69	0	0	0	0	0	0	0	0
AT1G05085	0	0.64	0.28	0.2	0	0	0	0	0	0	0	0
AT1G05087	5.67	6.63	7.95	1.63	2.48	4.53	2.96	7.7	3.71	0.18	1.34	1.11
AT1G05090	22.07	16.96	17.17	12.93	17.69	19.52	12.05	13.64	9.1	3.21	2.56	2.64
AT1G05093	0	0	0	0	0	0	0	0	0	0	0	0
AT1G05097	0	0	0	0	0	0	0	0	0	0	0	0
AT1G05100	0.55	0.31	0.41	0.2	0.09	0.31	0	0.06	0.06	0.05	0	0
AT1G05103	0	0	0	0	0	0	0	0	0	0	0	0
AT1G05107	0	0	0	0	0	0	0	0	0	0	0	0
AT1G05113	0	0	0	0	0.43	0	0	0	0	0	0	0
AT1G05117	0	1.36	0	0.65	0	0	0	0	0	0	0	0
AT1G05120	17.79	17.28	17.28	20.16	14.94	21.64	20.99	22.07	19.01	13.55	11.56	10.97
AT1G05123	0	0.52	0	0	0	0	0	0	0	0	0	0
AT1G05127	0	0	0	0	0	0	0	0	0	0	0	0
AT1G05133	0	0	0	0	0	0	0	0.14	0.14	0	0	0
AT1G05136	0	0	0	0	0	0	0	0	0	0	0	0
AT1G05137	0	1.48	8.82	6.29	0	7.89	0	0	0	0	0	0
AT1G05140	2.7	2.34	3.53	1.72	1.85	0.88	0.24	0.05	0	0.05	0	0.12
AT1G05143	2.02	3.37	2.23	2.58	2.83	2.46	0	0	0	0	0	0
AT1G05147	0.37	0	0.42	1.06	0	1.21	0	0	0	0	1.16	1.14
AT1G05150	28.78	28.56	24.83	23.82	18.46	22.88	9.55	13.16	8.97	3.09	2.32	1.78
AT1G05153	0	0	0	0	0	0	0	0	0	0	0	0
AT1G05160	9.54	11.19	7.69	11.56	6.73	6.6	0.62	0.73	0.56	0.79	0.24	0.14
AT1G05163	1.3	1.92	1.04	2.56	4.54	2.45	0.82	0.35	1.05	0.77	0.73	0.4
AT1G05170	3.51	3.75	1.42	3	2.44	1.37	0.13	0	0.04	0.42	0.25	0.09
AT1G05173	1.1	0	0	3.07	7.32	5.57	7.9	8.8	22.12	22.29	26.5	31.81
AT1G05177	0	0	0	0.16	0	0	0	0	0	0	0	0
AT1G05180	53.82	50.23	60.24	43.93	28.86	41.37	0	0.34	0.21	1.26	0.04	0.23
AT1G05183	4.21	8.22	0	3.81	7.43	6.61	0	0	0	0.28	0	0
AT1G05187	1.1	1.45	4.6	0	0	0	0.3	0.25	0	0	0	0.1
AT1G05190	30.23	31.44	24.12	23.36	17.1	19.91	0	0	0.07	0.91	0	0.29
AT1G05193	0	0	0	0	0	0	0	0	0	0	0	0
AT1G05197	0	0	0.5	0	0.32	0	0	0	0.85	0	0	0
AT1G05200	0	0.09	0.55	0.5	0.34	0.12	0.04	0.11	0	0	0	0.03
AT1G05203	1.31	1.08	1.26	1.54	0.62	1.94	0.47	0	0	0.19	0.19	0
AT1G05205	109.09	120.27	106.52	136.96	146.04	108.47	16.89	15.87	10.83	7.81	0.79	3.92
AT1G05207	1.53	1.07	0.35	0.48	0.71	0	0.9	0	0	0	0	0
AT1G05210	61.94	63.56	69.86	46.01	42.2	57.21	0.25	0	0.21	1.47	0.18	0.5
AT1G05213	0.15	0.17	0.19	0.08	0.03	0	0	0	0	0	0	0
AT1G05217	0	2.27	3	0	0.95	4.13	0	0	0	0	0	0
AT1G05220	2.54	2.82	2.94	1.35	0.85	3.3	0	0	0	0	0	0
AT1G05223	0	0	0	0	0	0	0	0	0	0	0	0
AT1G05227	0	1.48	0	0	0	0	0	0	0	0	0	0
AT1G05230	0.89	2.69	2.35	2.21	1.33	0.48	0.06	0.08	0.15	0.34	0.26	0.26
AT1G05233	0	0	0	0	0	0	0	0	0	0	0	0
AT1G05237	0	0	0	0	0	0	0	0	0	0	0	0
AT1G05240	0.16	0.3	0.39	0.38	0.61	0.3	0.29	0.07	0.37	0.49	0.2	0.41
AT1G05243	0.38	0	0	0.95	0	0.38	0	0	0	0	0	0
AT1G05247	82.18	69.31	101.01	94.17	118.47	95.03	0	0	0	9.06	0	0
AT1G05250	0.12	0	0	0.06	0	0	0	0.29	0.09	0.29	0	0.08
AT1G05253	0	0	0	0	0	0	0	0	0	0.83	0.03	0
AT1G05257	0.67	0	1.04	0.18	0.06	0.96	0	0	0	0	0	2.59
AT1G05260	0.07	0.11	0	0	0.09	0.07	0.07	0	0.43	1.28	0.62	1.03
AT1G05263	0	0	0	0	0	0	1.15	1.47	1.46	0.46	2.47	3.47
AT1G05267	0	0	0	0	0	0	0.24	1.29	0	0	0.08	0
AT1G05270	59.98	55.98	63.55	52.05	44.59	49.44	9.72	13.19	8.02	4.06	2.46	2.49
AT1G05273	0	0	0	0	0	0	0	0	0	0	0	0
AT1G05277	3.8	2.37	2.36	2.36	3.32	2.88	0	0.45	0.55	0	0	0
AT1G05280	0.38	0.71	0.94	0.57	0.53	0.3	0	0	0	0	0.1	0.03
AT1G05283	0	0	0	0	0	0	0	0	0	0	0	0
AT1G05287	0.68	0.8	0	0	1.23	0.37	0	0	0	0.32	0	0
AT1G05290	69.68	73.01	67.29	106.12	115.8	117.61	12.4	9.31	8.77	6.7	1.63	2.19
AT1G05291	0.72	1.2	0.66	1.71	1.34	2.06	0	0	0	0.11	0	0
AT1G05293	0	2.2	2.08	0.3	0.26	0	0	0	0	0	0	0
AT1G05297	0.59	0	0	0	0	0.3	0	0	0	0	0	0
AT1G05300	0	0.13	0	0.54	0.11	0	0	0	0	0.05	0	0
AT1G05303	0	0	0	0	0	0	0	0	0	0	0	0
AT1G05307	0	0	0	0	0	0	0	0	0	0	0	0
AT1G05310	0.23	0.14	0.25	0.18	0.04	0	0	0	0	0	0	0
AT1G05313	0	0	0	0	0	0	0	0	0	0	0	0
AT1G05317	0	0	0	0	0	0	0	0	0	0	0	0
AT1G05320	4.27	4.83	4.5	4.06	3.4	3.17	0.46	0.63	0.23	0.21	0	0.18
AT1G05323	0	0	0	0	0	0	0	0	0	0	0	0
AT1G05327	0	0	0	0.35	0	0	0	0	0	0	0	0
AT1G05330	28.83	32.37	33	21.94	8.94	19.73	0	0	0.24	0.22	0	0.19
AT1G05333	5.95	7.27	0.96	3.8	0	0.01	20.54	21.34	16.7	10.47	27.55	32.99
AT1G05337	0	0	0	0	0	0	0	0	0	0	0	0
AT1G05340	0.76	0.27	0.84	0.86	0.15	0.11	0	0	0	0	0	0
AT1G05343	0	0.98	0.65	0.47	0	0	0	0	0	0	0	0
AT1G05347	0.33	0.79	0	0	0.66	0.75	1.31	0	0.21	0.39	0	0.31
AT1G05350	53.04	53.85	58.62	51.16	43.87	49.46	19.75	24.03	18.31	11.14	6.98	6.74
AT1G05353	0	0.74	0	0	0	0.3	0	0	0.25	0	0	0
AT1G05357	0	0	0	0	0	0	0	0	0	0	0.63	0
AT1G05360	84.39	98.22	90.09	78.54	68.61	93.11	47.17	56.77	40.23	30.23	23.63	28.27
AT1G05363	0	0.39	0	0	0	0	0	0	0	0	0	0
AT1G05367	0.64	0	0	0.25	0	0	0	0	0.3	0	0	0
AT1G05370	0	0	0	0	0	0	0	0	0	0	0	0.04
AT1G05373	0	0	0	0	0	0	0	0	0	0	0	0
AT1G05377	0	0	0	0	0	0	0	0	0	0	0	0
AT1G05380	18.2	14.45	14.67	11.82	12.9	13.28	25.45	26.06	28.55	30.51	29.13	30.55
AT1G05383	0	0	0	0	0	0	0	0	0	0	0	0.12
AT1G05385	6.28	6.31	6.77	6.38	10.25	11.45	5.24	6.34	7.65	7.15	6.16	3.89
AT1G05387	0	0	0	0	0	0	0	0	0	0	0	0
AT1G05390	0	0	0	0	0	0	0	0	0	0	0	0
AT1G05397	27.72	37.11	26.29	26.94	15.22	23.5	2.42	3.98	2.05	2.57	0.92	2.81
AT1G05400	7.16	9.65	9.05	8.18	8.97	7.09	3.4	3.57	3.31	2.71	3.13	2.87
AT1G05407	0	0	0	0	0	0	0	0	0	0	0	0
AT1G05410	72.47	73.19	68.51	60.11	47.49	57.95	5.69	5.39	5.09	2.99	2.37	1.57
AT1G05413	0	0	0	0	0	0	0	0	0	0	0	0
AT1G05417	15.83	14.74	0	0	48.86	0	0	0	0	0	0	0
AT1G05420	0.09	0.15	0	0	0	0	0	0	0	0.08	0	0
AT1G05423	8.24	0	0	0	8.45	18.91	0	0	0	0	0	4.74
AT1G05427	2.57	0	3.54	0	3.63	1.64	0	0	0	0	0	0
AT1G05430	39.79	36.76	36.86	35.19	36.71	38.45	2.26	1.53	1.45	1.68	0.89	0.52
AT1G05433	0	0	0	0	0	0	0	0	0	0	0	0
AT1G05440	33.83	40.63	34.6	18.3	11.46	16.42	0.22	0.43	0.09	0.27	0.08	0.19
AT1G05443	0	0	0	0	0	0	0	0	0	0	0	0
AT1G05447	0	0	0	0	0	0	0	0	0	0	0	0
AT1G05450	0	0.17	0.88	0	0	0	0	0	0	0	0.16	0
AT1G05453	0.59	0.48	0	0	0	0	0.16	0.58	0.5	0	0	0
AT1G05460	28.94	36.13	29.58	22.98	11.65	23.35	0.54	0.15	0.41	0.41	0.02	0.49
AT1G05463	1.92	0	0	0	0	0.65	0	0	0	0	0	0
AT1G05467	6.47	9.07	4.57	9.07	6.71	6.56	0.86	0	0.24	0.46	0	0.19
AT1G05470	0.08	0.13	0.12	0.04	0.47	0.11	0	0	0	0	0	0.02
AT1G05473	0	0	0	0	0	0	0	1.01	0	0	0	0
AT1G05477	0	0	0	0	0	0	0	0	0	0	0	0
AT1G05483	0	0	0	0.16	0	0	0	0	0	0	0	0
AT1G05487	0	0	0	0	0	0	0	0	0	0	0	0
AT1G05490	0.52	0.58	1.28	0.77	1.5	0.81	0.11	0.05	0	0.03	0.07	0.05
AT1G05493	0	0.46	0.7	0	0.67	0	0	0	0	0	0	0
AT1G05497	0	0	0	0	0	0	0	0	0	0	0	0
AT1G05500	36.02	32.94	29.95	29.48	29.95	26.59	8.42	10.81	6.47	2.59	1.21	1.91
AT1G05507	0	0	0	0	0	0	0	0	0	0	0	0
AT1G05510	0	0.14	0	0	0.3	0	0.57	1.21	1.04	0.23	0.27	0.38
AT1G05517	2.96	1.85	3.26	3.24	2.07	1.12	0	0	0	0	0	0
AT1G05520	57.12	57.49	60.46	66.47	52.84	61.7	15.32	18.51	13.53	3.92	2.5	2.07
AT1G05523	0.22	0	0	0	0	0	2.53	4.85	6.57	0	0	0
AT1G05527	0	0	0	0	0	0.21	0	0.2	0	0	0	0
AT1G05530	0.05	0.2	0.32	0	0	0.35	1.56	1.84	1	1.12	1.04	0.87
AT1G05533	0	0	0	0	0	0	0.62	0	1.06	0	0.89	0
AT1G05537	0	0	0	0	0	0	0	0	0	0	0	0
AT1G05540	0	0	0	0	0.53	0	0	0	0	0	0	0
AT1G05543	0	0	0.29	0	0	0	0	0	0	0	0	0
AT1G05547	0	0	0	0	0	0	0	0	0	0	0	0
AT1G05550	0.58	0.38	1.3	0.69	3.25	1.24	0	0.09	0.05	0	0	0.04
AT1G05553	0	0	0	0	2.1	1.09	0	0	0.43	0	0	0
AT1G05557	8.34	5.3	6.92	4.29	10.18	10.52	4.49	3.68	4.49	8.16	7.15	8.34
AT1G05560	0.04	0.33	0	0.03	0.09	0	0	0	0	0	0	0
AT1G05562	0	0	0	0.03	0	0	0	0	0	0	0	0
AT1G05563	0	0	0	0	0	0	0	0	0	0	0	0
AT1G05567	0	0	0	0	0	0	0	0	0	0	0	0
AT1G05570	2.22	2.14	3.5	2.04	2.04	1.86	0.01	0.02	0.07	0.08	0	0.08
AT1G05575	0.12	0.41	0	0	0.51	0.37	0	0.23	0	0	0	0
AT1G05577	74.91	62.29	45.66	152.62	174.17	165.16	31.16	36.02	24.33	9.71	3.23	4.22
AT1G05580	9.77	4.7	3.92	2.78	4.8	6.23	274.32	290.68	666.16	1721.67	1926.5	1784.45
AT1G05583	0	0	0	0	0	0	0	0	0	0	0	0
AT1G05587	0.47	1.18	1.03	0.75	0	0.48	0	0	0	0	0	0
AT1G05590	0.93	1.4	0.25	1.31	1.8	2.27	0	0	0	0	0	0.06
AT1G05593	0.29	0	0.32	0	0	0.59	0	0	0	0	0	0
AT1G05597	0	0	1.05	0	0	0	0	0	0	0	0	0
AT1G05600	5.58	5.27	8.77	6.6	6.95	5.17	0	0.09	0.14	0.36	0	0.26
AT1G05603	0.29	0	0	0	0.2	0	0	0	0	0	0	0
AT1G05607	0	0	0	0	0	0	0	0	0	0	0	0
AT1G05610	0	0	0	0.12	0	0	0.11	0.53	0.33	0.04	0.04	0.04
AT1G05613	0	0	0	0	0	0	0	0	0	0	0	0
AT1G05615	0	0	0	0	0	0	0	0	0	0	0	0
AT1G05617	0	0	0	0	0	0	0	0	0	0	0	0
AT1G05620	85.14	98.24	97.25	94.99	118.91	105.86	23.55	29.02	17.68	7.68	3.97	4.34
AT1G05623	0	0	0	0	0	0	0	0	0	0	0	0
AT1G05627	0	0	0	0	0	0	0	0	0	0	0	0
AT1G05630	6.83	8.16	7.64	9.24	7.79	7.21	70.02	71.44	46.27	9.84	9.91	8.58
AT1G05633	0	0	0	0	0	0	0	0	0	0	0	0
AT1G05637	0	0	0	0	0	0	0	0	0	0	0	0
AT1G05640	0.48	1.09	0.84	1.07	0.84	1.11	0.64	0.39	1.28	2.78	2.55	2.78
AT1G05643	0	0	0	0	0	0	0.37	0	0.63	0	0	0
AT1G05647	0	0	0	0	0	0	0	0	0	0	0	0
AT1G05650	0	0	0.12	0	0	0.06	0	0	0.15	0.14	0.04	0
AT1G05653	0	0	0	1.34	0	0	0	0	0	0	0	0
AT1G05657	1.13	3.77	4.68	3.15	4.94	4.01	0	0	0	0	0	0
AT1G05660	0	0	0	0	0	0	0	0	0.05	0	0	0
AT1G05663	0.67	1.12	0.15	1.25	0.37	0.68	0	0	0	0	0	0
AT1G05667	0	0	0	0	0	0	0	0	0	0	0.43	0
AT1G05670	5.69	3.86	3.35	2.64	3.25	4.12	0.3	0.21	0.23	0.32	0.15	0.07
AT1G05673	0	0	0	0.4	0	0	0	0	0	0	0	0
AT1G05675	0	0	0	0.22	0	0	0	0	0	0	0	0
AT1G05680	0.09	0.08	0.1	0	0	0	0	0	0	0	0	0
AT1G05683	0	0	0	0	0	0	0	0	0	0	0	0
AT1G05687	0	0	0.29	0	0	0	0	0	0.04	0	0	0
AT1G05690	8.01	6.75	3.63	7.2	4.62	4.63	1.01	1.52	1.44	1.79	1.21	1.45
AT1G05693	0	0	0	0	0	0	0	0	0	0	0	0
AT1G05697	0	0	0	0	0	0	0	0	0	0	0	0
AT1G05700	0	0.07	0.03	0	0	0.11	0	0	0	0	0	0
AT1G05703	0	0	0	0	0	0	0	0	0	0	0	0
AT1G05707	0	0	0	0	0	0	0	0	0	0	0	0
AT1G05710	0.35	0.05	0.11	0.15	1.76	0.71	0.21	0.13	0.12	0.63	0.11	0.31
AT1G05713	1.7	2.36	1.24	1.35	1.58	1.72	0.62	0	0.53	0	0	0
AT1G05717	0	0	0.44	0	0	0	1.33	0	0.75	0.73	0	0
AT1G05720	116.53	107.51	100.32	106.71	109.27	107.25	27.54	24.33	18.01	5.9	0.72	2.25
AT1G05723	0.84	0	0	0	0	1.86	0	0	0	0	0	0
AT1G05727	0	0	0	0	0	0	0	0	0	0	0	0
AT1G05730	24.94	25.4	22.17	24.25	21.9	27.87	0	0	0.06	0.68	0.1	0.1
AT1G05733	0.16	0	0	0	0.78	0.19	0	0	0.24	0.22	0	0
AT1G05737	0	0	0	0	0	0.59	0	0	0	0	0	0
AT1G05740	2.27	1.31	1.16	1.11	2.56	1.41	0	0	0	0	0	0.13
AT1G05747	0	0	0	0	0.77	0	0	0	0	0	0	0
AT1G05750	4.64	4.79	3.92	2.93	3.58	3.95	1.13	2.16	0.96	1.17	0.84	1.05
AT1G05753	0	0.09	0	0	0	0	0	0	0	0	0	0
AT1G05757	0	0.51	1	0.24	0.21	3.99	0	0	0	0	0	0
AT1G05760	0	0	0	0	0	0	0	0	0	0	0	0
AT1G05763	0	0	0.86	0.93	0	0	0	0	0	0	0	0
AT1G05767	35.87	23.88	31.07	36.72	26.23	29.95	8.69	13.23	11.18	9.84	6.76	9.35
AT1G05770	5.35	4.1	6.4	5.13	0.92	2.77	0	0	0	0	0	0
AT1G05773	1.32	1.73	1.88	0.6	0.4	0.77	0.21	0	0	0	0	0
AT1G05777	0	0	1.02	0.74	0.32	0.47	0	0	0	0	0	0
AT1G05780	19.57	18.45	18.06	23.95	38.91	27.5	17.48	12.77	11.4	4.16	2.17	3.06
AT1G05783	1.01	1.58	1.38	0	0.91	1.27	0	1.16	1.18	2.44	0.38	0.83
AT1G05785	30.99	30.45	27.38	34.67	37.56	30.26	17.98	14.42	12.2	3.13	2.61	2.81
AT1G05787	0.81	0	1.39	0.59	0.49	0.37	0	0	0	0	0	0
AT1G05790	3.75	3.67	4.58	5.04	6.7	4.87	22.22	28.03	26.88	30.99	38.06	35.64
AT1G05793	0	0	0	0	0	0	0	0	0	0	0	0
AT1G05797	0	0	0	0	0	0	0	0	0	0	0	0
AT1G05800	0	0	0	0	0	0	0	0	0	0	0	0
AT1G05803	0	0	0	0	0	0	0	0	0	0	0	0
AT1G05805	0.09	0.3	0.35	0.04	0.56	0.14	0.25	0.04	0.25	0.36	0	0.23
AT1G05807	0	0	0	0	0	0	0	0	0	0	0	0
AT1G05810	0.4	0.44	0	0.13	0.37	0.08	0.27	0.16	0.25	0	0	0
AT1G05813	0	0	0	0	0	0	0	0	0	0	0	0
AT1G05817	0	0	0	0	0	0	0	0	0	0	0	0
AT1G05820	3.32	2.88	3.57	1.08	1.18	1.92	106.28	109.75	159.63	242.42	323.51	285.14
AT1G05823	0	0	0	0	0	0	0	0	0	0	0	0
AT1G05827	0	0	0	0	0	0	0	0	0	0	0	0
AT1G05830	7.35	8.29	11.06	8.09	4.93	9.59	1.64	2.26	2.1	3.76	3.6	4.18
AT1G05833	0.13	0.11	0	0.5	0.18	0.26	0	0	0	0	0	0
AT1G05835	1.34	0.99	0.16	0.49	2.39	1.06	0.65	0.28	2.63	1.82	1.4	1.66
AT1G05837	0.08	0	0	0	0	0	0	0	0	0	0	0
AT1G05840	34.53	32.14	27.27	24.35	20.45	28.93	15.05	15.34	14.04	10.03	10.42	9.53
AT1G05843	0	0	0	0	0	0	0	0	0	0	0	0
AT1G05847	0	0	0	0.23	0	0	0	0	0	0	0	0
AT1G05850	25.96	27.26	23.28	37.38	59.37	42.61	26.04	24.75	16.55	3.37	2.1	2.53
AT1G05853	0	0	0	2.31	0	0	0	0	0	0	0	0
AT1G05857	0	0	0	0	0.19	0	1.84	2.62	2.6	1.72	1.32	0.83
AT1G05860	28.75	26.05	25.06	20.49	17.92	23.28	2.02	3.94	1.61	0.74	0.38	0.35
AT1G05863	0	0	0	0	0	0	0	0	0	0.23	0	0
AT1G05867	0	0	1.06	0.51	0	0	0	0	0	0	0	0
AT1G05870	15.01	15.84	15.9	18.89	18.82	17.93	3.74	5.46	2.82	1.12	0.47	0.55
AT1G05873	0	0	0.49	0	0	0	0	0	0	0.42	0	0
AT1G05880	0	0	0	0	0	0	0	0	0	0	0	0
AT1G05887	0	0	0	0	0	0	0	0	0	0	0	0
AT1G05890	40.78	36.8	40.91	30.45	27.01	41.01	6.82	8.59	8.25	9.58	7.25	7.62
AT1G05893	0	0	0	0	0	0	0	0	0	0	0	0
AT1G05894	0.46	1.28	0.4	0.24	0.11	1.35	0.11	0.58	0.19	0.41	0.28	0.42
AT1G05897	0	0	0	0	0	0	0	0	0	0	0	0
AT1G05900	5.93	7.07	7.71	8.15	5.79	8.52	1.38	2.19	1.51	0.73	0.18	0.25
AT1G05903	0	0	0	0	0	0	0	0	0	0	0	0
AT1G05907	0	36.23	55.52	72.93	80.81	21.22	0	0	0	0	0	0
AT1G05910	59.13	57.5	56.13	42.66	26.12	47.62	5.88	7.48	7.43	5.27	4.22	3.52
AT1G05913	4.72	4.92	3.23	4.6	5.66	4.75	0.39	0	0	0.32	0	0.25
AT1G05917	56.96	67.08	51.88	162.34	204.47	107.91	6.08	0	8.26	7.41	0	0
AT1G05920	2.77	2.17	1.29	1.6	0.97	1.12	0	0	0	0.24	0	0
AT1G05927	135.43	150.83	133.06	79.96	33.94	74.77	14.81	15.91	9.78	10.61	7.1	4.75
AT1G05930	1.76	1.69	0.68	1.19	0.18	0.36	0	0	0	0.31	0	0
AT1G05933	0	0.21	0.28	0.1	0	0.25	0	0	0	0.11	0	0
AT1G05937	0	0	0	0	0	0	0	0	0	0	0	0
AT1G05940	16.21	15.45	15.71	16.34	20.35	20.23	10	13.77	9.21	5.11	5.42	4.71
AT1G05943	0.18	0.3	0	0.14	0.13	0	0	0	0	0	0	0
AT1G05947	6.48	5.16	6.78	8.37	5.02	3.95	0	0	0	0	0	0.63
AT1G05950	2.43	1.57	2.21	1.15	1.34	2.73	0	0.27	0.03	0.22	0.14	0
AT1G05953	11.79	12	5.54	12.25	12.48	6.92	0	0	0	0	0	0
AT1G05957	0	0	0	0	0	0	0	0	0	0	0	0
AT1G05960	20.92	17.38	14.29	19.69	26.3	26.45	105.37	125.53	142.65	207.79	245.19	215.17
AT1G05963	0	0	0	0	0	0	0.43	0.74	1.83	0	0.31	0.58
AT1G05967	0	0	0.67	0	0	0	0	0	0	0	0	0
AT1G05970	28.94	24.53	23.77	23.89	15.52	24.7	1.42	2.04	2.3	2	2.03	3.09
AT1G05973	0	0	0	0	0	0	0	0	0	0.18	0	0
AT1G05977	0	0	0	0.93	0.14	0	0	0	0	0	0	0
AT1G05980	0	0	0	0	0	0	0	0	0	0	0	0
AT1G05983	0	0	0	0.39	0	0.5	0	0	0	2.16	0.39	0
AT1G05987	0.23	0.19	0	0	0	0.23	0	0	0	0	0	0
AT1G05990	0.22	0.54	0	0.86	0.23	0.22	0	0.1	0	0	0.34	0.24
AT1G05993	29.38	30.67	44.38	41.7	65.6	58.88	0	0	0	0	0	0
AT1G05997	0.64	0	0	3.61	1.34	0	0	0	0	0	0	0
AT1G06000	0	0.26	0.17	0	0.14	0	0	0	0	0	0	0.04
AT1G06002	0	0	0	0	0	0	0	0	0	0	0	0
AT1G06003	0	0	0	0	0	0	0.39	0	0.17	0	0.06	0
AT1G06007	0	0	0	0	0	0	0	0	0	0	0	0
AT1G06010	51.49	40.83	39.21	56.93	68.92	53.3	2.27	0.7	1.13	1.81	0.66	0.97
AT1G06013	0	0	0	0	0	0	0	0	0	0	0	0
AT1G06017	2.43	0.58	3.44	0.28	1.46	2.81	0	0	0	0.31	0	0
AT1G06020	0.53	0.69	0.46	0.28	0.78	0.3	0	0.06	0	0.16	0	0
AT1G06023	0	0	0	0	0	0	0	0	0	0	0	0
AT1G06027	0	0	0	0	0	0	0	0	0	0	0	0
AT1G06030	9.6	6.71	5.22	4.74	3.01	4.4	0.17	0.44	0.23	0.5	0.31	0.29
AT1G06033	2.09	2.61	1.14	2.5	0.73	3.17	0	0.98	0	0	0	0
AT1G06037	0	0	0	0	0	0	0	0	0	0	0	0
AT1G06040	11.2	10.86	7.05	28.5	38.92	31.41	6.05	7.19	3.71	1.35	0.35	1.07
AT1G06043	0	0	0	0	0	0.61	0	0	0	0	0	0
AT1G06045	0	0	0	0	0	0	0	0	0	0	0.28	0
AT1G06047	0	0	0	0	0	0	0	0	0	0	0.48	0.45
AT1G06050	17.17	17.48	16.91	13.94	7.16	9.43	14.83	16.96	18.36	22.56	20.04	21.49
AT1G06053	0	0	0	0	0	0	0	0	0	0	0	0
AT1G06057	0	0	0	0	0	0	0	0	0	0	0	0
AT1G06060	46.24	41.55	41.92	44.72	44.26	44.31	18.02	19.98	14	10.31	5.94	5.27
AT1G06063	0	0	0.43	0	0	0	0	0	0	0	0	0
AT1G06067	0.29	0	0	0	0.2	0	0	0	0	0	0	0
AT1G06070	23.67	29.05	30	20.05	15.79	23.17	1.96	3.34	2	1.42	0.16	0.39
AT1G06073	0.93	2.73	0.51	1.49	2.94	0.47	0	0	0	0	0	0
AT1G06080	0.43	0.26	0.27	0.05	1.12	0.31	0.2	0	0	0.05	0.19	0.14
AT1G06083	0	0.27	0.71	0.51	0.68	0.65	0	0	0	0	0	0
AT1G06087	4.62	2.57	3.34	3.69	9.66	1.56	0	0	0	0	0	0
AT1G06090	0	0	0	0	0	0	0	0	0.03	0	0.03	0.03
AT1G06093	0	0	0	0	0	0	5.46	2.46	5.29	2.95	0.76	0
AT1G06097	0	0	0	0	0	0	2.81	2.98	0.37	0.58	0.52	0.98
AT1G06100	0	0.07	0	0.07	0.25	0.09	0	0	0	0	0	0
AT1G06103	23.28	23.01	38.25	26.21	36.57	28.58	3.78	1.07	4.06	2.79	0	0.89
AT1G06110	39.2	45.09	42.55	34.36	29.45	33.4	6.53	7.71	3.72	2.93	2.45	3.1
AT1G06113	0	0	0	0	0	0	0	0	0	0	0	0
AT1G06117	0	0	0	0	0	0	0	0	0	0	0	0
AT1G06120	0	0	0	0.06	0	0	0	0	0.13	0.38	0.17	0.11
AT1G06123	0.57	0	0	0	0	0	0	0	0	0	0	0
AT1G06127	0	0	0.32	0	0	0	0	0	0	0	0	0
AT1G06130	96.29	95.92	111.38	108.94	104.83	116.97	15.95	14.31	9	6.33	2.76	3.11
AT1G06133	0	0	0	0	0	0	14.58	18.63	14.41	2.42	0.87	1.22
AT1G06135	0	0	0	0	0	0	0	0	0	0	0.25	0
AT1G06137	0.23	0.57	1	0.9	0.63	0.23	0	0	0	0	0	0
AT1G06140	7.59	6.42	8	3.82	4.3	6.12	1.04	0.65	0.2	0.29	0.2	0.11
AT1G06143	11.31	9.54	11.23	6.38	6.28	9.84	2.01	2.16	1.78	0.73	0.24	0.13
AT1G06147	0.46	0	0	0.18	0	0	9.56	8.79	5.44	1	1.8	0.84
AT1G06148	1.89	2.07	4.27	1.84	1.68	2.77	0.1	0.13	0.04	0.11	0	0.03
AT1G06150	5.8	5.71	6.16	6.43	4.82	6.96	0.15	0.05	0	0.31	0	0.1
AT1G06153	0	0	0	0	0	0.45	0.34	0	0	0.36	0	0
AT1G06157	0	0	0	0	0	0	0	0	0	0	0	0
AT1G06160	0.54	0.7	0	0	0.05	0	0	0	0	0	0	0
AT1G06163	0	0	0	0	0	0	0	0	0	0	0	0
AT1G06170	0.84	1.01	0.47	0.42	0.88	0.78	0.12	0	0	0.09	0	0.04
AT1G06173	2.59	0.61	3.24	2.06	0.51	2.98	1.33	1.3	0	0.3	0	0
AT1G06177	0	2.21	0	0	0.59	0.22	0	0	0.42	0	0.18	0.17
AT1G06180	0.23	0.06	0.17	0.12	0.05	0.71	0	0	0	0	0	0
AT1G06187	0	0	0	0	0	0	0	0	0	0	0.22	0.2
AT1G06190	50	58.68	60.9	43.73	29.24	42.14	0.64	0.49	0.55	1.2	0.15	0.34
AT1G06197	0	0	0	0	0	0	0	0	0	0	0	0
AT1G06200	95.63	88.77	102.69	91.7	86.39	81.42	17.7	12.68	10.21	5.49	2.96	2.97
AT1G06203	0.65	0.81	0	0	0.68	0	0	0	0	0	0	0
AT1G06207	1.24	0.77	3.75	2.71	3.68	4.7	0	0.29	0	0.27	0	0
AT1G06210	72.09	74.34	77.04	78.38	76.56	81.54	21.59	27.71	17.06	4.26	1.1	1.62
AT1G06213	0	0	0	0	0	0	0	0	0	0.49	0	0
AT1G06217	0	0	0	0	0	0.22	0	0	0	0	0	0
AT1G06220	99.53	102.83	103.4	72.77	44.59	73.49	1.23	2.4	1.7	2.56	0.28	1.1
AT1G06225	0	0	0	0	0	0	0	0	0	0	0	0
AT1G06227	26	13.94	17.02	29.41	20.7	21.41	1.55	2.38	1.89	3.45	2.19	1.5
AT1G06230	31.35	31.69	30.46	29.61	19.79	26.77	4.02	5.47	3.86	2.97	3.03	2.51
AT1G06233	0	2.86	0	0	0	0	0	0	0	0	2.5	0
AT1G06237	17.2	49.23	26.24	89.12	92.73	52.22	0	0	0	0	0	5.84
AT1G06240	10.81	9.71	10.42	6.03	4.72	5.5	0.33	0.28	0.37	0.13	0.13	0
AT1G06243	10.88	0	0	2.65	0	18.88	8.85	0	0	4.8	0	4.9
AT1G06247	0	0	0	0	0	0	0	0	0	0	0	0
AT1G06250	1.37	1.08	0.34	1.76	2.51	3.83	1.51	2.72	1.71	1.01	0.28	0.34
AT1G06253	3.97	1.34	0	17.31	4.68	0	0	0	1.76	0.87	0.58	1.6
AT1G06257	0	1.22	0.65	0.36	0.45	0.57	0	0	0	0	0.23	0
AT1G06260	0.35	0.96	0.75	0.31	0.26	1.09	0.18	0.15	0.07	0.4	0	0
AT1G06263	18.38	11.46	17.93	15.33	25.8	21.96	0	0	0	0	0	0
AT1G06265	1.83	1.94	3.19	5.25	2.12	2.28	0	0	0	0.04	0	0.19
AT1G06267	17.83	7.08	0	7.04	17.01	8.36	0	0	0	0	0	0
AT1G06270	20.16	16.52	22.87	17	11.79	19.2	0.56	0.52	0.38	0.4	0.12	0.07
AT1G06273	0	13.55	16.18	6.59	16.68	16.24	0	0	0	7.2	0	0
AT1G06277	0	0	14.28	0	0	0	0	0	0	0	0	0
AT1G06280	0	0	0	0	0.1	0	0	0	0	0	0	0
AT1G06283	3.97	1.34	35.44	0	0	18.94	0	0	1.76	0.87	0.58	1.6
AT1G06287	1.87	0	0	1.31	1.4	0	1.49	0.81	0	0	0	0.37
AT1G06290	35.51	30.85	37.88	39.92	44.36	39.28	71.24	79.36	53.2	10.42	12.03	12.51
AT1G06293	0	0	0	0	0	0	0	0	0	0	0	0
AT1G06297	0	0	0	0	0	0	0	0	0	0	0	0
AT1G06303	0	0	0	0	0	0	0	0	0	0	0	0
AT1G06307	0	0	0	0	0	0	0.5	0	1.69	0	0	0
AT1G06310	8.79	5.82	7.54	3.84	2.49	3.95	0	0	0	0.09	0	0.03
AT1G06313	0	0	0.33	0.14	0.38	0.36	0	0	0	0	0	0
AT1G06317	0	0	0.18	0	0	0	0	0	0	0	0	0
AT1G06320	16.4	13.66	21.79	10.43	8.59	15	0.29	0	0	0.66	0.31	0.1
AT1G06323	0.86	1.2	0.63	0	0.81	0.58	32.08	34.92	54.08	59.83	73.84	92.56
AT1G06327	0	0	0	0	0	0	0	0	0	0	0	0
AT1G06330	4.57	4.76	4.45	3.09	4.51	3.16	0	0	0.08	0.1	0	0
AT1G06333	0	0.17	0	0	0	0	0	0	0	0	0	0
AT1G06337	0	0	0	1.35	1.27	0.87	0	0	0	0	0.47	0
AT1G06340	0.73	0.69	0	0.17	0.15	0	0	0	0	0	0	0
AT1G06343	0	0.42	0	0	0	0	0	0	0	0	0	0
AT1G06347	0	0	0	0	0	0	0	0	0	0	0	0
AT1G06350	0	0	0	0	0.33	0	0	0	0	0.41	0.37	0.3
AT1G06353	0	0	0	0	0	0	0	0	0	0	0	0
AT1G06357	0	0	0	0	0	0	0	0	0	0	0	0
AT1G06360	0	0	0	0	0.05	0.33	0	0	0	0	0	0.05
AT1G06363	0	0	0	0	0	0	0	0	0	0	0	0
AT1G06373	0	0	0	0	0	0	0	0	0	0	0	0
AT1G06377	0	0	0	0	0	0	0	0	0	0	0	0
AT1G06380	46.2	45.12	45.01	46.29	34.73	45.79	0.42	1.01	0.41	1.77	0.15	0.7
AT1G06383	0.65	0	0	0	0	0	0	0	0	0	0	0
AT1G06387	0	0	0	0	0.34	0	0	0	0	0	0	0
AT1G06390	1.79	3.29	3.2	1.71	1.98	2.23	0	0	0	0	0	0.12
AT1G06393	0	0	0	0	0	0	1.27	3.04	1.29	0	0	0.17
AT1G06397	0	4.5	0	8.62	7.49	0	0	0.32	0	0	0.17	0
AT1G06400	87.65	103.08	100.96	51.87	21.94	42.69	0.54	0.81	0.52	1.25	0.1	0.68
AT1G06403	0	0	0	0	0	0	0	0	0	0	0	0
AT1G06407	0	0	0	0	0.65	0	0	0	0	0.16	0	0
AT1G06410	62.54	73.35	70.97	71.77	70.56	83.29	29.21	35.47	22.73	10.23	8.23	7.35
AT1G06413	0	0	0	0	0	0	0	0	0	0	0	0
AT1G06417	0	0	0	0	0	0	0	0	0	0	0	0
AT1G06420	5.64	8.01	6.14	6.09	9.13	8.03	0.08	0.33	0.08	0.16	0.07	0.2
AT1G06423	1.87	0	1.25	0.73	2.75	3.54	0	0	0	0	0	0.33
AT1G06427	0	0	0	0	0	0	0	0	0	0	0	0
AT1G06430	1.16	0.94	0.82	2.21	2.73	1.88	0.77	3.14	1.34	0.41	0.3	0.34
AT1G06433	0	0	0	0	0	0	0	0	0	0	0	0
AT1G06437	1.35	1.87	0.49	1.79	0	0.45	0.5	0	0	0	0	0
AT1G06440	5.04	7.25	6.43	4.08	3.86	5.2	0	0.04	0.04	0.04	0	0
AT1G06443	0	0	0	0	0	0	0	0	0	0	0	0
AT1G06447	0	0	0	0	0	0	0	0	0	0	0	0
AT1G06450	252.1	270.15	293.16	266.74	215.67	266.86	22.68	23.34	17.68	9.46	2.3	5.9
AT1G06453	3.68	2.81	0.2	5.12	9.12	4.22	0	0	0	0	0	0
AT1G06457	0	0	0	1.52	0.83	0	0	0	0	0	0	0
AT1G06460	1.53	2.28	1.41	2.13	2.69	2.73	12.79	11.77	13.03	11.85	9.34	9.15
AT1G06463	6.4	4.27	2.11	12.43	22.48	16.99	1.41	0	0.6	0.56	0	1.9
AT1G06467	2.86	0	2.44	8.69	7.65	3.28	0.68	0	0	0.33	0	0
AT1G06470	8.59	9.22	8.93	10.18	13.36	12.37	19.57	23.62	19.48	1.99	1.36	1.34
AT1G06473	0.54	0.81	0.48	0.17	4.33	0.66	13.05	8.67	6.69	4.11	3.6	3.62
AT1G06475	99.48	82.26	84.36	84.13	56.22	68.91	0	0	0	1	0	0.17
AT1G06480	0	0	0	0	0	0	0	0	0	0	0	0
AT1G06483	0	0	0	0	0	0	0	0	0	0	0	0
AT1G06487	0	0	0.64	0	0.4	0	0	0	0	0	0	0
AT1G06490	1.63	2.29	3.65	1.76	1.22	3.2	0.22	0.07	0.2	0.01	0	0.04
AT1G06493	0	0	0	0	0	0	0	0	0	0	0	0
AT1G06497	0	0	0	0	0	0	0.43	0	0	0	0	0.58
AT1G06500	32.7	34.21	38.37	31.8	26.79	36.68	0.73	1.65	1.01	1.36	0.1	0.95
AT1G06507	0	0	0	0	0	0	0	0	0.3	0	0	0
AT1G06510	9.44	11.06	11.54	12.08	8.27	13.84	2.4	2.67	2.28	2.15	1.56	1.56
AT1G06513	0	0	0	0	0	0	0	0	0	0	0	0
AT1G06515	137.51	147.44	156.88	146.2	126.8	143.59	34.83	33.35	21.11	9.52	1.82	4.84
AT1G06517	0	0	0	0	0	0	0	0	0	0	0	0
AT1G06520	0.31	0	0.04	0.06	0.19	0.28	0	0	0	0.12	0.08	0.08
AT1G06523	0	0	0	0	0	0	0	0	0	0	0	0
AT1G06527	0	0	0	0	0.89	0	0	0	0	0	0	0
AT1G06530	107.05	116.46	109.6	101.66	77.69	91.71	0	0.17	0	0	0	0.05
AT1G06533	1.65	0	0	0	0	0	0	0	0	0	0	0
AT1G06537	0	0	0.98	0.71	0.94	0.45	0.98	0	2.09	1.96	1.06	1.32
AT1G06540	2.58	1.14	1.51	1.68	0.74	0.77	5.54	7.31	18.15	57.72	57.73	59.42
AT1G06543	0.44	0.36	0.48	0.35	0.61	0	0	0	0	0	0	0
AT1G06547	49.43	30.95	37.88	69.94	42.58	62.03	20.65	5.85	5.86	0	0	0
AT1G06550	43.88	51.02	56.27	56.83	43.25	53.02	1.14	0.58	0.67	2.45	0.77	0.95
AT1G06553	22.62	29.85	35.39	66.93	73.43	56.98	0	4.21	0	4.97	0	3.32
AT1G06557	0	0	0	0	0	0	0	0	0	0	0	0
AT1G06560	40.37	38.35	43.81	30.95	15.37	29.99	0.31	0.3	0.3	0.48	0.13	0.3
AT1G06567	1.64	3.58	3.16	1.79	1.29	3.32	0	0	0	0	0	0
AT1G06570	1.75	2.95	2.15	1.98	1.11	1.5	0	0	0	0.11	0	0.05
AT1G06573	2.57	1.97	2.85	6.63	3.51	4.98	21.44	21.26	15.72	8.74	8.15	12.21
AT1G06577	0.97	2.98	0	3.36	0.68	1.97	0.36	0.61	0	0	0	0
AT1G06580	3.23	2.82	4.17	4.42	3.65	3.47	0.94	0.93	0.73	0.79	0.12	0
AT1G06583	0	0.19	1.01	0.18	0.79	0	0	0	0	0	0	0
AT1G06587	2.64	2.95	3.96	0.12	1.32	2.29	0.83	0.35	0	0.33	0.3	0
AT1G06590	8.81	10.59	12.15	5.93	4.23	5.84	0.47	0.68	0.51	0.42	0.18	0.3
AT1G06593	3.14	3.35	4.41	2.97	2.4	2.6	0	0	0	0	0	0
AT1G06597	0	0	0	0	0	9.57	0	0	0	0	0	0
AT1G06603	0	0	0	0.54	0	0	0	0	0	0	0	0
AT1G06607	0	0	0	0	0	0	0	0	0	0	0	0
AT1G06610	0	0	0	0	0	0	0	0	0	0	0	0
AT1G06613	0	0.23	0	0.45	0	0	0.38	0	0	0	0	0
AT1G06617	0	0	0	0	0	0	0	0	0	0	0	0
AT1G06620	0	0.05	0	0	0.12	0.5	0	0	0	0.05	0.04	0
AT1G06623	0	0	0	0	0	0	0	0	0	0	0	0
AT1G06627	0	0	0	0	0	0	0	0	0	0	0	0
AT1G06630	52.65	49.24	51.04	43.42	27.16	42.61	1.88	2.91	1.27	2.63	0.72	1.32
AT1G06633	0	0	0	0	0	0	0	0.25	0	0	0	0
AT1G06637	0	0	0	0	0	0	0	0	0	0	0	0
AT1G06640	0.26	0.38	0.54	0.58	0.14	1.58	0	0	0	0.19	0	0.05
AT1G06643	0	0	0	0	0	0	0	0	0	0	0	0
AT1G06645	0	0	0	0	0.04	0	0	0	0	0.05	0	0.04
AT1G06647	0	0	0	0	0	0	0	0	0	0	0	0
AT1G06650	3.66	3.13	2.4	1.3	1.02	1.23	0	0	0	0	0	0.04
AT1G06653	0	0	0	0	0	0	0	0	0	0	0	0
AT1G06657	0	0	0	0	0	0	0	0	0	0	0	0
AT1G06660	69.27	74.77	75.21	21.26	12.02	24.97	2.68	2.29	2.6	2.6	1.4	1.09
AT1G06663	0	0	0	0	0	0	0	0	0	0	0	0
AT1G06667	0	0	0	4.62	3.95	0	6.37	5.42	5.42	0	0	0
AT1G06670	30.3	33.38	32.34	28.65	19.29	35.69	1.63	1.66	1.4	0.65	0.38	0.46
AT1G06673	0	0	0	0	7.9	0	0	0	0	0	0	0
AT1G06677	0	0	0	0	0	0	0	0	0	0	0	0
AT1G06680	17.73	14.13	9.68	16.84	16.9	17.49	0	0.15	0.22	1.1	0.18	1.16
AT1G06683	0	1.04	1.44	0	0	0	0	0	0	0	0	0
AT1G06687	4.99	9.05	5.27	7.26	6.23	8.14	1.44	1.23	0.41	0.38	0	1.13
AT1G06690	2.08	1.65	3.03	2.66	1.31	2.36	0.78	0.43	0.66	0.31	0.36	0.11
AT1G06693	2.19	3.13	4.14	1.5	1.1	0.95	0	0.29	0.88	1.38	0	0.23
AT1G06697	0	0	0	0	0	0	0	0	0	0	0	0
AT1G06700	195.5	212.42	225.37	143.45	101.57	148.82	239.28	234.22	258.79	443.24	415.22	424.24
AT1G06703	0	0	0	0	0	0	0	0	0	0	0	0
AT1G06707	0	0	0	0	0	0	0	0	0	0	0	0
AT1G06710	5.13	5.02	5.34	4.09	3.52	3.75	0.19	0.09	0	0.15	0	0.01
AT1G06713	0	0	0	0	0	0	0	0	0	0	0	0
AT1G06717	0	0	0	0	0	0.3	0	0	0	0	0	0
AT1G06720	77.06	65.43	74.43	51.26	31.5	45.82	0.36	0.06	0.22	0.94	0.26	0.39
AT1G06723	0	0	0	0	0	0	0	0	0	0	0	0
AT1G06727	0	0.94	0.62	0.9	0	0	0	0	0	0	0	0
AT1G06730	23.74	19.73	21.67	26.42	20.12	20.45	5.54	5.44	3.44	1.89	2.46	1.56
AT1G06733	1.17	1.96	3.87	0.47	0.82	2.97	0	0	1.65	0	0	0
AT1G06737	0.77	2.37	1.99	0.62	0	0.26	0	0	0	0	0	0
AT1G06740	25.75	23.3	23.13	12.89	5.17	9.55	7.2	7.07	4.21	1.01	0.97	0.64
AT1G06743	0.27	0.45	1.79	0	0.19	1.1	0	0	0.25	0	0	0
AT1G06747	0	0	0	0	0	0	0	0	0	0	0	0
AT1G06750	8.4	11.27	10.11	17.97	21.59	22.86	84.28	87.82	74.49	35.75	37.67	41.44
AT1G06753	0	0	0	0	0	0	0	0	0	0	0	0
AT1G06757	5.74	4	4.75	6.99	3.56	3.62	3.73	2.19	0.43	2.65	1.1	0.68
AT1G06760	87.7	80.81	84.35	78.09	61.19	65.73	3.95	4.99	2.92	2.95	1.19	1.11
AT1G06770	18.97	14.88	21.81	13.29	12.63	15.75	17.25	17.06	23.65	29.76	31.84	29.84
AT1G06773	0.91	0	0	0	0	0	0	0.85	0	0	0	0
AT1G06777	0	0	0	0	0	0	1.61	1.35	2.89	2.95	0.99	0.36
AT1G06780	65.46	65.03	67.11	63.35	51.03	63.02	22.96	29.17	18.52	7.04	5.35	6.79
AT1G06783	0	0	0	0.25	0	0	2.09	0	0.46	0	0.85	0
AT1G06787	8.36	1.59	6.01	9.69	12.05	12.19	3.68	5.47	5.89	6.92	5.06	4
AT1G06790	56.08	49.89	53.04	47.02	54.61	57.59	3.5	1.95	2.42	2.6	0.42	0.91
AT1G06797	0	0	0	0	0	0	0	0.58	0	0	0.98	1.84
AT1G06800	3.04	2.43	2.63	3.96	4.39	6.42	18.17	16.79	16.11	16.11	13.09	13.08
AT1G06810	8.1	11.62	10.22	10.07	6.87	11.23	0.31	0.67	0.13	0.25	0	0.21
AT1G06817	0	0	0	0	0	0	0	0	0	0	0	0
AT1G06820	33.57	33.91	34.58	23.43	14.23	22.03	1.66	1.33	1.91	0.59	0.33	0.49
AT1G06823	0	0	0	0	0	0	0	0	0	0	0	0
AT1G06827	0	0	0	0	0	0	1.07	0.73	1.27	0.17	0.31	0.43
AT1G06830	1.79	0.54	0.36	0.52	0.11	0	0	0	0	0	0	0
AT1G06837	1.53	0.51	0.51	1.95	1.39	1.09	0.68	1.15	1.86	7.42	6.04	8.28
AT1G06840	0.85	2.05	3.1	0.81	0.51	1.46	0	0.07	0.39	0.97	1.46	0.78
AT1G06850	2.41	3.89	2.35	7.89	22.42	10.49	53.78	57.08	40.24	10.35	9.73	8.66
AT1G06853	0	0	0	0	0	0	0	0	0	0	0	0
AT1G06857	0	0.37	0	0	0	0	0	0	0	0	0	0
AT1G06860	0	0	0	0	0	0	0	0	0	0	0	0
AT1G06863	0	0.25	0	0	0	0	0	0	0	0	0	0
AT1G06867	0	0	0	0	0	0	0	0	0	0	0	0
AT1G06870	45.22	38.17	38.12	48.8	57.11	55.69	15.41	15.5	11.33	3.48	3.88	3.57
AT1G06873	0	0	0	0	0	0	0	0	0	0	0	0
AT1G06877	0	0	0	0	0	0	0	0	0	0	0	0
AT1G06880	0	0	0	0	0	0	0	0	0	0	0	0
AT1G06883	0	0	0	0	0.29	0.66	5.94	9.36	5.49	0.43	0.77	0.3
AT1G06890	48.61	47.94	49.4	45.13	54.9	63.34	212.73	195.11	206.44	328.84	325.47	334.26
AT1G06897	0	0	0	0	0	0	0	0	0	0	0	0
AT1G06900	82.55	76.08	73.96	58.56	37.77	66.53	4.42	6.1	3.34	2.08	1.23	0.77
AT1G06903	0	1.03	0	1.48	0.87	1.25	0	0	0	0	0	0
AT1G06907	0	0	0	0	0	0	0	0.18	0	0	0.46	0.29
AT1G06910	11.4	12.56	10.05	8.09	6.58	9.62	1.82	1.84	1.3	0.55	0	0.38
AT1G06913	0	0	0	0	0	0	0	0	0	0	0	0
AT1G06917	0	0	0	0	0	0	0	0	0	0	0	0
AT1G06920	0.74	0.45	0	0.75	2.41	1.02	0.07	0.51	0.06	0.18	0	0
AT1G06923	0	0	0.58	0	0.37	0	0.81	0.39	0	0	0	0
AT1G06925	0	0	0	0.82	0.15	0.41	0.24	0.61	0	0	0.17	0.16
AT1G06927	0	0	0	0	0	0	0.71	1.82	0.2	0.19	0	0
AT1G06930	0	0	0	0	0.28	0	0	0	0	0	0	0
AT1G06933	0	0	0	0	0	0	0	0	0	0	0	0
AT1G06937	0	0	0	0	0	0	0	0	0	0	0	0
AT1G06943	0	0	0	0	0.47	0	3.71	4.43	3.14	0	0	0
AT1G06947	0	0	0	0	0	0	0	0	0	0	0	0
AT1G06950	52.05	49.16	58.66	37.14	18.05	33.28	0.03	0.2	0.02	0.29	0.22	0.19
AT1G06953	0	0	0.58	0	0	0	0	0	0	0	0	0
AT1G06957	0	0	0	0	0	0	0	0	0	0	0	0
AT1G06960	46.89	47.9	50.93	40.25	43.93	45.1	58.29	49.81	44.54	15.04	9.52	11.71
AT1G06963	0	0	0	0	0	0	0	0.1	0	0.27	0.24	0.54
AT1G06967	0	0	0	0	0	0	0	0	0	0	0	0
AT1G06970	0.69	0.58	0.67	1.78	3.41	1.63	41.82	48.97	37.41	25.53	29.76	27.32
AT1G06973	0	0	0	0	0	0	0	0	0	0	0	0
AT1G06977	0	1.65	1.22	0.79	0.69	0.45	0	0	0	0.1	0	0
AT1G06980	2.58	2.08	1.69	4.87	3.05	4.81	0.27	0.76	0.6	0.28	0	0
AT1G06983	0	0	0	0	0	0	0.23	0.39	0.58	0.18	0	0
AT1G06987	0.85	0.71	0.31	3.37	20.17	8.01	13.72	16.48	8.98	5.48	1.56	3.14
AT1G06990	0	0	0	0.57	0.05	0	0	0	0	0.06	0	0
AT1G06993	0	0	0	0	0	0	0	0	0	0	0	0
AT1G06997	0	0	0	0	0	0	0	0	0.13	0	0	0.2
AT1G07000	3.57	3.86	5.63	1.83	1.31	3.19	1.36	1.33	0.53	0.68	0.56	0.26
AT1G07003	0	0	0	0	0	0	0	0	0	0	0	0
AT1G07007	0	0	0	0	0	0	0	0	0	0	0	0
AT1G07010	7.33	8.63	8.13	10.63	7.9	6.07	0.64	0.8	0.52	0.69	0.08	0.19
AT1G07013	0	0	0	0	0	0	0	0	0	0	0	0
AT1G07017	0	0	0	0	0	0	0	0	0	0	0	0
AT1G07020	39.4	36.21	41.35	26.97	17.61	23.94	4.84	5.38	4.99	3.19	1.05	1.13
AT1G07023	1.01	0.21	1.95	3.82	5.3	3.07	0.28	0.47	0.47	0.22	0.8	0.37
AT1G07025	0.18	0	0	0.29	0	0.37	0	0	0	0	0	0
AT1G07027	0.32	2.44	2.15	2.59	4.55	1.65	0.36	0	0.61	0.57	1.03	0.24
AT1G07030	66.2	69.55	71.58	64.09	60.76	69.69	10.16	12.42	9.99	16.9	13.24	16.12
AT1G07040	44.84	38.76	37.18	31.12	32.69	34.58	22.07	24.36	18.05	4.23	3.39	3.49
AT1G07050	1.52	0.5	0.44	0.55	0.56	0.31	0.11	0.19	0	0	0.08	0
AT1G07051	0.99	0	0	0	0	0	0	0.46	0	0	0	0
AT1G07060	7.6	9.22	8.91	7.49	2.3	6.52	10.14	10.26	7.99	5.89	2.57	3.39
AT1G07070	240.96	235	234.92	239.65	218.66	205.95	7.73	7.06	4.88	7.63	2.21	2.83
AT1G07080	24.36	24.37	24.26	31.82	35.73	38.87	33.98	37.93	29.66	11.74	12.77	10.53
AT1G07090	1.61	0.45	0.17	0.43	0	0.31	0	0	0	0	0	0.06
AT1G07100	0	0	5.4	0	5.03	0	0	0	0	0	0	0
AT1G07110	16.1	13.95	14.14	17.2	17.52	16.79	8.19	12.56	7.55	3.51	2.22	2.12
AT1G07117	0	0	0	0	0	0	0	0	0	0	0	0
AT1G07119	21.59	20.62	28.15	16.9	12.91	15.11	1.66	3.55	1.16	1.53	0.85	0.95
AT1G07120	0	0	0.5	0.68	0.09	0.44	0	0.09	0	0.12	0.15	0
AT1G07123	0	0	0	0.25	0	0	0	0	0	0	0	0
AT1G07127	0	0	0	0	1.23	0.44	0	0	0	0	0	0
AT1G07128	0	0.62	0	1.47	2.07	2.24	0.41	0.35	0	0	0	0
AT1G07130	19.08	22.47	24.53	21.89	23.11	22.07	2.31	2.46	2.22	1.63	0.9	1.04
AT1G07133	0	0.21	0	0.2	0	0.51	0	0	0	0	0	0
AT1G07135	1.21	0.23	0.21	0.67	6.46	3.12	0.93	0.79	0.61	1.4	0.37	0.62
AT1G07137	0	0	0	0	0.11	0	0	0	0	0	0	0
AT1G07140	226.99	217.78	236.56	198.01	150.59	188.62	20.89	20.04	16.03	12.64	8.68	9.71
AT1G07143	2.23	2.32	2.31	4.87	1.85	1.97	0.92	0.39	0.91	0.12	0.22	0.1
AT1G07147	0	0	0.3	0.43	0	0	0	0	0	0	0	0
AT1G07150	0.05	0	0.21	0.04	0.14	0.05	0.34	0.15	0.05	0.09	0	0
AT1G07157	1.35	3.37	6.42	1.43	0.94	5.45	0	0	0	0	0	0
AT1G07160	3.24	6.06	4.94	1.06	1.04	1.72	0.7	0.9	1.09	3.37	3.18	2.71
AT1G07163	0	0	0	0	0	0	0	0	0	0	0	0
AT1G07167	0	0.41	0	0.19	0	0.12	0	0	0	0.11	0	0
AT1G07170	44.95	64.76	48.58	51.81	44.18	46.48	6.21	3	6.23	9.19	5.34	7.85
AT1G07173	0.48	0.4	0	0	0	0	0	0	0	0	0	0
AT1G07175	0	0	0	0	0	0	0	0	0	0	0	0
AT1G07177	0	0	0	0	0	0	0	0	0	0	0	0
AT1G07180	3.56	3.53	4.77	3.72	2.03	3.65	0.16	0.21	0.35	0.52	0.26	0.25
AT1G07183	0	0	0	0	0	0	0	0	0	0	0	0
AT1G07187	0.62	0.93	1.37	1.38	0.09	0.38	3.41	2.56	2.2	2.94	1.95	2.47
AT1G07190	0	0	0	0	0	0	0	0	0	0	0	0
AT1G07193	0	0	0	0	0	0	0.43	1.48	0.37	0.69	0.93	0.87
AT1G07197	0	0	0	0	0	0	0	0	0	0	0	0
AT1G07200	3.91	1.95	2.53	3.51	2.42	2.96	0	0.04	0.04	0.05	0	0.16
AT1G07210	132.57	137.16	138.72	129.95	111.01	128.82	25.97	27.76	27.01	29.76	19.88	19.37
AT1G07220	22.19	22.53	15.67	19.81	13.39	18.44	105.02	121.84	81.62	7.78	5.19	5.99
AT1G07230	7.24	7.71	8.38	4.07	2.99	5.6	0.16	0.14	0.56	0.1	0.23	0.08
AT1G07233	0.16	0	0	0	0	0	0	0	0.3	0	0.26	0.12
AT1G07237	0	0.5	0	0	0	0	0	0	0	0	0	0
AT1G07240	1.79	2.24	2.17	2.17	1.25	1.73	0.28	0.28	0.32	0.45	0.3	0.38
AT1G07243	0	0	0	0	0	0	0	0	0	0	0	0
AT1G07247	8.83	7.51	4.92	5.17	16.44	9.1	0	0.48	0.48	0.76	0	0.76
AT1G07250	12.61	10.88	11.15	17.28	17.09	20.72	6.43	7.25	4.34	1.58	1.42	1.33
AT1G07253	2.86	3.78	3.01	7.82	4.95	4.6	0	0	0.28	0.34	0	0.22
AT1G07257	1.84	2.05	1.35	2.45	3.44	0.62	0	0	0	0	0	0
AT1G07260	4.28	3.34	2.85	5.97	5.45	7.09	0.36	0.09	0.17	0.12	0.25	0.07
AT1G07263	0	0.33	1.3	0	0	0.4	0	0	0	0	0	0
AT1G07267	2.11	2.73	3.1	0.56	0.33	2.13	0	0	0	0	0	0
AT1G07270	0.28	0.8	0.32	0.63	0.81	1.58	1.65	1.86	2.19	2.67	2.36	1.72
AT1G07273	0.75	0	1.67	0.4	0	0.25	0	0	0	0	0.2	0
AT1G07277	0	0	0	0	0	0	0	0	0	0	0	0
AT1G07280	103.27	101.32	103.81	104.39	83.03	102.13	14.2	16.12	9.68	4.41	1.55	1.63
AT1G07283	0	0	0	0	0	0	0	0	0	0	0	0
AT1G07287	0	0	0	0	0	0	0	0	0	0	0	0
AT1G07290	2.68	6.39	5.8	5.89	5.79	5.48	2.21	2.88	2.75	1.69	1.08	1.39
AT1G07293	0	0	0.5	0	0	0	0	0	0	0	0	0
AT1G07297	0	0	0	0	0	0	0	0	0	0	0	0
AT1G07300	2.65	2.32	4.02	4.08	2.41	3.15	0.96	0.52	0.45	1.62	0.34	0.5
AT1G07303	0	0	0	0	0	0	0	0	0	0	0	0
AT1G07310	16.11	15.15	17.21	14.8	16.25	16.18	11.99	13.8	10.19	8.64	11.06	9.28
AT1G07313	0	0.62	0.41	0	0.26	0.75	0	0	0	0	0	0
AT1G07317	0	0	0	0	0	0	0.84	1.07	2.48	0	0	0
AT1G07320	25.65	26.9	30.46	26.11	17.71	21.32	0.08	0.07	0.07	0.67	0.39	0.43
AT1G07323	32.03	33.06	26.46	38.51	45.16	40.38	21.02	27.81	14.03	4.14	1.77	4.15
AT1G07327	0	0.29	0	0	0	0	0	0	0	0	0	0
AT1G07330	1.47	1.85	1.02	1.01	1.29	0.87	137.31	166.82	135.92	84.67	100.03	87.79
AT1G07333	0	0	0	0	0	0	0	0	0	0	0	0
AT1G07337	0	0	0	0	0	0	0	0	0	0	0	0
AT1G07340	1331.28	1358.59	1334.43	1049.95	617.57	962.66	0.91	1.27	2.57	16.02	3.96	6.79
AT1G07343	0	0	0	0	0	0	0	0	0	0	0	0
AT1G07347	0	0	0	0	0	0	0	0	0	0	0	0
AT1G07350	13.17	17.01	15.56	12.8	14.68	19.74	6.07	4.76	3.65	3.18	2.79	2.98
AT1G07353	0	0	0	0	0	0	0	0	0	0	0.21	0
AT1G07357	0	0	0	0	0	0	0	0	0	0	0	0
AT1G07360	119.63	132.91	112.06	101.6	79.05	104.78	17.61	23.1	16.12	11.7	10.31	10.37
AT1G07367	0	0	0	0	0	0	0	0	0.17	0	0	0
AT1G07370	6.48	6.96	6.6	10.02	8.76	12.98	0.41	0.21	0.28	0.39	0	0.38
AT1G07373	0	0	0	0	0	0	0	0	0	0	0	0
AT1G07380	7.97	6.19	7.04	5.67	3.42	5.76	0	0	0	0.25	0	0.17
AT1G07383	0	0	0	0	0	0	0	0	0	0	0	0
AT1G07390	4.37	3.68	4.86	2.54	2.78	3.26	0	0.07	0	0.09	0.1	0
AT1G07393	0	0	0	0	0	0	0	0	0	0	0	0
AT1G07397	0	0	0	0	0	0	0	0	0	0	0	0
AT1G07400	10.9	12.48	17.76	16.56	18.46	16.37	0.55	0.56	0.65	0.52	0.23	0.22
AT1G07407	0	0	0	0	0	0	0	0	0	0	0	0
AT1G07410	103.29	118.59	104.36	107.46	112.73	110.3	219.55	206.98	160.56	28.57	21.54	23.7
AT1G07413	0	0.31	0.82	0.3	0	0	0.41	0.35	0.35	0	0	1.1
AT1G07417	1.32	0	0	0.35	1.23	0.89	1.46	1.01	0	0.39	0	0.65
AT1G07420	67.57	64.98	64.12	56.5	57.68	55.88	19.73	19.53	13.95	4.47	3.48	2.9
AT1G07423	1.89	2.92	0.3	0.43	0.94	0	0.3	0.4	0	0.71	0.43	0.4
AT1G07430	0.59	1.27	0.47	3.85	2.23	3.14	0.33	0.48	0.75	0.52	0.34	0.38
AT1G07433	0.81	0.99	0.65	1.77	1.79	0	2.61	0.56	1.11	2.61	0.47	1.76
AT1G07437	2.15	0	0	3.42	1.52	0	0	0	0	0	0	0
AT1G07440	0.28	0.18	0	0.11	0	0	0	0	0	0.06	0.27	0.16
AT1G07447	0	0	0	0.16	0	0	0	0	0	0	0	0
AT1G07450	0.09	0	0	0	0.48	0	0	0	0	0.3	0	0
AT1G07453	0	0	0	0	0	0	0	0	0	0	0	0
AT1G07457	0	0	0	0	0	0.22	0.24	0	0.2	0	0	0
AT1G07460	0	0	0	0	0	0.1	0	0	0	0	0	0
AT1G07463	0	0	0	0	0.45	0.22	0	0	0	0	0	0.16
AT1G07467	0	0	0.55	0.66	2.56	1.01	12.11	8.44	11.18	4.68	5.12	6.28
AT1G07470	65.13	65.52	69.49	57.96	45.72	54.97	34.42	29.58	27.67	37.37	34.88	34.81
AT1G07473	3.12	2.82	1.62	2.84	11.97	7.22	28.26	23.39	17.26	7.33	3.22	4.74
AT1G07476	0.27	0.45	0	0.14	1.15	0.55	14.58	12.71	9.32	4.31	2.29	2.43
AT1G07477	2.77	2.22	2.93	2.53	3.96	4.22	15.9	19.08	15.47	6.9	8.57	7.92
AT1G07480	58.61	56.94	65.61	46.28	31.66	44.66	33.79	35.57	34.71	35.78	34.6	35.82
AT1G07483	1.05	0.44	0	0	0	0	0	0	0	0	0	0
AT1G07485	0	0	0	0	0.37	0.27	0	0	0	0	0	0
AT1G07487	0	0	0	0	0.87	0	0	0	0	0	0	0
AT1G07490	0	0	0	0	0	0	0	0	0	0.12	0	0.1
AT1G07493	0	0.32	0	0	0	0	0	0	0	0	0	0
AT1G07497	0	0	0	0	0	0	0	0	0	0	0	0
AT1G07500	0	0	0	0	0	0	0	0	0	0	0	0
AT1G07503	0	0	0	0	0	0	0	0	0	0	0	0
AT1G07507	0	0	0	0	0	0	0	0	0	0	0	0
AT1G07510	23.52	21.97	20.34	21.56	18.47	18.98	6.33	8.31	5.88	4.73	4.34	3.65
AT1G07513	1.48	0.48	3.14	1.01	1.77	0	0	0.69	0	0	0.16	0
AT1G07517	1.22	1.25	0.83	0.32	0.33	1.1	0.15	0.19	0	0.06	0	0.05
AT1G07520	0	0.21	0	0	0	0	0.05	0.04	0	0.04	0	0
AT1G07523	0	0	0	0	0	0	0	0	0	0	0	0
AT1G07527	0	0	0	0	0	0	0	0	0	0	0	0
AT1G07530	1.16	0.64	0.69	1.19	0.53	1.23	0.22	0.13	0	0.3	0.04	0.02
AT1G07533	0	0	0	0	0	0	0	0	0	0	0	0
AT1G07537	0	0	0	0	0	0	0	0	0	0	0	0
AT1G07540	5.77	5.01	5.16	20.84	71.31	43.47	221.07	242.58	166.75	21.8	7.46	10.39
AT1G07543	0	0	3.46	0	0.44	0.64	0	0	0	0	0	0
AT1G07547	0.49	0.76	0.53	0	0.78	2.23	0.51	0.26	0	0.19	0	0.11
AT1G07550	0	0	0	0	0	0	0.06	0	0.08	0	0	0
AT1G07553	0	0	0	0	0	0	0	0	0	0	0	0
AT1G07557	0	0	0	0	0	0	0	0	0	0	0	0
AT1G07560	0	0	0.03	0	0	0	0	0.08	0	0	0	0
AT1G07563	0	0	0	0	0.07	0.24	0.27	0.49	0	0.21	0.05	0
AT1G07567	2.74	7.74	2.77	6.72	9.56	3.13	0	0	0	0.03	0.26	0
AT1G07570	2.12	2.11	2.33	1.94	2.94	1.96	0.21	0.13	0.49	0.13	0.04	0.11
AT1G07573	0	0	0	1.41	0.93	0.9	8.81	4.59	6.64	0.39	0.7	0
AT1G07580	0	0	0	0	0	0	0	0	0	0	0	0
AT1G07583	0	0	0	0	0	0	0	0	0	0	0	0
AT1G07587	0.43	0.36	0	0.34	1.69	0.72	0	0	0.66	0	0	0
AT1G07590	7.9	7.87	8.01	6.29	6.03	5.74	7.99	7.15	4.97	2.75	2.46	3.42
AT1G07593	9.98	16.66	5.18	16.09	17.25	10.04	0	0	0	0	0	3.74
AT1G07597	0.32	0	0	0.26	0.68	0.66	0	0	0	0	0	0
AT1G07600	0	0	0	0	0	0	45.52	40.44	33.81	8.77	9.73	6.25
AT1G07603	1.61	1.21	1.78	1.66	0.33	0.97	0.53	0.46	0.61	0.86	1.28	0.6
AT1G07607	2.69	2.52	3.99	2.58	4.52	7.93	1.69	1.82	3.24	1.29	1.8	2.12
AT1G07610	0.31	0.51	0.17	0	0.11	0	0	0	0	0	0	0
AT1G07613	0	0	0	0	0	0	0	0	0	0	0	0
AT1G07615	47.61	51.48	44.09	37.03	18.61	32.63	1.45	0.64	0.77	1.45	0.31	0.4
AT1G07617	0	0	0	0	0	0	0	0	0	0	0	0
AT1G07620	0.99	0.43	0.24	0.55	0.3	0.57	0	0	0	0.23	0	0
AT1G07623	0	0	0	0	0	0	0	0	0	0	0	0
AT1G07627	0	0	0	0	0	0	0	0	0	0	0	0
AT1G07630	3.23	1.81	2.19	2.72	2.54	3	0.03	0.14	0.14	0.05	0.02	0.02
AT1G07633	0	0	0	0	0	0	0	0	0	0	0	0
AT1G07637	0	0	0	0	0.31	0	0	0	0	0	0	0
AT1G07640	0.2	0	0	0	0	0	0	0	0	0	0.02	0.04
AT1G07645	7.22	6.45	6.99	38.59	116.41	61.81	356.24	381.58	277.46	38.52	25.35	26.48
AT1G07647	4.53	0.65	2.03	2.42	3.05	0.68	0	0.93	0.16	0	0	0
AT1G07650	2.17	2.66	2.43	2.33	3.02	2.59	0.3	0.79	0.45	0.13	0.24	0.18
AT1G07653	0	0.29	0	0	0	0	0	0	0	0	0	0
AT1G07657	0	0	0	0	0	0	0	0	0	0	0	0
AT1G07660	124.74	119.37	121.69	123.68	112.06	106.32	23.94	25.39	20.16	7.12	3.64	4.46
AT1G07663	0.44	0.18	0.24	0.87	0	0.67	0	0.2	0	0	0	0
AT1G07667	0	0	0	0	0	0	0	0	0	0	0	0.19
AT1G07670	74.89	78.97	70.72	59.4	49.29	62.83	14.57	22.38	13.1	3.82	2.58	2.4
AT1G07673	0	0	0	0	0	0	0	0	0	0	0	0
AT1G07680	0	0	0.14	0	0.09	0	0	0	0	0	0	0
AT1G07683	0.13	0.11	0.28	0.2	0	0.13	0	0	0	0	0	0
AT1G07690	3.99	3	3.23	0.19	0.49	0	0	0	0	0.2	0	0
AT1G07693	12.32	5.91	5.76	5.94	4.44	6.05	0	0	0	0.33	1.18	0.28
AT1G07697	0.57	0.75	2.51	1.73	1.15	2.45	0	0	0	0	0	0
AT1G07700	18.83	21.46	22.21	12.92	7.63	9.61	6.33	5.6	6.47	10.42	10.92	9.1
AT1G07702	0	0	0	0	0	0	0	0	0	0	0	0
AT1G07703	1.69	0.71	0.62	0.9	1.19	1.43	1.56	0.27	0	0.25	0	0
AT1G07705	29.16	27.68	28.49	25.08	14.09	24.86	0.69	1.42	0.92	1.09	0.26	0.56
AT1G07707	0	0.17	0	0	0	0.21	0	0	0	0	0	0
AT1G07710	2.46	2.41	3.6	2.44	2.06	1.62	0	0.04	0	0.24	0.07	0.1
AT1G07717	0	0	0	0	0	0	0	0	0	0	0	0
AT1G07720	0.13	0.04	0.39	0.03	0	0.09	0	0	0.04	0	0	0.06
AT1G07723	0	0	0	0	0	0	0	0	0	0	0	0
AT1G07725	0	0	0	0	0	0	2.9	0	0.45	0	0	0
AT1G07727	0	0	0	0	0	0	0	0	0	0	0	0
AT1G07728	4.17	5.24	4.16	4.85	4.23	4.03	7.54	11.49	12.64	16.73	18.82	16.27
AT1G07730	0	0	0	0	0	0	0	0.16	0	1.37	1.35	1.78
AT1G07733	37.47	25.78	40.38	44.67	44.55	51.96	14.64	8.83	6.49	2.96	0.93	0
AT1G07737	0	0	0	0	0	3.47	0	0	0	0	0	0
AT1G07740	3.52	6.98	5.57	2.49	5.02	5.8	1.89	3.25	1.91	0.88	0.17	0.27
AT1G07743	0.42	1.56	0.82	2.77	0.84	0.75	0.25	0.69	1.18	0.91	1.48	1.55
AT1G07745	11.29	16.25	10.96	12.01	12.23	12.26	8.18	9.43	7.8	7.66	6.25	5.87
AT1G07747	0	0	0	0.29	0	0	0	0	0	0	0	0
AT1G07750	1783.13	1890.41	1949.22	1434.01	792.14	1227.75	1.9	1.96	2.78	24.31	3.95	8.19
AT1G07753	0.45	0	0	0	0	0.12	0.03	0.16	0	0.12	0.18	0
AT1G07757	0	0	0	0	0	0	0	0	0	0	0	0
AT1G07760	0	0	0	0	0	0	0	0	0	0	0	0
AT1G07763	0	0	0	0	0	0	0	0	0	0	0	0
AT1G07767	0	0	0	0	0	0	0	0	0	0	0	0
AT1G07770	505.15	535.04	489.85	581.62	578.19	516.44	29.16	20.99	17.99	18.69	2.36	7.96
AT1G07773	0	0	0	0	0	0	0.35	0	0.3	0	0	0
AT1G07777	0	0	0	0	0	0	0	0	0	0	0	0
AT1G07780	10.57	9.57	15.4	14.23	11.25	9.49	0.02	0.17	0.22	1.64	0.69	0.18
AT1G07783	2.06	2.32	1.74	2.7	2.37	3.92	0.13	0.11	0	0	0	0
AT1G07787	0	0	0	0	0	0	0	0	0	0	0	0
AT1G07790	115.27	118	98.52	133.48	133.36	124.75	0.11	0.75	0.47	3.95	0.71	2.44
AT1G07793	0.2	0.34	0.9	0	0	0.62	0	0	0	0	0.16	0
AT1G07795	22.96	16.91	12.7	26.83	62.3	50.2	19.87	12.94	9.86	3.19	0.9	2.15
AT1G07803	0	1.03	1.89	2.51	0.95	1.17	0	0.26	0	0	0	0
AT1G07807	0	0	0.66	0.24	0.83	0.6	0.33	0.56	0	0	0.24	0.44
AT1G07810	43.73	44.32	39.39	37.51	29.5	36.46	6.67	10.55	5.9	1.24	0.95	0.5
AT1G07813	0.73	0	1.94	0	0	0	0	0	0	0	0	0.36
AT1G07820	86.32	84.91	85.66	98.77	113.46	94.52	12.41	11.43	7.24	4.47	1.02	3.44
AT1G07823	0	0.27	1.08	0.52	0.26	0.7	5.36	4.15	5.85	11.16	11.47	14.14
AT1G07827	0	0	0	0	0	0	0	0	0	0	0	0
AT1G07830	140.95	141.61	141.32	153.63	120.46	138.34	0.91	1.06	0.7	4.48	0.53	2.88
AT1G07833	0	0	0	0	0.32	0	0.51	0.43	0	0	0	0
AT1G07837	0	0.32	0	0	0.54	0	0	0	0	0	0	0
AT1G07840	87.24	86.93	84.86	75.66	47.85	61.27	1.81	0.77	0.61	1.94	0.52	1.5
AT1G07843	0	0	0	0	0	0	0.29	0	0	0	0	0
AT1G07847	8.03	3.84	1.4	2.43	9.6	3.23	0	0	0	0	0	0.09
AT1G07850	15.21	11.27	9.77	33.23	61.82	38.24	43.64	53.52	38.18	5.94	3.38	2.86
AT1G07853	0.35	0.29	0	0	0	0.3	0	0	0	0	0	0
AT1G07857	0	0	0	0.47	0	0	0	0	0	0	0	0
AT1G07860	0.86	0	0.25	0.42	2.61	0.96	1.55	1.5	1.46	0.36	0.58	0.17
AT1G07863	0	0	0	0	0	0	0	0	0	0	0	0
AT1G07867	0.21	1.66	0	0.97	4.52	0	0.48	0.96	1.59	0	0	0
AT1G07870	4.1	4.81	4	3.77	5.54	3.66	0.2	0.42	0.29	0.05	0.07	0.13
AT1G07873	0	0	0	0	0	0	0	0	0	0	0	0
AT1G07877	0	0	0.16	0.24	0.63	1.97	0.82	0.56	0.84	1.31	2	1.99
AT1G07880	15.87	15.35	20.44	19.25	18.4	21.12	1.06	0.65	0.3	1.15	0.21	0.24
AT1G07883	0	0	0	0	0	0	0	0	0	0	0	0
AT1G07885	13.99	11.74	16.11	17.32	13.44	14.48	1.36	2.07	0.74	1.25	0.21	0.92
AT1G07887	64.08	62.18	68.24	74.57	73.87	71.33	0	0.38	0.38	4.21	0.83	0.3
AT1G07890	898.92	927.24	887.74	1041.4	1325.56	1150.03	474.5	538.54	318.23	82.08	23.65	36.56
AT1G07893	0	0	1.14	0.23	0	0	0	31.87	0	0	17.71	12.7
AT1G07897	81.63	63.3	58.42	68.81	61.98	55.74	0	1.26	3.76	0	0	2.23
AT1G07900	0	0	0	0	0	0	0	0.11	0	0	0	0
AT1G07901	1.93	2.42	5.28	6.16	6.07	5.86	0	0	0	0	0	0
AT1G07902	4.21	3.2	1.9	3.2	2.82	1.36	0	0	0.18	0	0	0
AT1G07903	75.79	42.69	44.01	63.56	61.73	14.45	1.98	1.68	3.35	1.82	0	2.66
AT1G07907	0	0	1.43	0	0	0	0	0	0	0	0	0
AT1G07910	19.34	14.74	15.74	15.54	14.98	16	4.45	4.18	3.99	2.45	1.67	1.8
AT1G07913	0	0	0	0	0	0	0	0	0	0	0	0
AT1G07917	0	0	0	0	0	0	0	0	0	0	0	0
AT1G07920	1060.79	1111.74	1064.72	748.77	578.09	841.17	104.32	116.94	70.22	27.71	8.16	14.93
AT1G07923	0	0	1.36	0	0	0	0	0	0	0	0	0
AT1G07927	0	0	0	0	0	0	0	0	0	0	0	0
AT1G07930	956.58	912.43	911.46	806.01	567.95	765.63	37.18	38.19	27.94	21.46	5.3	8.35
AT1G07933	0	0	0	0	0	0	0	0	0.11	0	0	0
AT1G07937	0.89	0.37	0.49	2.12	0.62	0.9	0	0	0	0	0	0
AT1G07940	1251.77	1171.15	1174.72	1037.41	757.33	1015.6	141.97	142.93	99.87	36.12	16.63	19.3
AT1G07943	0	1.24	1.56	1.37	0.38	0.66	0.26	1.04	0.46	0	0.01	0
AT1G07947	0	0	0.3	0	0	0	0	0	0	0	0	0
AT1G07950	80.32	68.76	71.75	90.84	99.43	96.16	26.41	25.7	19.36	6.94	4.38	3.82
AT1G07957	0	0	0	0	0	0	0	0	0	0	0	0
AT1G07960	128.13	126.72	115.33	145.89	151.69	143.52	43.62	39.08	32.06	10.07	2.93	5.05
AT1G07963	2.07	0	0.76	0.55	4.35	0	0	1.3	0	0.61	0	2.05
AT1G07967	0	1.1	0.36	0.26	0	0	0	0	0	0	0	0
AT1G07970	25.71	36.96	32.35	21.31	11.94	17.82	0.56	0.65	0.36	0.6	0	0.31
AT1G07973	0	0	0	0	0	0	0	0	0	0	0	0
AT1G07977	0	0	0	0	0	0	0	0	0	0	0	0
AT1G07980	40.91	46.27	38.09	36.84	35.55	35.79	23.57	26.12	17.9	4.42	2.13	2.15
AT1G07983	24.01	4.12	25.89	0.5	0	0	0	0	0.18	0.18	0.15	0.05
AT1G07985	0	0.22	0	0	0	0	0	0	0	0	0	0
AT1G07987	0.91	0	0	0	0	0.44	0	0	0	0	0	0
AT1G07990	27.21	26.76	30.95	24.7	17.34	24.56	5.33	5.91	4.75	2.22	1.11	1.98
AT1G07993	0	0	0	0	0	0	0	0	0	0	0	0
AT1G07997	0	0	0	0	0	0	0	0	0	0	0	0
AT1G08000	16.06	13.35	14.54	11.52	8.9	13.73	0.18	0.1	0.19	0.89	0.24	0.41
AT1G08003	0.99	0	2.48	1.08	3.25	14.19	14.63	0	0	13.14	14.18	14.01
AT1G08005	0	0	0	0	0	0	0	0.2	0.4	1.14	2.9	3.63
AT1G08007	0	0	0	0	0	0	0	0	0	0	0	0
AT1G08010	32.02	40.49	33.61	29.81	24.06	29.84	13.31	14.32	7.88	5	3.59	3.56
AT1G08013	0	0	0	0	0	0	0	0	0	0	0	0
AT1G08017	0	0	0	0	0	0	0	0	0	0	0	0
AT1G08023	0.5	0	0	0	0	0	0	0	0	0	0	0
AT1G08027	0	0	0	0	0	0	0	0	0	0	0	0
AT1G08030	22.36	22.45	20.85	18.99	17.6	15.03	37.59	38.61	47.12	70.3	73.42	66.64
AT1G08033	2.39	2.99	2.19	0	0	0.4	0.88	0	0	0.35	0	0
AT1G08035	8.74	7.71	11.14	6.19	2.55	7.34	0	0	0.13	0.5	0.22	0.32
AT1G08037	3.23	6.02	1.89	8.98	4.47	10.89	4.73	2.58	1.24	3.45	0	1.79
AT1G08040	57.79	56.76	58.84	54.64	58.81	59.23	46.16	47.08	37.75	18.23	17.89	17.98
AT1G08043	2.36	6.9	0.35	3.2	8.33	1.65	0.43	0	0.57	0	0.84	0.55
AT1G08047	0.3	0	0	0.24	0	0	0.33	0.28	0	0	0	0
AT1G08050	4.73	4	5.38	3.64	3.16	4.01	3.52	3.85	1.9	1.82	0.51	0.69
AT1G08053	0	0	0	0	0	0	0	0	0	0	0	0
AT1G08057	0	0	0	0	0	0	0	0	0	0	0	0
AT1G08060	6.57	4.5	4.84	5.29	4.35	5.81	3.91	4.91	3.84	2.81	2.29	1.84
AT1G08063	0	0	0	0	0	0	0	0	0	0	0	0
AT1G08065	0.08	0.83	0.42	0.06	0.54	0.08	0	0	0	0	0	0
AT1G08070	4.36	3.81	3.36	1.79	2.47	2.76	0.3	0.31	0.06	0.51	0.39	0.62
AT1G08073	0	0	0	0	0	0	0.77	0.39	0	0	0.01	0
AT1G08077	0	0.62	0	0	0	0	0	0	0	0	0	0
AT1G08080	0	0	0	0	0	0	0	0	0	0	0	0
AT1G08087	0	0	0	0	0	0	0	0.11	0	0	0	0
AT1G08090	0	0	0	0	0	0	0	0	0	0	0	0
AT1G08093	3.33	0.4	0	2.65	0.85	0.96	0	0	0	0	0	0
AT1G08097	0	0	0.74	0	0.82	0	0	0	0	0	0	0
AT1G08100	0	0	0	0	0	0	0	0	0	0	0	0
AT1G08103	0.64	0.95	0.94	1.08	0.64	0.86	0	0	0	0.19	0	0
AT1G08107	0	16.15	0	15.19	13.87	0	0	29.07	0	0	0	0
AT1G08110	118.45	110.45	102.53	124.37	142.08	146.57	8.69	10.08	6.54	6.49	1.68	2.41
AT1G08113	0	0	0	0	0	0	0	0	0	0	0	0
AT1G08115	0	0	0	0.68	2.1	0	0	2.19	0	0	0	0
AT1G08117	4.69	3.91	14.65	11.33	0	14.16	0	0	0	0	0	0
AT1G08120	2.4	3.46	3.27	4.13	1.68	3.32	0	0	0	0	0	0
AT1G08123	5.33	13.35	11.01	0	0	5.36	0	0	0	0	0	0
AT1G08125	39.89	44.89	43.11	38.5	28.69	37.72	1.66	0.96	1.27	2.04	1.47	1.57
AT1G08127	0	0	0	0	0	0	0	0	0	0	0	0
AT1G08130	62.36	60.54	57.86	63.31	39.99	62.38	4.36	7.32	7.08	14.53	13.57	13.53
AT1G08133	0	0	0	0	0	0	0	0	0	0	0	0
AT1G08135	0	0	0	0	0.02	0	18.44	23.84	27.28	27.84	36.29	33.75
AT1G08137	0	0	0	0	0	0	0	0	0	0	0	0
AT1G08140	3.05	2.06	2.58	0.35	1.47	0.39	103.34	122.19	201.87	411.37	465.56	444.84
AT1G08143	0	0	0	0	0	0	0	0	0	0	0	0
AT1G08147	0	0	0	0	0	0	0	0	0	0	0	0
AT1G08150	1.92	0.85	0.9	0.46	0.98	0.32	42.75	51.36	106.54	254.34	306.13	286.79
AT1G08153	0	0	0	0	0	0	0	0	0	0	0	0
AT1G08157	0	0	0	0	0	0	0	0	0	0	0	0
AT1G08160	0	0.07	0	0	0	0	0	0	0	0	0	0
AT1G08163	0	0	0	0	0	0	0	0	0	0	0	0
AT1G08165	0	0	0	0	0.62	0	0.73	0.42	1.55	0.19	0.17	0.33
AT1G08170	7.46	3	3.08	9.09	12.22	10.02	37.73	44.92	34.64	17.91	11.93	15.79
AT1G08173	0	0	0	0	0	0	0	0	0	0	0	0
AT1G08177	0	0	0	0	0	0	0	0	0	0	0	0
AT1G08180	0	0.07	0	0.21	0	0.09	0	0	0	0.08	0	0
AT1G08183	0	0	0	0	0	0	0	0	0	0	0	0
AT1G08190	24.58	25.88	27.95	28.69	29.93	31.54	60.73	73.73	58.07	38.51	40.44	37.7
AT1G08193	0.25	0	0	0	0	0	0	0	0	0	0	0
AT1G08200	157.63	154.39	147.72	153.55	167.51	171.9	248.79	258.46	182.18	68.71	53.74	54.7
AT1G08207	0.19	0.16	0	0.15	0	0	0	0	0	0	0	0
AT1G08210	18.01	18.81	15.27	8.23	5.77	9.99	0.05	0	0.04	0.25	0.04	0.21
AT1G08213	2.69	2.99	3.01	3.22	1.88	3.08	0	0	0	0	0	0
AT1G08217	0.38	0	0.59	1.27	0	0.78	0	0	0	0	0	0
AT1G08220	45.35	36.37	45.41	52.29	38.48	45.58	1.04	1.07	0.44	1.54	0.44	0.7
AT1G08223	0	0	0	0	0	0	0	0	0	0	0	0
AT1G08227	0	0	0	0	0	0	0	0	0	0	0	0
AT1G08230	0.24	0.24	0.32	0.08	0.54	0.11	0	0	0.05	0.09	0.04	0
AT1G08237	0	0	0	0	0	0	0	0	0	0	0	0
AT1G08240	0	0	0	0	0	0	0	0	0	0	0	0
AT1G08247	0	0	0	0	0.71	0	0	0	0	0	0	0
AT1G08250	0	0	0	0	0	0	0	0	0	0	0	0
AT1G08253	0	0	0	0	0	0	0	0	0	0	0	0
AT1G08257	3.55	8.84	6.35	4.59	10.24	6.26	0	0	0	0	0	0
AT1G08260	2.82	2.02	3.8	1.78	1.57	2.57	0.64	0.48	0.24	0.18	0.17	0.27
AT1G08263	2.9	5.45	2	3.47	2.79	1.1	0	0	0	0	0	0
AT1G08267	0	0	0	0	0	0	0	0	0	0	0	0
AT1G08270	9.89	8.85	9.2	14.82	13.68	11.4	8.24	4.73	4.11	4.29	5.81	5.04
AT1G08273	0.05	0.94	0	0	0.38	0.28	0	0.88	0	0	0	0.19
AT1G08277	0	0	0	0	0	0	0	0	0	0	0	0
AT1G08280	1.54	1.93	1.7	1.07	1.48	1.87	0.3	0.8	0.97	0.68	0.55	0.31
AT1G08283	0.17	0	0	0	0	0	0	0	0	0.59	0	0.25
AT1G08287	0	0	0	0	0	0	0	0	0.1	0	0	0.46
AT1G08290	0	0.07	0	0	0.42	0.22	0	0	0.12	0.11	0.03	0
AT1G08293	9.75	5.85	6.88	5.28	9.55	7.5	2.15	0.37	0.73	0.69	0.31	0.29
AT1G08297	0	0	0	0	0	0	0	0	0	0	0	0
AT1G08300	14.77	12.27	11.33	5.87	2.81	6.47	0.17	0.07	0.72	0.29	0.81	0.6
AT1G08303	0	0	0	0	0	0	0	0	0	0	0	0
AT1G08307	0	0	0	0	0	0	0	0	0	0	0	0
AT1G08310	2.68	4.97	2.92	5.28	1.3	3.64	0	0.21	0.1	0.51	0.28	0.18
AT1G08313	4	5.01	8.26	5.18	4.55	3.04	0	0	0	0	0	0.37
AT1G08315	5.52	4.92	4.28	6.16	5.58	5.29	2.5	2.5	1.41	1.14	0.65	1.14
AT1G08317	4.15	0.32	5.83	5.88	1.34	2.22	5.07	3.34	0.4	0	0	0
AT1G08320	0.78	0.38	0.76	0.22	0.32	0.05	0.46	0.09	0.21	0	0	0
AT1G08323	0	0	1.27	0	0	0	0	0	0	0.17	0	0.28
AT1G08327	4.99	0	0	4.02	0	20.08	0	0	0	0	0	0
AT1G08333	0.5	0	0	1.2	0	0	0	0	0	0	0	0
AT1G08337	0	2.11	0	0	0	1.76	0	0	0	0	0	0
AT1G08340	1.41	0.93	0.73	1.89	1.94	1.59	0	0	0	0.09	0	0
AT1G08343	0	0	0	0	0	0	0	0	0	0	0	0
AT1G08347	5.72	0	0	0	0	5.75	0	5.42	0	0	0	0
AT1G08350	26.2	22.2	23.11	24.29	16.17	19.28	0.31	0.08	0.15	0.89	0.1	0.09
AT1G08353	16	13.35	16.52	21.51	33.15	10.72	0	0	0	0	0	0
AT1G08357	0	0	0	0	0	0	0	0	0	0	0	0
AT1G08360	995.44	988.91	956.56	875.53	780.68	871.66	43.07	35.59	26.68	26.64	5.27	9.95
AT1G08363	0	0	0	0	0	0	0	0	0	0	0	0
AT1G08367	0	0	0	0	0	0	0	0	0	0	0	0
AT1G08370	96.31	93.55	97.93	79.49	52.42	80.63	16.55	17.04	12.38	7.13	4.48	4.21
AT1G08377	0	0	0	0.43	0	0	0	0	0	0	0	0
AT1G08380	2.71	1.04	1.5	1.99	5.84	3.17	0	0.1	0.1	1.93	0.25	0.54
AT1G08383	0	0	0	0	0	0	0	0	0	0	0	0.38
AT1G08387	1.67	0.62	2.59	0	0.56	0	0	0	0	0	0	0.04
AT1G08390	25.97	31.04	30.12	28.17	14.97	25.85	0.13	0.15	0	0.36	0.51	0.15
AT1G08393	0	0	0	0	0	0	0	0	0	0	0	0
AT1G08397	112.07	112.84	97.59	114.46	52.11	71.82	0	0.56	0.56	4.73	0.47	0.44
AT1G08400	8.03	8.57	7.06	8.29	8.16	8.08	3.67	2.89	2.39	1.15	0.27	0.47
AT1G08403	50.27	56.25	49.36	34.34	18.48	36.9	1.01	0	0	2.69	0	0.82
AT1G08410	58.21	50.67	57.54	42.73	18.66	37.35	0.47	0.13	0.2	1.16	0.28	0.5
AT1G08413	56.09	61.24	48.45	57.03	29.54	40.03	0	0.87	0.43	2.17	0	1.23
AT1G08417	8.17	7.1	9.01	12.47	2.86	6.55	10.15	10.89	10.83	9.3	7.26	9.59
AT1G08420	16.17	16.1	13.83	15.67	15	16.28	23.94	28.64	21.54	16.52	21.43	18.99
AT1G08427	0	0	0	0	0	0.64	0	0	0	0	0	0
AT1G08430	0.66	0.58	0.73	0.13	0.35	0.13	0.14	0.04	0	0	0	0
AT1G08433	0	0	0	0	0	0	0	0	0	0	0	0
AT1G08437	0	0	0	0	0	0	0	0	0	0	0	0
AT1G08440	0	0	0	0	0	0	0	0	0	0	0	0
AT1G08443	0	0	1.12	0	0	0	0	0	0	0.45	0.4	0
AT1G08447	0	0	0	0	0	0	0	0	0	0	0	0
AT1G08450	5.05	3.37	4.13	2.46	0.79	2.18	0.07	0.15	0	0.61	0	0.05
AT1G08453	1.42	0	2.6	0.38	0.33	0.48	0	0	0	0.83	0	0
AT1G08457	0.21	0.18	0.48	1.51	0	0.65	0	0	0	0	0	0
AT1G08460	18.32	14.2	12.53	14.75	13.38	17.42	18.4	17.43	19.17	24.44	23.21	26.05
AT1G08463	0	0	1.23	5.37	4.06	0	0.25	0.51	0	0	0	0.31
AT1G08465	0	0	0.08	0.54	2.52	0.41	0	0	0.19	0.3	0	0.1
AT1G08470	28	26.03	25.99	21.74	28.09	26.58	2.92	2.3	1.89	1.14	0.29	0.73
AT1G08473	0	0	0	0.24	0	0	0	0	0	0	0.24	0
AT1G08477	15.76	16.5	16.68	9.39	6.49	13.34	0.47	0	0	1.73	0.67	0.59
AT1G08480	228.22	239.71	209.99	263.76	299.61	256.76	145.58	150.78	100.17	28.84	13.22	13.8
AT1G08483	0	0	0	0	0	0	0	0	0	0	0	0
AT1G08487	43.57	35.39	42.29	22.54	9.99	20.62	0	0	0	0	0	0
AT1G08490	16.49	22.01	17.96	14.46	12.7	17.38	1.52	1.38	0.96	0.98	0.39	0.63
AT1G08493	0	0	0	0	0	0	0	0	0	0	0	0
AT1G08497	0	0	0	0	0	0	0	0	0	0	0	0
AT1G08500	0	0.05	0	0	0.13	0	0	0.06	0	0.06	0.3	0
AT1G08503	1.39	0.87	0.38	0	0.24	0.35	0	0	0	0.31	0	0
AT1G08507	7.22	8.96	6.5	9.36	7.76	11.06	1.11	1.74	1.1	0.89	0.53	1
AT1G08510	68.14	61.81	58.66	51.35	65.23	65.55	89.83	103.87	104.29	123.14	145.45	143.04
AT1G08513	0	0	0	0	0	0	0.41	0.44	0	0	0.22	0.07
AT1G08517	0	0	0	0	0	0	0	0	0	0	0	0
AT1G08520	12.93	11.72	13.11	11.47	6.26	10.16	0.64	0.37	0.71	0.29	0.31	0.38
AT1G08523	0	0	0	0	0	0	0	0	0	0	0	0
AT1G08530	25.8	20.31	23.86	17.91	22.84	23.6	2.11	2.33	1.35	0.97	0.1	0.39
AT1G08533	0	0	0	0	0	0	0	0	0	0	0	0
AT1G08537	2.79	1.93	0.48	0	0	0	0.15	0	0	0	0.02	0
AT1G08540	9.81	10.54	11.12	9.4	7.37	8.94	1.39	1.44	0.77	0.24	0.12	0.23
AT1G08543	0	0	0	0	0	0	0.59	0.34	0	0	0	0
AT1G08547	7.11	0	0	0	0	0	1.92	0	0	0	3.08	0
AT1G08550	2.95	4.11	6.01	5.94	3.57	3.82	2.74	2.81	2.32	2.07	2.03	1.36
AT1G08553	0	0	0	0	0	0	0	0	0	0	0	0
AT1G08557	1.12	1.55	3.07	0	0	0.21	0	0	0	0	0	0
AT1G08560	81.85	83.35	108.08	44.18	17.68	33.68	1.5	0.81	0.66	0.6	0.06	0.43
AT1G08563	0.47	0	0	0.75	0	0.48	0	0	0	0	0	0
AT1G08567	0	0	0	0	0	0	0	0	0	0	0	0
AT1G08570	135.15	107.51	88.71	99.06	66.43	87.19	5.05	4.79	2.92	3.56	0.86	1.25
AT1G08573	0	0.15	0.2	1.28	0.25	0.18	0.2	0	0	0	0	0
AT1G08577	0	0	1.08	0.37	0	1.36	1.72	2.52	0.94	0.4	0.71	0
AT1G08580	214.87	228.52	199.39	223.86	147.13	162.58	0.33	0.94	0.93	5.87	0.55	2.73
AT1G08583	0	0	0	0	0	0	0	0	0	0	0	0
AT1G08587	0	0	0	0	0	0	0	0	0	0	0	0
AT1G08590	0.51	0.14	0.19	0.28	0.73	1.58	0.19	0.16	0.32	0.46	0.14	0
AT1G08592	2.14	2.2	2.38	3.04	2.23	1.65	2.45	1.9	1.37	0.43	0.63	0.77
AT1G08597	0	0.01	0	0	0	0	0	0.13	0.02	0	0	0
AT1G08600	19.92	18.04	22.12	16.04	18.42	20.09	17.13	18.29	17.36	16.98	10.82	11.54
AT1G08603	0.57	0	0	0	0	0	0	0	0	0	0	0
AT1G08607	0	0	0.16	0	0	0	0	0	0	0	0	0
AT1G08610	18.27	20.53	19.94	11.64	8.03	12.95	0	0.04	0.04	0.23	0.06	0.08
AT1G08613	0	0	0	0	0	0	0	0	0	0	0	0
AT1G08620	22.59	21.1	18.75	18.69	14.2	19.28	13.58	15.4	11.78	3.1	3.33	2.78
AT1G08623	0	0	0	0	0	0	0	0	0	0	0	0
AT1G08627	0	0	0	0	0	0	0	0	0	0	0	0
AT1G08630	1.59	3.26	1.08	5.41	5.69	6.46	9.54	11.88	5.47	2.25	0.29	0.63
AT1G08633	0	0.2	0.67	0	0.38	0.24	0	0	0	0	0	0
AT1G08637	0	0	0.35	0	0.45	0	0.35	0.3	0.9	0.28	0	0
AT1G08640	58.46	51.3	56.52	45.41	27.39	39.78	0.33	0.14	0.18	1.3	0.27	0.29
AT1G08643	9.8	36	37.42	60.44	52.34	16.37	1.58	2.85	3.04	0	0	0
AT1G08645	0	0	0	0	0	0	0	0	0	0	0	0
AT1G08647	0	0	0	0	0	0	0	0	0	0	0	0
AT1G08650	117.78	108.01	96.63	102.47	96.56	92.16	5.78	6.18	5.09	3.09	1.25	1.68
AT1G08653	0	0.47	0	0	0.39	0	0	0	0.52	0	0	0.41
AT1G08657	22.77	28.33	24.07	26.94	18.18	21.41	2.19	1	2.04	0.72	0.22	0.93
AT1G08660	37.28	41.22	41.03	37.06	39.91	36.81	10.83	9.22	8.02	1.89	1.49	1.44
AT1G08663	0	0.21	0	1.11	4.47	2.18	0	0	0.15	0	0.26	0
AT1G08667	0	2.2	1.5	0	0	0.29	0	0	0	0	0	0
AT1G08670	8.49	3.22	4.18	29.45	64.47	40.89	1.51	1.29	1.28	3.63	0.88	0.51
AT1G08673	0	0	0	0	0.2	0	0.63	0.27	0.27	0	0	0
AT1G08677	0	0.54	0	1.03	0.68	1.97	0.8	0.68	2.12	0.57	0	0.48
AT1G08680	22	22.05	28.91	22.93	18.57	23.44	2.8	2.49	1.47	2.14	1.27	1.01
AT1G08683	1.17	0	0	0	0	0	1.13	0.42	0	0	0	0
AT1G08695	1.25	1.05	0.28	1	0.53	0.76	275.08	292.17	214.25	15.46	6.33	6.13
AT1G08697	0	0	0	0	0	0	0	0	0	0	0	0
AT1G08700	32.92	33.83	41.59	33.38	22.83	30.78	7.33	7.11	4.61	3.37	3.2	2.87
AT1G08703	2.75	4.59	2.7	3.16	0.86	1.55	0	0	0	0	0	0
AT1G08707	1.6	0.27	1.06	1.01	0.45	0.66	0.04	0.91	0	0	1.33	0.08
AT1G08710	9.87	11.15	8.37	7.29	8.34	9.92	7.4	8.23	5.08	3.58	2.54	3.43
AT1G08713	2.37	0.41	0.1	2.7	1.86	3.34	0	0	0	0	0	0
AT1G08717	0	0	0	0	0	0	0	0	0	0	0	0
AT1G08720	8.62	7.5	8.96	8.91	4.25	8.1	0	0	0	0.46	0	0.09
AT1G08723	0	0.8	0	0.36	0.73	0	0	0.58	0	0	0	0.22
AT1G08727	21.07	9.69	5.95	13.63	18.6	11.96	129.67	142.39	201.65	507.82	416.25	583.91
AT1G08730	7.55	6.3	3.75	11.45	26.15	17.95	73.95	76.54	49.62	6.72	3.48	2.74
AT1G08733	0.18	0.77	0	0.73	0	0.19	0	0	0	0	0	0
AT1G08737	0.41	0	0	0	0	0	0	0	0	0	0	0
AT1G08743	1.39	0.77	1.52	0.74	0	1.87	0	0	0	0	0	0
AT1G08747	2.51	1.23	3.06	0.31	0.07	2.7	0	0	0	0.56	0	0
AT1G08750	37.46	34.98	39.04	26.13	20.76	32.14	2.87	2.89	3.26	0.83	0.19	0.18
AT1G08753	3.34	2.65	1.78	4.02	0	4.85	1.3	0.23	0.39	0.1	0	0.25
AT1G08757	0	0	0	0	0	0	0	0	0	0	0	0
AT1G08760	157.74	143.19	130.1	179.2	145.3	182.36	13.43	13.54	10.16	5.76	2.74	2.27
AT1G08763	0	0	0	0	0	0	0	0	0	0	0	0
AT1G08767	0	0	0	0	0	0	0	0	0	0	0	0
AT1G08770	15.92	14.31	10.41	10.9	12.77	12.79	43.08	46.1	50.36	73.7	76.2	74.1
AT1G08773	0	0	0	0	0	0	0	0	0	0	0	0
AT1G08777	0	0	0	0	0	0	0	0	0	0	0	0
AT1G08780	151.49	146.15	161.86	158.49	143.64	143.08	11.61	7.98	8.82	6.84	2.36	3.98
AT1G08783	0	0.64	0	0.61	0	0	0	0	0	0	0	0
AT1G08787	0	0	0	0	0	0	0	0	0	0	0	0
AT1G08790	0	0	0	0	0	0.37	0.81	0.23	1.94	3.66	5.89	3.08
AT1G08793	0	0	0	0	0	0	0	0	0	0	0	0
AT1G08797	0	0	0	0	0	0	0	0	0	0	0	0
AT1G08800	9.67	9.81	8.63	4.97	4.67	7.38	0	0.04	0.17	0.25	0.31	0.37
AT1G08803	0	0	0	0	0	0	0	0	0	0	0	0
AT1G08807	0	0	0	0	0	0	0	0	0	0	0	0
AT1G08810	0	0	0	0	0.12	0	0	0.06	0.19	0.12	0	0
AT1G08813	0	0	0	0	0	0	0	0	0	0	0	0
AT1G08817	0	0	0	0	0	0	0	0	0	0	0	0
AT1G08820	69.04	67.51	73.01	57.36	45.26	66.02	32.3	31.3	22.15	7.14	3.74	4.67
AT1G08823	0	0	0	0	0	0	0	0	0	0	0	0
AT1G08827	0	0	0	0.15	0	0	0	0	0	0	0	0
AT1G08830	238.63	246.9	225.18	250.18	294.58	241.9	205.34	205.63	148.91	23.75	10.82	12.11
AT1G08833	0.29	0	0.32	0.23	0	0	0	0	0	0	0	0
AT1G08840	7.95	6.05	9.79	5.78	3.34	6.16	0.93	1.51	0.93	0.58	0.33	0.36
AT1G08843	0	0	0	0	0	0	0	0	0	0	0	0
AT1G08845	28.42	28.79	31.69	32.05	19.12	22.1	0	0.23	0	0.87	0.1	0.55
AT1G08847	0	0	0	0	0	0	0	0	0	0	0	0
AT1G08853	0	0	0	0	0	0	0	0	0.21	0	0	0
AT1G08857	5.89	6	3.22	5.23	3.94	6.27	0	0	0	0	0	0.09
AT1G08860	39.85	43.32	33.75	35.82	19.83	27.97	14.76	16.17	12.08	7.23	8.25	6.24
AT1G08863	0	0	0	0	0	0	0	1.04	0	0	0	0
AT1G08867	0	0	0	0.54	0.19	0	0	0	0	0	0	0
AT1G08870	0	0	0	0	0	0	0	0	0	0	0	0
AT1G08877	0	0	0	0	0	0	0	0	0	0	0	0
AT1G08880	84.45	83.81	76.4	86.07	64.1	69.34	0.25	0.36	0.35	2	0.42	0.62
AT1G08883	0	0	0	0	0	0	0	0	0	0	0	0
AT1G08887	0	0	0	0	0	0	0	0.45	0	0	0	0
AT1G08890	0.26	0.22	0.05	1.27	1.18	1.44	0	0.12	0	0.23	0	0.03
AT1G08893	0	0	0	0	0	0	0	0	0	0	0	0
AT1G08897	0	0	0	0	0	0	0	0	0	0	0	0
AT1G08900	0	0	0	0.08	0	0	0	0.05	0	0	0	0.03
AT1G08903	0	0	0	0	0	0	0	0	0	0	0	0
AT1G08907	0	0	0	0	0	0	0	0	0	0	0	0
AT1G08910	6.61	4.07	4.74	7.29	5.63	6.81	0	0.05	0	0.29	0.09	0.08
AT1G08913	0	0	0	0	0	0	0.21	0	0	0.17	0	0
AT1G08920	0.08	0.11	0.09	0.29	0	0.16	0	0	0	0	0	0.16
AT1G08923	0	0	0	0	0	0	0	0	0	0	0	0
AT1G08927	0	0	0	0	0	0	0	0	0	0	0	0
AT1G08930	0.49	0.11	0.05	0.7	0.46	0.58	0	0	0.04	0.08	0	0
AT1G08933	0	0	0	0	0	0	0	0	0	0	0	0
AT1G08937	1.28	0	0	1.03	0	0	0	0	0	0	0	0
AT1G08940	0	0	0	0	0	0	0	0	0	0	0	0
AT1G08947	0.97	1.08	0	0.78	0.23	0.33	0	0	0	0	0	0
AT1G08950	0	0	0	0	0	0	0	0	0	0	0	0
AT1G08953	0	0	0	0	0	0	0	0	0	0	0	0
AT1G08960	15.99	14.65	15.26	15.44	13.72	15.68	2.39	2.18	2.2	0.87	0.15	0.38
AT1G08963	0	0	0	0	0	0	0	0	0	0	0	0.05
AT1G08967	0	0	0	0	0	0	0	0	0	0	0	0
AT1G08970	56.29	60.33	59.39	53.64	40.85	59.14	0.25	0.28	0.28	1.53	0.11	0.75
AT1G08973	3.41	2.16	3.28	7.13	6.59	3.36	1.44	0.76	0.64	0.49	0.52	0.35
AT1G08977	0	0	0	0	0	0	0	0	0	0	0	0
AT1G08980	0.31	0.99	0.52	1.32	0.36	1.1	0	0	0	0.14	0	0
AT1G08983	0	0	0	0	0	0	0	0	0	0	0	0
AT1G08985	0.2	0.17	0	0	0.14	0	0	0	0	0	0	0
AT1G08987	0	0	0	0	0	0	0	0	0	0	0	0
AT1G08990	0	0	0	0	0.53	0	0.04	0	0.1	0.03	0	0
AT1G08993	0	0	0	0	0	0	0	0	0	0	0	0
AT1G08997	0	0	0	0	0.66	0	1.39	0	1.47	1.94	0.25	0
AT1G09000	5.93	7.98	7.09	5.01	2.04	4.78	2.45	1.42	0.97	1.08	0.82	0.44
AT1G09003	0	0	0	0	0	0	0	0	0	0	0	0
AT1G09007	0	0.56	0	0.36	0.31	0	0	0	0	0	0	0
AT1G09010	5.4	6.98	4.17	7.44	3.36	4.5	0.11	0.27	0.02	0.32	0.02	0.04
AT1G09013	0	0	0	0	0	0	0	0	0	0	0	0
AT1G09017	0.67	1.3	0.37	0	2.33	1.69	9.67	3.92	7.62	1.06	0.79	0.76
AT1G09020	41.14	36.88	41.73	36.71	32.84	37.24	20.21	22.35	14.5	4.32	3.87	2.7
AT1G09023	2.41	2.28	3.05	1.9	1.63	2.45	0	0	0	0	0	0
AT1G09027	30.01	29.83	8.83	59.04	86.48	50.48	0	0	1.18	2.88	4.4	0.08
AT1G09030	0	0	0	0	0	0	0	0	0	0	0	0
AT1G09033	0	0	0	0	0	0	0	0	0	0	0	0
AT1G09037	0	0	0	0	0	0	0	0	0	0	0	0
AT1G09040	10.2	8.6	11.03	6.94	3.37	4.95	1.91	2.77	2.01	3.08	1.37	2.06
AT1G09043	0.61	1.01	1.33	7.72	1.69	0.61	0	0	0	0	0	0
AT1G09047	0	0.35	0	0	0	0	0	0	0	0	0	0
AT1G09050	11.88	8.64	7.43	4.31	4.35	6.52	4.2	4.22	4.84	3.8	3.07	3.47
AT1G09053	0	0	0	0	0	0	0	0.37	0.14	0.22	0	0
AT1G09057	0	0	0	0	0	0	1.3	0	0	0	0	0
AT1G09060	13.06	13.14	13.83	11.64	7.85	13.25	3.6	4.26	3.36	1.9	1.9	1.26
AT1G09063	0	0	0	0	0	0	0	0	0	0	0	0
AT1G09067	1.32	0.48	0	0	0.73	0.12	0.32	0.42	0.27	0	0	0
AT1G09070	21.37	22.73	20.51	35.06	59.27	42.28	86.74	99.9	71.08	35.42	34.22	32.61
AT1G09073	0	0	0	0	0	0	0.68	0	0.58	0	0	0
AT1G09077	0	0	0	0	0	0	0	0	0	0	0	0
AT1G09080	0.31	1.09	0.38	3.03	1.91	2.96	0.51	0.33	0.11	0.17	0.12	0.06
AT1G09083	0	4.95	1.29	15.15	6.63	9.6	0	0	1.11	0	0	0
AT1G09087	3.67	6.13	0	2.98	0	0	0	0	0	0	0	0
AT1G09090	0.24	0.23	0	0.1	0.13	0.06	0.1	0	0	0.03	0	0.02
AT1G09097	0	0	0	0	0	0	0	0	0	0	0	0
AT1G09100	57.76	63.41	61.5	55.77	44.79	62.93	0.06	0.5	0.25	1.84	0.21	0.48
AT1G09103	0	0	0	0	0	0	0	0	0	0	0	0
AT1G09107	0	0	0	0	0	0	0	0	0	0	0	0
AT1G09110	0	0	0	0	0	0	0	0	0	0	0	0
AT1G09113	0	0	0	0	0	0	0	0	0	0	0	0
AT1G09117	0	0	0	0	0	0	0	0	0	0	0	0
AT1G09123	0	0	0.42	0	0	0	0	0	0	0	0	0
AT1G09127	0.28	0	0	0	0.18	0	0	0	0	0	0	0
AT1G09130	32.48	26.24	31.84	31.61	31.25	33.29	6	4.94	5.88	5.09	2.55	4.19
AT1G09133	0	0	0	0	0	0	0.66	0.57	0	0	0	0
AT1G09137	0	0	0	0	0	0	0	1.68	0	0	0	0.33
AT1G09140	43.71	48.65	49.32	45.57	39.71	48.63	59.91	62.15	50.97	23.31	17.98	20.1
AT1G09143	0	0	3.95	2.18	0	0	0	0	0	0	0	0
AT1G09147	0	0	0	0	0	0	0	0	0	0	0	0
AT1G09150	99.7	104.21	93.81	94.17	97.79	103.6	26.97	24.91	19.84	8.84	5.33	6.73
AT1G09153	0	0	0	0	0	0	0	0	0	0	0	0
AT1G09155	0	0.11	0	0.05	0.33	0	0.52	0.25	0.19	0.48	0.27	0.15
AT1G09157	0.5	0	0.33	0	0.77	0.5	19.08	17.01	12.17	2.63	3.46	2.43
AT1G09160	23.33	29.54	30.61	21.88	19.26	27.33	0.79	1.21	0.86	0.75	1.03	0.2
AT1G09163	0	0	0	0	0	0	0	0	0	0	1.93	0
AT1G09167	4.18	0	0	0	1.59	3.78	0	0	0.41	0	0	0
AT1G09170	0.36	0.14	0.42	0.27	0.22	0.19	15.15	17.63	14.7	7.27	7.64	6.94
AT1G09173	0	0	0	0	0	0	0	0	0	0	0	0
AT1G09176	0	0	0	0.39	0	0	0	0	0.23	0	0	0.09
AT1G09177	0	0	0	0	0	0	0	0	0	0	0	0
AT1G09180	11.01	9.47	10.49	10.91	14.93	12.46	35.69	36.69	24.53	6.09	1.85	4.25
AT1G09183	0	0	0	0	0	0	0	0	0	0	0	0
AT1G09187	0.26	0.86	0.28	0.82	0.72	0.26	0	0	0	0	0	0
AT1G09190	7.63	10.02	12.58	6.91	5.84	9.11	0.56	0.52	0.28	0.36	0.08	0
AT1G09193	0	0	0	0	0	0	0.72	1.62	1.44	4.34	2.83	3.55
AT1G09195	5.54	4.5	6.68	8.8	8.83	7.56	0.2	0.07	0.09	0.4	0.13	0.22
AT1G09197	0.26	0	0.58	0	0	0	0	0	0	0.23	0	0
AT1G09200	37.15	24.59	25.9	48.37	95.38	55.88	4.47	7.41	4.31	3.97	0.98	1.58
AT1G09207	0	0	0	0	0	0	0	0	0	0	0	0
AT1G09210	616.26	618.97	556.56	549.43	513.38	547.77	100.96	121.12	76.77	24.49	7.19	11.33
AT1G09213	0	0	0	0	0	0	0	0	0	0	0	0
AT1G09217	0	0	0	0	0	0	0	0	0	0	0	0
AT1G09220	4.76	4.94	3.87	5.6	2.42	4.73	0.05	0	0	0	0	0
AT1G09223	0	0	0.58	0	0	0	0	0	0	0	0	0
AT1G09227	0.99	1.1	1.09	1.71	0.58	2.01	0	0	0	0.44	0	0
AT1G09230	19.58	20.62	16.92	17.65	11.62	15.13	0.55	0.29	0.23	0.6	0.26	0.41
AT1G09233	0	0.36	0	0	0	0.02	0	0	0	0	0	0.03
AT1G09237	0	0	0	0	0	0	0	0	0	0	0	0
AT1G09240	0	0	0	0	0	0	0	0	0	0	0	0
AT1G09243	0.19	0.32	0	0.3	0	0	0	0	0	0	0	0
AT1G09245	0.35	0.44	2.69	0	0	0.18	153.61	158.22	118.72	5.98	0.96	5.41
AT1G09247	2.15	6.44	7.06	3.58	2.4	2.85	0	0	0	0	0	0
AT1G09250	1.41	0.59	0.64	1.22	1.3	0.39	0.28	0.18	0.12	0.23	0	0.05
AT1G09253	1.12	2.11	3.95	2.98	1.5	2.25	0	0	1.7	2.35	0	0.78
AT1G09257	0	0.25	2.68	0	0.18	0.61	0.16	0.1	0	0	0.06	0.17
AT1G09260	14.19	12.71	11.94	21.58	5.78	10.94	0	0	0	0.56	0.84	0.47
AT1G09263	0	0	0	0	0	0	0	0	0	0	0	0
AT1G09267	0.43	1.07	0	1.37	2.1	0.43	0	0	0.4	0	0	0
AT1G09270	57.36	53.78	53.94	63.62	56.97	63.15	56.7	70.17	46.04	14.93	14.66	14.52
AT1G09273	0	0	0	0	0	0	0	0	0	0	0	0
AT1G09277	0	0	0	0	0	0	0	0	0	0	0	0
AT1G09280	19.94	24.47	20.59	14.34	11.51	19.47	3.46	3.41	3.81	2.9	1.69	2.75
AT1G09283	0	0	0	0	0	0	0	0	0	0	0	0
AT1G09287	0.38	0	0.21	1.2	1.71	0.38	0	0	0.35	0	0.15	0.14
AT1G09290	48.28	49.81	47.94	45.89	25.69	32.49	1.35	0.98	0.23	1.25	0.19	0.45
AT1G09293	0	0	0	0	0	0	0	0	0	0	0	0
AT1G09297	1.2	0	0	0	0.25	0	5.84	1.01	3.61	0.4	0.5	0.68
AT1G09300	29.17	29.86	26.73	28.98	20.59	21.52	0.69	0.31	0.25	1.02	0.33	0.21
AT1G09303	0	0	0	0	0	0	0	0	0	0	0	0
AT1G09307	0	0	0	0	0	0	0.33	0.28	0	0	0.47	0
AT1G09310	0.42	1.7	0.19	0.2	0.89	0.09	0.38	0	0.64	1.35	0.8	1.01
AT1G09313	0	0	0	0	0	0	0	0	0	0	0	0
AT1G09317	0	0	0	0	0	0	0	0	0	0	0	0
AT1G09320	28.46	27.01	30.12	23.55	17.58	20.8	2.48	2.12	2.28	7.49	8.01	8.25
AT1G09323	0	0	3.16	0	0	0	0	0	0	0.06	0	0.15
AT1G09327	0.17	0.31	0	0	0.89	0.57	0	0	0	0	0	0
AT1G09330	71.37	72.64	65.21	74.25	96.06	72.76	105.12	96.13	78.26	38.91	33.76	35.85
AT1G09333	0	0	0	0	0	0	0	0	0	0	0	0
AT1G09337	0	0	0	0	0	0	0	0	0	0	0	0
AT1G09340	2.68	6.66	5.64	3.78	3.69	3.54	1.95	1.61	1.25	0.11	0.27	0.45
AT1G09343	0	0	0	0	0	0	0	0	0	0	0	0
AT1G09350	0	0	0	0.2	0	0	0	0	0	0	0	0
AT1G09353	0.44	0	0.97	0	0.72	0	0	0	0	0	0	0
AT1G09357	0	0.29	0	0	0	0	0	0	0	0	0	0
AT1G09360	0	0	0	0	0	0	0	0	0	0	0	0
AT1G09363	0.24	1.77	1.09	0.75	1.83	1.53	0	0.51	0	0.88	0.2	0
AT1G09367	1	0.83	0	0	0.7	0	0	0.47	0.47	0	0	0.37
AT1G09370	2.77	2.75	2.04	1.15	1.94	1.2	0	0	0	0	0	0
AT1G09373	0	0	0	0	0	0	0	0	0	0	0	0
AT1G09377	0	0	0	0	0	0	0	0	0	0	0	0
AT1G09380	0	0.08	0	0	0.21	0	0	0	0	0	0	0
AT1G09383	23.85	37.45	38.47	16.82	12.86	8.94	1.93	5.77	2.68	0.94	1.4	1.03
AT1G09387	0	0	0	0	0	0	0	0	0.42	0	0.71	0
AT1G09390	0	0.05	0	0	0	0	0	0	0	0	0	0
AT1G09393	0	0	0	0	0	0	0	0	0	0	0	0
AT1G09397	0	0	0	0	0	0	0	0	0	0	0	0
AT1G09400	0.77	0.68	0.78	0.86	1.92	1.18	0.7	0.4	0.33	0.06	0.11	0
AT1G09407	1.86	2.07	0.23	4.44	0.58	2.09	0.68	1.94	0.58	0.73	0.33	0.15
AT1G09410	4.08	3.57	2.49	2.32	1.9	3.67	0	0	0.07	0.37	0	0
AT1G09415	2.94	2.45	3.25	5.21	6.64	5.01	0	0	0	0.12	0	0
AT1G09417	0	0	0	0	0.68	0	8.58	7.92	8.78	13.69	19.68	25.91
AT1G09420	9.61	7.2	9.33	9.38	4.82	5.09	0	0.18	0	0.04	0.03	0.08
AT1G09421	0.76	1.03	1.1	0	1.19	1.97	0	0	0	0.1	0	0
AT1G09423	2.66	0	0.74	0.85	0	0	0	0	0	0	0	0
AT1G09427	1.73	2.79	1.16	2.14	1.36	1.37	0	0	0.21	0.19	0	0
AT1G09430	15.7	22.22	23.71	10.95	4.67	10.85	0.09	0	0	0.29	0	0.15
AT1G09433	0	0	1.42	0	0	0	0	0	0	0	0	0
AT1G09437	0	0.25	0	0.49	0.43	0.62	0	0	0	0	0	0
AT1G09440	0	0	0	0.39	0.09	0.27	0	0	0	0	0	0.03
AT1G09443	3.65	0	4.89	3.28	2.09	3.27	0.65	0.37	0.01	0.44	0.77	1.28
AT1G09447	1.33	1.33	1.46	0.21	2.78	3.49	1.17	3.49	0.5	1.17	0.63	0.2
AT1G09450	9.09	6.24	6.47	3.83	4.22	6.7	0.24	0	0.24	0.26	0.17	0.19
AT1G09453	0.42	0.32	0	0.27	0.56	1.08	0	0.04	0	0	0	0.19
AT1G09457	0	0	0	0	0.34	0	0	0	0	0	0	0
AT1G09460	0.52	1.14	0.38	1.16	0.59	0.66	0	0	0	0	0	0.08
AT1G09463	0	0	0	0	0	0	0	0	0	0	0	0
AT1G09467	0	0	0	0	0	0	0	0	0	0	0	0
AT1G09470	40.01	48.84	47.78	29.39	10.26	22.14	0	0.57	0.06	0.35	0.16	0.15
AT1G09473	0	0	0	0	1.21	2.09	0	0	0	0	0	0
AT1G09477	0	0	0	0.25	0.43	0	0	0	0	0	0	0
AT1G09480	0.62	0.11	0.08	0.66	0	0.42	0	0	0	0	0	0
AT1G09483	0	0.2	0.28	0	0.18	0.49	0	0	0	0	0	0
AT1G09487	0	0.45	0.05	0	0	0	0.1	0	0	0	0	0
AT1G09490	1.37	2.89	2.38	3.41	3.45	2.56	0	0	0.06	0.38	0	0.36
AT1G09493	0	0	0	0	0	0	0	0	0	0	0	0
AT1G09497	0	0	0	0	0	0	0	0	0	0	0	0
AT1G09500	0	0	0.28	0	0	0	0	0	0	0	0.05	0
AT1G09503	0	0.38	0	0	0	0	0	0	0	0	0	0
AT1G09507	0	0	0	0	0	0	0	0	0	0	0	0
AT1G09510	0.08	0.13	0	0.12	0	0.08	0	0	0	0	0	0
AT1G09513	0	0	0	0	0	0	0	0	0	0	0	0
AT1G09517	2.81	1.71	1.74	0.39	1.15	1.33	0.32	0	0.18	0.5	0.5	0.18
AT1G09520	50.18	37.9	54.42	38.27	22.96	30.1	1.74	1.89	2.61	3.15	0.85	1.7
AT1G09523	14.76	5.26	12.43	0	3.57	0	1.18	0	1.1	0	0	0
AT1G09527	0	0	0	0.17	0.15	0	0	0	0	0	0	0
AT1G09530	5.26	5.05	7.38	3.1	2.82	4.72	0.08	0	0.04	0	0	0.08
AT1G09533	8.18	9.75	8.92	15.86	9.8	5.91	1.29	2.2	3.29	1.03	2.77	0
AT1G09537	0.21	0	0	0	0	0.21	0	0	0	0	0	0
AT1G09540	0	0.26	0.06	0	0.04	0	0	0	0	0	0	0
AT1G09543	0.8	1.13	2.21	1.32	4.3	2.69	33.42	36.89	40.47	30.41	32	30.8
AT1G09547	0	0	0	0	0	0	0	0	0	0	0	0
AT1G09550	0	0	0	0	0	0	0	0	0	0	0	0
AT1G09553	2.72	0.57	1.54	0.65	1.75	2.27	0	0	0	0	0	0
AT1G09557	0	0	0	0	0	0	0	0.47	0	0	0	0
AT1G09560	9.17	6.63	7.84	4.67	9.21	6.97	0.45	0.63	0.19	0.12	0	0.15
AT1G09563	0.3	0	0	0.71	1.67	0	1.65	0.84	1.12	0	0.47	0.22
AT1G09567	0.3	0	0	0.71	1.67	0	1.65	0.84	1.12	0	0.47	0.22
AT1G09570	1.91	1.13	1.32	2.39	1.46	1.15	0.07	0.02	0.03	0.15	0.02	0.06
AT1G09573	0.32	0.54	1.78	0	0.23	0	0.36	0.61	0.3	0	0	0
AT1G09575	10.4	5.91	7.52	3.99	18.09	7.85	62.91	65.97	47.39	7.31	6.03	5.87
AT1G09577	0	0	0	0	0	0	0	0	0	0.12	0	0.2
AT1G09580	253.02	227.51	245.72	216.85	245.41	222.5	183.64	177.08	131.85	25.2	9.82	14.98
AT1G09583	0	0	0	0	0	0	0	0	3.32	0.63	1.12	0
AT1G09587	0	0	0	0	0	0	0	0	0	0	0	0
AT1G09590	901.73	897.96	878.41	910.45	750.46	832.49	9.9	9.55	7.52	28.58	5.35	8.14
AT1G09593	0	0	0	0	0	0	0	0	0	0	0	0
AT1G09597	0	0	0	0	0	0	0	0	0	0	0	0
AT1G09600	6.15	4.76	4.56	6.24	7.96	6.1	65.22	67.75	54.34	30.69	36.88	32.41
AT1G09603	0.17	1.15	0.39	0.28	0.52	0.71	3.57	5.61	2.6	0.56	0.44	0.3
AT1G09607	0.66	0.27	0	0.52	0	0	0	0	0	0	0	0
AT1G09610	0.28	1.06	0.47	0.84	1.43	0.86	0	0	0	0	0.28	0.38
AT1G09613	0	0	0	0	0	0	0	0	0	0	0	0
AT1G09617	0	0	0	0	0	0	0	0	0	0	0	0
AT1G09620	141.25	135.18	143.51	107.61	65.05	99.07	1.3	1.41	1.02	2.76	0.71	0.81
AT1G09623	0	0.77	0	0.16	0.51	0.16	0.29	0	0	0	0	0
AT1G09625	0	0.36	0	0	0	0	0	0	0	0	0	0.16
AT1G09627	0	0	0	0	0.19	0.05	0.17	0.22	0.11	0	0.2	0.47
AT1G09630	57.59	63.41	65.92	40.42	28.26	36.4	3.12	2.58	1.93	0.81	0.66	0.34
AT1G09633	0	0	0	0	0	0	0	0	0	0.21	0	0.18
AT1G09637	0	0	0	0	0	0	0	0	0	0	0	0
AT1G09640	287.34	281.54	270.22	244.41	204.57	260.7	14.07	12.27	8.18	8.15	1.83	3.75
AT1G09645	25.57	26.7	26.56	20.66	32.95	21.06	1.29	1.19	1	1.2	0.08	0.51
AT1G09647	2.3	3.35	3.79	3.66	0.4	1.16	0	0	0	0	0	0.43
AT1G09650	4.66	4.24	3.64	4.74	6.53	5.54	0.67	0.18	0.25	0.27	0	0.25
AT1G09653	0	0	0	0	0	0	0.73	0	0	0	0	0
AT1G09657	0	0	0	0.27	0.15	0	0	0	0.98	0	0	0
AT1G09660	262.4	298.51	298.5	254.2	194.93	243.8	7.66	4.92	2.86	8.62	2.23	3.05
AT1G09663	0.54	1.73	1.8	1.03	2.78	1.55	0.83	0.72	0.74	0	0	0.19
AT1G09665	0	0.13	0.34	0.73	0.32	0	0	0	0	0	0	0
AT1G09667	0	0	0	0	0	0.28	0.31	0.53	0	0	0	0
AT1G09673	0.14	0	0	1.68	0	0	0	0	0	0	0	0
AT1G09677	0.23	0.63	0	0	1.08	0	0	0	0	0	0	0
AT1G09680	8.17	2.86	9.86	7.24	3.08	6.25	0.43	0.04	0	0.17	0.09	0.14
AT1G09683	0	0	0	0	0	0	0	0	0.55	0.52	0.46	0.87
AT1G09687	16.37	10.62	11.94	20.31	24.79	9.2	27.14	20.55	14.48	8.02	5.75	2.7
AT1G09690	1075.2	1173.81	1079.07	1103.4	878.17	972.74	32.13	31.79	25.39	35.29	5.93	13.67
AT1G09693	1.39	0	3.05	0.74	1.29	2.34	0.51	0	0	0	0	0
AT1G09697	0	0	0	0	0	0	0	0	0	0	0	0
AT1G09700	57.78	55.87	57.19	44.03	28.41	38.66	0.3	0.77	0.28	1	0.26	0.24
AT1G09703	0	0	0	0.19	0	0	0	0.69	0	0.22	0.39	0.72
AT1G09710	9.91	6.41	9.04	7.05	5.42	8.78	3.39	3.17	2.36	2.25	3.36	2.23
AT1G09713	0	0	0	0	0	0	0	0	0.34	0.21	0.43	0.12
AT1G09717	0	0	0	0	0	0	0	0	0	0	0	0
AT1G09720	0.23	0.02	0.06	0.05	0.2	0.06	0.09	0.11	0.13	0.05	0.97	0.4
[truncated: 31,979 more rows]

## Sheet: Ler-0
	Ler-0
gene_id	UNM_1	UNM_2	UNM_3	BCP_1	BCP_2	BCP_3	TCP_1	TCP_2	TCP_3	MPG_1	MPG_2	MPG_3
AT1G01010	2.73	3.21	2.68	2.32	2.06	2.26	0	0	0.05	0.12	0	0.22
AT1G01020	43.28	39.8	70.29	63.76	25.17	54.34	7.72	1.02	7.18	4.87	3.16	3.05
AT1G01030	0.16	0.72	0.26	0.16	0.34	0.04	0	0.05	0	0.06	0.05	0.12
AT1G01040	5.09	5.18	5.53	5.24	2.9	4.89	2.67	0.4	0.99	1.01	0.36	0.2
AT1G01046	1.4	0	4.11	0	0	0.53	0	0	0	0	0	0
AT1G01050	226.69	223.58	336.74	346.1	357.94	293.32	270.51	185.51	133.39	93	58.13	67.52
AT1G01060	5.66	5.25	6.43	5.91	2	5.06	19	8.83	6.18	4.55	2.44	1.62
AT1G01070	0	0	0	0	0	0	0	0	0	0	0	0
AT1G01080	10.64	12.79	12.21	14.85	11.34	9.37	0.19	0.07	0.12	0.48	0	0
AT1G01090	118.08	131.92	134.33	115.92	90.29	119.82	62.06	44.98	27.35	21.78	10.97	14.04
AT1G01100	819.95	714.22	847.43	652.06	768.55	775.59	11.83	5.64	6.91	19.89	0.76	0.53
AT1G01110	0.33	0.67	0.79	0.85	0.32	1.6	0	0	0	0	0	0
AT1G01120	0.24	0.38	0.09	0	0	0.25	0	0	0	0.1	0.09	0.07
AT1G01130	18.01	31.82	15.22	14.21	14.57	15.86	0.26	0	0	0.32	0	0
AT1G01140	32.68	39.38	44.22	34.99	28.87	42.99	59.6	27.02	34.55	21.34	15.64	15.88
AT1G01150	0.51	0.8	0	0.59	0.89	0.84	0	0	0	0	0	0
AT1G01160	30.36	23.3	41.34	41.8	25.47	42.83	1.21	0.87	0.56	0.8	0.1	0.07
AT1G01170	0.54	1.15	0.28	0.26	1.33	2.24	0	0	0	0	0.44	0
AT1G01180	0.2	0.88	0.6	0.4	0.26	0.41	0	0.14	0.06	0.07	0.07	0
AT1G01183	0	0	0	0	0	0.93	0	0	0	0	0	0
AT1G01190	0	0	0	0	0	0	0.15	0.06	0.19	0.24	0.29	0.26
AT1G01200	0.17	0.16	0.24	0	0	0.06	0	0	0	0	0	0
AT1G01210	175.94	102	181.3	153.67	186.96	197.4	3.85	4.37	5.05	8.75	2.73	2.5
AT1G01220	15.06	10.23	13.22	12.12	8.52	13.41	0.6	0.23	0.51	0.45	0	0.04
AT1G01225	37.11	51.65	40.32	32.66	25.87	42.52	0.08	0	0	0.68	0	0
AT1G01230	50.14	72.17	72.87	69.5	94.79	67.15	39.77	22.14	18.08	13.36	7.83	9.93
AT1G01240	3.93	2.42	5.58	6.64	12.75	4.95	3.17	1.28	0.84	0.28	0.07	0.14
AT1G01250	0	0.22	0	0	0	0	0	0	0	0	0	0
AT1G01260	17.1	20.52	7.51	14.33	11.85	16.83	5.35	10.53	9.43	6.74	7.19	7.11
AT1G01270	0	0	0	0	0	0	0	0	0	0	0	0
AT1G01280	0	0.25	0.3	0	0.35	0.05	0.1	0.06	0.05	0.13	0	0.14
AT1G01290	39.87	31.96	41.74	45.66	31.76	45.07	6.8	2.85	3.15	2.16	1.2	0.67
AT1G01300	1.6	1.43	0.6	2.07	1.22	1.08	0.2	0	0.12	0	0.28	0.07
AT1G01305	0	0	0	0	0	0	0.14	1.2	1.57	0.18	0.52	1.82
AT1G01310	2.7	2.22	2.04	7.17	2.88	1.82	735.6	791.41	1489.66	1594.69	1949.63	1393.92
AT1G01320	5.53	4.3	5.48	4.86	3.44	6.06	5.29	2.91	14.42	7.42	5.78	6.43
AT1G01335	0	0	0	0	0	0	0	0	0	0	0	0
AT1G01340	2.63	2.13	4.09	4.13	1.27	3.18	4.26	0.56	6.28	4.96	1.25	3.82
AT1G01350	60.47	52.06	54.65	60.67	43.11	63.47	4.86	2.19	3.23	3.93	2.53	1.73
AT1G01355	14.73	16.85	29.53	25.15	13.66	26.73	5.32	0.68	1.91	2.53	1.09	1.11
AT1G01360	22.24	20.66	22.05	14.7	17.23	23.54	28.81	12.86	13.9	15.34	5.01	9.6
AT1G01370	7.56	5.49	8.65	6.34	9.02	8.56	0.61	0.62	0.68	0.43	0.21	0.17
AT1G01380	0.42	0.23	0.19	0.38	0	0.11	0	0	0.32	0	0	0
AT1G01390	0.27	0.48	0.21	0.73	0.37	0.12	0	0	0.05	0	0	0.04
AT1G01400	1.14	1.38	1.8	2.47	0.5	1.13	0	0	0	0	0	0
AT1G01410	0.46	1	0.36	0	0	0.07	0	0	0	0	0	0
AT1G01420	0	0	0.06	0.38	0	0	0	0	0.05	0	0	0
AT1G01430	5.37	6.75	5.27	5.5	8.24	5.34	0.23	0	0.19	0.71	0	0.21
AT1G01440	7.53	7.56	5.51	4.51	2.35	5.79	1.26	3.87	3.38	2.76	3.34	3.5
AT1G01448	4.46	1.86	7.93	6.82	2.67	10.54	0.36	0.21	0.5	0.34	0.44	0.13
AT1G01450	0.79	0	1.76	3.54	1.09	1.07	0.17	0	0	0.03	0	0
AT1G01453	0.16	0	0.16	0	0.35	0	0	0	0.07	0	0	0
AT1G01460	1.65	1.02	1.15	1.29	0.71	0.81	155.13	185	332.46	416.37	470.14	449.44
AT1G01470	1.4	2.05	0.29	0.07	0	0.06	0	0.29	0.06	0.08	0	0.06
AT1G01480	0.51	0	0.29	0.6	0	0.34	0	0.06	0	0	0	0
AT1G01490	1	0.62	0.27	0.62	1.38	0.81	1.69	1.7	2.59	0.52	2.27	0.33
AT1G01500	21.81	27.48	25.55	22.46	25.7	22.93	178.74	184.03	183.49	167.02	175.2	218.79
AT1G01510	30.43	32.99	28.5	27.3	25.07	39.45	4.05	2.67	1.61	1.86	1.06	1.28
AT1G01520	2.43	1.12	2.39	2.28	0.92	1.82	0.31	0.37	0.23	0.46	0.46	0.19
AT1G01530	0	0	0.13	0	0	0	0.11	0.14	0.11	0	0.14	0.59
AT1G01540	12.79	12.58	14.56	17.37	18.32	14.07	0.81	0.31	0.51	0.96	0	0.03
AT1G01550	48.04	45.01	45.43	50.51	47.22	43.68	17.23	3.37	4.35	3.69	0.44	0.97
AT1G01560	0.99	0.8	0.67	0.96	0.59	0.56	0.15	0	0	0	0	0.16
AT1G01570	20.3	21.61	13.16	14.73	14.5	17.77	0.81	0.41	0.51	0.65	0.57	0.88
AT1G01580	0	0.03	0.18	0.14	0.18	0.03	0.03	0.04	0.06	0	0	0
AT1G01590	0.15	0	0	0	0	0	0	0	0	0.08	0	0
AT1G01600	1.29	0.72	0.49	0.65	0.52	0.86	0.31	0.08	0.17	0.17	0.04	0.16
AT1G01610	1.38	3.81	1.85	1.93	3.07	1.82	0	0	0	0	0	0
AT1G01620	3.11	3.25	0.84	1.89	2.39	1.01	0.07	0	0	0.26	0.19	0.05
AT1G01630	1.34	1.4	0.98	2.6	0.7	1.32	0	0.13	0	0	0.13	0.2
AT1G01640	164.26	198.83	163.14	141.56	148.09	189.94	2.32	1.27	1.25	6.02	0.91	0.73
AT1G01650	2.49	1.77	4.18	2.94	3.96	3.58	2.64	0.35	0.87	0.82	0.57	1.13
AT1G01660	0.63	0.54	2.22	1.9	0.23	0.66	0.19	0	0	0.2	0.05	0.04
AT1G01670	5.44	5.88	12.36	9.47	2.85	9.06	0.25	0	0.18	0.53	0	0
AT1G01680	0.34	4.49	0.91	1.07	0.4	1.03	0.21	0.17	0.14	0.35	0	0.82
AT1G01690	14.81	17.41	20.83	19.53	8.95	12.96	0.97	0.53	0.55	0.36	0	0.04
AT1G01695	0.06	0.59	1.22	0.86	0.91	0.14	0	0	0.05	0.31	0	0
AT1G01700	0	0	0.16	0.06	0.11	0.18	0	0	0	0	0	0
AT1G01710	25.14	34.38	48.84	51.29	27.17	42.66	15.71	3.91	5.44	4.07	1.33	1.5
AT1G01715	15.16	23.76	21.87	14.42	7.99	22.32	0.87	0.68	0.38	0.36	0	0.08
AT1G01720	1.72	1.25	3.38	2.49	0.57	2.44	1.79	0.71	0.64	0.25	0.83	0.45
AT1G01725	6.27	10.84	5.95	5.31	8.52	10.32	2.2	4.23	2.51	1.26	1.42	1.68
AT1G01730	9.6	12.11	13.4	13.41	10.96	17.12	0	0	0.21	0.35	0.25	0
AT1G01740	5.07	4	5.24	7.04	1.8	5.99	0.1	0	0.05	0.37	0	0
AT1G01750	0.99	0.38	1.58	1	1.38	2.8	0	0	0.21	0	0	0
AT1G01760	3.8	3.8	6.41	6.58	3.74	6.42	1.06	0	0.26	0.66	0.08	0.28
AT1G01770	14.83	21.74	22.61	27.6	11.28	24.8	4.51	3.58	2.9	2.79	2.04	1.7
AT1G01780	11.49	16.07	45.58	88.6	45.25	42.28	1045.39	1028.51	1555.27	1397.07	1681.62	1767.69
AT1G01790	5.45	4.74	3.87	5.64	1.76	4.16	3.21	1.12	1.25	1.59	0.88	1.83
AT1G01800	31.49	26.96	41.65	44.03	68.05	47.48	8.14	4.75	3.86	4	1.1	1.03
AT1G01810	80.74	101.19	58.68	56.85	57.94	70.76	0	0.16	0	1.51	0.16	0.57
AT1G01820	24.47	34.31	33.2	26.58	17.16	32.06	0.4	0.24	0.2	1.07	0.16	0.06
AT1G01830	3.46	2.38	2.7	3.19	1.94	3.93	0.33	0.22	0.11	0.27	0	0.08
AT1G01840	2.42	0.36	2.56	2.33	5.74	4.75	0	0	0	0.23	0	0
AT1G01860	7.53	5.36	12.46	10.73	5.4	10.74	0.65	1.01	1.18	1.29	0.58	0.09
AT1G01870	0	0	0	0	0	0	0	0	0	0	0	0
AT1G01880	12.91	13.25	11.27	12.47	8.14	10.65	15.83	24.06	34.18	32.57	28.83	25.25
AT1G01890	0	0	0	0	0	0	0	0	0	0	0	0
AT1G01900	0.3	0.04	0.25	0.77	0.04	0.28	0.12	0	0	0.06	0	0.09
AT1G01910	129.56	97.81	161.51	155.47	119.4	151.21	22.89	8.37	10.1	9.89	4.14	5.8
AT1G01920	23.54	23.79	37.86	43.64	20.84	43.69	4.72	3.4	3.08	3.85	2.36	2.06
AT1G01930	21.8	22.3	21.51	24.33	11.04	22.04	13	6.46	11.99	9.62	5.97	9.57
AT1G01940	34.44	44.76	38.34	32.95	31.63	43.67	2.64	0	0.1	1.33	0.47	0.68
AT1G01950	29.78	28.45	26.59	24.73	11.35	24.85	1.54	0.03	0.24	0.59	0	0.19
AT1G01960	25.1	24.18	19.09	20.54	14.68	21.56	4.61	3.74	1.92	1.68	0.15	0.12
AT1G01970	15.08	15	12.54	11.89	9.5	16.17	0.24	0.46	0.47	0.66	0.34	0.26
AT1G01980	0.4	0.41	0.35	0.34	1.35	0.31	117.89	259.76	487.52	487.86	656.45	509.98
AT1G01990	23.7	23.61	24.21	23.07	25.76	32.92	3.57	4.65	3.19	3.94	2.86	4.05
AT1G02000	3.73	3.78	2.83	8.93	2.99	3.59	453.25	431.52	670.78	685.5	797.07	621.24
AT1G02010	21.42	13.9	53.66	72.45	45.83	34.39	235.68	157.42	148.36	147.11	110.42	76.53
AT1G02020	3.23	4.71	4.93	6.12	2.54	6.34	2.51	2.5	2.88	1.92	2.27	1.58
AT1G02030	0.23	0.23	0.09	0.13	0	0.03	0.08	0.05	0	0	0	0.11
AT1G02040	1.79	2.1	5.52	43.27	21.24	1.56	293.09	155.29	96.42	31.3	11.61	10.16
AT1G02050	5.25	5.89	6.96	7.91	3.06	7.95	0.8	0.57	0	0.8	0	0.05
AT1G02060	6.5	6.25	5.64	9.55	1.42	11.67	0.04	0	0.04	0.32	0	0
AT1G02065	0	0	0	0.25	0	0	0.14	0	0	0	0	0
AT1G02067	0	0	0	0.37	0	0	0	0	0	0	0	0
AT1G02070	0.13	0.12	0	0	0.25	0.1	0.11	0	0.54	0	0	0.1
AT1G02080	26.95	28.16	26.35	21.74	18.53	23.07	3.05	4.22	3.37	3.36	3.08	1.86
AT1G02090	121.52	108.22	164.09	123.38	102.4	168.4	6.76	2.08	3.28	7.11	1.59	1.57
AT1G02100	37.53	41.58	55.28	52.34	42.03	48.2	24.99	13.31	17.52	18.74	15.1	21.74
AT1G02110	2.05	1.83	4.15	3.83	1.6	5.23	0.32	0.08	0.62	0.7	0.42	0.16
AT1G02120	5.47	5.08	10.36	7.17	2.42	7	0.57	0.14	0.52	0.75	0.18	0.07
AT1G02130	141.29	163.04	156.97	156.1	146.82	187.24	25.11	14.53	12.35	11.66	1.27	2.7
AT1G02140	224.34	282.46	214.18	179.61	214.81	245.65	64.35	79.94	53.24	43.29	46.82	85.87
AT1G02145	38.03	38.1	41.84	42.17	26.54	35.57	10.29	6.21	4.91	5.36	2.73	4.78
AT1G02150	15.27	14.7	12.36	12.32	6.7	17.56	0.74	0.74	0.16	0.26	0.3	0.19
AT1G02160	31.02	51.1	52.18	51.04	63.4	77.75	24.86	4.77	11.21	5.4	2.64	4.45
AT1G02170	23.09	25.35	29.52	33.94	26.55	47.49	40.76	28.6	32.85	23.85	25.42	29.61
AT1G02180	2.65	3.21	1.3	3.12	2.12	2.53	0.37	0.22	0.64	0.8	1	1.22
AT1G02190	0	0	0	1.33	0	0	0.08	0	0.07	0	0	0.03
AT1G02205	1.28	1.48	1.29	2.14	0.32	1.33	0.39	0	0	1.41	0.16	0.02
AT1G02210	0	0.75	0	0	0	0	0	0	0	0	0	0
AT1G02220	6.44	5.71	6.79	5.36	1.6	6.13	0.26	0.19	0.41	0.96	0.12	0.19
AT1G02230	0.41	0.34	0.47	0.47	0.26	0.68	0	0	0.23	0.21	0.21	0.31
AT1G02250	2.2	1.76	2.41	1.49	0.49	1.29	0	0	0	0	0	0
AT1G02260	5.85	5.2	6.96	4.98	2.82	5.66	1.86	0.43	0.56	0.24	0.04	0.44
AT1G02270	14.08	13.97	14.43	21.03	14.89	11.86	7.57	4.05	1.96	0.82	0.11	0
AT1G02280	169.49	186.53	153.54	147.25	127.67	166.32	7.36	6.66	2.9	7.68	1.73	2.16
AT1G02290	4.88	7.31	3.31	4.85	2.49	4.22	0	0	0	0.29	0	0
AT1G02300	0.4	0.47	0.13	0.72	0.52	0.41	0.23	0	0	0.14	0.07	0.05
AT1G02305	40.25	42.41	42.22	43.83	40.29	36.35	8.96	5.61	8.44	8.33	12.39	10.87
AT1G02310	0.1	0.39	0.21	0.62	0	0.33	0	0	0	0	0	0
AT1G02320	0	0	0	0	0	0	0	0	0	0	0	0
AT1G02330	36.12	45.88	36.81	32.14	20.71	37.67	13.21	5.93	9.5	7.23	5.95	6.29
AT1G02335	0	0	0.1	0.2	0	0.08	0	0	0	0.21	0	0
AT1G02340	0.07	0	0.21	0	0	0	0	0	0	0	0	0
AT1G02350	6.97	14.92	12.87	8.61	8.47	9.19	2.47	1.6	1.55	0.84	0.8	4.79
AT1G02360	0	0.15	0	0	0	0	0.08	0	0	0	0	0
AT1G02370	60.9	62.03	44.69	40.17	33.55	49.13	0.12	0	0	1.48	0	0
AT1G02380	9.21	8.91	7.55	6.32	3.61	10.06	1.83	10.01	8.18	6.43	13.66	7.97
AT1G02390	0	0.05	0	0.05	0	0	0	0	0	0.15	0.05	0
AT1G02400	0.42	0	0	0.27	0.34	0	0	0.07	0	0	0	0
AT1G02405	0.28	0	0	0.27	0	0	0	0.41	0.11	0	0.14	1.49
AT1G02410	51.96	53.36	70.07	72.7	50.25	76.57	27.96	12.39	19.15	19.75	12.1	14.15
AT1G02420	6.76	2.14	2.91	2.42	1.9	4.85	0.36	0.66	0.15	0	0.52	0.1
AT1G02430	1.07	1.62	0.56	1.02	0.64	0.56	0	0	0.19	0	0	0.15
AT1G02440	0.57	0.83	0.3	1.63	0	0.26	0	0.16	0	0	0	0
AT1G02450	0.34	0.16	0	0.66	0	0	0	0	0	0	0.17	0
AT1G02460	0.47	1.04	0.92	1.28	0.58	0.89	0	0	0	0	0	0
AT1G02470	1.48	0.59	1.86	0.72	0.51	0.72	0.11	0	0	0	0	0
AT1G02475	6.92	7.41	14.37	9.42	10.24	10.75	1.55	0.46	0.46	0.38	0	0
AT1G02480	0	0	0	0	0	0	0	0	0	0	0	0
AT1G02490	0.42	0	0	0	0	0	0	0	0	0	0	0
AT1G02500	220.88	213.41	224.44	241.27	263.97	277.19	118.16	134.22	103.76	90.09	88.77	108.86
AT1G02510	0.19	0.36	0.09	0.18	0.35	0.35	0	0.65	0.08	0.19	0.28	0.14
AT1G02520	1.52	0.85	1.61	0.94	1.08	1.01	0	0	0.08	0	0	0
AT1G02530	5.83	6.43	4.85	7.04	3.88	6.77	0.12	0.02	0	0.53	0	0
AT1G02540	4.69	4.18	1.38	1.26	2.47	3.4	0	0	0	0	0	0
AT1G02550	0.14	0.27	0	0	0	0	0	0	0	0	0	0
AT1G02560	46.53	61.55	68.46	59.59	46.29	64.35	6.55	2.13	2.49	1.6	0.07	0.15
AT1G02570	0	0	0.2	0	0	0	0	0	0	0	0	0
AT1G02575	0	0	0	0.19	0	0	0	0.19	0.16	0.1	0.1	0.43
AT1G02580	0.46	0.94	0.16	0.24	0.44	0.35	0.04	0	0.36	0.17	0.27	0
AT1G02590	0	0	0	0	0	0	0	0	0	0	0	0
AT1G02600	0	0	0	0	0	0	0	0	0	0	0	0
AT1G02610	0	0.07	0.12	0	0	0	0.75	3.66	2.51	1.3	9.57	12.17
AT1G02620	1.56	1.78	2.05	2.39	1.65	2.91	0.06	0	0	0	0	0
AT1G02630	0	0	0	0	0	0	0	0	0	0	0	0
AT1G02640	0.42	0.43	0	0.1	0	0.19	4.95	2.22	3.45	2.82	2.89	2.84
AT1G02650	0.64	0.98	0.8	0.94	0.36	1.06	2.39	1.52	6.95	3.76	4.69	3.05
AT1G02660	6.54	5.48	3.96	6.2	5.62	5.63	114.57	170.75	117.07	129.43	102.15	120.77
AT1G02670	5.53	4.2	9.74	7.11	2.09	6.25	0.35	0.65	0.46	0.67	0	0.2
AT1G02680	34.32	45.45	51.3	47.32	28.66	48.19	3.21	2.92	1.12	1.29	0	0
AT1G02690	187.31	176.97	138.15	115.32	57.87	121.19	0.84	0.2	0.33	2.19	0.4	0.03
AT1G02700	0.22	0.07	0	0	0	0	0.12	0	0.18	0	0.22	0.66
AT1G02705	0	0	0	0	0	0	0	0	0	0	0	0
AT1G02710	0	0	0	0	0	0	0	0	0	0	0	0
AT1G02720	15.6	9.77	14.87	15.65	12.54	15.52	3.39	3.22	2.22	1.04	0.4	0.78
AT1G02730	23.49	22.99	12.02	14.23	5.11	11.2	0	0	0.04	0.28	0	0
AT1G02740	71.24	72.36	67.06	73.31	40.58	82.44	10.7	6.21	4.63	6.99	3.52	3.83
AT1G02750	35.31	39.61	36.81	36.54	24.88	30.5	0.15	0.18	0.1	0.77	0	0
AT1G02760	0	0	0	0	0	0	0	0	0	0	0	0
AT1G02770	56.97	69.11	87.58	93.48	60.05	80.33	42.18	16.7	11.91	9.33	6.48	7.36
AT1G02780	912.98	1151.66	1119.55	868.73	852.82	1148.52	74.87	27.56	31.48	35.02	2.81	2.5
AT1G02790	1375.71	1494.76	2141.18	3329.56	3728.12	3157.49	12395.9	6344.13	13818.3	14237	16708.1	21840.4
AT1G02800	0.21	0.05	0.16	1.72	1.08	0.53	0	0	0	0.11	0	0.08
AT1G02810	0	0	0	0	0	0	0.04	0.05	0.3	0.24	0.14	0.53
AT1G02813	0.32	0.15	0.16	0	0	0.37	0	0	0	0	0	0
AT1G02816	88.41	79.91	60.31	63.82	105	56.46	5.2	8.88	3.45	4.98	3.13	1.54
AT1G02820	4.42	3.38	6.44	3.32	4.72	3.95	0.11	0	0	0	0.13	0
AT1G02830	2.02	4.21	4.7	2.95	1.21	1.54	0	0	0	0	0	0
AT1G02840	65.87	60.55	76.17	61.5	49.13	77.47	19.09	12.3	28.23	16.49	18.78	16.16
AT1G02850	0.99	0.58	2.29	1.17	1.57	2.79	0.21	0	0.04	0.06	0.05	0
AT1G02860	21.39	19.57	18.61	16.39	9.84	20.86	0.11	0	0	0.47	0	0
AT1G02870	88.64	110.5	90.82	73.4	49.69	89.43	0.61	0.24	0.1	2.27	0	0
AT1G02880	6.48	3.51	10.94	7.07	5.03	9.69	0.55	0.43	0.5	0.36	0	0
AT1G02890	7.35	6.59	5.97	6.42	5.36	6.95	2.85	3.47	2.13	2.65	1.49	2.55
AT1G02900	0.12	0	0	0	0.12	0	0	0	0	0	0	0
AT1G02910	4.57	5.06	9.9	6.58	4.61	8.02	2.42	1.5	1.99	1.94	1.32	1.62
AT1G02920	1.19	1.87	1.13	1.17	0.16	0.78	0	0	0	0	0	0
AT1G02930	4.33	3.41	0.25	0.62	0.57	1.23	0.3	0	0	0.09	0	0.32
AT1G02940	0.26	0	0	0	0	0	0	0	0	0	0	0
AT1G02950	0	0	0	0	0	0	0	0	0	0	0	0
AT1G02952	0	0	0	0	0	0	0	0	0	0	0	0
AT1G02960	10.31	8.25	19.97	20.82	4.89	15.4	8.12	1.33	3.85	1.82	0.37	0.7
AT1G02965	0.68	2.42	1.77	2.63	0	1.55	0	0	0.19	0.23	0.23	0.15
AT1G02970	2.68	4.63	3.63	2.3	3.06	3.41	3.15	0.62	3.58	2.35	3.14	4.7
AT1G02980	22.25	23.59	14.54	16.35	9.28	16.23	1.36	0.97	1.37	1.6	0.28	2.08
AT1G02990	6.19	5.92	7.54	6.19	5.18	5.19	12.58	14.7	12.48	10.8	10.08	10.68
AT1G03000	10.98	11.73	11.83	11.43	4.86	13.74	0.78	0.17	0.17	0.61	0	0.05
AT1G03010	0.04	0	0	0	0	0	0	0	0.15	0	0	0
AT1G03020	0	0.29	0.46	0	0	0	0	0	0	0	0	0
AT1G03030	39.89	45.82	53.33	59.37	51.34	48.27	9.9	2.97	3.08	2.68	0.27	0
AT1G03040	8.65	7.28	8.41	6.01	5.52	7.64	1.21	1.19	0.57	0.57	0.44	0.05
AT1G03050	1.44	1.29	0.77	11.52	0.67	2	930.51	638.91	1264.9	1551	1617.28	2184.65
AT1G03055	0	0	0	0.2	0	0	0	0	0	0	0	0.13
AT1G03060	4.48	3.72	3.46	2.86	2.27	3.76	6.99	10.98	10.31	5.66	6.81	6.07
AT1G03070	43.57	46.78	57.17	54.94	39.86	58.99	95.96	60.57	142	72.52	76.89	102.27
AT1G03080	3.99	3.47	3.66	2.91	3	2.45	1	0.73	0.36	0.22	0.02	0.02
AT1G03090	22.46	16.62	28.07	28.05	16.46	28.63	10.72	2.14	3.73	5.6	0.88	1.92
AT1G03100	5.32	3.29	2.86	3.18	2.88	4.41	0	0	0.03	0.07	0	0
AT1G03103	0	0	0	0	0	0	0	0	0	0	0	0
AT1G03106	0.22	0.21	0	0	0	0.08	0.37	0.11	0.09	0.45	0	0.4
AT1G03110	84.2	97.5	79.48	78.97	45.6	86.55	12.03	2.99	13.48	12.84	10.49	12.51
AT1G03120	18.7	28.68	47.03	41.65	38.23	36.43	48.74	16.26	15.15	8.92	2.36	2.64
AT1G03130	1.49	1.55	1.04	2.28	4.07	0.97	0.53	0.11	0.26	0.22	0.64	0.08
AT1G03140	46.11	45.41	43.28	39.51	39.66	49.15	11.91	18.72	14.64	19.44	17	16.22
AT1G03150	163.35	230.41	179.88	157.49	147.98	177.02	38.8	30.9	20.67	19.61	9.57	16.68
AT1G03160	4.17	5.51	5.63	5.62	3.59	4.67	0.08	0	0.06	0.32	0	0.05
AT1G03165	0	0	0.59	0.59	0	0.92	0	0	0	0	0	0
AT1G03170	0	0	0.12	0.33	0	0	0.04	0	0	0	0	0
AT1G03180	12.37	8.19	9.96	8.79	2.15	9.7	6.68	1.66	10.38	8.25	6.81	6.13
AT1G03190	15.94	21.11	17.27	16.7	11.51	19.78	0.87	0	0.18	0.93	0	0
AT1G03200	0.52	0.23	0.25	3.25	0.49	0.59	1.36	2.21	2.72	1.46	1.05	0
AT1G03210	23.03	20.63	23.5	24.14	6.48	17.8	0.25	0.6	1.3	5.51	2.4	1.37
AT1G03220	1.63	0.57	0.68	0.45	0.05	1.34	0.04	0	0.09	0	0.36	0.28
AT1G03230	1.43	1.16	0.95	0.86	0.95	1.03	2.23	3.65	9.16	8.52	9.88	8.02
AT1G03240	0	1.08	0	0.2	0	0	3.27	8.96	12	15.13	15.43	10.56
AT1G03250	34.24	36.26	38.64	37.32	25.05	41.04	60.74	33.73	40.4	36.15	19.89	31.99
AT1G03260	26.79	30.96	41.85	45.01	20.8	39.57	23.55	8.34	15.25	11.32	5.21	11.02
AT1G03270	10.21	6.54	10.66	8.42	5.79	4.23	9.81	3.49	5.6	3.86	2.72	2.59
AT1G03280	9.87	11.72	14.77	11.06	9.13	13.24	6.25	8.01	12.68	9.74	9.06	10.01
AT1G03290	312.81	152.9	267.55	221.53	203.23	239.85	15.27	4.79	6.22	8.35	0.08	0.12
AT1G03300	0	0	0	0	0	0	0	0	0	0	0	0
AT1G03310	6.46	8.34	7.44	8.09	7.84	8.35	0.95	0.47	0.42	0.39	0	0
AT1G03320	6.13	12.66	10.55	7.42	11.16	10.82	0.13	0.75	0.25	0.47	0.3	0
AT1G03325	0	0	0	0	0	0	0	0	0	0	0	0
AT1G03330	80.08	121.28	75.62	65.84	67.33	84.03	0.9	0.93	1.22	2.22	0	0
AT1G03340	50.8	52.03	30.03	37.97	37.3	41.85	0	0	0.05	1.16	0	0
AT1G03350	84.09	82.72	58.8	65.09	80.22	71.48	18.1	10.08	8.36	6.72	2.89	2.54
AT1G03360	104.29	118.05	94.37	81.65	42.72	109.45	0.63	0.67	0.25	1.71	0	0
AT1G03365	21.93	21.04	20.74	22.97	16.69	23.22	2.74	0.7	2.53	2.19	0.97	0.94
AT1G03370	5.44	5.81	4.46	6.35	4.4	5.05	8.62	7.73	8.37	10.6	7.42	9.98
AT1G03380	5.71	6.46	6.27	5.69	6.78	7.74	1.88	0.27	1.25	0.76	0.64	0.39
AT1G03390	0.07	0.14	0.17	0.14	0.16	0.12	0	0	0	0	0	0
AT1G03395	0	0	1.01	0	0.41	0.33	0	0	0	0	0	0
AT1G03400	0.07	0.4	0.35	0	0.41	0.11	0	0	0	0	0	0
AT1G03410	0.21	0.07	0.14	0	0	0.32	0	0	0	0	0	0
AT1G03430	2.23	2.59	2.44	3.38	1.64	2.92	0.07	0.08	0	0.08	0	0
AT1G03440	0.91	2.11	0.89	0.7	0.39	1.45	0	0	0	0.05	0.09	0
AT1G03445	4.92	6.26	8.87	7.11	1.76	7.38	2.52	0.88	4.07	3.64	1.8	3.06
AT1G03457	1.02	0.42	0.31	1.67	0.67	0.99	52.51	53.34	135.54	176.07	176.47	191.44
AT1G03470	0.4	0.36	0	1.03	0.94	0.19	0.61	0.24	0	0.17	0.08	0
AT1G03475	29.96	27.78	23.7	28.83	19.76	29.34	1.13	0	0.51	0.53	0.06	0
AT1G03490	0.36	1.05	0.24	0.12	0.7	0.83	0	0	0	0	0	0
AT1G03495	1.01	1.2	0.73	1.1	1.08	0.1	0.19	0	0.13	0	0.08	0
AT1G03502	0	0	4.45	0	4.34	3.47	5.73	4.52	9.95	2.36	2.27	0
AT1G03506	0	0	0	6.38	6.22	0	0	6.5	0	0	6.55	0
AT1G03510	4.64	6.17	3.89	4.58	2.12	3.94	0.06	0	0.11	0.14	0	0
AT1G03515	0	0	0	0	0	0	0	0	0	0	0	0
AT1G03520	3.18	2.4	3.66	3.02	1.96	2.69	0.06	0	0.18	0.09	0	0
AT1G03530	20.6	22.86	22.46	16.81	10.51	23.71	0.22	0	0.08	0.38	0	0.05
AT1G03540	1.52	1.12	1.29	2.22	2.23	0.96	1.36	0.05	0.67	0.42	0.2	0.27
AT1G03545	2.4	0	2.53	2.46	0.49	1.8	4.69	1.49	1.93	0.27	0.09	0.04
AT1G03550	9.91	1.73	14.99	21.4	7.14	13.71	291.31	139.89	93.83	45.88	8.9	1.58
AT1G03560	13.22	13.29	13.41	11.46	9.41	8.72	1.49	0.08	0.62	0.3	0	0
AT1G03570	0	0	0	0	0	0	0	0	0	0	0	0
AT1G03590	29.05	30.85	29.89	26.06	9.8	31.4	1.8	0.09	0.14	0.95	0.09	0.03
AT1G03600	0.6	0.45	0.22	1.03	0.65	0.12	0.06	0	0.06	0	0.08	0.06
AT1G03610	2.97	4.7	3.4	6.42	4.27	3.71	101.57	109.24	90.85	97.08	97.92	118.6
AT1G03620	2.75	3.62	7.02	11.03	3.48	5.01	50.63	35.13	46.8	35.3	36.35	19.88
AT1G03630	4.96	6.57	11.49	7.56	6.54	9.91	1.08	0.11	2.62	1.12	1.73	1.51
AT1G03640	0	0	0	0	0	0	0	0	0	0	0	0
AT1G03650	10.89	15.04	12.81	11.15	5.6	12.75	0	0	0.19	0	0.23	0
AT1G03660	2.68	4.51	1.91	2.41	1.05	2.71	0.5	0.11	0.16	0.14	0	0
AT1G03670	2.75	4.21	8.13	6.78	6.07	6.88	0.66	0	0.26	0.49	0.21	0
AT1G03680	61.05	77.29	80.77	65.31	48.29	73.21	4.18	2.22	2.46	3.53	0.96	1.02
AT1G03687	21.86	24.24	25.32	24.68	22.52	29.3	4.45	2.57	4.78	2.19	1.9	2.57
AT1G03700	0	0	0	0	0	0	0	0	0	0	0	0
AT1G03710	153.15	161.97	180.88	153.3	140.98	176.03	32.79	27.55	23.53	22.9	11.89	16.8
AT1G03720	0	0.11	0	0.36	0	0	0	0	0	0	0	0
AT1G03730	0.08	0.16	0.23	0.46	0.08	0.06	0	0	0.13	0	0	0
AT1G03740	7.7	6.2	5.5	6.19	3.96	8.16	0.44	0.34	0.64	0.74	0.28	0.55
AT1G03743	0	0	0	0	0	0	0	0	0	0	0	0
AT1G03746	0	4.64	7.46	7.42	7.22	5.82	0	0	0	0	0	0.88
AT1G03750	13.57	14.88	11.18	11.73	11.78	15.71	5.49	4.12	4.53	3.5	2.88	3.38
AT1G03760	12.12	13.56	12.63	19.12	6.78	16.17	1.94	0.36	1.26	0.82	0.66	0.87
AT1G03770	23.23	14.26	23.36	17.63	12.26	25.78	1.8	1	0.41	1.47	0.34	0.18
AT1G03780	16.82	13.27	11.99	11.47	5.09	13.5	2.35	0.48	1.94	0.83	0.6	0.62
AT1G03790	0	0	0	0	0	0.04	0	0	0	0	0	0
AT1G03800	0.23	0	0	0.08	0.3	0	0.98	1.09	3.28	3.31	1.87	2.05
AT1G03810	215.58	303.18	155.23	122.83	93.81	180.98	4.16	4.69	9.29	10.32	6.53	14.93
AT1G03820	1.51	3.5	1.31	2.08	2.81	1.97	0	0	0	0.09	0.09	0.13
AT1G03830	29.78	23.89	19.39	22.16	13.28	22.83	0.46	0.08	0.15	0.67	0	0
AT1G03840	0.56	1.18	0.06	0.66	0.36	0.47	0.93	0.19	1.84	1.03	1.49	0.97
AT1G03850	0.28	0.14	0.34	0.58	0	0.83	0	0	0	0	0	0
AT1G03860	270.08	241.75	273.45	232.8	227.14	309.94	5.11	2.41	2.87	9.35	0.29	0.18
AT1G03870	0.09	1.1	0	0.17	0	0	0.07	0	0	0	0.09	0
AT1G03880	0	0	0.06	0	0	0.05	0	0	0.05	0	0.06	0
AT1G03890	0	0.06	0	0	0	0	0	0	0	0	0	0
AT1G03900	27.61	30.25	44.04	53.12	42.94	37.35	87.24	92.8	97.03	97.11	93.81	89.88
AT1G03905	2.88	2.19	9.32	3.68	1.41	3.71	0.19	0	0	0.54	0	0
AT1G03910	54.7	56.39	56.27	51.74	39.07	58.7	4.14	1.53	3.44	2.9	0.87	1.03
AT1G03920	6.07	5.88	4.51	5.64	3.63	7.51	107.16	90.25	126.4	100	100.54	88.37
AT1G03930	3.64	3.71	6.83	12	3.68	5.67	26.5	17.28	20.26	22.54	20.13	21.51
AT1G03935	0	0	0	0	0	0	0	0	10.8	6.83	0	0
AT1G03940	1.54	0.98	0.82	0.66	0.6	0.48	0.04	0.31	0.13	0.16	0.2	0
AT1G03950	26.18	26.8	41.45	36.35	21.1	29.43	11.51	4.24	4.5	2.26	0.59	0.66
AT1G03960	17.37	13.4	40.68	32.48	11.4	25.93	27.68	21.12	19.58	40.09	19.86	19.59
AT1G03970	38.74	24.78	33.03	32.96	33.96	37.58	7.75	2.18	3.68	2.01	1.41	1.39
AT1G03980	2.64	2.96	3.22	2.94	0.65	2.66	0	0	0	0	0	0
AT1G03982	0	0	0	0.08	0	0	0.13	0	0	0.24	0.08	0.17
AT1G03987	0	0	0	0	0	0.72	0	0	0	0	0	0
AT1G03990	1.46	2.52	3.82	1.66	0.7	2.63	1.77	0.28	2.08	2.11	2.56	3.15
AT1G03993	7.69	0	4.89	6.13	8.54	4.41	2.94	0.25	0.31	1.17	0	0
AT1G03997	0.45	0	0.75	0	0	1.46	0	0	0	0	0	0
AT1G04000	4.72	5.37	7.4	11.02	6.62	7.13	9.29	5.41	5.2	4.66	3.38	3.97
AT1G04003	0	0	0	0	0	0	0	0	0	0	0	0
AT1G04007	1.44	1.07	5.9	4.68	0.92	2.57	0.2	0	0	0	0	0
AT1G04010	10.02	11.79	12.9	12.49	10.22	11.79	1.67	1.37	0.93	1.13	0.4	0.17
AT1G04013	0	0	1.04	0	0	0	0	0	0	0	0	0
AT1G04017	1.82	0	0	0.36	0	1.13	0	0	0.07	0.61	0.59	0
AT1G04020	1.86	1.63	2.74	1.61	3.06	2.59	0.03	0	0	0.08	0	0
AT1G04023	0	0	0	0.5	0	0.68	0	0	0	0.31	0	0
AT1G04027	0	0.64	0	0	0	0	0	0	0	0	0	0.49
AT1G04030	34.21	29.36	34.88	32.1	16.83	39.2	5.06	1.55	6.55	5.45	1.43	4.13
AT1G04033	0.32	0	0	0	0.31	0	0	0	0	0	0	0
AT1G04037	0.54	0	0	0	0	0	0	0	0	0	0	0
AT1G04040	2.07	0.36	2.22	1.41	0.76	2.03	1.05	0.18	0.24	0.43	0	0.21
AT1G04043	0	0	0	0	0	0	0	0	0	0	0	0
AT1G04047	0.25	0.44	0.97	0.48	0.71	0	0	0	0	0.26	0	0
AT1G04050	10.88	11.28	9.6	7.74	5.18	9.53	0.23	0.2	0.75	0.88	0.04	0.24
AT1G04053	2.37	0.17	4.85	4.78	2.06	2.23	0.62	0.19	0.34	0.39	0	0
AT1G04057	0	0	1.24	0	0.79	0	0	0	0	0	0	0
AT1G04063	0	0	0	0.46	0	0	0	0	0	0	0	0
AT1G04067	0	0	1.06	0	0	0	0	0	0	0	0	0
AT1G04070	186.17	241.42	164.61	130.56	133.83	165.02	3.06	1.06	1.01	3.32	0.76	0.98
AT1G04073	2.93	1.69	6.31	4.56	2.8	2.59	0	0	0	0	0.59	0.32
AT1G04077	0.08	0	0	0.26	0	0.09	0	0	0	0.14	0	0
AT1G04080	93.25	61.45	102.6	101.15	40.5	100.96	4.12	3.01	3.33	4.4	1.87	1.34
AT1G04083	3.71	3.59	10.01	5.42	2.66	2.12	0	0	0	0.48	0	0
AT1G04087	0	0	0	0	0	0	0	0	0	0	0	0
AT1G04090	14.79	12.01	11.7	15.03	12.89	11.31	45.23	35.71	19.4	15.28	9.96	11.48
AT1G04093	2.64	2.37	1.51	0.64	0.42	0.84	0	0	0	0	0	0
AT1G04097	0	0	0	0	0	0	0	0	0	0	0	0
AT1G04100	10.94	10.25	10.95	9.1	8.3	11.06	3.5	0.52	4.78	3.63	1.9	2.87
AT1G04103	0.38	0.52	0	0.35	0	0	0	0	0	0	0	0
AT1G04105	0	0	0	0	0	0	0	0.05	0	0	0	0
AT1G04110	1.39	1.81	0.79	1.24	0.88	1.29	0	0	0	0.08	0	0
AT1G04117	8.45	0.06	5.86	6.47	8.73	10.7	0.35	0.87	0.9	1	0	0
AT1G04120	31.99	30.31	25.08	37.92	20.1	27.29	12.89	7.99	3.01	3.87	1.35	0.8
AT1G04123	0.15	0	0	0.4	0	0.06	0	0	0	0.42	0.41	0
AT1G04127	0	1.23	0	0	1.07	0	0	0	0	0	0	0
AT1G04130	32.47	27.7	29.13	29.88	18.92	32.23	1.98	0.2	0.73	0.72	0	0
AT1G04133	0.61	0	1.54	0.98	0	0.36	0	0	0	0	0	0
AT1G04137	0	0	0	0	0	0	0	0	0	0	0	0
AT1G04140	58.8	62.91	57.17	61.85	50.43	65.46	32.24	38.99	34.2	32.83	31.32	28.61
AT1G04143	0	0	0	0	0	0	0	0	0.98	0.31	0	0
AT1G04147	0	0	2.24	1.78	0.44	1.39	0	0	0	0	0	0
AT1G04150	0.08	0.06	0.06	0.16	0.08	0.04	0	0	0	0	0	0
AT1G04153	0	2.14	1.66	0	0	0	0	0	0	0	0	0
AT1G04157	0	0	0.6	0	0	0.47	0	0	0.51	0	0	0
AT1G04160	4.9	4.82	6.67	8.28	4.78	6.02	26.9	33.66	27.29	29.47	26.16	31.02
AT1G04163	1.77	0	0.54	0.61	0	0.3	0	0	0	0	0	0
AT1G04167	0	0	0	0	0	0	0	0	0	0	0	0
AT1G04170	262.68	268.08	215.57	212.29	178.76	234.57	9.47	6.81	6.56	8.76	3.84	2.18
AT1G04173	0	0	0	0	0	0	0	0	0	0	0	0
AT1G04177	0	0	0	0	0	0	0	0	0	0	0	0
AT1G04180	0	0	0	0	0.23	0	0	0	0.1	0	0.06	0
AT1G04183	0	0	0	0.14	0.05	0	0.04	0.15	0	0	0	0
AT1G04187	3.06	1.47	0	2.98	0	1.17	1.29	1.52	0	3.18	0	0
AT1G04190	92.75	106.55	97.91	91.43	74.18	102.89	3.04	1.39	1.33	5	0.14	0.58
AT1G04193	0	4.21	2.08	0	2.02	0	3.56	0	0	2.2	0	0.64
AT1G04197	0	0	0	0	0	0	0	0	0	0	0	0
AT1G04200	36.16	37.77	50.08	51.29	16.85	49.91	1.67	0.47	0.52	2.42	0.07	0.05
AT1G04203	0	0	0	0.13	0	0.07	0	1.35	0	0.73	0.7	0
AT1G04207	0	0	0	0	0	0	0	0	0	0	0	0
AT1G04210	19.83	19.38	15.38	15.23	10.6	17.54	4.03	2.4	3.27	5.29	3.19	3.32
AT1G04213	0	0	0	0	0	0	0	0	0	0	2.52	0
AT1G04217	0	0	1.29	1.92	1.26	0	0.55	2.62	2.18	2.05	2.63	0
AT1G04220	0.33	0	0.28	0.09	0.05	0.11	0	0	0.08	0	0	0
AT1G04223	0	7.59	2.08	4.12	2.02	0	3.56	16.87	5.25	8.81	2.12	1.92
AT1G04227	3.84	0	9.61	7.12	1.96	0	2.19	18.21	6.46	2.61	0	0
AT1G04230	24.69	20.43	32.02	23.35	15.97	36.45	6.6	2.38	15.73	6.68	5.13	4.58
AT1G04233	0	0	0	0	0	0	0	0	0	0	0.94	0
AT1G04237	0	0.33	0	0	0	0	0	0	0	0	0	0
AT1G04240	0.26	0.15	0.61	0.45	0	0.2	0	0	0	0.09	0.17	0.06
AT1G04243	0	0	0	0	0	0	0	0	0	0	0	0
AT1G04247	0	0	0	0	0	0	0	0	0	0	0	0
AT1G04250	54.03	58.64	93.2	68.08	95.02	78.19	0.95	0.75	0.56	4.86	0.08	0.11
AT1G04253	0	0	0	0.59	0	0	0	0	0.13	0	0	0
AT1G04257	0	0.78	0.51	0	0	1.6	0.44	0.52	0	0.54	0	2.38
AT1G04260	19.33	23.6	16.3	18.44	22.8	20.09	5.77	2.31	4.35	1.77	0.93	1.4
AT1G04263	0	0	0	0	0	0	16.9	9.08	0	0	24.67	0
AT1G04267	0	0.7	9.57	1.36	1.33	0	0	0	0	0	0	1.61
AT1G04270	988.61	1282.34	984.94	789.36	612.08	1043.82	5.74	1.94	2.26	22.55	0.39	0.24
AT1G04273	3.95	2.05	7.74	1.28	0	0	1.1	0	0	0	0	0.52
AT1G04277	4.12	5.6	13.47	0	0	1.05	0	0	1.14	1.43	0	2.13
AT1G04280	0.37	0.08	0.12	0	0.12	0.26	0	0	0.03	0	0	0
AT1G04283	0	0	0	0	0	0	0	0	0	0	0	0
AT1G04287	0	0	0	0	0	0.29	0	0	0	0	0	0
AT1G04290	72.74	23.15	97.94	138.38	169.07	111.47	244.32	242.92	111.46	61.18	42.73	14.69
AT1G04293	0	0	0	7.87	5.46	1.45	260.93	250.92	118.84	133.01	73.77	65.82
AT1G04295	0.43	0	1.78	1.69	3.52	2.16	2.83	4.14	1.82	0.44	0.77	0
AT1G04297	4.16	1.36	5.71	4.95	2.29	3.7	0.15	0	0	0.38	0	0
AT1G04300	38.85	36.05	41.12	33.65	29.02	36.09	26.13	31.57	48.42	43.55	55.27	34.56
AT1G04303	0	1.24	3.9	1.11	0	2.16	0	0	0	0	0	0
AT1G04307	65.46	1.54	112.88	87.98	115.22	107.2	2.36	1.6	1.62	5.73	0	0
AT1G04310	1.45	2.05	1.46	2.19	1.13	1.59	0	0.04	0.06	0	0	0.03
AT1G04313	0.68	0.28	0.33	0	0.33	0	0	0	0	0	0	0
AT1G04320	0	0	0	0	0	0	0	0	0	0	0	0
AT1G04323	1.13	5.36	1.66	2.75	1.08	0.86	0	0	0	0	0	0.63
AT1G04327	0	0	0	0	0	0	0	0	0	0	0	0
AT1G04330	0	0	0	0	0	0	0	0	0	0	0	0
AT1G04333	0	0	0	0	0	0	0	0	0	0	0	0
AT1G04337	0	0	0	0	0	0	0	0.32	0	0	0	0.41
AT1G04340	30.74	41.66	37.81	42.99	26.84	33.51	63.36	37.69	27.35	14.76	7.74	8.69
AT1G04343	0.37	0	0.06	0	2.65	0.26	0.79	0	0	0	0	0
AT1G04347	2.5	1.44	6.26	2.43	1.86	2.96	0	0	0	0	0	0
AT1G04350	3.63	4.54	5.31	6.19	1.85	5.45	4.86	0.85	1.21	1.08	0.24	0.25
AT1G04353	0.85	0	0.92	2.57	0.34	1.33	0	0	0.08	0	0	0
AT1G04357	0	0	0	0.4	0	0.49	0.72	0	0.18	0.22	0	0
AT1G04360	0.17	0.68	0.05	0.93	0.16	0.21	0.09	0	0	0	0	0
AT1G04363	0	0	0	0.03	0.43	0	0	0	0	0	0.45	0
AT1G04367	0	0	0	0	0	0	0	0	0	0	0.16	0
AT1G04370	0	0	0	0	0	0	0	0	0	0	0	0
AT1G04373	0	0	0	0	0	0	0	0	0	0	0	0
AT1G04377	0.76	1.86	0	0.74	0.36	0.29	0	0	0	0	0	0
AT1G04380	2.13	3.48	3.29	3.96	0.65	3.74	0.57	0.31	0.16	0.38	0	0.12
AT1G04383	0	1.24	0.56	0.55	0.54	0	0	0	0	0	1.14	0
AT1G04387	0.74	3.94	0.49	0.48	2.61	2.27	0.62	0	0.41	0.26	0.74	1
AT1G04390	2.35	3.81	2.55	3.31	1.09	5.02	2.2	0.06	0.87	0.43	0.14	0.24
AT1G04393	0	0	0	0	0	0	0	0	0	0	0	0
AT1G04397	0	0	0	0	0	0	0	0	0	0	0	0
AT1G04400	2.96	3.07	3.13	2.14	4.13	4.78	0.8	0.36	0.6	0.58	0.12	0
AT1G04403	0	0	0	0	0	0	0	0	0	0	0	0
AT1G04407	0	0	0	0	0	0	0	0	0	0	0	0
AT1G04410	228.82	278.08	168.09	149.74	144.59	195.38	2.3	0.55	1.01	4.12	0.61	0.14
AT1G04413	0.33	0.27	5.13	0.95	0	2.24	0	0	0	0	0	0.42
AT1G04417	0	0	1.6	0	0	1	0	0	0	0	0	0
AT1G04420	18.83	21.92	20.71	18.32	8.52	18.98	5.8	2.68	6.36	4.59	2.56	6.38
AT1G04423	4.68	1.29	1.15	3.41	5.59	0	0	0	0	1.22	0	0
AT1G04425	23.45	60.21	18.44	14.74	10.29	23.27	1.43	0	0.2	0.76	0	0
AT1G04427	0	0	0	0	0.39	1.42	0	2.56	2.79	6.63	4.31	0.99
AT1G04430	26.32	26.03	37.52	61.04	60.55	27.61	21.3	9.12	9.77	7.07	1.92	2.62
AT1G04433	0	0	0	0.01	0	0	0	0.05	0	0	0	0
AT1G04437	0	0	1.5	0	0	0	0	0	0.42	0	0	0
AT1G04440	29.04	25.24	46.37	45.68	23.53	45.69	14.5	5.29	7.72	4.47	5.39	4.17
AT1G04443	0	0	0	0	0	0	0	0	0	0	0	0
AT1G04445	0.18	0.17	0	2.27	0.52	0.84	12.39	24.53	21.27	5.78	19.92	5.97
AT1G04447	0	2.73	0	0	0	0	0	0	0	0	0	0.23
AT1G04450	4.48	3.08	9.26	27.11	14.52	10.47	166.45	129.93	139.03	122.01	91.64	92.09
AT1G04453	0	0	0	0	0	0	0	0	0	0	0.24	0.82
AT1G04455	6.01	13.65	10.8	14.62	4.15	7.12	0	0	0.28	0.69	0	0
AT1G04463	180.5	0	144.44	129.2	146.49	157.8	10.18	7.13	0.94	3.49	2.22	0
AT1G04467	0.24	0.21	0	0	0	0	0	0	0	0	0.24	0
AT1G04470	0.85	0.25	0.55	4.36	1.02	0.36	281.82	341.48	483.94	581.84	590.63	430.78
AT1G04473	0.93	1.03	2.96	1.81	2.45	2.65	0.19	0	0	0	0	0
AT1G04477	1.54	3.08	7.01	4.56	2.99	3.07	1.86	0	1.77	0.63	0.6	0.39
AT1G04480	183.19	227.12	214.35	172.07	194.01	213.28	13.23	15.37	9.74	11.2	5.01	10.76
AT1G04483	0	0.87	1.79	2.37	0.58	0	0.51	0	0	0	0	0
AT1G04487	0	0	0.27	0	0	0	0	0	0	0	0	0
AT1G04490	4.65	3.71	7.86	14.03	13.83	5.26	5.33	7.18	5.19	5.84	4.64	6.6
AT1G04493	1.95	0	1.74	0.91	2.05	0	0	0	0	0	0	0
AT1G04497	0	0	2.37	0	0	0	0	0	0	0	0	0
AT1G04500	0.25	0.31	0.18	3.78	0.18	0.24	211.66	137.06	100.81	64.04	39.37	23.04
AT1G04503	22.05	0	20.38	7.56	24.42	25	0.4	0	0.56	0.58	0	0
AT1G04507	0	0	0.25	0	0	0	0	0	0	0	0	0
AT1G04510	80.18	80.33	67.12	62.25	38.72	65.49	2.93	1.72	1.58	3.48	0.39	0.85
AT1G04513	0.25	0.09	0	0	0	0	0.89	1.65	0.52	0	0	0
AT1G04517	0	1.17	0	0	0	0	0	0	0	0	0	0
AT1G04520	1.63	2.64	1.91	1.34	0.78	1.29	0.05	0	0.1	0.07	0.06	0
AT1G04523	0	0	0	0	0	0	0	0	0	0	0	0
AT1G04527	0	1.17	0	0	0	0	0	0	0	0	0	0
AT1G04530	50.78	56.37	51.18	45.27	30.79	56.24	1.46	0.58	0.8	1.41	0.13	0.05
AT1G04533	0.58	0.18	0.72	0.56	0.02	0.9	0	0	0.16	0.51	0	0
AT1G04537	37.82	0	40.65	29.19	46.37	65.75	9.34	6.61	7.03	11.52	5.42	0
AT1G04540	4.56	3.95	7.72	9.97	5.34	9.04	686.64	282.12	1335.11	1566.74	1686.79	2033.14
AT1G04547	0	1.15	0	6.86	0	5.38	0	0	0	0	0	0
AT1G04550	11.25	12.09	9.29	9.05	7.83	13.21	0.43	0.73	0.06	0.38	0.14	0.2
AT1G04555	3.48	3.18	4.91	5.27	1.17	3.58	0.17	0	0.08	0.11	0	0
AT1G04557	6.72	0	2.81	2.37	0	0.23	4.04	2.15	0	1.74	0.1	0
AT1G04560	0	0	0.24	0	0	0.37	0.1	0.24	0	0.12	0	0.09
AT1G04563	0.53	0.79	2.09	2.59	2.04	3.25	0.45	0	0	0	0.53	0
AT1G04567	0.58	1.25	0.28	0.57	0	1.11	0.49	0	0	0.3	0	0
AT1G04570	8.88	7.61	8.38	7.81	3.52	5.75	38.51	19.23	13.71	9.88	3.97	6.48
AT1G04573	0	0	0	0	0.56	0	0	0	0	0	0	0
AT1G04577	1.7	0.41	4.45	1.66	3.26	1.3	1.91	2.83	0.47	0.59	2.27	0
AT1G04580	5.41	5.59	6.09	4.98	2.82	7.39	0.75	0	0.41	0.45	0.1	1.27
AT1G04583	0.49	0	0	0	0	0	0	0	0	0.16	0	0
AT1G04587	2.15	1.02	5.48	2.93	0.41	0.98	2.16	0.43	0	0.89	0.43	0
AT1G04590	81.97	82.7	76.88	78.97	51.81	89.08	4	2.1	2.96	4.38	0.88	1.06
AT1G04593	0	0.22	0	0	0	0	0	0.24	0	0	0	0.33
AT1G04597	0	0	0	0	0	0	0	0	0	0	0	0
AT1G04600	7.95	7.49	9.77	13.07	8.72	7.11	28.24	28.71	31.33	23.72	21.46	25.95
AT1G04603	0	0	0	0	0	0	0	0	0	0	0	0
AT1G04607	0	0	0	0	0	0	0	0	0	0	0	0
AT1G04610	0	0.17	0	0	0	0	0	0.22	0.14	0.11	0.06	0.51
AT1G04620	2.53	3.46	2.61	3.02	1.92	2.3	0.51	0.13	0.11	0.05	0	1.69
AT1G04623	0	0	0	0	0	0	0	0	0	0.59	0	0
AT1G04625	0.67	0.64	0.53	1.05	1.3	1.03	0.11	0.27	0.22	0.28	0	0.19
AT1G04630	193.83	193.15	194.95	191.73	184.22	208.87	43.9	16.98	20.1	16.13	4.47	4.73
AT1G04635	29.22	35.37	22.72	20.73	28.11	27.97	1.57	0.14	1.07	2.39	0.72	0.31
AT1G04640	15.98	12.9	13.94	15.14	15.37	19.46	1.13	4.67	3.46	3.18	2.04	1.74
AT1G04643	0	0	0	0	1.99	0	0.41	0	0	0	0	0
AT1G04645	0.45	0.2	0	0	0	0	0	0.22	0	0	0.45	0
AT1G04647	0	0	0	0	0	0	0	0	0	0	0	0
AT1G04650	6.86	4.43	4.27	6.68	3.7	5.41	0.2	0.56	0.03	0.36	0	0
AT1G04653	0	0	0	0	0	0	0	0	0	0	0	0
AT1G04657	0	0	0	0	0	0.45	1.18	0	0.87	0	0	0
AT1G04660	0	0.07	0.14	0	0	0	0.06	0	0	0	0	5.92
AT1G04667	0	0	0	0	0	0	0	0	0	0	0	0
AT1G04670	22.58	25.59	104.53	234.83	238.45	53.89	1032.87	525.27	295.89	115.18	4.76	11.3
AT1G04673	0	0	0	0	0	0	0	0	0	0	0	0
AT1G04677	0	0	0	0	0	0	0	0	0	0	0	0
AT1G04680	1.41	0.57	1.43	1.92	1.93	0.43	2.71	1.12	2.17	2	1.13	1.63
AT1G04683	0	0	0	0	0	0	0	0	0	0	0	1.09
AT1G04687	0	0	0	0	0	0	1.9	1.42	0.3	0	0	0
AT1G04690	90.33	95.93	94.24	87.2	105.4	95.64	13.98	5.79	3.64	5.27	0.06	0.37
AT1G04693	0	0	0	0	0	0	0.5	0	0.49	0.82	0.26	0.35
AT1G04697	0	0	0	0	0	0	0	0	0	0	0	0
AT1G04700	11.18	7.18	8.62	17	8.57	9.91	125.62	134.35	141.15	184.63	165.4	157.77
AT1G04703	0	0	0	0	0	0	0	0	0	0	0	0
AT1G04707	0	0	0	0	0	0	0.1	0	0	0	0.23	0
AT1G04710	33.64	38.4	53.42	54.91	37.67	45	35.57	15.63	23.07	13.97	9.04	18.34
AT1G04713	0	0	0	0	0	0	0	0	0	0	0	0
AT1G04717	0	0	0	0	0	0	0	0	0	0	0	0
AT1G04720	0	0	0	0	0	0	0	0	0	0	0	0
AT1G04723	0	0.18	0.19	0.75	0.19	1.03	0	0	0	0	0	0
AT1G04730	5.7	3.94	7.93	5.43	4.3	4.34	0.06	0	0.12	0.2	0	0.12
AT1G04733	0	0	0	0	0	0	0.62	0.27	0	0	0.86	0
AT1G04737	0	0.2	0	0	0	0	0	0	0	0	0	0.3
AT1G04743	0.42	0	0.06	0.11	0.51	0.37	0.09	0	0.17	0.11	0	0
AT1G04747	0	0	0	0	0	0	0	0	0	0	0	0
AT1G04750	106.94	77.65	82.76	70.16	56.79	86.41	8	4.12	1.45	3.74	0.94	0.63
AT1G04753	0	0.35	0	0	0	0	0	0	0	0	0	0
AT1G04760	53.71	46.41	57.77	59.3	28.19	47.08	235.37	154.37	119.22	80.44	41.74	36.53
AT1G04763	6.28	10.71	8.05	6.11	6.01	11.05	0.41	0	0.4	0	0	0.84
AT1G04767	0	0	0	10.34	0.2	11.21	0.6	2.1	0	2.43	0.76	0
AT1G04770	12.59	7.68	8.25	10.92	5.95	12.75	1.57	0.56	1.23	0.97	0.46	0.06
AT1G04773	0	0	0	0	0	0	0	0	0	0	0	0
AT1G04778	0	0	0	0	0	0	0	0	0.1	0	0	0
AT1G04780	9.88	11.48	10.76	10.77	8.62	9.98	0.25	0.21	0.33	0.47	0	0.12
AT1G04783	1.24	1.31	0.35	0.52	0.68	0.27	0	0	0	0	0	0
AT1G04787	0	0.71	0.81	0	0	0.21	0	0	0.23	0.29	0	0
AT1G04790	33.23	36.57	29.86	40.35	19.87	35.31	23.48	14.19	31	22.36	15.04	21.67
AT1G04793	0	0	0	0	0.34	0.54	0	0	0	0	0	0
AT1G04797	0	0	1.63	0.92	0.23	0.72	0	0	0	0	0	0
AT1G04800	0.1	0.19	0	0.99	0.1	0.08	0	0	0.08	0	0	0
AT1G04803	0	0	0	0	0	0	0	0	0	0	0	0
AT1G04807	0	0	0	0	0	0	0	0	0	0	0	0
AT1G04810	88.41	95.44	83.58	87.21	59.18	98.27	6.16	2.39	2.15	4.29	0.61	0.37
AT1G04813	0	0	0	0	0	0	0	0	0	0	0	0
AT1G04817	0	0	0	0	0	0	0	0	0	0	0	0
AT1G04820	310.41	305.68	346.95	333.45	255.2	340.8	435.03	589.11	515.1	530.98	534.56	686.99
AT1G04823	0	0	0	0	0	0	0	0	0	0	0	0
AT1G04827	1.81	2.1	2.28	6.41	0.74	2.56	0.11	0	0	0.27	0	0.19
AT1G04830	23.44	19.09	28.13	24.68	17.52	27.46	9.63	4.26	9.72	8.82	4.12	6.93
AT1G04833	1.16	0	0	0.36	0.16	0.16	0	0	0.03	0.09	0	0
AT1G04837	7.61	0	7.07	3.86	5.2	5.2	0	0	0	0	0	0
AT1G04840	9.24	9.82	6.93	10.39	4.92	10.96	1.62	0.46	1.03	1.52	1.18	0.53
AT1G04847	0	0	0	0	0	0	0.33	0	0.33	0	0.44	0
AT1G04850	95.16	97.1	109.21	94.91	97.05	102.89	8.08	3.93	5.45	6.23	1.29	1.09
AT1G04853	0	0	0	0	0	0	0	0	0	0	0	0
AT1G04857	0	0	0	0	0	0	0	0	0	0	0	0
AT1G04860	32.03	30.03	22.54	26.99	15.71	24.68	2.29	1.5	1.71	2.17	0.64	1.18
AT1G04863	0	0	0	0	0	0	0	0	0	0	0	0
AT1G04867	0	0	0	0	0	0	0	0	0	0	0	0
AT1G04870	52	57.5	40.92	41.06	19.03	52.32	0.97	0.06	2.9	1.95	2.18	1.2
AT1G04873	1.26	0	0.76	0	2.94	1.19	0	0	0	0	0	0
AT1G04877	0	0	0	0	0.39	0	0	0	0	0	0	0
AT1G04880	200.38	200.43	217.46	216.54	183.98	194.43	183.74	167.83	221.64	136.06	99.72	143.53
AT1G04883	0	0	0	0	0	1.38	0	0	0	0	0	0
AT1G04887	0	0	0.92	2.77	1.5	0.08	127.74	282.82	189.4	188.72	215.43	0
AT1G04890	0.24	0.59	1.65	4.22	4.33	0.15	125.24	151.71	92.63	80.03	45.07	48.82
AT1G04893	0.34	0.29	0	0.33	0	0.52	0	0	0	0	0	0
AT1G04895	0	0	0	0	0	0	0.45	0	0.45	0	0	4.27
AT1G04897	0	0	0	0	0	0	0	0	0	0	0	0
AT1G04900	66.75	55.85	63.6	65.15	40.44	64.76	2.93	2.25	1.92	3.98	1.07	1.04
AT1G04907	1.08	0	0	2.68	1.03	0	0	3.21	0	1.12	3.23	0
AT1G04910	27.27	24.69	31.06	34.31	21.99	25.62	8.4	4.26	2.88	2.75	0.84	1.72
AT1G04913	1.04	0	2.8	0	1	0.79	5.66	0.78	5.59	4.59	5.72	4.67
AT1G04917	3.44	0	5.09	3	3.54	3.06	2.1	0.98	0.42	0	0	0
AT1G04920	48.35	43.74	48.1	55.42	37.22	47.39	14.75	3.98	3.65	4.28	0.03	0.04
AT1G04923	0	0	0.18	0.18	0	0	0.15	0	0	0	0	0
AT1G04927	0	0	1.64	0.82	0.53	0.64	0	0	0	0	0	0
AT1G04930	11.21	13.7	14.48	13.02	5.87	13.52	0.24	0	0.23	0.3	0	0.1
AT1G04933	1.33	0	0.07	2.54	0.1	0.59	66.24	48.62	50.97	22.65	32.05	0.17
AT1G04937	0	0	0	0	0	0	0	0	0	0	0	0
AT1G04940	45.72	6.09	68.2	61.46	48.87	89.51	2.45	0.42	0.48	3.03	0.17	0.06
AT1G04943	0	0	0	0	0	0	0	0	0	0	0	0
AT1G04945	33.32	22.04	34.81	26.58	19.64	35.02	0.21	0.25	0.2	0.96	0	0
AT1G04947	0	0	0	0	0	0	0	0	0	0	0	0
AT1G04950	33.23	35.06	39.15	37.05	17.97	48.91	4.57	1.81	1.39	2.74	0.41	0.16
AT1G04953	0	0	0	0	0	0	0	0	0	0	0	0
AT1G04957	0	0	0	0	0	0	0	0	0	0	0	0
AT1G04960	14.75	13.03	15.57	16	13.72	16.62	5.93	2.38	1.65	1.56	0.07	0.38
AT1G04963	0	0.38	0	0	0	0	0	1.02	0	0	0	0
AT1G04967	0.3	0.26	0.3	1.48	0	0.46	277.88	211.54	192.06	184.83	146.04	477.41
AT1G04970	11.01	11.61	15.12	15.24	8.87	13.07	14.09	9.83	10.94	11	9.11	6.38
AT1G04973	1.01	1.09	4.65	2.52	0.28	2.74	1.93	0.14	0.83	1.05	1.44	0.72
AT1G04977	13.42	0	12.13	11.77	3.75	3.57	0.01	0.08	0.65	0	0.11	0
AT1G04980	23.61	28.4	32.33	36.63	44.72	24.32	15.6	9.93	6.58	3.37	0.47	0.36
AT1G04983	0	0.41	0	0	0	0	0.48	0	0	0	0	0
AT1G04985	34.17	30.02	45.52	44.11	29.66	53.15	46.2	59.75	91.39	88.75	118.49	86.01
AT1G04987	0	0	0	0.54	0	0	0	0	0	0	0	0
AT1G04990	0.36	0.72	1.87	27.65	5.78	1.11	52.87	15.63	19.92	15.02	4.89	8.7
AT1G04993	0	0	0	0	0	0	0	0	0	0	0	0
AT1G04997	0	0	0	0	0	0	0	0	0	0	0	0
AT1G05000	13.59	7.09	10.35	9.32	9.76	16.62	0	0	0.06	0.31	0	0.03
AT1G05003	0	0	0	0	0	0	0	0	0	0	0	0
AT1G05005	35.84	42.82	47.23	44.49	68.81	50.74	2.67	0.4	0.66	2.07	0	0
AT1G05007	0	0	0	0	0	0	0	0	0	0	0	0
AT1G05010	0	0.06	0.06	0	0.06	0.05	0.05	0	0	0.27	0.06	0
AT1G05013	0	0	0	0	0	0	0	0	0	0	0	0
AT1G05017	0	0	3.08	3.67	2.41	0.48	0	0	0	0	0	0
AT1G05020	8.66	8.39	4.75	5.22	7.62	7.64	26.74	51.79	39.47	48.35	49.25	42.85
AT1G05023	0.91	0.35	0	0.88	0	0.35	0	0	0	0.47	0	0
AT1G05027	0	0	0	0	0	0	0	0	0	0	0	0
AT1G05030	2.18	4.74	8.09	9.85	2.2	5.66	0.91	0.26	0.86	0.43	0.42	0.09
AT1G05033	0	0	0	0	0	0	0	0	0	0	0	0
AT1G05035	0	0.82	0	0.31	0.31	0	0	0	0	0	0	0.83
AT1G05037	0	0	0	0	0	0	0	0	0	0.73	0	0
AT1G05040	172.42	204.18	230.32	191.09	193.15	220.77	17.06	4.78	4.94	9.6	0.12	0.15
AT1G05043	0.19	0.69	2.23	0.37	0	0.72	0.95	0.19	0.78	0.39	0	0.4
AT1G05047	0	0	0	0	0.17	0.1	0.42	0	0	0	0.5	0
AT1G05053	0	0	0	0	0	0	0.58	0.69	0.57	0	0	1.8
AT1G05055	37.14	40.76	39.13	37.23	30.08	39.47	2.48	0.86	0.87	1.41	0.06	0.33
AT1G05057	0	0	0.75	0	0	0	2.28	3.71	0	2.93	0.91	0
AT1G05060	8.44	8.91	12.8	13.38	11.94	12.57	12.51	18.99	12.99	9.79	10.21	9.4
AT1G05065	0.15	0.96	0	0	0.28	0	0.24	0.29	0.24	0.15	0	0.1
AT1G05067	0	0	0	0	0	0	0	0	0	0	0	0
AT1G05070	3.68	5.18	9.32	6.87	2.84	4.99	0.6	0	0.17	0.21	0	0
AT1G05073	0	0	0	0	0	0	0	0	0	0	0	0
AT1G05077	0	0	0	0	0	0	0	0	0	0	0	0
AT1G05080	10.54	15.77	12.18	12.31	4.47	17.89	0.06	0	0.19	0.23	0	0
AT1G05083	0	0	0	0	0	0	0	0	0	0	0	0
AT1G05085	0	0	0.3	0	0	0	0	0	0	0	0	0
AT1G05087	11.07	0.28	3.06	7.45	1.25	11.33	5.26	1.44	1.43	0	1.01	0
AT1G05090	20.46	0.26	16.78	20.53	14.55	19.06	10.91	4.89	6.93	4.05	5.77	0
AT1G05093	0	0	0	0	0	0	0	0	0	0	0	0
AT1G05097	0	0	0	0	0	0	0.48	0	0	0	0	0
AT1G05100	0.07	0.22	0.15	0.07	0	0.06	0	0	0	0	0.15	0
AT1G05103	0	0	0	0	0	0	0	0	0	0	0	0
AT1G05107	0	0	0	0	0	0	0	0	0	0	0	0
AT1G05113	0	0	0	0	0	0	0	0	0	0	0	0
AT1G05117	1.47	1.87	0.96	0	0	0.37	0	0	0	0	0	0.28
AT1G05120	35.74	36.35	32.06	31.28	28.32	35.52	29.48	11.92	42.68	21.71	15.02	26.4
AT1G05123	0.38	0	0	0	0	0	0	0	0	0	0	0
AT1G05127	0	0	0	0	0	0	0	0	0	0	0	0
AT1G05133	0	0	0	0	0	0	0	0	0	0	0	0
AT1G05136	0	0	0	0	0	0	0	0	0	0	0	0
AT1G05137	14.37	0	9.82	0	0	1.69	0	0	0	0	0	0
AT1G05140	4.04	3.78	1.66	2.41	2.93	1.59	0	0	0	0.07	0.07	0
AT1G05143	5.37	1.49	2.87	0.95	6.07	3.72	0.41	0.49	0	0	0	0.28
AT1G05147	2.26	0	0	0	2.83	0	0	0	0	4.46	0	0
AT1G05150	20.35	22.72	14.02	22.34	18.68	20.33	9.1	5.45	2.58	3.78	2.41	1.52
AT1G05153	0	0	0	0	0	0	0	0	0	0	0	0
AT1G05160	7.01	8.31	9.18	10.23	4.19	11.42	1.26	0.05	0.66	0.83	0.24	0.14
AT1G05163	0.89	0.27	0.68	0.95	3.57	0.51	0.19	1.56	0	0.26	0.88	0.1
AT1G05170	3.68	2.55	1.97	2.07	2.81	3.15	0.15	0	0.04	0.15	0.05	0.03
AT1G05173	0	0	0.65	0	0	0	0	0	0	0	0	0
AT1G05177	0	0	0	0.24	0	0	0	0	0	0	0	0
AT1G05180	62.07	63.48	53.37	54.71	42.01	58.71	0.63	0.21	0.45	1.51	0.11	0.07
AT1G05183	1.84	0	1.81	0	1.76	1.4	0	0	0	0	0	0
AT1G05187	4.08	0	3.58	5.37	2.87	6.22	0.07	0	0	0.17	0.08	0
AT1G05190	33.01	38.47	30.67	31.38	33.27	30.64	0.32	0	0.4	1.2	0.29	0
AT1G05193	0	0	0	0	0	0	0	0	0	0	0	0
AT1G05197	0	0	0	0	0	0	0	0	0	0	0	0
AT1G05200	0.58	0.76	0.59	0.08	0.37	0.79	0	0	0.02	0	0	0.02
AT1G05203	1.29	0.22	4.36	1.06	0.74	2	0	0	0.42	0.26	0	0
AT1G05205	85.39	103.9	103.49	87.63	124.69	134.19	12.58	7.22	6.85	5.91	0.69	1.34
AT1G05207	0	0.28	0.33	0	0	0.34	0.55	0.66	0.82	0	0	0
AT1G05210	63.28	81.85	53.59	52.42	54.41	61.96	0.56	1.07	0.45	1.82	0	0.29
AT1G05213	0.04	0	0	0	0.15	0.06	0	0	0.05	0	0	0
AT1G05217	3.84	24.66	2.69	4.8	2.62	3.34	0	0	0	0	0	0.31
AT1G05220	1.02	2.06	0.57	2.69	1.12	1.44	0	0	0.12	0	0	0.1
AT1G05223	0	0	0.54	0	0	0	0	0	0	0	0	0
AT1G05227	0	0	0.84	0	0.41	0	0	0	0	0	0	0
AT1G05230	0.52	0.33	0.29	0.78	0.3	0.25	0.08	0	0.08	0.23	0	0.04
AT1G05233	0	0	0	0	0	0	0	0	0	0	0	0
AT1G05237	0	0	0	0	0	0	0	0	0	0	0	0
AT1G05240	0	0	0	0	0	0	0	0	0	0	0	0.03
AT1G05243	0	0	0.42	0	0	1.34	0	0	0	0	0	0
AT1G05247	2.93	0	5.46	0	4.66	3.08	0	0	0	0	0	0
AT1G05250	0	0	0	0	0	0	0	0	0	0	0.07	0.15
AT1G05253	0	0	0	0	0	0	0	0	0	0	0	0
AT1G05257	0	0	0	0	0	0	0	0	1.79	0	0	0
AT1G05260	0.24	0.63	0	0.08	0	0	0	0.32	0.2	0.33	1.11	0.84
AT1G05263	0	0	0	0	0	0	3.69	2.51	5.72	3.27	5.03	8.11
AT1G05267	0	0	0	0	0	0	0.51	0.47	0	0.24	0	0
AT1G05270	52.16	65.52	61.28	57.72	40.26	52.94	9.47	4.43	4.37	4.91	1.86	2.02
AT1G05273	0	0	0	0	0	0	0	0	0	0	0	0
AT1G05277	4.29	3.65	11.92	5.29	0.82	2.72	0.6	0.29	0.12	0.3	0	0
AT1G05280	0.15	0.3	0.95	0.66	0.24	0.29	0	0	0	0.05	0	0.03
AT1G05283	0	0	0	1.25	0	0	0	0	0	0	0	0
AT1G05287	1.19	0	1.09	2.64	8.01	0	0	0	0	0	0	0
AT1G05290	169.45	179.82	290.81	247.43	211.6	183.92	17.93	9.42	4.28	12.41	1.34	1.13
AT1G05291	1.59	3.54	1.98	3.65	1.79	1.98	0.12	0	0.48	0.15	0.14	0
AT1G05293	0	0	0	0.44	0	0	0	0	0	0	0	0.27
AT1G05297	0	0	0	0	0	0	0.89	0	0.29	0	0	0
AT1G05300	0	0.18	0	0.05	0.06	0.19	0	0	0	0	0	0.07
AT1G05303	0	0	0	0	0	0	0	0	0	0	0	0
AT1G05307	0	0	0	0	0	0	0	0	0	0	0	0
AT1G05310	0	0	0	0.2	0	0.05	0	0	0	0	0	0.1
AT1G05313	0.74	1.5	1.8	1.07	0	1.12	0.62	0	0	0	0.37	0
AT1G05317	0	0	0	0	0.18	0	0	0	0	0	0	0
AT1G05320	5.87	4.74	3.52	3.23	5.15	5.38	0.03	0	0	0.04	0.04	0
AT1G05323	0	0	0	0	0	0	0	0	0	0	0	0
AT1G05327	0	0	0	0	0	0	0	0	0	0	0	0
AT1G05330	41.5	57.63	25.73	29.11	21.92	26.39	0	0	0	0.16	0	0
AT1G05333	10.39	0	10.61	11.26	6.96	5	23.79	18.93	17.94	33.33	27.77	0
AT1G05337	0	0	0	0	0	0	0	0	0	0	0	0
AT1G05340	0.39	0.5	0.38	0.13	1.13	0.3	0.11	0	0	0	0.39	0
AT1G05343	0	0	0	0	0	0.54	0	0	0	0	0	0
AT1G05347	0.37	0	0.41	0.51	0	0.19	0	0	0	0	0.52	0
AT1G05350	39.79	54.24	49.22	54.02	37.91	45.71	13.04	9.51	7.68	6.63	3.27	4.35
AT1G05353	0	0	0	0.33	0	0	0	0.7	0.25	0	0	0
AT1G05357	0	0	0	0	0	0	0	0	0	0	0.23	0
AT1G05360	56.81	46.09	72.17	77.76	49.96	63.02	57.85	55.65	37.26	34.87	28.36	21.69
AT1G05363	0	0	0	0.56	0	0	0	0	0	0	0	0
AT1G05367	0	0	0.38	0	0	0.29	0	0	0	0	0	0
AT1G05370	0	0.06	0	0	0	0	0	0	0	0	0	0
AT1G05373	0	0	0	0	0	0	0	0	0	0	1.3	0
AT1G05377	0	0	0	0	0	0	0	0	0	0	0	0
AT1G05380	17.14	14.81	15.18	17.83	12.81	16.51	34.34	20.51	55.79	36.5	31.02	26.06
AT1G05383	0	0	0	0	0	0	0	0	0	0	0	0
AT1G05385	3.56	4.89	6.84	6.74	5.64	3.6	4.42	5.11	2.84	6.57	2.49	4.48
AT1G05387	0	0	0	0	0	0	0	0	0	0	0	0
AT1G05390	0	0	0	0	0	0	0	0	0	0	0	0
AT1G05397	6.16	8.3	10.36	8.91	5.9	9.93	0.59	0.88	1.02	0.73	0.7	1.61
AT1G05400	2.44	4.36	8.45	7.71	2.67	10.24	1.53	1.12	3.8	2.89	2.95	4.07
AT1G05407	0	0	0	0	0	0	0	0	0	0	0	0
AT1G05410	71.97	73.49	65.5	56.66	56.34	85.62	4.06	1.83	1.72	2.09	1.06	0.43
AT1G05413	0	0	0	0.53	0	0	0	0	0	0	0	0
AT1G05417	70.73	0	0	0	0	0	0	0	0	0	0	0
AT1G05420	0	0	0	0	0	0	0	0	0	0	0	0
AT1G05423	0	0	0	0	0	0	0	0	0	0	0	0
AT1G05427	0	0	0	0	0	0	0	0	0	0	0	0
AT1G05430	53.27	59.88	62.82	47.46	44.98	50.96	2.78	0.76	1.48	2.39	0.09	0
AT1G05433	0	0	0	0	0	0	0	0	0	0	0	0
AT1G05440	22.83	21.14	10.89	10.34	8.02	9.21	0.51	1.21	0.25	0.32	0.06	0.09
AT1G05443	0	0	0	0	0	0	0	0	0	0	0	0
AT1G05447	0	0	0	0	0	0	0	0	0	0	0	0
AT1G05450	0.72	1.28	0.47	2.1	0.69	1.1	0	0	0	0.37	0	0
AT1G05453	0	0	0	0	0	0	0.09	0	0	0	0	0
AT1G05460	37.71	33.13	26.62	24.18	19.47	31.09	2.36	0.85	1.28	0.94	0.1	0.18
AT1G05463	0.77	0.51	0.76	0.75	0	0.59	0	0	0	0	0	0
AT1G05467	4.38	5.02	6.13	5.17	2.39	3.57	0	0	0.52	0.32	0	0
AT1G05470	0.1	0.22	0.03	0.38	0	0.02	0	0	0	0	0	0.02
AT1G05473	0	0	0	0	0	0	0	0	0.53	0	0	0
AT1G05477	0	0	0	0	0	0	0	0	0	0	0	0
AT1G05483	0	0	0	0	0	0	0	0	0	0	0	0
AT1G05487	0	0	0	0	0	0	0	0	0	0.21	0	0
AT1G05490	0.4	1.19	0.71	1.67	1.1	1.09	0.03	0	0.07	0.08	0.04	0.02
AT1G05493	0	0	0	1.85	0	0	0	0	0	0.23	0	0
AT1G05497	0	0	0	0	0	0	0	0	0	0	0	0
AT1G05500	44.5	36.61	39.29	44.3	34.86	41.8	8.78	3.81	4.47	4.59	1.42	1.3
AT1G05507	0	0	0	0	0	0	0	0	0	0	0	0
AT1G05510	0	0.5	0.2	0.2	0.2	0.08	0.52	0.83	0.17	0.11	0.1	0.15
AT1G05517	0	0.7	0.44	0	0	0	0	0	0	0	0	0
AT1G05520	105.06	111.99	155.29	164.06	79.76	114.85	27.54	6.46	9.22	8.19	0.88	2.11
AT1G05523	0	0	0.02	0.45	0	0.07	0	0	0	0	0	0
AT1G05527	0	0.66	0	0	0	0	0	0	0	0	0	0
AT1G05530	0.53	0.06	0.06	0.52	0.28	0.22	0.99	0.71	2.49	0.98	1.47	1.62
AT1G05533	0	0	0	0	0	0	0	0	0	0	0	0
AT1G05537	0	0	0	0	0	0	0	0	0.42	0	0	0
AT1G05540	0	0	0	0.28	0.2	0	0	0	0	0	0	0
AT1G05543	0	0.29	0	0	0	0	0	0	0	0	0	0
AT1G05547	0	0	0	0.72	0.71	0	0	0	0	0	0	0
AT1G05550	0.39	0.48	0.85	0.84	0.38	0.96	0.15	0	0	0	0	0.12
AT1G05553	0	0	0.61	0	0	0	0	0	0	0	0	0
AT1G05557	6.75	1.35	13.7	7.23	4.28	7.03	8.62	0.66	8.17	5.04	4.15	1.02
AT1G05560	0.11	0	0.04	0.1	0	0	0	0	0	0	0	0
AT1G05562	0	0	0.04	0	0	0	0	0	0	0	0	0
AT1G05563	0	0	0	0	0	0	0	0	0	0	0	0
AT1G05567	0	0	0	0	0	0	0	0	0	0	0	0
AT1G05570	2.44	2.11	2.15	2.97	1.3	2.68	0.03	0	0.1	0.08	0.05	0.03
AT1G05575	0	0	0	0	0	0.11	0	0	0	0	0	0
AT1G05577	106.32	113.29	156.19	169.02	203.33	147.93	20.5	11.84	9.07	13.75	1.95	1.38
AT1G05580	2.24	1.66	1.71	3.62	2.11	2.27	809.89	504.94	1644.52	2188.49	2314.72	2314.76
AT1G05583	0	1.94	0.71	0	0	0	0	0	0	0	0	0
AT1G05587	0	0.83	0.56	0	0.54	0	0	0	0	0	0	0
AT1G05590	4.69	5.53	7.03	5.3	4.4	3.72	0.19	0	0.07	0.14	0.04	0.09
AT1G05593	0	1.75	0.35	0	0.67	0.27	0	0	0	0.37	0	0
AT1G05597	0	0	0.57	0	0	0	0	0	0	0	0	0
AT1G05600	11.56	10.61	4.96	6.95	5.59	6.44	0.15	0	0	0.31	0	0
AT1G05603	0.35	0.29	0	0.68	0	0	0	0	0	0	0	0
AT1G05607	0	0	0	0	0	0	0	0	0	0	0	0
AT1G05610	0.06	0.24	0	0	0.12	0.7	0.1	0.49	0.15	0.38	0.06	0.05
AT1G05613	0	0	0	0	0	0	0	0	0	0	0	0
AT1G05615	0.42	0	0	0.61	0	0	0	0	0	0	0	0
AT1G05617	0	0	0	0	0	0	0	0	0	0	0	0
AT1G05620	94.32	94.35	116.29	131.41	109.59	127.3	20.6	9.35	4.83	9.34	0.7	1.41
AT1G05623	0	0	0	0	0	0	0	0	0	0	0	0
AT1G05627	0	0	0	0	0	0	0	0	0	0	0	0
AT1G05630	3.94	5.15	4.17	7.5	3.78	4.49	61.04	55.38	38.25	27.99	20.62	14.36
AT1G05633	0	0	0	0	0	0	0	0	0	0	0	0
AT1G05637	0	0	0	0	0	0	0	0	0	0	0	0
AT1G05640	0.83	1.35	0.77	1.73	0.67	1.2	0	0.17	1.06	0.6	0.66	1.09
AT1G05643	0	0	0	0	0	0	0	0	0	0	0	0.49
AT1G05647	0	0	0	0	0	0	0	0	0	0	0	0
AT1G05650	0.13	0.39	0	0.06	0	0.05	0	0.26	0.49	0.07	0.2	0.05
AT1G05653	0	0.47	0	0	0	0	0	0	0	0	0	0
AT1G05657	3.75	2.27	1.67	1.99	2.61	1.56	0	0	0	0	0	0
AT1G05660	0	0	0.13	0	0	0	0	0	0	0	0	0.05
AT1G05663	0	0.6	0	0.31	0	0	0	0	0	0	0	0
AT1G05667	0	0	0	0	0	0	0	0	0	0	0	0
AT1G05670	3.1	3.32	3.2	3.82	0.92	3.9	0.17	0	0.2	0.46	0.21	0.13
AT1G05673	0	0	0	0	0	0	0	0	0	0	0	0
AT1G05675	0	0	0.32	0	0	0	0	0	0	0	0	0
AT1G05680	0.17	0	0	0.05	0.11	0	0	0	0	0	0	0
AT1G05683	0	0	0	0	0	0	0	0	0	0	0	0
AT1G05687	0	0	0.3	0	0	0	0	0	0	0	0.25	0
AT1G05690	4.86	9.16	5.64	6.72	4.36	4.81	5.2	1.35	8.03	6.5	3.1	3.89
AT1G05693	0	0	0	0	0	0	0	0	0	0	0	0
AT1G05697	0	0	0	0	0	0	0	0	0	0	0	0
AT1G05700	0.03	0	0.07	0.03	0	0	0	0	0	0	0	0
AT1G05703	0	0.22	0	0	0	0	0	0	0	0	0	0
AT1G05707	0.26	0	0	0	0	0	0	0	0	0.19	0	0
AT1G05710	0.24	0.27	0	0.43	0.09	0.39	0.07	0.34	0.1	0.12	0.58	0.1
AT1G05713	0	1.41	0	0.67	1.31	0	1.15	0	0.57	0	0	0
AT1G05717	0	0	0	0	0	0	0	0	0	0.5	0	0.28
AT1G05720	129.59	98.39	122.14	121.31	138.21	146.93	25.01	9.03	9.8	8.65	0.49	0.27
AT1G05723	0	0	0	0	0	0	0	0	0	0	0	0
AT1G05727	0	0	0	0	0	0	0	0	0	0	0	0
AT1G05730	20.17	18.88	27.98	22.8	17.67	31.55	0.13	0	0.18	0.97	0	0
AT1G05733	0	0	0.49	0.36	0	0	0	0	0	0	0	0
AT1G05737	0	0	2.06	0	0	0	0	0	0	0	0	0.36
AT1G05740	1.47	7.22	1.65	1.43	3.22	1.76	0	0	0	0	0	0
AT1G05747	0	0	0	0	0	0	0	0	0	0	0	0
AT1G05750	3.99	3.64	4.91	4.88	5.48	5.58	1.57	0.11	1.24	0.7	0.6	0.67
AT1G05753	0.47	0	0.5	0	0.43	0.14	0	0	0	0.21	0	0
AT1G05757	0	0	0.72	0.36	0	0	0	0	0.3	0	0	0
AT1G05760	0	0	0	0	0	0	0	0	0	0	0	0
AT1G05763	0.47	0	1.39	0	0	0.72	0	0	0	0	0	0
AT1G05767	17.03	0	24.82	27.59	21.82	24.4	11.62	6.69	6.13	6.58	3.86	0
AT1G05770	18.72	23.49	4.39	4.62	8.83	28.42	0.55	0	0.22	0.68	0.26	0.19
AT1G05773	1.14	0.82	1.57	0.89	1.75	0.87	0	0	0	0	0	0
AT1G05777	0.56	0.41	1.1	0	0	0	0	0	0	0	0	0
AT1G05780	13.29	13.93	16.87	16.74	9.32	21.61	6.86	2.37	5.1	3.33	2.85	2.78
AT1G05783	0.98	0.54	1.35	0.77	0.75	0.36	1.81	0.53	1.74	4.96	2.24	1.23
AT1G05785	35.89	18.65	43.85	35.19	42.8	34.03	12.06	5.24	4.29	3.67	1.48	1.52
AT1G05787	10.45	0	6.44	10.73	5.12	21.99	1.41	0	0.24	1.49	0	0
AT1G05790	3.56	2.91	3.84	7.29	2.13	4.3	30.26	10.94	38.2	29.49	36.21	35.31
AT1G05793	0	0	0	0	0	0	0	0	0	0	0	0
AT1G05797	0	0	0	0	0	0	0	0	0	0	0	0
AT1G05800	0	0	0	0	0	0	0	0	0	0	0	0
AT1G05803	0	0	0	1.18	0	0	0	0	0	0	0	0
AT1G05805	0.33	0.49	0.21	0.11	0.21	0.17	0.18	0	0	0.06	0.11	0.21
AT1G05807	0	0	0	0	0	0	0	0	0	0	0	0
AT1G05810	0.64	0.78	0.1	0.48	1.08	0.86	0	0	0	0.1	0	0
AT1G05813	0	0	0	0	0	0	0	0	0	0	0	0
AT1G05817	0.89	4.59	3.75	3.57	4.24	9.56	0.47	0	0.38	1.1	0	0.25
AT1G05820	1.75	1.7	3.82	6.01	0.97	3.12	163.15	164.45	251.9	302.65	280.4	236.42
AT1G05823	0	0	0	0	0	0	0	0	0	0	0	0
AT1G05827	0	0	0	0	0	0	0	0	0	0	0	0
AT1G05830	6.98	5.74	9.16	7.55	3.55	8.44	2.62	2.3	3.33	3.63	3.64	4.4
AT1G05833	0.46	0	2.69	0	0.58	0	0	0	0	0	0	0
AT1G05835	0	0.33	1.05	0.34	1.04	0.55	0.45	1.4	3.1	1.48	2.72	1.75
AT1G05837	0	0	0	0	0.19	0	0	0	0	0	0	0
AT1G05840	31.27	31.27	33.82	32.01	18.5	30.68	17.6	9.49	12.03	10.55	8.18	9.44
AT1G05843	0	0	0	0	0	0	0	0	0	0	0	0
AT1G05847	0	0	0	0	0	0	0	0	0	0	0	0
AT1G05850	30.64	31.63	44.08	42.23	51.37	36.2	16.22	12.28	6.22	3.72	0.42	0.55
AT1G05853	0	0	0	0	1.75	0	0	0	0	0	0	0
AT1G05857	0	0	0.33	0	0	0	0.56	1.01	0.28	0.35	0	0
AT1G05860	27.06	25.91	30.64	27.12	20.66	32.03	2.11	1.08	0.8	1.01	0.12	0.07
AT1G05863	0	0.54	0	0	0	0	0	0	0	0	0	0
AT1G05867	0.39	0	0	0	0.37	0.59	0	0	0	0	0	0
AT1G05870	7.99	8.46	17.42	17.17	9.8	15.35	2.03	1.08	0.86	1.02	0.09	0
AT1G05873	2.81	0	0	0.21	0	1.51	0	0.25	0	0	0.13	0
AT1G05880	0	0.11	0	0	0	0	0	0	0	0	0	0
AT1G05887	0	0	0	0	0	0	0	0	0	0	0	0
AT1G05890	30.08	27.49	34.09	37.7	16.29	34.34	8.1	3.53	10.03	8.18	4.12	6.57
AT1G05893	0	0	0	0	0	0	0	0	0	0	0	0
AT1G05894	0.43	0.99	0.42	0.18	0.47	0.14	0.1	0	0.05	0.26	0.06	0
AT1G05897	0	0	0	0	0	0	0	0	0	0	0	0
AT1G05900	5.59	5.93	13.25	8.75	1.25	6.67	3.1	0.41	0.96	1.12	0.34	0
AT1G05903	0	0	0	0	0	0	0	0	0	0	0	0
AT1G05907	0	0	0	0	0	0	0	0	0	0	0	0
AT1G05910	44.43	48.13	38.1	44.89	24.82	55.28	10.45	2.94	13.37	8.7	4.14	17.39
AT1G05913	0.38	0	0.38	2.61	1.23	0	0.64	0	0	0	0	0
AT1G05917	0	0	0	0	9.02	0	0	0	0	0	0	0
AT1G05920	0.74	2.8	0.33	0.52	0.7	0.36	0	0	0	0	0	0.61
AT1G05927	0	0	0	0	0	0	0	0	0	0	0	0
AT1G05930	0	0.93	0.42	0.72	0.81	0.16	0	0	0	0	0	0.16
AT1G05933	0	0.14	3.4	0	0	0.11	0	0	0	0	0	0
AT1G05937	0	0	0	0.53	0	0	0	0	0	0	0	0
AT1G05940	19.83	16.55	25.3	23.71	21.13	20.59	9.54	4.27	4.96	5.17	3.53	4.44
AT1G05943	0	0	0	0	0	0	0	0	0	0	0	0
AT1G05947	7.87	5.39	2.16	6.47	4.25	8.12	0	0	0	0	0	0
AT1G05950	2.56	4.04	2.45	3.77	1.87	2.6	0.43	0	0.36	0.22	0.13	0.59
AT1G05953	12.83	0.56	10.31	6.54	10.47	20.27	0	0	0	0	0	0
AT1G05957	0	0	0	0	0	0	0	0	0	0	0	0
AT1G05960	20.33	20.63	19.59	35.69	20.8	25.05	173.8	126.33	232.62	305.38	304.66	357.1
AT1G05963	0	0	0	0	0	0	0	0	0	0	0	0.28
AT1G05967	0	0	0	0	0	0	0	0	0	0	0	0
AT1G05970	31.33	25.04	21.6	17.97	18.16	34.4	3.19	1.31	3.74	2.37	3.34	2.1
AT1G05973	0	0	0	0	0	0	0	0	0.17	0	0	0
AT1G05977	0	0	0.69	0.46	0.68	0.18	0	0	0	0	0	0
AT1G05980	0	0	0	0	0	0	0	0	0	0	0	0
AT1G05983	1.78	0.85	0	0	0	0.9	0	0	0	0	0.59	0
AT1G05987	0	0.48	0	0	0	0	0	0	0	0	0	0
AT1G05990	0.39	0.87	0.13	0.13	0.87	1.79	0.33	1.74	3.53	1.12	4.13	2.65
AT1G05993	0	1.19	0	0	0	0	0	0	0	0	0	0
AT1G05997	0	0	0	0	0.74	0.59	0	0	0	0	0	0
AT1G06000	0	0	0.06	0	0	0	0	0	0	0	0	0
AT1G06002	0	0	0	0	0	0	0	0	0	0	0	0
AT1G06003	0	0	0	0.19	0	0	0.38	0	0.88	1.18	0	0
AT1G06007	0	0	0	0	0	0	0	0	0	0	0	0
AT1G06010	36.12	44.47	53.06	41.62	43.97	51.45	1.04	0.34	0.47	2.1	0.11	0
AT1G06013	0	0	0	0	0	0	0	0	0	0	0	0
AT1G06017	1.26	2.32	4.1	1.63	0	1.28	0	0	0	0	0	0
AT1G06020	0	0	0.07	0.21	0.2	0.16	0	0	0	0	0	0
AT1G06023	0	0	0	0	0	0	0	0	0	0	0	0
AT1G06027	0	0	0	0	0	0	0	0	0	0	0	0
AT1G06030	7.14	7.79	6.99	6.5	3.3	5.65	0.39	0.28	0.24	0.32	0.29	0.19
AT1G06033	0	2.68	9.91	2.46	3.62	0.96	1.06	1.26	0	0	0	0
AT1G06037	0	0	0	0	0	0	0	0	0	0	0	0
AT1G06040	15.14	8.56	26.12	21.82	26.1	19.47	3.03	1.38	1.47	0.79	0.14	0.15
AT1G06043	0	0	0	0	0	0	0	0	0	0	0	0
AT1G06045	0	0	0	0	0	0	0.21	0	0	0	0	0
AT1G06047	0	0	0	0	0	0	0	0	0	0	0	0
AT1G06050	16.14	16.3	13.31	13.82	11.54	11.93	16.95	36.89	22.52	20.59	18.71	21.32
AT1G06053	0	0	0	0	0	0	0	0	0	0	0	0
AT1G06057	0	0	0.27	0	0	0	0	0	0	0	0	0
AT1G06060	42.84	38.17	66.85	56.36	40.46	54.9	18.61	10.85	23.89	17.19	11.15	10.74
AT1G06063	0	0	0	0	0	0	0	0	0	0	0	0
AT1G06067	0	0.29	0	0	0	0	0	0	0	0	0	0
AT1G06070	30.89	30.77	28.42	31.24	24.45	26.05	2.89	2.47	1.85	1.06	0.19	0.37
AT1G06073	0	0	0	0	0	0	0	0	0	0	0	0
AT1G06080	0.07	0.14	0.07	0.29	0.57	0.51	0	0	0	0	0	0.26
AT1G06083	0.78	1.88	3.43	0.38	2.61	1.48	0	0	0	0	0	0
AT1G06087	0	2.41	7.31	3.63	1.78	1.42	0	0	0	0	0	0
AT1G06090	0	0.04	0	0.12	0	0	0.04	0	0.17	0.13	0.1	0.16
AT1G06093	2.75	0	1.7	1.69	3.61	0.7	3.15	8.26	2.87	0.96	1.74	0
AT1G06097	0.9	0.64	0.39	0.78	2.1	1.65	3.2	4.27	0.66	2.25	1.2	1.95
AT1G06100	0	0.31	0.52	0.1	0	0.16	0	0	0	0	0	0.31
AT1G06103	155.02	1.23	153.12	118.73	179.15	119.12	62.46	101.71	84.41	69.15	74.56	1.56
AT1G06110	28.12	27.81	30.2	34.82	27.57	44.05	6.65	5.45	4.87	4.52	4	4.43
AT1G06113	0	0	0	0	0	0	0	0	0	0	0	0
AT1G06117	0	0	0	0	0	0	0	0	0	0	0	0
AT1G06120	0	0	0	0.25	0	0	0.07	0	0	0	0.14	0.13
AT1G06123	0	0	0	0	0	0	0	0	0	0	0	0
AT1G06127	0	0	0	0	0	0	0	0	0	0	0	0
AT1G06130	123.13	131.96	159.75	137.45	96.7	161.21	17.2	7.29	6.74	8.17	2.04	2.34
AT1G06133	0	0	0	0	0	0	0	0	0	0	0	0
AT1G06135	0.19	0	0	0	0	0	0	0	0	0	0	0
AT1G06137	0	0	0	0	0	0	0	0	0	0	0	0
AT1G06140	6.8	5.76	4.36	4.97	3.42	5.08	0.04	0.43	0.07	0.36	0.26	0.17
AT1G06143	19.76	16.15	11.02	11.09	13.06	14.22	1.93	1.56	0.52	0.49	0.05	0.12
AT1G06147	0	0	0	0	0	0	1.15	0	0	0	0	0.18
AT1G06148	0.11	0.58	0	0	0	0.26	0.05	0	0	0	0.11	1.81
AT1G06150	3.48	3.1	7.94	7.04	2.75	4.67	0.03	0	0.05	0.4	0.03	0
AT1G06153	0	0	0	0	0	0	0	0	0	0	0	0
AT1G06157	0	0	0	0	0	0	0	0	0	0	0	0
AT1G06160	0	0	0	0	0	0	0	0	0	0	0	0.28
AT1G06163	0.34	0	0	0.66	0	0	0	0	0	0	0	0
AT1G06170	0.13	0.52	0.37	0.37	0.55	0.39	0	0	0	0	0	0.04
AT1G06173	2.08	0	3.47	1.73	0	2.22	0.75	0	0.69	0.43	1.04	0
AT1G06177	0	0	1.06	0.12	0.78	0	0.16	0.27	0	0	0	0
AT1G06180	0.09	0	0.09	0.18	0.09	0	0	0	0	0	0	0
AT1G06187	0	0	0	0	0	0	0	0	0	0	0	0
AT1G06190	30.87	36.16	38.44	32.12	30.95	38.03	0.53	0.08	1.41	1.38	0.32	0.88
AT1G06197	0	0	0	0	1.17	0.93	0	0	0	0	0	0
AT1G06200	97.25	108.12	113.5	103.97	121.41	133.62	13.03	6.57	7.24	6.42	2.99	3.04
AT1G06203	0.39	0	0	0.38	0	0.6	0	0	0	0	0	0
AT1G06207	0.75	3.04	3.3	1.45	1.79	1.42	0.31	0	0.31	0	0	0
AT1G06210	73.52	68.49	75.39	69.36	64.7	78.4	16.45	5.45	3.72	4.69	0.37	0.04
AT1G06213	0	0	0	0	0	0.37	1.18	0	0	0	0.4	0
AT1G06217	0	0	0	0	0	0	0	0	0	0	0	0
AT1G06220	106.31	89.42	100.1	88.89	46.1	112.17	1.73	0.06	0.62	2.72	0	0.1
AT1G06225	0	0.26	0	0	0	0	0	0	0	0	0	0.2
AT1G06227	8.32	0.94	2.86	8.11	5.58	5.94	3.14	1.63	2.52	1.96	1.89	0.43
AT1G06230	27.57	25.19	25.53	22.93	17.27	24.71	4.35	3.34	4.04	3.51	3.08	2.21
AT1G06233	0	0	0	0	0	0	0	0	0	0	0	0
AT1G06237	0	0	0	28.58	0	8.08	0	0	7.71	10.45	9.98	0
AT1G06240	6.04	10.56	6.92	7.68	6.11	9.43	0.4	0	0	0.68	0.3	0.27
AT1G06243	0	0	0	0	0	0	0	0	0	0	0	0
AT1G06247	0	0	0	0	0	0	0	0	9.2	0	0	0
AT1G06250	1.1	2.4	1.98	2.68	3.2	2.87	2.77	3.39	3.19	1.18	2.02	1.37
AT1G06253	5.6	0	0	3.33	5.34	14.25	0	0	0	1.01	0.44	0
AT1G06257	0.35	0	1.05	0	0	0.57	0	0	0	0	0	0
AT1G06260	1.24	0.09	0.74	0.69	0.52	0.88	0	0	0.27	0	0	0
AT1G06263	2.71	0	0	0	0	1.84	0	0.26	0	0	0	0
AT1G06265	1.72	1.54	2.63	4.09	1.95	1.75	0	0	0.14	0.05	0	0.03
AT1G06267	10.94	0	0	0	10.09	0	0	0	0	0	0	0
AT1G06270	17.69	19.7	14.66	16.21	13.62	19.36	0.2	0	0.6	0.57	0	0.09
AT1G06273	40.41	24.05	29.58	0	9.51	30.8	17.06	0	0	10.5	10.07	3.66
AT1G06277	0	24.11	0	6.38	0	0	0	0	0	0	0	7.5
AT1G06280	0	0	0	0	0	0	0	0	0	0	0	0
AT1G06283	5.6	7.04	8.4	3.33	5.34	0	0	0	0	1.01	0.44	0
AT1G06287	0.69	0.33	0.74	1.31	0.67	0.92	0	0	0.34	0	0.41	0
AT1G06290	39.03	30.77	44.28	55.45	40.21	37.81	68.94	62.2	31.27	29.36	19.89	23.25
AT1G06293	0	0	0	0	0	1.05	0	0	0	0	0	0
AT1G06297	0	0	0	0	0	0	0	0	0	0	0	0
AT1G06303	0	0	0	0	0	0	0	0	0	0	0	0
AT1G06307	0	0	0	0.53	0	0	0	0	1.35	0	0.54	0.61
AT1G06310	4.25	5.46	4.13	4.1	0.79	2.96	0	0	0	0.04	0	0
AT1G06313	0	0	0	0.63	0.21	0	0	0	0	0	0	0
AT1G06317	0	0	0	0	0	0	0	0	0	0	0	0
AT1G06320	16.06	13.46	20.22	13.77	9.72	11.71	0.53	0.58	0.13	0.49	0	0
AT1G06323	0	0	0	0.68	0	0	0.87	1.39	0.86	2.89	0	0.87
AT1G06327	0	0	0	0	0	0	0	0	0	0	0	0
AT1G06330	4.95	13.51	3.53	3.81	1.88	3.64	0	0.24	0	0	0	12.82
AT1G06333	0	0	0	0.24	0.23	0.19	0	0	0	0	0	0
AT1G06337	0	0	0	0	0	1.45	0	0	0	0	0	0
AT1G06340	1.76	1.44	0.49	1.1	0.84	0.1	0	0	0	0.13	0	3.38
AT1G06343	0	0	0	0	0	0	0	0	0	0	0	0
AT1G06347	0	0	0	0	0	0	0	0	0	0	0	0
AT1G06350	0.4	0	0	0	0.39	0	0	0	0	0.08	0	0.06
AT1G06353	0	0	0	0	0	0	0	0	0	0	0	0
AT1G06357	0	0	0	0	0	0	0	0	0	0	0	0
AT1G06360	0	0.15	0	0	0	0	0	0	0	0	0	0.52
AT1G06363	0	0	0	0	0	0	0	0	0	0	0	0
AT1G06373	0	0	0	0	0	0	0	0	0	0	0	0
AT1G06377	0	0	0	0	0	0	0	0	0	0	0	0
AT1G06380	53.98	60.56	52.18	52.91	51.62	55.52	2.92	1.06	0.5	2.68	0.23	4.35
AT1G06383	0	0	0.77	0	0	0	0	0	0	0	0	0
AT1G06387	0	0	0	0	0	0	0	0	0	0	0	0
AT1G06390	2.66	2.82	2.66	3.24	2.12	2.74	0.05	0.5	0.15	0.26	0.06	0.25
AT1G06393	0.28	0	0.55	0.27	1.33	0.85	19.13	23.03	13.12	2.6	1.95	0.37
AT1G06397	0	0	0	0	0.64	0	0	0	0	1.14	0.27	0
AT1G06400	41.92	48.58	52.51	37.83	31.04	51.33	1.55	0.74	0.55	1.54	0.22	0.45
AT1G06403	0	0	0	0.45	0	0	0	0	0	0	0	0
AT1G06407	0.45	0.6	7.26	0.44	0.64	0.86	1.51	0	0.19	0.7	0	0
AT1G06410	95.34	92.95	75.27	82.74	89.97	88.26	40.33	15.86	16.8	14.42	6.76	14.02
AT1G06413	0	0	0	0	0	0	0	0	0	0	0	0
AT1G06417	0	0	0	0	0	0	0	0	0	0	0	0
AT1G06420	10.1	13.81	6.25	7.14	9.85	12.55	0	0	0	0	0	0.07
AT1G06423	2.64	0	2.45	1.04	4.44	2.13	0.18	0	0	0	0	0
AT1G06427	0	0	0	0	0	0	0	0	0	0	0	0
AT1G06430	3.34	3.2	2.78	3.71	4.13	3.42	1.81	0.59	0.33	0.53	0.14	0.08
AT1G06433	0	0	0	0	0	0	0	0	0	0	0	0
AT1G06437	4.33	5.61	4.25	2.11	5.7	4.54	0	0.54	0	0.56	0	0.61
AT1G06440	6.7	7.96	4.66	2.79	5.53	6.31	0	0	0	0.16	0.05	0
AT1G06443	0	0	0	0	0	0	0	0	0	0	0	0
AT1G06447	0	0	0	0	0	0	0	0	0	0	0	0
AT1G06450	379.31	71.25	297.26	277.22	357.66	454.52	14.68	8.65	7.85	12.72	1.1	0.54
AT1G06453	3.5	0	5.72	5.87	7.52	3.06	0	0	0	0	0	0
AT1G06457	0	0	0.98	0.09	0	0.27	0	0	0	0	0	0
AT1G06460	0.95	0.75	1.97	1.87	1.74	1.75	6.71	1.17	10.8	6.73	4.56	6.36
AT1G06463	0	1.02	0	1.12	1.49	0	0	0	0	0	0	0
AT1G06467	1.78	0	0	0	0.75	0	0	0	0	0	0	0
AT1G06470	5.95	4.72	13.13	16.75	8.25	10.59	15.54	3.67	4.24	2.26	0.96	0.65
AT1G06473	0	0	0.77	0.76	1.75	0.3	1.87	1.04	5.09	1.63	2.49	2.85
AT1G06475	70.32	0	77.12	51.66	37.43	66.1	0	0	0	0	0	0
AT1G06480	4.03	0	0	0	0	0	0	0	0	0	0	0
AT1G06483	0	0	0	0	0	0.41	0	0	0	0	0	0
AT1G06487	0	0	0	0	0	0	0	0	0	0	0	0
AT1G06490	0.44	0.98	1.59	0.99	0.6	1.13	0.21	0	0.08	0.14	0	0.05
AT1G06493	0	0	0	0	0	0	0	0	0	0	0	0
AT1G06497	0	0.73	0	0	0.45	0	0	3.76	8.57	7.34	8.95	9.1
AT1G06500	20.66	13.98	31.94	26.81	25.67	34.76	1.09	0.65	0.54	0.81	0.19	0
AT1G06507	0	0	0	0	0	0	0	0.55	0	0	0	0
AT1G06510	16.88	14.26	11.08	11.86	12.35	14.98	2.67	0.95	2.17	1.82	2.95	1.62
AT1G06513	0	0	0	0	0.85	0	0.75	2.03	1.85	0.46	1.79	0.53
AT1G06515	126.49	87.17	137.47	127.02	95.11	126.56	25.4	13.33	14.06	7.55	4.95	2.32
AT1G06517	0	0	0	0	0	0	0	0	0	0.59	1.14	0
AT1G06520	0.08	0.13	0.37	0.2	0.4	0	0	0	0	0.13	0	0.03
AT1G06523	0	0	0	0	0	0	0	0.44	1.64	0	0.66	0.3
AT1G06527	0	0	0	0	0	0	0	0	0	0	0	0
AT1G06530	105.48	0	93.44	69.04	101.71	93.33	1.45	0	0.73	1.28	0	0
AT1G06533	0	0	0	0	0	0	0	0	0	0	0	0
AT1G06537	0	0	0	0.52	2.06	0.82	0	1.61	0.89	0.56	0.54	0.61
AT1G06540	0.37	0.36	0.9	1.24	1.05	0.42	2	3.32	3.9	4	6.41	2.87
AT1G06543	0	0	0.52	0.51	0	0	0	0	0	0	0	0
AT1G06547	7.64	20.89	22.39	14.83	43.31	5.82	0	15.09	0	0	0	0
AT1G06550	44.67	56.29	67.54	68.81	47	70.15	0.78	0.31	0.77	3.61	0.12	0.43
AT1G06553	0	0.69	0	6.47	9.06	5.06	0	0	0	0	0	0
AT1G06557	0	0	0	0	0	0	0	0	0	0	0	0
AT1G06560	28.86	26.42	34.9	30.24	10.9	31.66	0.24	0.19	0.12	0.9	0.1	0.15
AT1G06567	0.25	0	0	0.48	0.24	0.19	0	0	0	0	0	0
AT1G06570	0.84	1.21	2.33	1.22	1.66	1.13	0	0	0	0	0	0
AT1G06573	1.03	0.48	4.05	3.36	2.23	0.59	21.78	16.46	16.79	20.13	8.82	3.89
AT1G06577	0	0.63	1.15	0.38	0	0	0	0	0	0	0	0
AT1G06580	3.99	4.98	1.2	2.78	3.32	4.12	0.46	0.21	0.47	0.27	0.04	0
AT1G06583	0.17	0	0.27	0	0	0.39	0	0	0	0	0	0
AT1G06587	0	0	0.18	0.44	0	0	0	0	0	0	0.46	0
AT1G06590	4.63	6.61	7.02	5.65	3.95	5.98	0.43	0.06	0.7	0.84	0.18	0.38
AT1G06593	0	0	0	0	0	0	0	0	0	0	0	0
AT1G06597	0	0	0	0	0	0	0	0	0	0	0	0
AT1G06603	0	0	0	0	0	0.31	0	0	0	0	0	0
AT1G06607	0	0	0	0.13	0	0	0	0	0	0	0	0
AT1G06610	0	0	0	0	0	0	0	0	0	0	0	0
AT1G06613	0	0	0	0	0	0	0	0	0	0	0	0
AT1G06617	0.7	0.48	0	0	0	0	0	0	0	0	0	0
AT1G06620	0.2	0.44	0.06	0	0	0.15	0	0	0.05	0	0	0.05
AT1G06623	0	0	0	0	0	0	0	0	0	0	0	0
AT1G06627	0	0	0	0	0	0	0	0	0	0	0	0
AT1G06630	44.24	31.49	38.59	48.89	31.35	45.64	6.02	2.96	6.11	6.46	4.03	2.97
AT1G06633	0	0	0	0	0	0	0	0	0	0	0	0
AT1G06637	0	0	0	0	0	0	0	0	0	0	0	0
AT1G06640	0.26	0.51	0.31	0.38	0.07	0.54	0.07	0	0	0	0	0.19
AT1G06643	0	0	0	0	0	0	0	0	0	0	0	0
AT1G06645	0	0	0.06	0.06	0	0	0	0	0	0	0	0
AT1G06647	0	0	0	0	0	0	0	0	0	0	0	0
AT1G06650	2.8	1.27	1.26	1.06	0.77	1.83	0	0	0	0	0.22	0
AT1G06653	0	0	0	0	0	0	0	0	0	0	0	0
AT1G06657	0	0	0	0	0	0	0	0	0	0	0	0
AT1G06660	29.04	28.9	20.21	20.88	7.97	22.33	1.8	0.31	4.37	3.86	1.57	2.01
AT1G06663	0	0	0	0	0	0	0	0	0	0	0	0
AT1G06667	0	0	0	0	0	0	0	0	0	0	0	0
AT1G06670	45.41	46.51	36.73	32.26	27.68	39.53	2.14	0.87	0.9	1.46	0.11	0
AT1G06673	0	0	0	0	0	0	0	0	0	0	0	0
AT1G06677	0	0	0	0	0	0	0	0	0	0	0	0
AT1G06680	10.18	8.3	11.09	20.36	22.65	14.93	1.03	0.47	0.12	0.23	0.94	0.22
AT1G06683	0	0	0	0	0	0.63	0	0.67	0	0	0	0
AT1G06687	3.93	8.47	3.08	4.34	8.28	2.2	1.76	1.31	1.3	1.09	0.26	0.52
AT1G06690	1.65	1.41	3.78	2.14	1.93	1.82	0.26	0.18	0.35	0.19	0.55	0.19
AT1G06693	0.38	3.69	0.37	1.47	1.45	1.15	0.32	0	0.31	0	0	0.7
AT1G06697	0	0	0	0	0	0	0.42	0	0	0	0	0
AT1G06700	101.57	107.41	102.46	100.14	70.06	115.18	291.25	279.5	398.33	407.7	488.15	376.45
AT1G06703	0	0	0	0	0	0	0	0	0	0	0	0
AT1G06707	0	0	0	0	0	0	0	0	0	0	0	0
AT1G06710	3.77	3.62	3.73	3.68	0.68	4.77	0.12	0	0.15	0.06	0	0.08
AT1G06713	0	0	0	0	0	0	0	0	0	0	0	0
AT1G06717	0	0.3	0.35	0	0	0	0	0	0	0	0.36	0
AT1G06720	78.48	76.81	70.11	66	36.1	74.64	0.41	0	0.22	1.47	0.05	0.28
AT1G06723	0	0	0.27	0	0	0	0	0	0	0	0	2.37
AT1G06727	0	0	0	0	0	0	0	0	0	0	0.68	0.36
AT1G06730	25.86	23.8	22.82	30.25	23.08	23.23	3.68	2.58	2.3	1.57	1.32	0.98
AT1G06733	0	0.48	0	0.69	2.72	0	0	0	0.59	0	0	0.73
AT1G06737	0	0.53	0.92	0.41	0.49	0	0.52	0.31	0.77	0.32	0	1.2
AT1G06740	33.36	20.17	15.21	21.32	12.74	23.85	4.39	1.05	0.85	1.12	0.75	0.59
AT1G06743	0	0.27	0.64	0	0	0	0.27	0	0.27	0.34	0	0.42
AT1G06747	0	0	0	0	0	0	0	0	0	0	0	0
AT1G06750	15.09	15.29	20.25	23.21	16.56	18.42	95.3	64.46	61.59	48.08	48.13	40.95
AT1G06753	0	0	0	0	0	0	0	0	0	0	0	0
AT1G06757	2.34	0.28	3.05	2.15	4.74	1.4	0.92	3.15	3.62	2.43	3.18	0
AT1G06760	36.16	24.51	49.65	41.3	52.25	32.02	1.51	1.38	0.58	2.02	0.95	0.52
AT1G06770	5.14	7.17	5.4	7.81	6.68	5.06	16.98	58.25	54.13	30.37	62.53	29.96
AT1G06773	0	0	0	0	0	0	0.46	0	0	0	0	0
AT1G06777	0	0	0	0	0	0	1.94	0.58	1.58	0.6	1.16	0.32
AT1G06780	77.31	77.11	74.22	82.5	56.76	64.09	22.2	11.87	8.38	11.61	3.89	5.79
AT1G06783	0	0	0	0	0	0	0	0.38	0.86	0	0	0.24
AT1G06787	3.28	0	6.46	4.09	4.23	3.35	10.85	3.1	31.18	12.95	11.12	0
AT1G06790	41.27	25.81	44.74	43.36	32.91	54.13	3.22	1.87	1.53	2.53	0.11	0.05
AT1G06797	0	0	0	0	0	0	0	0	0	0	0	0.38
AT1G06800	1.36	0.31	2.64	3.03	1.06	1.87	11.31	3.52	11	12.33	10.87	5.31
AT1G06810	1.72	8.11	4.59	4.58	3.61	6.44	0	0	0	0.18	0	0.24
AT1G06817	0	0	0	0	0	0	0	0	0	0	0	0
AT1G06820	31.29	23.5	27.64	25.12	13.3	24.03	2.18	0.97	0.87	1.06	0.17	0.29
AT1G06823	0	0	0	0	0	0	0	0	0	0	0	0
AT1G06827	0	0	0	0	0	0	0	0	0	0	0	0
AT1G06830	0.2	0.36	0.77	0	0.38	0	0	0	0	0	0	0
AT1G06837	0	0	0	0	0	0	0	0.37	0	0.19	0	0
AT1G06840	1.15	1.72	1.15	0.63	0.37	0.51	0.2	0	0.1	0.7	0.15	0.48
AT1G06850	4.77	4.64	10.51	17.55	15.96	6.05	29.8	26.33	16.43	10.06	6.43	6.46
AT1G06853	0	0	0	0	0	0	0	0	0	0	0	0
AT1G06857	0.54	0	0	0	0	0	0	0	0	0	0	0
AT1G06860	0	0	0	0	0	0	0	0	0	0	0	0
AT1G06863	0	0.29	0	0.35	0	0	0	0	0.29	0	0	0
AT1G06867	0.34	0	0	0	0	0	0	0	0	0	0	0
AT1G06870	43.86	39.72	56.95	54.44	39.67	46.16	27.66	24.25	23.09	23.88	19.33	20.02
AT1G06873	0	0	0	0	0	0	0	0	0	0	0	0
AT1G06877	0	0	0	0	0	0	0	0	0	0	0	0
AT1G06880	0	0	0	0	0	0	0	0	0	0	0	0
AT1G06883	0.49	0.38	0.29	6.22	2.83	0.97	12.95	5.3	5.94	0.92	0.3	0
AT1G06890	50.69	44.68	58.26	56.52	53.56	48.02	220.56	208.71	253.72	306.32	267.35	215.86
AT1G06897	0	0	0	0	0	0	0	0	0	0	0	0
AT1G06900	94.47	90.65	70.49	73.5	44.52	88.93	3.68	2.27	1.64	3.57	0.91	1.3
AT1G06903	0	0.5	0	0	0	0	0	0	0	0	0	0
AT1G06907	0	0	0	0	0	0	0	0.47	0	0.24	0.23	0
AT1G06910	12.95	12.35	11.84	10.42	7.45	14.09	1.3	0.19	0.41	0.32	0.06	0.09
AT1G06913	0	0	0	0	0	0	0	0	0	0	0	0
AT1G06917	0	0	0	0	0	0	0	0	0	0	0	0
AT1G06920	0.73	2.01	1.28	1.19	0.7	1.55	0.07	0	0.07	0	0	0
AT1G06923	0.13	0.48	0.25	0.37	0.35	0.1	0.32	0	0.21	0	0.13	0
AT1G06925	0	0	0.05	0	0	0.38	0	0	0	0.39	0	0
AT1G06927	0	0	0	0	0	0	1.09	0.78	0	0	0.26	0.52
AT1G06930	0	0.19	0	0	0.19	0	0	0	0	0	0	0.07
AT1G06933	0	0	0	0	0	0	0	0	0	0	0	0
AT1G06937	0	0	0	0	0	0	0	0	0	0	0	0
AT1G06943	0	0	0.8	3.16	3.5	0.62	4.42	2.43	1.68	0.42	0	0.25
AT1G06947	0	0	0	0	0	0	0	0	0	0	0	0
AT1G06950	45.88	48.84	27.82	28.24	16.39	42.71	0.26	0.25	0.28	0.93	0.03	0.15
AT1G06953	0	0	0	0	0	0	0	0	0	0	0	0
AT1G06957	0	0	0	0	0	0	0	0	0	0	0	0
AT1G06960	59.04	38.35	62.46	63.46	42.95	58.57	74.2	67.29	39.4	32.86	14.99	17.66
AT1G06963	0	0.24	0.24	0	0.24	0.28	0	0	0	0	0	0
AT1G06967	0	0	0	0	0	0	0	0	0	0	0	0
AT1G06970	0.43	0.72	1.21	2.96	3.93	1.73	36.01	44.25	33.58	29.49	23.18	31.06
AT1G06973	0	0	0	0	0	0	0	0	0	0	0	0
AT1G06977	3.32	3.42	3.13	0.39	0.64	1.62	0.22	0	0	0	0	0
AT1G06980	2.23	1.9	1.62	1.51	1.02	0.96	0	0	0	0	0	0.07
AT1G06983	0	0	0	0.24	0	0	0.21	0	0.62	0	0	0.5
AT1G06987	0.68	0	0.67	1.66	3.26	0.52	3.14	4.42	3.67	2.13	0.68	2.37
AT1G06990	0	0	0	0	0	0	0.26	0	0	0	0	0
AT1G06993	0.41	0	0	0	0	0	0	0	0	0	0.82	0
AT1G06997	0	0	0	0	0	0	0.14	0.66	0.69	0.17	0	0.35
AT1G07000	2.09	1.34	2.01	1.74	0.45	2.05	0.36	0.13	0.21	0.44	0.26	0.36
AT1G07003	0	0	0	0.66	0	0	0	0	0	0	0	0
AT1G07007	0	0	0	0	0	0	0	0	0	0.31	0	0
AT1G07010	8.74	10.14	13.71	12.92	7.27	10.67	0.8	0.38	0.1	0.33	0.38	0.09
AT1G07013	0	0	0	0	0	0	0	0	0	0	0	0
AT1G07017	0	0	0	0	0.53	0	0	0	0	0	0	0
AT1G07020	48.96	21.31	36.26	37.13	35.41	51.28	8.85	5.04	4.94	5.25	4.6	1.83
AT1G07023	0	0	0	0	0	0	0	0	0	0	0	0
AT1G07025	0.44	0	0.43	0.43	0.63	0.17	0	0	0	0	0	0
AT1G07027	0	0	0	0	0.75	0	0	0	0	0	0	0
AT1G07030	55.13	60.24	66.88	60.99	50.71	63.56	13.3	18.69	23.79	23.35	20.9	35.21
AT1G07040	38.41	36.08	34.73	32.5	27.96	45.29	13.32	7.81	5.02	4.99	3.75	1.69
AT1G07050	0.84	0.31	0.94	0.93	0.23	0.18	0.2	0	0	0	0	0.05
AT1G07051	0	0	1.17	0	0	0	0	0	0	0	0	0.65
AT1G07060	5.15	4.47	3.54	3.65	2.59	5.16	4.91	0.96	2.7	2.99	2.03	1.98
AT1G07070	252.5	387.87	277.49	214.36	248.38	297.36	13.39	4.9	4.32	9.42	0	0.22
AT1G07080	29.95	29.27	42.09	37.89	43.14	37.5	40.23	18.64	11.82	9.07	3.84	2.88
AT1G07090	0.46	0.36	0.18	0.18	0.18	0.07	0	0	0	0	0	0.07
AT1G07100	0	0	0	0	10.28	0	0	0	0	0	0	0
AT1G07110	18.16	20.01	23.27	25.35	14.76	20.16	13.5	9.51	6.41	5.1	3.73	4.62
AT1G07117	0	0	0	0	0	0	0	0	0	0	0	0
AT1G07119	15.57	1.16	22	18.91	10.83	22.07	0.65	1.49	1.93	1.21	0.68	0.04
AT1G07120	0.36	0	0.18	0.47	0.12	0.79	0	0	0.08	0	0	0
AT1G07123	0	0.31	0	0	0	0	0	0	0	0	0	0
AT1G07127	0	0.79	0	0	0	0	0	0	0	0	0	0
AT1G07128	0	0.08	1.75	0.43	0.85	0.68	0.37	1.77	0.74	0	0.45	0
AT1G07130	15.27	0	19.98	17.84	13.97	17.34	2.74	0.02	1.55	1.76	0.62	0
AT1G07133	0.3	0.26	0.89	0.88	0.58	0.23	0.25	0	0	0	0	0
AT1G07135	2.47	1.74	0.66	0.44	0.86	0	0	0.34	0.74	0.12	0.67	3.39
AT1G07137	0	2.31	0	0	0	0	0	0	0	0	0	3.67
AT1G07140	202.83	222.04	170.46	161.13	169.38	171.94	15.32	15.24	13.88	15.28	8.46	5.19
AT1G07143	0	0.16	0	0.16	0	0	0	0	0	0	0	0.12
AT1G07147	0.33	1.1	0	0	0	0.75	0.27	0	0	0	0	0
AT1G07150	0.06	0.16	0	0.12	0.11	0.28	0	0	0.31	0.06	0.06	0.08
AT1G07157	1.08	0.8	1.06	0.53	0	0.83	0	0	0	0	0	0
AT1G07160	2.95	4.49	2.57	2.74	0.49	2.34	0.11	0	0.21	0.07	0.32	0.44
AT1G07163	0	0	0	0	0	0	0	0	0	0	0	0
AT1G07167	0.88	1.25	1.88	1.15	1.55	0.45	0	0	0	0	0	0
AT1G07170	55.25	49.16	59.62	45.38	71.8	90.78	4.77	1.79	5.71	5.66	4.67	4.11
AT1G07173	0	0	0	0.57	0	0.96	0	0	0	0	0	0
AT1G07175	0	0.12	0	0	0	0	0	0	0	0	0	0
AT1G07177	0.5	0.76	0	0.98	0	0.77	0	0	0	0	0	0
AT1G07180	2.02	3.36	2.59	1.83	1.37	3.34	0.19	0	0.3	0.09	0.13	0
AT1G07183	0	0	0	0	0	0	0	0	0	0	0	0
AT1G07187	0.75	0.56	0.73	1.45	0.29	0.68	6.38	1.93	9.01	5.43	4.63	5.77
AT1G07190	0	0	0	0	0	0	0	0	0	0	0	0
AT1G07193	0	0	0	0	0	0	2.38	17.93	9.01	16.24	13.73	11.07
AT1G07197	0	0	0	0	0	0	0	0	0	0	0	0
AT1G07200	3.11	3.13	2.67	3.21	2.39	3.14	0	0	0	0.09	0	0.02
AT1G07210	171.63	178.82	156.45	145.55	167.45	151.06	35.2	16.39	69.2	48.2	39.43	27.96
AT1G07220	23.61	29.86	21.76	28.35	12.31	32.57	100.91	39.67	28.13	14.25	5.38	4.21
AT1G07230	6.27	6.09	2.85	3.27	3.04	4.57	0.08	0	0.52	0.51	0.36	0.21
AT1G07233	0	0	0	0	0	0	0.33	0.39	0.81	0.2	0.59	2.59
AT1G07237	0.73	0.49	0	0	0	0	0	0	0	0	0	0
AT1G07240	2.41	2.44	2.62	1.75	3	3.41	0.69	0.05	0.26	0.43	0.46	0.2
AT1G07243	0	0	0	0	0	0	0	0	0	0	0	0
AT1G07247	21.28	8.33	32.63	30	29.35	44.56	0	1.23	0.51	2.56	0	0
AT1G07250	11.83	13.17	12.38	18.1	14.97	17.87	4.21	2.16	3.15	2.69	1.22	1.66
AT1G07253	4.09	12.33	0	0	4.18	1.13	0	0	0	0	0	0
AT1G07257	7.43	26.76	8.01	7.23	10.67	14.73	0	0	0	0	0	0
AT1G07260	3.28	3.08	5.77	3.24	3.03	3.34	0.6	0.28	0.28	0.17	0.06	0.17
AT1G07263	0.47	1.82	0	0	0	0.36	0	0	0	0	0	0
AT1G07267	3.11	4.63	1.66	0.55	0.54	3.23	0.47	0	0	0	0	0
AT1G07270	1.64	1.51	2.4	2.14	1.52	2.38	1.86	1.05	0.92	0.46	0.06	0.23
AT1G07273	0	0.77	0.6	0.59	0	0	0	0	0	0	0	0.2
AT1G07277	2.86	0	0	0	0.68	0.54	0	0	0	0	0	0
AT1G07280	151.35	102.14	113.34	125.63	133.67	154	10.49	3.75	4.46	7.37	0.96	0.62
AT1G07283	0	0	0	0	0	0	0	0	0	0	0	0
AT1G07287	1.33	3.13	0	0.86	0	0	0	0	0	0	0	0
AT1G07290	2.93	4.57	5.74	5.85	2.9	4.58	1.29	0.1	0.47	0.75	0.67	0.91
AT1G07293	0	0	0	0	0	0	0	0	0	0	0	0
AT1G07297	0	0	0	0	0	0	0	0	0	0	0	0
AT1G07300	2.92	0.89	6.95	4.49	2.77	2.99	1.94	0	1.05	0.39	0.11	0.48
AT1G07303	0	0	0	0	0	0	0	0	0	0	0	0
AT1G07310	13.37	14.45	20.14	12.19	16.38	17.82	15.71	19.81	17.92	13.34	12.15	20.79
AT1G07313	0.45	0.7	0.44	0.87	0	0.34	0	0	0	0	0	0.27
AT1G07317	0.46	0.35	0	0.89	0.44	0	2.68	2.28	1.51	0.95	0	0.81
AT1G07320	25.75	22.78	28.73	19.47	21.03	25.83	0.21	0.19	0.08	0.36	0	0
AT1G07323	0	0	0	0	0	0	0	0	0	0	0	0
AT1G07327	0	0	0	0	0	0	0	0	0.35	0	0	0
AT1G07330	1.57	1.48	0.57	2.01	1.3	1	156.64	187.57	100.67	130.43	79.31	97.76
AT1G07333	0	0	0.67	1.33	0.98	1.3	0.29	0.68	0	0	0.34	0.43
AT1G07337	0	0	0	0	0.37	0	0.16	0	0	0	0	0
AT1G07340	2384.37	2690.95	1843.31	1478.91	1772.63	1669.89	9.27	3.02	5.2	50.13	0.93	0.58
AT1G07343	0.52	0	0	0	0	0	0	0.51	0.85	0	1.03	0
AT1G07347	0	0	0	0	0	0	0	0	0	0	0	0
AT1G07350	5.5	4.72	17.32	14.21	2.76	16.9	3.15	3.49	4.85	3.16	6.1	2.08
AT1G07353	0	0	0	0	0	0	0	0	0	0	0	0
AT1G07357	0	0	0	0	0	0	0	0	0	0	0	0
AT1G07360	111.88	136.2	131.35	114.96	110.75	158.16	33.39	18.55	24.24	19.61	14.68	19.66
AT1G07367	0	0	0	0	0	0	0	0	0	0	0	0
AT1G07370	11.99	12.92	22.46	17.54	19.13	17.05	0	0	0.22	0.83	0.09	0
AT1G07373	0	0	0	0	0	0	0	0	0	0	0	0
AT1G07380	6.74	5.12	6.31	3.77	2.45	6.29	0	0	0	0.08	0	0.03
AT1G07383	0	0	0	0	0	0	0	0	0	0	0	0
AT1G07390	5.17	3.87	3.33	5.49	3.13	5.52	0.02	0	0	0.12	0.21	0.06
AT1G07393	0	0	0	0	0	0	0	0	0	0	0	0
AT1G07397	0	0	0	0	0	0	0	0	0	0	0	0
AT1G07400	4.66	7.13	16.76	9.19	3.89	6.38	1.7	0.12	0	0.12	0	0
AT1G07407	0	0	0	0	0	0	0	0	0	0	0	0
AT1G07410	114.99	128.95	110.93	122.88	113.21	110.3	199.28	195.04	90.65	78.84	38.6	45.07
AT1G07413	3.59	19.93	3.08	3.06	2.58	1.03	2.26	2.24	0.74	1.4	0.9	3.46
AT1G07417	1.6	0.79	1.2	1.04	3.81	1.22	1.53	0	0	0.55	0	0
AT1G07420	54.36	51.16	76.79	68.37	58.04	63.08	10.74	5.96	5.24	5.9	1.09	0.92
AT1G07423	1.3	0.27	2.78	0.32	4.22	0.25	2.07	0.32	0.81	0	0.33	0.21
AT1G07430	1.23	1.91	4.37	2.04	1.28	1.83	0.09	0.26	0.17	0.37	0.15	0.12
AT1G07433	0	0	2.36	0	0	0.2	0	0	0.21	1.49	0.72	0
AT1G07437	0.56	0.82	2.55	2.18	1.61	1.98	2.82	0.56	2.16	0	0	0
AT1G07440	0.25	0.29	0.08	0.25	0.08	0.13	0	0	0	0	0.08	0
AT1G07447	0	0	0	0	0	0	0	0	0	0	0	0
AT1G07450	0.1	0	0.1	0	0.1	0	0.09	0	0	0	0	0
AT1G07453	0	0	0	0	0	0	0	0	0	0	0	0
AT1G07457	0	0	0	0	0	0	0	0	0	0	0	0
AT1G07460	0	0	0	0	0	0	0	0	0	0	0	0
AT1G07463	0	0	0	0	0	0	0	0	0	0	0	0
AT1G07467	0	1.09	0.39	0.39	1.54	0.61	7.73	12.19	7.13	6.46	6.42	14
AT1G07470	36.91	25.68	60.82	51.23	44.62	68.23	44.03	29.44	62.73	43.7	57.6	25.87
AT1G07473	0.58	0.43	2.92	8.37	5.07	0.5	14.61	8.69	8.58	3.91	4.63	0.65
AT1G07476	0	0	0.22	0.92	1.24	0	7.14	4.89	3.77	1.65	1.76	0.63
AT1G07477	0.64	0.12	1.39	2	1.85	0.39	9.7	20.09	7.45	7.94	7.86	0.37
AT1G07480	40.81	12.47	48.97	50.5	27.52	45.68	38.29	23.32	33.62	31.28	41.05	9.86
AT1G07483	1.27	5.8	0	3.7	2.42	1.93	0	0	0	0	0	0
AT1G07485	0	0	0	0	0	0	0	0	0.13	0	0	0
AT1G07487	0	0	0	0	0	0	0	0	0	0	0	0
AT1G07490	0	0	0	0	0	0	0	0	0	0	0	0
AT1G07493	0	0	0	0	0.44	0	0	0	0	0	0	0
AT1G07497	0	0	0	0	0	0	0	0	0	0	0	0
AT1G07500	0	0	0	0	0	0	0	0	0	0	0	0
AT1G07503	0	0	0	0	0	0	0	0	0	0	0	0
AT1G07507	0	0	0	0	0	0	0	0	0	0	0	0
AT1G07510	24.78	22.79	22.82	24.98	20.51	26.68	8.51	6.08	5.72	5.38	4.38	4.5
AT1G07513	0	0	0	0.99	0	0	0	0	0	1.1	0	0
AT1G07517	1.56	1.38	0.96	0.8	0.31	0.62	0	0.08	0	0.17	0	0.12
AT1G07520	0	0	0.06	0	0	0	0.13	0	0	0	0	0
AT1G07523	0	0	0	0.41	0	0	0	0	0	0	0	0
AT1G07527	0	0	0	0	0	0	0	0	0	0	0	0
AT1G07530	2.46	3.32	2.41	0.73	2.91	1.97	0	0.07	0.06	0.14	0	0
AT1G07533	0	0	0	0.96	0	0	0	0	0	0	0	0
AT1G07537	0	0	3.44	1.14	0	0	0	0	0	0	0	0
AT1G07540	1.01	0.41	2.74	53.62	9.92	0.65	217.02	88.62	50.59	27.23	7.4	14.38
AT1G07543	0.76	0.5	0	0	0	0	0	0	0	0	0	0
AT1G07547	0.26	0.67	4.23	0.97	1.23	1.06	0.24	0	0	0	0	0
AT1G07550	0	0.07	0.13	0.03	0	0	0.06	0	0.2	0.18	0.07	0.13
AT1G07553	0	0	0	0	0	0	0	0	0	0	0	0
AT1G07557	0	0	0	0	0	0	0	0	0	0	0	0
AT1G07560	0	0.04	0.04	0	0	0	0.15	0	0	0.04	0	0.06
AT1G07563	0.23	0	0.35	0	0	0	0	0	0	0	0	0
AT1G07567	3.17	0	8.73	0.29	4.8	3.92	0	0	0	0	0	0
AT1G07570	0.77	1.62	1.55	1.94	2.22	1.78	0.1	0	0.29	0	0	0
AT1G07573	0	0	1.05	0	0	0.41	1.35	1.6	0.44	0	0	0
AT1G07580	0	0	0	0	0	0	0	0	0	0	0	0
AT1G07583	0	0	0	0	0	0	0	0	0	0	0	0
AT1G07587	0.34	0.48	2.86	1.34	1.48	0.65	0.43	0	0.14	0.18	0	0
AT1G07590	6.8	7.87	4.73	5.17	7.05	8.06	32.15	58.74	19.27	29.06	22.19	8.63
AT1G07593	0	0	0	5.96	0	0	0	0	0	0	0	0
AT1G07597	0	0	0	0.76	0	0	0	0	0	0	0	0
AT1G07600	0	0	0	0	0	0	116.62	314.12	72.73	112.59	79.62	0
AT1G07603	0.58	0.82	0.94	1.49	0.54	0.3	1.31	1.54	1.43	1.83	2.31	0
AT1G07607	0.4	0.79	2.73	3.81	2.08	3.98	1.29	1.51	1.26	0.93	0.57	0.36
AT1G07610	0.37	0.17	0.18	0.18	0.18	0	0	0	0	0	0.19	0.26
AT1G07613	0	0	9.09	0	0	0	0	0	0	0	0	0
AT1G07615	38.56	43.81	34.98	35.19	23.17	43.26	0.54	0	0.92	1.1	0.12	0.54
AT1G07617	0	0	0	0	0	0	0	0	0	0	0	0
AT1G07620	0.26	0.36	0.1	0.61	0.2	0.12	0	0	0.04	0	0	0
AT1G07623	0	0	0	0	0	0	0	0	0	0	0	0
AT1G07627	0	0	0	0	0	0	0	0	0	0	0	0
AT1G07630	2.72	3.34	1.55	1.43	1.27	1.96	0	0	0.03	0.08	0.04	0.03
AT1G07633	0	0	0	2.32	0	0	0	0	0	0	0	0
AT1G07637	0	0	3.67	0.52	0	0.82	0	0	0	0	0	0
AT1G07640	0	0.03	0.13	0	0.03	0	0	0	0	0	0.03	0.07
AT1G07645	12.45	11.53	37.38	66.19	67.65	33.79	305.76	163.87	108	54.49	15.1	24.07
AT1G07647	8.38	0	0.95	6.05	0.47	4.86	0.83	1.81	1.81	0	0	0
AT1G07650	3.01	1.75	3.74	3.39	0.7	2.99	0.12	0	0.03	0.34	0.18	0.04
AT1G07653	0.83	0	0	0	0	0.64	0	0	0	0	0	0
AT1G07657	0	0	0	0	0	0	0	0	0	0	0	0
AT1G07660	85.54	72.81	93.96	85.71	85.32	93.24	12.05	5.86	4.89	5.2	0.74	2.08
AT1G07663	0	0	0.52	0.26	0	0.41	0	0.78	0	0	0	0.17
AT1G07667	0	0	0	0	0	0	0	0	0	0	0	0
AT1G07670	82.74	68.01	71.13	80.65	66.53	82.47	22.42	8.46	7.68	8.6	1.33	3.14
AT1G07673	0	0	0	0	0	0	0	0	0	0	0	0.17
AT1G07680	0	0.42	0.15	0	0.14	0	0	0	0	0	0	0
AT1G07683	0.31	1.16	0.45	1.35	0.44	0.35	0	0	0	0	0	0
AT1G07690	1.26	3.1	1.21	0.96	0.9	0.69	0	0	0	0	0	0
AT1G07693	4.06	0.7	6.19	3.07	2.16	5.5	0	0	0	0.47	0	0
AT1G07697	0.41	0.77	5.15	1.3	0	1.32	0	0	0	0	0	0
AT1G07700	12.68	7.92	22.15	14.33	11.73	15.75	17.22	14.49	23.48	23.86	20.25	22.23
AT1G07702	0	0	0	0	0	0	0	0	0	0	0	0
AT1G07703	2.05	2.27	1.34	1	6.53	1.82	0	0	0	1.06	0	0
AT1G07705	24.28	22.38	24.47	19.21	9.26	23.94	1.26	0.51	0.52	0.78	0.28	0.11
AT1G07707	0	0	0	0	0	0	0	0	0	0	0	0
AT1G07710	0.39	1.3	1.92	2.09	1.09	0.92	0	0	0.05	0.12	0	0
AT1G07717	0	0	0	0	0	0	0	0	0	0	0	0
AT1G07720	0.74	0.38	0.09	0.09	0.56	0.04	0	0	0.09	0	0	0
AT1G07723	0	0	0	0	0	0	0	0	0	0	0	0
AT1G07725	0	0	0	0	0	0	1.54	2.15	0.68	0	0	0
AT1G07727	0	0	0	0	0	0	0	0	0	0	0	0
AT1G07728	0.71	0	3.14	3.48	0.88	3.38	9.02	15.65	14.97	16.36	14.62	0
AT1G07730	0	0	0	0	0	0	0	0	0.16	0.46	0.61	0
AT1G07733	20.4	0	26.83	30.5	27.04	27.69	8.53	4.57	5.36	3.29	0	0
AT1G07737	0	0	0	1.63	2.05	0	0.53	0.09	0	0	0	0
AT1G07740	4.14	2.56	3.56	8.38	2.5	4.43	1.67	0.51	0.26	0.79	0.51	0.14
AT1G07743	0.13	0	0.12	0	0	0	0.11	0.51	0.74	0.53	0.13	0.09
AT1G07745	9.72	7.33	23.87	15.71	6.19	16.5	15.08	4.42	19.28	11.75	12.35	14.69
AT1G07747	0.87	0.68	0	0.42	1.25	0.66	0	0	0	0	0	0
AT1G07750	2005.05	2193.44	1727.8	1247.34	1381.86	1850.97	8.81	3.45	5.1	43.47	0.31	0.86
AT1G07753	0	0	0	1.66	0	0.27	0.03	0.1	0	0.17	0.02	0
AT1G07757	0	0.52	0	0	0	0	0	0	0	0	0	0
AT1G07760	0	0	0	0	0	0	0	0	0	0	0	0
AT1G07763	0	0	0	0	0	0	0	0	0.47	0	0	0
AT1G07767	0	0	0	0	0	0	0	0	0	0	0	0
AT1G07770	437.48	283.34	388.34	347.48	399.69	384.61	16.03	13.06	7.74	13.31	2.19	0.36
AT1G07773	0	0	0	0	0	0	0	0	0	0	0	0
AT1G07777	0	0	0	0	0	0	0	0	0	0	0	0
AT1G07780	28.79	5.27	33.47	32.34	22.01	29.37	0.81	0.39	0.74	1.09	0	0.09
AT1G07783	0	0.55	0	0	0	0	0	0	0	0	0	0
AT1G07787	0	0	0	0	0	0	0	0	0	0	0	0
AT1G07790	113.35	135.51	189.08	141.35	149.19	139.99	0.91	0.24	0.7	3.5	0.24	0.09
AT1G07793	0.25	0.22	0	0	0	0	0	0.25	0	0	0	0
AT1G07795	29.33	39.69	39.64	39.11	61.54	25.77	12.97	8.46	5.26	3.89	0.75	0.09
AT1G07803	1.39	0	1.09	0	1.85	0	0	0	0	0	0	0
AT1G07807	0	0	0	0.35	0	0.55	0	0	0	0	0	0
AT1G07810	43.9	36.75	37.83	49.93	40.19	42.09	11.99	4.99	2.5	3.22	0.28	0.45
AT1G07813	0.57	0	3.66	0	0	1.59	0.25	0	0	0.17	0	0
AT1G07820	72.19	70.99	68.71	56.67	92.24	71.43	4.31	1.4	2.22	1.98	0.58	0.15
AT1G07823	0.8	0.12	0.19	1.21	0.6	1.3	6.98	10.32	10.66	11.29	10.88	0
AT1G07827	0	0	0	0	0	0	0	0	0	0	0	0.96
AT1G07830	143.41	163.31	128.47	115.77	125.75	136.09	2.04	0.9	1.05	4.13	0.09	0.07
AT1G07833	0	0	0	0	0	0	0	0	0	0	0	0
AT1G07837	0	0	0	0	0	0	0	0	0	0	0	0
AT1G07840	105.07	102.03	116.38	106.76	63.37	113.58	1.43	0.64	1.13	4.02	0	0.24
AT1G07843	0	0	0	0	0	0	0	0	0	0	0	0
AT1G07847	9.61	0	6.46	6.8	8.58	7.3	0.37	0	0	0	0	0
AT1G07850	8.01	6.67	24.86	48.62	40.94	15.81	57.39	31.4	21.01	6.69	0.18	0.35
AT1G07853	0	0	0	0	0	0	0	0	0	0	0	0
AT1G07857	0	0	0	0	0	0	0	0	0	0	0	0
AT1G07860	0	0	0	0.76	0.25	0.79	0.22	0	0	0	0	0
AT1G07863	0	0	0	0	0	0	0	0	0	0	0	0
AT1G07867	0	0	0	1.31	0.25	0.45	0	0	0	0	0	0
AT1G07870	4.09	4.55	3.17	3.41	2.32	4.47	0.32	0.05	0.09	0.11	0	0
AT1G07873	0	0	0	0	0	0	0	0	0.29	0	0	0
AT1G07877	0.9	0.33	1.41	0.53	0.17	0.41	2.57	4.85	3.58	3.37	2.88	1.01
AT1G07880	7.43	6.92	19.2	12.49	5.1	11.2	0.75	0	0.32	0.8	0	0.18
AT1G07883	0	0	0	0	0	0	0	0	0	0	0	0
AT1G07885	9.13	14.93	19.69	13.66	5.03	16.22	1.1	0.65	0.26	1.33	0.44	0.37
AT1G07887	65.06	0	50.82	55.98	63.63	64.24	0	1.26	0.35	1.48	0	0
AT1G07890	1035.62	763.49	1236.12	1216.94	1435.49	1179.88	369.04	162.41	114.63	67.17	3.76	3.48
AT1G07893	0	0	1.7	5.95	0.47	0.51	58.76	37.6	0	11.42	13.83	0
AT1G07897	24.29	7.89	3.57	15.04	41.16	17.59	3.06	2.42	0	2.52	0	1
AT1G07900	0	0	0	0	0	0	0	0	0	0	0	0
AT1G07901	3.51	2.58	10.31	4.55	3.35	4.45	0	1.16	0	0	0	0
AT1G07902	1.16	1.03	0.23	1.35	0.88	3.17	0	0	0	0	0	0
AT1G07903	17.15	0	7.19	6.6	32.86	19.02	5.46	0	0	2.25	0	0
AT1G07907	0	0.32	0	0	0	0	0	0	0	0	0	0
AT1G07910	14.51	14.69	16.01	15.38	10.66	15.92	6.19	0.97	6.08	7.91	2.71	6.9
AT1G07913	0	0	0	0	0	0	0	0	0	0	0	0
AT1G07917	0	0	0	0	0	0	0	0	0	0	0	0.31
AT1G07920	915.64	308.72	760.47	708.71	640.31	876.56	84.08	62.66	30.88	31.48	4.52	1.57
AT1G07923	0	0	0	0	0	0	0	0	0	0	0	0
AT1G07927	0	0	0	0	0	0	0	0	0	0	0	0
AT1G07930	1062.7	690.32	866.27	768.82	723.52	862.35	50.37	28.47	17.89	27.18	2.51	0.87
AT1G07933	0	0	0	0	0	0	0	0	0	0	0	0
AT1G07937	0	0.4	0.52	0	1.02	0.82	0	0	0	0	0	0
AT1G07940	1110.98	288.19	966.64	798.06	779.29	862.5	119.67	101.01	46.49	49.25	11.52	2.52
AT1G07943	0.29	0.25	2.67	0.53	0	0.63	0	0	0	0.21	0	0
AT1G07947	0	0.28	0	0	0	0	0	0	0	0	0	0
AT1G07950	76.02	80.31	67.68	72.96	95.26	87.6	11.41	17.55	8.15	6.22	2.46	4.06
AT1G07957	0	0	0	0	0	0	0	0	0	0	0	0
AT1G07960	115.87	93.09	121.9	112.89	130.28	117.22	21.39	8.8	11.81	5.15	0.85	0.21
AT1G07963	2.51	0.53	0.82	1.63	0	2.55	0.7	0	0	1.74	0.84	0
AT1G07967	0	1.28	3.12	0.77	0.38	0.3	0	0	0	0	0	0
AT1G07970	22.79	23.85	21.78	20.19	10	25.52	0.09	0.11	0.24	0.64	0.11	0.22
AT1G07973	0	0	0	0	0	0	0	0	0.16	0	0	0
AT1G07977	0	0	0	0	0	0	0	0	0	0	0	0
AT1G07980	30.51	30.26	34.23	36.2	30.04	40.83	15.49	5.66	7.49	3.73	1	0.26
AT1G07983	9.55	0	21.83	9.39	2.14	8.86	0	0	0	0.01	0	0
AT1G07985	0.11	0	0	0	0	0	0	0	0	0	0	0
AT1G07987	0	0	0.47	0	0	1.21	0	0	0	0	0	0
AT1G07990	34.76	32.39	28.2	22.64	21.88	28.96	5.04	3.42	2.91	3.06	2.79	2.06
AT1G07993	0	0	0	0.4	0	0	0	0	0	0	0	0
AT1G07997	0	0	0	0	0	0	0.45	0	0	0	0	0.3
AT1G08000	8.17	6.36	9.95	9.45	5.38	10.17	0.11	0.42	0.1	0.13	0.06	0.23
AT1G08003	13.7	0	9	13.39	6.77	11.14	8.1	11.76	7.22	19.04	20.25	0
AT1G08005	0	0	0	0	0	0	0.21	0.84	0.74	0.4	0.95	0
AT1G08007	0	0.23	0	0	0	0	0	0	0	0	0	0
AT1G08010	23.53	24.67	27.58	23.98	21.31	34.21	8.79	4.91	7.56	4.54	2.25	3.13
AT1G08013	0	0	0	0	0	0	0	0	0	0	0	0
AT1G08017	0.31	0	0	0	0	0	0	0	0	0	0	0
AT1G08023	0	0	0	0	0	0	0	0	0	0	0	0
AT1G08027	0	0	0	0	0	0	0	0	0	0	0	0.14
AT1G08030	21.31	18.5	21.96	24.55	15.37	16.17	66.72	75.28	80.82	104.79	88.67	99.5
AT1G08033	0.48	0.74	2.83	0.94	1.38	1.1	0	0	0	0	0	0
AT1G08035	4.9	5.69	4.79	7.48	4.52	7.84	0.29	0.76	0.71	1.25	1.03	0.44
AT1G08037	2.09	0.13	4.71	5.98	13.48	7.3	2.66	6.2	2.47	0	0	0
AT1G08040	57.73	54.73	69.84	77.91	52.51	62.94	53.23	27.03	39.34	40.99	25.79	26.98
AT1G08043	2.84	0	3.26	0	3.29	5.73	0.47	0	0	0.43	0	0
AT1G08047	0	0	0	0	0	0	0	0	0	0	0	0
AT1G08050	3.92	5.07	3.92	4.54	4.46	5.53	2.8	0.93	3.34	1.78	0.58	1.14
AT1G08053	0	0	0	0	0	0	0	0	0	0	0	0
AT1G08057	0	0	0	0	0	0	0	0	0	0	0	0
AT1G08060	8.13	7.36	7.24	5.77	4.62	8.13	5.13	4.13	4.2	3.77	1.75	2.08
AT1G08063	0	0	0	0	0	0	0	0	0	0	0	0
AT1G08065	0	0	0	0.18	0	0.07	0	0	0	0	0	0
AT1G08070	3.56	2.43	1.67	2.88	1.32	2.27	0	0.08	0.4	0.13	0.08	0.03
AT1G08073	0	0	0	0	0	0	0.2	0	0	0.92	0.53	0
AT1G08077	0	0	0	0	0	0	0	0	0.37	0	0	0.53
AT1G08080	0	0	0	0	0	0	0	0	0	0	0	0
AT1G08087	0	0	0	0	0	0	0	0	0	0	0	0
AT1G08090	0	0	0	0	0	0	0.04	0	0	0	0	0
AT1G08093	0.57	0	0	1.68	0	0	0	0	0.48	0	0	0
AT1G08097	0	0.65	0	0	0	0	0	0	0	0	0	0
AT1G08100	0	0.12	0	0.06	0.44	0	0	0	0	0	0	0
AT1G08103	0.51	0.22	0	0.5	0.25	0	0	0	0	0	0	0
AT1G08107	0	0	0	0	0	0	0	0	0	0	0	0
AT1G08110	121.28	107.2	165.25	153.11	125.32	145.73	12.73	2.8	5.84	6.51	0.5	0.17
AT1G08113	0	2.32	0	0	7.22	0	0	0	0	0	0	0
AT1G08115	0	0	0	0	0	1.55	5.97	0	3.36	0	0	0
AT1G08117	0	1.11	0	0	0	0	0	0	0	0	0	0.84
AT1G08120	1.64	0	0.94	0.94	0	1.76	0	0	0	0.2	0	0
AT1G08123	0	0	0	0	0	0	0	0	0	0	0	0
AT1G08125	37.71	41.17	58.41	50.68	30.33	51.79	3.52	0.54	3.74	4.36	1.32	2.75
AT1G08127	0	0	0	0	0	0	0	0	0	0	0	0
AT1G08130	54.87	59.41	63.71	59.5	47.35	63.92	5.02	13.3	10.54	13.28	15.41	14.46
AT1G08133	0	0	0.36	0	0	0	0	0	0	0	0	0
AT1G08135	0.03	0.04	0.03	0.51	0.1	0	30.4	47.57	33.33	50.61	42.14	63.25
AT1G08137	0	0	0	0	0	0	0	0	0	0	0	0
AT1G08140	0.97	0.55	0.56	1.24	0.61	0.23	232.91	415.61	432.53	546.39	562.1	557.56
AT1G08143	0	0	0	0	0	0	0	0	0	0	0	0
AT1G08147	0	0	0	0	0	0	0	0	0	0	0	0
AT1G08150	1.72	1.33	0.65	1.91	3.72	1.95	117.98	200.83	253.06	308.72	349	279.75
AT1G08153	0	0	0	0	0	0	0	0	0	0	0	0
AT1G08157	0	0	0	0	0	0	0	0	0	0	0	0
AT1G08160	0	0.1	0	0	0	0	0	0	0	0	0	0
AT1G08163	0	0	0	0	0	0	0	0	0	0	0	0
AT1G08165	0	0	0.52	0	0	0.2	0.45	0.4	0	0.42	0.27	0.48
AT1G08170	8.25	11.88	10.53	8.66	15.17	13.97	25.56	22.51	26.84	20.63	15.41	22.7
AT1G08173	0	0	0	0	0	0	0	0	0	0	0	0
AT1G08177	0	0	0	0	0	0	0	0	0	0	0	0
AT1G08180	2.33	1.34	0	0.41	1.12	1.62	0	0.11	0.18	0.22	0.11	0.16
AT1G08183	3.22	2.26	2.76	8.22	5.39	7.97	0	0	0	0	0	0
AT1G08190	32.26	28.93	35.38	43.94	24.75	37.21	86.26	50.49	63.79	78.02	56.93	87.53
AT1G08193	0	0	0	0	0	0	0	0	0	0	0	0
AT1G08200	145.02	166.69	168.22	171.6	158.7	158.26	252.5	243.57	147.21	131.81	78.59	169.6
AT1G08207	0	0	0.22	0	0	0	0	0	0	0	0	0
AT1G08210	4.92	4.59	4.87	3.51	1.7	5.57	0	0	0	0	0	0
AT1G08213	0	0	0	0	0	0	0	0	0	0	0	0
AT1G08217	0	0	0	0	0	0	0	0	0	0	0	0
AT1G08220	33.77	32.56	43.9	36.6	30.74	36.45	1.09	0.26	0.94	1.8	0.24	0.05
AT1G08223	0	0	0	0	0	0	0	0	0	0	0	0
AT1G08227	0	0	0	0	0	0	0	0	0	0	0	0
AT1G08230	0.7	0.36	0.4	0.96	0.39	1.12	0	0	0	0	0	0
AT1G08237	0	0	0	0	0	0	0	0	0	0	0	0
AT1G08240	0	0	0	0	0	0	0	0	0	0	0	0
AT1G08247	0	0	0	0	0	0	0	0	0	0	0	0
AT1G08250	0	0	0	0	0	0	0	0	0	0	0	0
AT1G08253	0	0	0	0	0	0	0	0	0	0	0	0
AT1G08257	0.16	3.18	2.1	1.56	2.05	3.26	0	0	0	0	0	0
AT1G08260	6.42	5.1	6.46	5.38	3.46	6.64	0.17	0.17	0.19	0.09	0.07	0.06
AT1G08263	1.31	0.34	0	0	0	0	0	0	0	0	0	0
AT1G08267	0	0	0	0	0	0	0	0	0	0	0	0
AT1G08270	7.27	2.82	10.38	10.43	7.72	6.99	5.03	5.34	3.33	5.42	3.64	1.11
AT1G08273	0	0	0.47	1.4	0	0.1	0	0	0	0	0	0
AT1G08277	0	0	0	0	0	0	0	0	0	0	0	0
AT1G08280	2.46	2.82	1.46	1.45	0.93	1.63	0	0.37	0	0.05	0	0.07
AT1G08283	0.41	1.29	0	0	0.58	0	0	0	0	0	0	0
AT1G08287	0	0	0	0	0	0	0	0	0	0	0	0
AT1G08290	0.21	0	0	0.15	0	0	0	0	0	0	0	0
AT1G08293	6.12	5.08	1.39	1.83	2.25	2.87	1.18	0	0	0	0	0
AT1G08297	0	0	0.71	0	0	0	0	0	0	0	0	0
AT1G08300	1.21	1.08	0.65	1.54	0.4	0.44	0.27	0.53	1.35	1.01	0.7	0.43
AT1G08303	0	0	0	2.76	0	0	0	0	0	0	0	0
AT1G08307	0	0	0	0	0	0	0	0	0	0	0	0
AT1G08310	12.93	14.23	10.68	10.41	13.82	22.98	0.29	0	0.67	0.47	0.52	0.15
AT1G08313	0.6	2.16	0.59	1.18	0	3.22	0	0	0	0	0	0
AT1G08315	2.29	0	4.21	3.65	1.85	2.51	2.49	0.74	2.24	1.57	0.76	0
AT1G08317	4.53	0	9.16	2.48	6.48	11.42	0.4	0.58	0.55	1.49	0	0
AT1G08320	0.1	0	0.11	0.15	0	0	0.08	0	0	0	0	0
AT1G08323	0	0	1.2	0	0.74	6.97	0	0	0	0	0	0
AT1G08327	6.14	7.85	6	11.93	17.45	4.68	5.17	6.08	0	0	0	0
AT1G08333	0	0	0	1.76	0	0.46	0	0	0	0	0	0
AT1G08337	0	0	0	0	0	0	0	0	0	0	0	0
AT1G08340	2.01	1.04	1.37	1.78	0.93	2.13	0	0	0.25	0.13	0	0
AT1G08343	0	0	0	0	0	0	0	0	0	0	0	0
AT1G08347	0	1.15	0	0	0	0	0	0	0	0	0	0
AT1G08350	46.02	35.86	33.65	36.35	31.63	40.01	0.89	0.58	0	1.46	0.16	0
AT1G08353	0	0	0	0	0	0	0	0	0	0	0	0
AT1G08357	0	0	0	0	0	0	0	0	0	0	0	0
AT1G08360	863.39	921.83	717.97	692.92	680.92	742.06	24.35	14.8	8.31	26.99	0.18	0.27
AT1G08363	0	0	0	0	0	0	0	0	0	0	0	0
AT1G08367	0	0	0	0	0	0	0	0	0	0	0	0
AT1G08370	83.49	100.06	100.31	81.42	57.6	103.96	16.98	6.37	9.25	8.36	3.54	5.02
AT1G08377	0	0	0	0	0	0	0	0	0	0	0	0
AT1G08380	2.64	2.77	2.1	7.84	7.47	1.82	0.84	0	0.1	0.26	0.38	0.82
AT1G08383	0	0	0	0	0	0	0.52	0	0	0	0	0
AT1G08387	1.19	0	1.42	0.59	2.54	1.57	0	0	0	0.35	0	0
AT1G08390	13.64	9.15	15.96	13.62	14.83	23.47	0.12	0	0.35	0.69	0	0
AT1G08393	0	0	0	0	0	0	0	0	0	0	0	0
AT1G08397	177.99	360	134.18	114.99	175.76	177.89	1.21	0.72	0	0.75	0	0.37
AT1G08400	11.85	10.93	8.28	11.43	8.59	9.25	1.39	0.34	0.4	1.43	0.35	0.27
AT1G08403	15.24	8.97	15.23	11.9	9.1	11.14	0	0	0.69	0	0	0
AT1G08410	60.71	54.69	43.88	46.64	26.51	47.86	0.47	0.26	0.14	1.56	0	0.03
AT1G08413	12.56	18.42	6	7.57	11.13	15.15	0	0	0.69	1.74	0	0
AT1G08417	0	0	0	0	0	0.31	0	0	0	0	0	0
AT1G08420	18.12	17.5	17.86	17.87	9.82	18.79	37.02	33.98	33.57	32.48	31.82	31.96
AT1G08427	0	0.51	0.75	0	0	0	0	0	0	0	0	0
AT1G08430	0	0	0.1	0.05	0	0	0	0.05	0.04	0	0	0
AT1G08433	0	0	0.51	0	0	0	0	0	0	0	0	0
AT1G08437	0	0	0	0	0	0	0	0	0	0	0	0
AT1G08440	0	0	0	0	0	0	0	0	0.04	0	0	0
AT1G08443	0	0	0	0	0	0	0	0	0	0	0	0
AT1G08447	0	0	0.15	0	0	0	0	0	0	0	0	0
AT1G08450	1.93	2.1	2.39	1.7	1.22	2.55	0	0	0	0.08	0.13	0
AT1G08453	0	0	1.68	0	0	0	0	0	0	0	0	0
AT1G08457	23.4	5.2	14.67	17.36	18.64	26.48	0.22	0	0	0.38	0	0
AT1G08460	13.14	9.72	13.28	16.47	12.51	15.12	17.22	16.79	19.59	20.96	19.13	12.45
AT1G08463	143.71	0	81.86	106.8	96.28	172.11	1.18	0	2.82	2.44	0	0
AT1G08465	0.9	0.57	0.16	0.32	1.89	0.63	0	0	0	0.09	0	0.06
AT1G08470	21.49	21.09	21.62	25.37	22.86	19.29	3.36	1.5	0.88	0.85	0.13	0
AT1G08473	0	0	0	0	0	0	0	0	0	0	0	0
AT1G08477	19.34	0	8.83	11.83	18.84	15.93	0	1.4	0	0.81	0.22	0
AT1G08480	219.83	279	236.64	225.22	310.58	258.02	102.83	58.85	44.12	26.41	4.31	8.42
AT1G08483	0	0	0	0	0	0	0	0	0	0	0	0
AT1G08487	25.3	61.05	15.42	18.63	10.47	34.91	0	0	0	0.71	0	0
AT1G08490	15.87	15.03	18.03	21.91	11.29	18.91	1.48	0.96	1.02	1.11	0.43	0.62
AT1G08493	0	0	0	0	0	0	0	0	0	0	0	0
AT1G08497	0	0	0	0	0	0	0	0	0	0	0	0
AT1G08500	0	0	0	0	0	0	0	0	0	0	0	0
AT1G08503	0.42	0	0	0	0	0.32	0	0	0	0	0	0
AT1G08507	9.32	13.06	9.54	7.89	7.95	8.65	0.34	2.42	1.51	1.68	0.61	1.26
AT1G08510	98.68	106.81	81.63	113.45	93.88	102.57	108.8	58.68	82.75	68.75	58.39	91.82
AT1G08513	0	0	0	0	0	0	0	0	0.04	0	0	0
AT1G08517	0	0	0	0	0	0	0	0	0	0	0	0
AT1G08520	8.95	10.15	11.42	7.46	4.86	9.66	0.31	0.15	0.15	0.27	0.04	0
AT1G08523	0	0	0.28	0	0	0	0	0	0	0	0	0
AT1G08530	26.16	24.58	27.08	26.84	21.82	28.44	1.8	0.16	0.96	2.31	0	0
AT1G08533	0.27	0	0	0	0	0	0	0	0	0	0	0
AT1G08537	1.9	0	0	0	3.38	2.22	0	0	0	0.15	0.37	0
AT1G08540	11.35	9.53	11.88	11.56	8.74	13.21	0.84	0.28	0.71	0.35	0.24	0
AT1G08543	0	0	0	0	0	0	0	0	0	0	0	0
AT1G08547	0	0	0	0	4.56	0	0	1.25	0	0	3	0
AT1G08550	4.11	3.51	6.6	4.86	4.73	7.06	1.26	0.83	2.43	1.56	1.5	1.16
AT1G08553	0.36	0	0	0	0	0	0	0	0	0	0	0
AT1G08557	1.61	0	1.48	3.13	0	0	0	0	0	0	0	0
AT1G08560	58.6	50.31	45.94	33.02	11.86	34.09	0.85	0.5	0.1	0.63	0	0.05
AT1G08563	0	0	0	0	0	0	0	0	0	0	0	0
AT1G08567	0	0	0	0	0	0	0	0	0	0	0	0
AT1G08570	46.28	39.01	44.8	45.55	37.24	83.76	2.59	3.09	2.15	1.63	0.85	0.35
AT1G08573	0	0	0	0	0	0	0	0	0	0	0	0
AT1G08577	0.54	0	0	0	0	0	0	0	0	0	0	0
AT1G08580	160.82	205.67	183.78	145.78	123.88	189.38	1.21	0.12	0.1	4.99	0.12	0.09
AT1G08583	0	0	0	0	0	0	0	0	0	0	0	0
AT1G08587	0	0	0	0	0	0	0	0	0	0	0	0
AT1G08590	0.63	0	1.03	0	0.6	0.32	0	0	0.17	0.22	0	0
AT1G08592	1.67	0	1.2	3.18	1.55	2.54	0.59	0.55	0.78	0.54	0.73	0
AT1G08597	0	0	0	0	1.01	0	0	0	0	0	0.5	0
AT1G08600	25.93	26.25	26.96	22.07	22.81	26	30.49	19.24	70.79	31.56	17.11	23.84
AT1G08603	0.68	0.47	0.67	2	0	0	0	0	0	0	0	0
AT1G08607	0.18	0.16	0	0	0.17	0	0	0	0	0	0	0
AT1G08610	27.71	32.35	16.05	18.94	17.76	27.33	0.11	0	0.15	0.09	0	0
AT1G08613	1.26	0	0	0	0	0	0	0	0	0	0	0
AT1G08620	21.21	17.16	16	16.45	16.15	20.32	12.99	10.85	7.34	5.85	2.76	3.59
AT1G08623	0	0	0	0	0	0	0	0	0	0	0	0
AT1G08627	0	0	0	0	0	0	0	0	0	0	0	0
AT1G08630	1.63	1.08	1.51	5.68	2.53	1.34	10.85	3.54	4.72	0.91	0.07	0.04
AT1G08633	0	0	0.66	0.34	0	0	0	0	0	0	0	0
AT1G08637	0	0.62	0.38	0	0	0	0	0	0	0	0	0
AT1G08640	51.05	63.58	56.99	42.49	29.6	55.18	0.6	0.42	0.34	1.86	0.06	0.05
AT1G08643	3.71	0	0	0	1.65	2.64	0	5.16	0	0	0	0
AT1G08645	0	0	0	0	0	0	0	0	0	0	0	0
AT1G08647	0	0	0.54	0	0	0	0	0	0	0	0	0
AT1G08650	193.29	142.55	116.81	122.82	219.6	342.1	5.51	3.05	3.08	5.69	0.09	0
AT1G08653	0	0	0	0	0	0	1.13	0.67	0	0	0	0
AT1G08657	46.42	0	38.94	32.1	44.02	44.03	2.6	1.08	0.35	1.12	0	0
AT1G08660	36.42	34.84	45.03	52.75	29.8	47.59	11.09	3.87	4.45	2.59	1.01	0.84
AT1G08663	0	0	0	0	0	0.06	0	0	0	0	0	0
AT1G08667	0	0	0	0.72	0	0	0	0	0	0	0	0
AT1G08670	37.67	37.91	62.72	71.83	97.72	59.04	4.89	2.37	1.97	3.99	0.21	0
AT1G08673	0	0	0	0	0.66	0	0	0	0	0	0	0
AT1G08677	1.56	0.63	1.15	0.76	1.5	0	0	0	0.65	0	0	1.2
AT1G08680	25.72	21.41	26.71	20.55	20.84	27.84	3.34	3.52	2.08	2.8	1.57	1.41
AT1G08683	0	0	0	0	0	1.61	1.18	0.7	0	0	3.52	0
AT1G08695	0	0.26	0	0	0	0	7.36	6.33	7.76	2.83	2.72	5.29
AT1G08697	0	0	0	0	0	0	0	0	0	0	0	0
AT1G08700	40.49	48.16	28.68	31.72	34.46	41.27	4.15	3.33	4.37	4.56	2.45	3.66
AT1G08703	0.74	1.81	0.72	1.8	1.41	1.69	0	0	0	0.38	0	0
AT1G08707	0	0	0.76	2.25	1.1	2.64	0.65	0	2.24	2	2.7	0
AT1G08710	9.63	8.04	11	8.5	7.32	7.29	6.29	0.95	3.39	3.02	3.56	1.64
AT1G08713	0.89	0	1.13	0.76	1.28	0.43	0.94	0.86	0.23	0.82	0.02	0
AT1G08717	0	0	0	0	0	0	0	0	0	0	0	0
AT1G08720	5.1	6.78	6.25	3.65	3.12	4.3	0.08	0	0.02	0.28	0	0
AT1G08723	0	0	0	0	0	0	0	0	0	0	0	0
AT1G08727	6.12	0	3.14	1.2	7.95	12.33	341.4	296.4	502.68	379.5	579.98	0
AT1G08730	7.8	8.51	13.59	23.56	13.63	8.94	53.61	22.98	16.33	7.97	2.07	2.33
AT1G08733	1.11	0.99	3.04	0.65	0.42	1.01	0	0	0	0	0	0
AT1G08737	0	0	0	4.45	0	0	0	0	0	0	0	0
AT1G08743	0.56	1.64	0	0	0	0	0	0	0	0	0	0
AT1G08747	0	0	0	0.37	0	0	0	0.76	0	0	0	0.15
AT1G08750	50.54	41.06	56.68	47.59	49.49	49.22	4.55	1.92	1.71	2.67	0.21	0.35
AT1G08753	5.62	0	11.09	4.81	4.28	3.77	0	0	0	0.72	0	0
AT1G08757	0	0	0	0	0	0	0	0	0	0	0	0
AT1G08760	162.74	186.14	174.38	204.11	143.24	211.85	13.27	3.15	3.74	9.37	0.2	0.13
AT1G08763	0	0	0	0	0	0	0	0	0	0	0	0
AT1G08767	0	0	0	0	0	0	0	0	0	0	0	0
AT1G08770	9.36	12.52	11.81	9.88	14.58	12.74	38.63	72.75	61.17	69.29	67.3	73.95
AT1G08773	0	0	0	0	0	0	0	0	0	0	0	0
AT1G08777	0	0	0	0	0	0	0	0	0	0	0	0
AT1G08780	129.16	153.39	132.84	117.99	116.36	132.02	6.65	3.31	3.82	5.69	2.16	1.66
AT1G08783	0	0	0	0	0	0	0	0	0	0	0	0
AT1G08787	0	0	0.56	0	0	0	0	0	0	0	0	0
AT1G08790	0	0	0	0.29	0	0	0	1.32	0.98	0.77	3.25	4.23
AT1G08793	0	0	2.66	0	0	0	0	0	0	0	0	0
AT1G08797	0	0	0	0	0	0	0	0	0	0	0	0
AT1G08800	7.71	7.66	6	8.63	6.1	6.35	0.06	0.28	0.2	0.44	0.43	0.3
AT1G08803	0	0	0	0	0	0	0	0	0	0	0	0
AT1G08807	0	0.4	0	0	0.52	0	0	0	0	0	0	0
AT1G08810	0	0	0.32	0	0	0	0	0	0	0	0	0
AT1G08813	0	0	0	0	0	0	0	0	0	0	0	0
AT1G08817	0	0	0	0	0	0	0	0	0	0	0	0
AT1G08820	59.86	38.37	59.22	53.69	47.94	63.96	21.84	4.96	15.99	7.72	3.77	3.41
AT1G08823	0	0	0	0	0	0	0	0	1.05	2.24	0.74	0
AT1G08827	0	0	0	0	0	0	0	0	0.44	0.26	0	0
AT1G08830	168.36	180.19	217.25	174.46	225.91	184.32	110.92	70.07	42.21	33.39	14.98	21.99
AT1G08833	0	0	0	0	0.33	0	12.52	18.7	5.75	6.14	4.86	14.21
AT1G08840	7.32	5.95	8.8	7.74	2.41	7.12	1.02	0.49	0.76	0.97	0.45	0.64
AT1G08843	0	0	0	0	0	0	0	0	0	0	0	0
AT1G08845	28.28	27.08	36.58	27.6	16.64	34.28	0.12	0.15	0	0.77	0	0.07
AT1G08847	0	0	0	0	0	0	0	0	0	0	0	0
AT1G08853	0.27	0	0	0	0	0	0	0	0	0	0	0
AT1G08857	4.82	0.32	2.93	6.29	3.07	4.89	0.13	0	0	0.31	0	0
AT1G08860	41.65	43.6	36.45	41.33	28.73	35.38	17.95	14.87	15.21	12.35	14.23	15.44
AT1G08863	0	0	0	0	0	0	0	0	0	0	0	0
AT1G08867	0	0	0	0	0.17	0.52	0	0	0	0	0	0
AT1G08870	0	0	0	0	0	0	0	0	0	0	0	0
AT1G08877	0	0	0	0	0	0	0	0	0	0.43	0	0
AT1G08880	79.74	94.24	89.87	78.85	80.37	81.44	1.15	0.18	0.15	2.94	0.09	0.14
AT1G08883	0	0	0	0	0	0	0	0	0	0	0	0
AT1G08887	0	0	0	0	0	0	0	0	0	0	0	0
AT1G08890	0	0	0	0	0.05	0.08	0.04	0.21	0	0.05	0	0.08
AT1G08893	0	0	0	0	0	0	0	0	0	0	0	0
AT1G08897	0	0	0	0.46	0	0	0	0	0	0	0	0
AT1G08900	0	0	0	0.06	0.06	0	0	0	0	0	0	0
AT1G08903	0	0	0	0	0	0	0	0	0	0	0	0
AT1G08907	0	0	0	0	0	0	0	0	0	0	0	0
AT1G08910	7.94	8.65	11.2	11.15	4.82	10.87	0.11	0.03	0.14	0.28	0	0
AT1G08913	0	0.41	0.68	0	0	0	0.19	0.46	0	0	0	0
AT1G08920	0.1	0.05	0	0.1	0	0.34	0	0	0	0.05	0.05	0
AT1G08923	0	0	0	0	0	0	0	0	0	0	0	0.3
AT1G08927	0	0	0	2.08	0	0	0	0	0	0	0	0
AT1G08930	0.11	0.19	0.26	0.83	0	0.12	0.04	0	0	0.06	0.05	0
AT1G08933	0	0	0	0	0	0	0	0	0	0	0	0
AT1G08937	0	0	1.53	0	0	0	1.31	0	0	0	0	0
AT1G08940	0	0	0	0.25	0	0	0	0	0	0	0	0.06
AT1G08947	1.57	2.84	1.15	0.76	1.5	2.99	0	0	0	0	0	0
AT1G08950	0	0	0	0	0	0	0	0	0	0	0	0
AT1G08953	0	0	0	0	0	0	0	0	0	0	0	0
AT1G08960	16.54	17.02	19.13	17.13	17.58	19.12	1.26	0.62	0.18	1.06	0	0
AT1G08963	0	0	0	0	0	0	0	0	0	0	0	0
AT1G08967	0	0	0	0	0	0	0	0	0	0	0	0
AT1G08970	31.43	21.03	39.86	32.37	25.86	38.95	1.07	0.09	0.23	1.42	0.18	0.12
AT1G08973	0.52	0.07	1.97	3.71	0.24	3.39	0.61	0.14	1.27	0.08	1.57	0.05
AT1G08977	0	0	0	0	0	0	0	0	0	0	0	0
AT1G08980	0.25	0.5	0.31	0.43	1.26	0.1	0	0	0	0.07	0	0
AT1G08983	0	0	0	0	0	0	0	0	0	0	0	0
AT1G08985	0	0.21	0	0	0.23	0.37	0	0	0	0	0	0
AT1G08987	0	0	0	0	0	0	0	0	0	0	0	0
AT1G08990	0	0	0.04	0.25	0	0	0.04	0	0	0	0.04	0
AT1G08993	0	0	0	0	0	0	0	0	0	0	0	0
AT1G08997	0	0	0	0	0	0	0.95	0.76	2.51	1.58	3.42	3.98
AT1G09000	5.95	5.79	5.82	4.09	2.8	5.2	0.79	0.45	0.84	0.22	0.17	0
AT1G09003	0.34	0	0	0	0.64	0.21	0	0	0	0	0	0
AT1G09007	0	0	0	0	0	0.21	0	0	0	0	0	0.18
AT1G09010	7.04	4.95	4.73	4.21	4.24	7.83	0.26	0.12	0.44	0.52	0.06	0.02
AT1G09013	0	0	0	0	0	0	0	0	0	0	0	0
AT1G09017	0	0	1.18	1.17	4.89	0.76	5.34	3.49	2.11	0.84	0	0.25
AT1G09020	31.97	36.48	37.7	42.88	23.09	38.84	16.23	8.3	7.5	6.99	3.23	3.83
AT1G09023	1.11	0.02	0.53	1.14	0.7	0.99	0	0	0	0.1	0	0
AT1G09027	1.37	0	0.47	4.07	1.86	4.16	3.39	2.06	0	0	1.56	0
AT1G09030	0	0	0	0	0	0	0	0	0	0	0	0
AT1G09033	0	0	0	0	0	0	0	0	0	0	0	0
AT1G09037	0	0	0	0	0	0	0	0	0	0	0	0
AT1G09040	8.72	9.74	6.55	7.06	5.66	8.91	3.72	1.66	4.98	3.23	1.03	1.88
AT1G09043	0	0	0	0	0	0	0	0	0.61	0	0	0
AT1G09047	0	0	0	0	0	0	0	0	0	0	0	0
AT1G09050	9.38	8.55	6.22	7.24	4.78	7.16	3.9	2.43	2.57	2.05	2.03	1.3
AT1G09053	0.61	0	0	0.46	0	0.19	0	0	0	0	0	0
AT1G09057	0	0	0	0	0	0	0	0	0	0	0	0
AT1G09060	8.53	10.55	9.26	9.79	6.08	11.18	3.77	0.53	5.26	3.28	2.06	3.66
AT1G09063	0	0	0	0	0	0	0	0	0	0	0	0
AT1G09067	2.29	0	2.21	6.18	2.27	3.15	0.36	0	0	0	1.08	0
AT1G09070	36.62	44.34	38.48	45.35	61.57	50.62	71.9	103.02	64.69	53.25	76.01	68.54
AT1G09073	0	0	0	0	0	0	0	0	0	0	0	0
AT1G09077	0	0	0	0	0	0	0	0	0	0	0	0
AT1G09080	1.86	2.65	2.59	1.81	1.02	0.46	146.35	388.54	224.89	210.76	173.86	214.1
AT1G09083	2.88	3.57	8.45	2.8	0	1.1	0	0	0	0	0	0
AT1G09087	0	0	0	0	0	6.95	0	0	0	0	0	0
AT1G09090	0	0.04	0.42	0.07	0.25	0.03	0	0	0	0	0	0
AT1G09097	0	0	0	0	0	0	0	0	0	0	0	0
AT1G09100	66.76	69.5	94.5	76.88	48.2	74.72	0.49	0.84	0.64	3.29	0.52	0.05
AT1G09103	0	0	0	0	0	0	0	0	0	0	0	0
AT1G09107	0	0	0	0	0	0	0	0	0	0	0	0
AT1G09110	0	0	0	0	0	0	0	0	0	0	0	0
AT1G09113	0	0	0	0	0	0	0	0	0	0	0	0
AT1G09117	0	0	0	0	0	0	0	0	0	0	0	0
AT1G09123	0	0.71	0	0	0	0	0	0	0	0	0	0
AT1G09127	0	0	0	0	0	0	0	0	0	0	0	0
AT1G09130	27.05	28.75	42.39	38.8	23.47	41.7	10.64	8.7	7.45	6.94	5.46	3.85
AT1G09133	0	0	0	0	0	0	0	0	0.6	0	0.73	0
AT1G09137	0	0	0	1.05	0	0	0	0	0	0	0	0
AT1G09140	41.66	27.1	57.16	50.42	34.1	59.96	54.9	20.25	50.53	37.34	29.08	18.61
AT1G09143	3.6	0	3.25	0	0	0	0	0	0	0	0	0
AT1G09147	0	0	0	0	0	0	0	0	0	0	0	0
AT1G09150	59.78	71.22	103.48	93.12	71.51	98.81	22.43	11.91	14.17	10.1	6.26	9.21
AT1G09153	0	0	0	0	0	0	0	0	0	0	0	0
AT1G09155	0	0	0.48	0.24	0	0.06	0	0	0.07	0.34	0	0.06
AT1G09157	0.24	0.69	0.35	1.87	1.15	0.64	11.85	5.74	5.95	6.73	1.44	7.45
AT1G09160	31.67	36.95	30.88	30.78	29.18	37.12	1.53	0.09	0.93	1.57	0.28	0
AT1G09163	0	0	0	0	0	0	0	0	0.61	0	0	1.12
AT1G09167	0	0	0	0	0	1.15	0	0	0.82	0.21	0	0
AT1G09170	8.17	5.93	5.61	7.13	5.04	5.54	16.84	14.2	12.44	11.53	9.61	9.63
AT1G09173	0	0	0	0	0	0	0	0	0	0	0	0
AT1G09176	0	0	0	0	0	0	5.41	16.08	15.77	12.34	16.87	16.51
AT1G09177	0	0	0	0	0	0	0	0	0	0	0	0
AT1G09180	36.18	48.04	38.52	33.84	38.7	35.75	201.1	216.19	147.77	140.18	80.44	146.31
AT1G09183	0	0	0	0	0	0	1.01	0	0	0	0	0
AT1G09187	0.31	0.26	0.61	0.3	0	0.71	0	0	0	0.32	0	0
AT1G09190	10.72	10.2	6.33	5.81	7.06	9.61	0.66	0.55	0.71	1.33	0.3	2.56
AT1G09193	0.21	0	0.33	0.16	0.46	0.24	1.46	3.67	9.79	7.17	6.93	0.15
AT1G09195	6.58	4.19	10.75	6.97	4.62	5.67	0.74	0	0.19	0.36	0.19	0.05
AT1G09197	0	0	0.31	0.31	0	0	0	0.63	0	0	0	0.2
AT1G09200	21.87	22.85	44.2	25.11	103.12	21.83	0.68	0.14	0.79	1.69	1.49	1.77
AT1G09207	0	0	0.43	0	0	0	0	0	0	0	0	0
AT1G09210	632.89	748.22	710.12	778.51	576.64	664.03	136.54	50.81	61.35	66.07	25.37	36.73
AT1G09213	0	0	0	0.4	0	0	0	0	0	0	0	0
AT1G09217	0	0	0	0	0	0	0	0	0	0	0.27	0.36
AT1G09220	5.57	4.06	4.48	2.57	5.44	4.6	0	0	0	0.18	0	0
AT1G09223	0	0	0	0	0	0	0	0	0	0	0	0
AT1G09227	0.8	1.45	0.98	0.78	0	0.3	0	0	0	0	0	0.14
AT1G09230	17.83	15.2	24.4	22.14	8.4	24.67	0.94	0.15	0.68	0.95	0.13	0.26
AT1G09233	0.11	0	0	0	0	0	0	0	0	0.5	0	0
AT1G09237	0	0	0	0	0	0	0	0	0	0	0	0
AT1G09240	0	0.21	0.14	0	0	0	0	0	0	0.07	0	0
AT1G09243	0	0	0	0	0	0	0	0	0	0	0	0
AT1G09245	0	0.19	0	3.06	0	0	164.34	130.8	50.7	16.58	1.47	3.61
AT1G09247	8.91	0.32	2.78	1.65	1.01	7.79	0.33	0.16	0	0	0	0
AT1G09250	0.77	0.77	0.53	0.75	0.37	0.24	0	0	0.06	0.08	0.08	0
AT1G09253	1	0	1.34	1.35	0	1.1	0	0.79	0	0	0	0
AT1G09257	1.98	0	1.8	2.76	0.82	3.7	2.52	0.6	2.44	1.7	2.39	0
AT1G09260	32.46	39	14.78	14.68	18.11	12.66	0	0	0	0.27	0	0
AT1G09263	0	0	0	0	0	0	0	0	0	0.57	0	0
AT1G09267	0.52	0.78	1.52	1.51	0.5	0.39	0	0	0.43	0	0	0
AT1G09270	69.87	69.14	67.53	82.73	70.21	71.89	72.02	38.83	30.66	27.25	15.58	30.08
AT1G09273	0	0	0	0	0	0	0	0	0	0	0	0
AT1G09277	0	0	0	0	0	0	0	0	0	0	0	0
AT1G09280	17.07	15.82	24.19	22.18	13.43	23.04	3.45	2.08	2.34	2.89	2.54	3.4
AT1G09283	0	0	0	0	0	0	0	0	0	0	0	0
AT1G09287	1.13	0.41	4	0	0.87	0.17	0.95	0	0	0	0.23	0.31
AT1G09290	60.11	59.75	60.89	58.26	41.91	65.89	1.62	0.36	0.18	2.16	0	0
AT1G09293	0	0	0	0	0	0	0	0	0	0	0	0
AT1G09297	0	0	0.57	0	0	0	0.51	1.23	0.54	0	0	0
AT1G09300	32.64	36.58	35.25	35.02	30.81	39.53	1.05	0.46	0.7	1.58	0.75	0.69
AT1G09303	0	0	0	0	0	0	0	0	0	0	0	0
AT1G09307	0	0	0	0	0	0	0	0	0	0	0	0
AT1G09310	1.43	0.4	1.21	2.19	0	0.31	0.26	0	0.25	0.64	0.72	0.23
AT1G09313	0	0	0	0	0	0	0	0	0	0	0	0
AT1G09317	0	0	0	0	0	0	0	0	0	0	0	0
AT1G09320	25.17	26.98	19.4	18.68	20.14	22.68	2.78	4.82	4	6.07	5.98	5.25
AT1G09323	0	0	0	0	0	0	0.15	0	0	0	0	0
AT1G09327	0.41	0	0.66	0.42	0	0.21	0	0	0.11	0.14	0	0
AT1G09330	90.56	68.94	86.63	104.26	109.41	93.03	87.44	85.41	49.08	43.43	34.06	33.49
AT1G09333	7.07	0	0	2.71	0	0	0	0	0	0	0	0
AT1G09337	0	0	0	0	0	0	0	0	0	0	0	0
AT1G09340	5.41	4.01	4.95	6.28	1.35	6.44	1.83	0.36	1.12	0.76	0.26	0.3
AT1G09343	0.69	0	0	0	0	0	0	0	0	0	0	0
AT1G09350	0.13	0.26	0.2	0	0	0	0	0	0	0	0	0
AT1G09353	0.18	2.12	0	0.19	0	0	0	0	0	0	0	0.12
AT1G09357	0	0	0	0	0	0.32	0.7	0	0	0	0	0
AT1G09360	0	0.17	0.37	0	0	0.29	0	0	0	0	0	0.13
AT1G09363	2.96	0.73	1.48	0.27	0.58	0.87	0.56	2.4	0.27	0	0.32	0.41
AT1G09367	0	0	0	0	0	0	0.51	0	0	0.63	0	0
AT1G09370	27.68	36.45	19.33	21.21	21.78	28.6	0.13	0.63	0	0	0	0
AT1G09373	0	0	0	0	0	0	0	0	0	0	0	0
AT1G09377	0	0	0	0	0	0	0	0	0.33	0	0	0
AT1G09380	0	0.18	0	0	0	0.32	0	0	0	0	0	0
AT1G09383	40.39	0	16.86	18.61	20.14	15.81	0.79	0.44	0.74	1.71	1.44	0
AT1G09387	0	0	0	0	0	0	0	0	0	0	0	0.18
AT1G09390	0	0	0	0.13	0.38	0	0	0	0	0	0.07	0
AT1G09393	0	0	0	0	0	0	0	0	0	0	0	0
AT1G09397	0	0	0	0	0	0	0	0	0	0	0	0
AT1G09400	0.23	0.79	0	0	0.49	0.31	0	0	0.14	0	0	0
AT1G09407	1.5	1.32	0.24	0.97	1.43	0.19	0.63	0	0	0.26	0.25	0
AT1G09410	5.47	6.21	3.28	4.37	1.75	6.36	0.18	0	0.07	0.18	0	0
AT1G09415	2.1	3.31	5.53	5.49	2.47	2.7	0.27	0	0	0	0	0
AT1G09417	0	0	0	0	0	0	49.46	41.68	33.93	54.4	33.61	68.28
AT1G09420	9.2	6.88	14.58	11.87	4.61	11.6	0.24	0	0.15	0.18	0.09	0
AT1G09421	0.55	0	3.85	0.76	0	0.69	0.09	0	0	0.23	0	0
AT1G09423	0	0	0	0.55	0	0	0	0	0	0	0	0
AT1G09427	1.24	1.16	1.06	2.15	1.02	2.18	0.67	0.27	0.66	0	0	0
AT1G09430	10.35	11.02	9.43	7.43	3.2	9.16	0.53	0.25	0	0.61	0.1	0
AT1G09433	0	0	0.54	0	0	0	0	0	0	0	0	0
AT1G09437	0.37	0	0.36	0	0	0	0	0	0	0	0	0
AT1G09440	0.74	0.65	0.1	0.26	0.16	0.45	0.05	0	0	0	0	0
AT1G09443	6.58	0	7.15	0.56	5.41	0.9	0	0.71	0	0	0.24	0
AT1G09447	2.24	0.81	2.51	3.43	2.76	0.24	2.42	0.32	2.38	3.33	2.56	0.2
AT1G09450	3.43	3.89	6.73	5.06	2.95	5.2	0	0	0.04	0.27	0	0
AT1G09453	0	0	0.05	0	0.23	0.86	0	0	0.13	0	0	0
AT1G09457	0	0	0	0	0	0	0	0	0	0	0	0
AT1G09460	0.55	0.61	0.75	0.61	0.2	0.1	0	0	0	0	0	0
AT1G09463	0.78	0	0	0	0	0	0	0	0	0	0	0
AT1G09467	0	15.95	0	0	0	0	0	0	0	0	0	0
AT1G09470	40.76	30.61	22.65	25.7	14.87	28.68	0.3	0	0.13	0.59	0	0.34
AT1G09473	0	0	0	0	0	0	0	0	0	0	0	0
AT1G09477	0	0	0	0	0	0	0	0	0	0	0	0
AT1G09480	0	0	0.16	0	0	0	0	0	0	0	0	0
AT1G09483	0	0	0	0.29	0	0	0	0	0	0.19	0	0
AT1G09487	0.57	0	0	0	0	0	0	0	0	0	0	0
AT1G09490	1.56	1.52	2.35	1.01	2.06	4.63	0	0	0.06	0.15	0	0
AT1G09493	0	0	0	0	0	0	0.12	0	0	0	0	0
AT1G09497	0	0	0	0	0	0	0	0	0	0	0	0
AT1G09500	0.35	0.15	0	0.31	0.3	0	0	0	0	0.07	0.31	0
AT1G09503	0	0	0	0	0	0	0	0	0	0	0	0
AT1G09507	0	0	0	0	0	0	0	0	0	0	0	0
AT1G09510	0	0.09	0.09	0.09	0	0	0	0	0	0	0	0
AT1G09513	0	0	0.36	0	0	0.28	0	0	0	0	0	0
AT1G09517	1.02	0	1.26	1.44	0.16	0.92	0.36	0	0	1.07	0.07	0
AT1G09520	34.37	44.13	28.7	32.86	28.2	46.25	2.75	0.43	3.71	3.32	1.12	2
AT1G09523	2.96	0	3.07	0	0	1.13	0	0.29	0.18	0	0	0
AT1G09527	0	0.22	0	0	0	0	0	0	0	0	0	0
AT1G09530	6.52	7.71	8.27	9.27	3.21	10.35	0.18	0	0.08	0.24	0	0
AT1G09533	9.91	4.97	2.78	4.13	5.41	2.16	1.19	1.41	0	0	0	1.08
AT1G09537	1.27	0	0.99	1.23	0.24	0.39	0	0	0.21	0	0	0
AT1G09540	0.88	0.32	0.43	0	0	0.05	0	0	0	0.07	0	0
AT1G09543	2.07	0.12	2.52	1.73	1.19	1.53	44.67	36.55	36.84	36.29	27.7	12.62
AT1G09547	0	0	0	0	0	0	0	0	0	0	0	0
AT1G09550	0.14	0.07	0	0	0	0.05	0	0	0	0	0	0
AT1G09553	0.3	0.25	4.26	0.67	0	0	0	0	0	0	0	0
AT1G09557	0	0	0	0	0	0	0	0	0	0	0	0
AT1G09560	6.34	9.65	9.09	9.34	7.63	12.83	1.02	0.81	0.54	0.93	0	0
AT1G09563	0	0	0	0.7	1.72	0	0	0.72	1.19	0	0	0
AT1G09567	0	0	0	0.7	1.72	0	0	0.72	1.19	0	0	0
AT1G09570	2.33	2.03	1.58	2.27	2.96	3.28	0.4	0.03	0.08	0.13	0.15	0
AT1G09573	0.39	0	0	0	0	0	0.33	0	0	0	0	0
AT1G09575	1.49	1.15	3.33	17.26	8.11	2.21	40.33	22.96	15.88	13.36	9.53	8.7
AT1G09577	0	0	0	0	0	0	0	0	0	0	0	0
AT1G09580	205.02	257.89	223	241.46	263.12	212.44	130.5	58.64	46.66	30.21	4.6	13.86
AT1G09583	0	0	0	0	0	0	1.44	0	0	1.79	0	2.88
AT1G09587	0	0	0	0	0	0	0	0	0.29	0	0	0
AT1G09590	591.98	685.4	745.62	597.64	511.71	708.56	11.57	6.63	6.42	21.25	1.26	0.95
AT1G09593	0	0	0	0	0	0	0	0	0	0	0	0
AT1G09597	0	0	0	0	0	0	0	0	0	0	0	0
AT1G09600	3.26	4.61	3.83	2.78	4.16	3.31	40.24	38.2	27.27	24.56	22.93	24.41
AT1G09603	0.41	0	0.69	0.34	1.51	0.56	1.97	1.15	1.02	1.23	0.34	0
AT1G09607	1.58	0	0.39	0	0	0	0	0	0	0	0	0
AT1G09610	0.17	0	1	0.58	0.41	0.52	0	0	0.14	0	0	0.06
AT1G09613	0.64	0	0.63	0	3.68	0.49	0	0	0	0	0	0
AT1G09617	0	0	0	0	0	0	0	0	0	0	0.12	0
AT1G09620	180.09	176.62	114.19	120.94	100.58	154.04	3.58	0.74	1.85	4.63	0.33	0.4
AT1G09623	0.37	0	0	0.42	0	0	0	0	0	0	0	0
AT1G09625	0	1.37	0.26	0.51	0	0.2	0	0	0	0	0	0
AT1G09627	0	0	0.13	0	0	0.08	0.07	0.18	0.07	0.28	0.22	0
AT1G09630	40.31	47.46	40.41	33.67	22.38	44.24	3.16	0.55	1.45	2.49	0.55	1.23
AT1G09633	0.29	0.49	0	0	0	0	0	0	0	0	0	0
AT1G09637	0	0	0	0.53	0	0	0	0	0.45	0	0	0
AT1G09640	287.63	295.22	247.1	213.14	226.63	269.37	11.59	6.18	5.64	6.74	0.48	0
AT1G09645	25.44	27.43	23.99	17.54	32.36	20.1	1.38	0.47	0.58	0.98	0.24	0.17
AT1G09647	1.39	1.42	0.68	2.03	0.66	0.53	0	0	0	1.44	0	0
AT1G09650	4.38	3.08	7.64	8.07	12.09	5.44	1.27	0.14	0.57	0.1	0	0.11
AT1G09653	0	1.28	0.39	0	0.38	0	0	0	0	0	0.79	0.24
AT1G09657	0.39	0	0	0	0	0	0	0.38	0	0.25	0	0
AT1G09660	190.65	203.78	254.88	215.21	158.2	250.29	5.75	2.9	2.33	8.55	0.68	0.63
AT1G09663	2.82	0.52	3.46	1.24	0.63	0.71	0.56	0	0.79	0	0	0
AT1G09665	0.18	0.17	0	0	0	0	0	0	0	0	0	0
AT1G09667	0.34	0.28	0.66	0	0	0	0.85	0	0.56	0	0	0
AT1G09673	0	0	0	0	1.57	0	0	0	0	0	0	0
AT1G09677	1.1	0.94	0.49	0.46	0.97	0.64	0	0	0	0	0	0.14
AT1G09680	6.56	6.46	5.47	4.75	4.19	5.21	0	0	0.31	0.29	0	0
AT1G09683	0	0	0	0	0	0	1.19	0.71	0.59	0	0	0
AT1G09687	5.5	4.99	1.08	3.21	2.1	2.52	6.46	13.16	10.01	6.86	2.2	9.02
AT1G09690	751.73	935.81	768.77	653.38	732.7	890.27	29.75	14.16	11.7	26.14	2.34	1.78
AT1G09693	0	0.82	0	0.54	0	0.43	0.47	0	0.46	0.58	0	0
AT1G09697	0	0	0	0	0	0	0	0	0	0	0	0
AT1G09700	54.21	40.25	42.31	40.4	25.72	46.8	0.59	0	0.13	0.49	0.31	0.08
AT1G09703	0	0	0	0	0	0	0.74	0	0	1.23	0	0
AT1G09710	9.18	10.05	7.76	8.73	5.13	8.97	11.47	5.49	10.99	9.87	7.6	9.29
AT1G09713	0	0	0	0	0	0	0	0.38	0	0	0.08	0
AT1G09717	0	0	0	0	0	0	0	0	0	0	0	0
AT1G09720	0	0.04	0.03	0.13	0.03	0.18	0.12	0	0.14	0.36	0.17	0.4
[truncated: 31,979 more rows]
