# Supplementary material for: Regulatory dynamics of gene expression in the developing male gametophyte of Arabidopsis
Source: Plant Reprod. 2022 Oct 25;36(3):213–41. doi: 10.1007/s00497-022-00452-5 (PMC10363097; doi:10.1007/s00497-022-00452-5)
Supplement: Supplementary file 2 — Supplementary file2 (XLSX 6685 kb) [file 497_2022_452_MOESM2_ESM.xlsx]

## Sheet: S2_description
Supplementary file 2	DEseq2 results from DGE analysis of pollen stage transitions and between Col-0 and Ler-0
	Each sheet includes DE genes in the particular transition. The columns are as follows:
GeneID	Araport gene ID
baseMean	mean expression of the gene in both compared stages
log2foldchange	the log2 scaled fold change of the particular gene between the two compared stages
lfcSE	standard error of the log2FoldChange estimate
stat	Wald statistic evaluation
pvalue	Wald test p-value
padj	Benjamini-Hochberg adjusted p-value
Gene Model Description	short description obtained from TAIR database
Gene Model Type	classification of the gene based on its type
Gene Symbol	commonly used gene symbol obtained from TAIR database

## Sheet: Col_UNM_BCP
GeneID	baseMean	log2FoldChange	lfcSE	stat	pvalue	padj	Gene Model Description	Gene Model Type	Gene Symbol
AT4G22490	136.709	-10.5135	3.90707	-2.69089	0.00712615	0.0333781	Bifunctional inhibitor/lipid-transfer protein/seed storage 2S albumin superfamily protein;(source:Araport11)	protein_coding
AT3G53140	92.1092	-9.94503	1.28693	-7.7277	1.09505e-14	1.87367e-12	Nicotinate N-methyltransferase involved in N-methylnicotinate formation.	protein_coding	NICOTINATE N-METHYLTRANSFERASE (NANMT)
AT3G02565	16.175	-7.43406	1.39291	-5.33709	9.44517e-08	2.96416e-06	Natural antisense transcript overlaps with AT3G12640;(source:Araport11)	antisense_rna
AT2G47935	13.7092	-7.19983	1.58081	-4.55453	5.25033e-06	9.50421e-05	transmembrane protein;(source:Araport11)	protein_coding
AT5G36110	11.4753	-6.94182	1.5499	-4.47889	7.50312e-06	0.000128382	Encodes a member of the CYP716A subfamily of cytochrome P450 monooxygenases with triterpene oxidizing activity catalyzing C-28 hydroxylation of alpha-amyrin, beta-amyrin, and lupeol, producing uvaol, erythrodiol, and betulin, respectively. Additionally, it shows carboxylation activity for the C-28 position of alpha- and beta-amyrin.	protein_coding	CYTOCHROME P450, FAMILY 716, SUBFAMILY A, POLYPEPTIDE 1 (CYP716A1)
AT2G22330	11.2265	-6.9113	1.5091	-4.57976	4.65516e-06	8.62519e-05	Encodes a cytochrome P450. Involved in tryptophan metabolism. Converts Trp to indole-3-acetaldoxime (IAOx), a precursor to IAA and indole glucosinolates. The mRNA is cell-to-cell mobile.	protein_coding	CYTOCHROME P450, FAMILY 79, SUBFAMILY B, POLYPEPTIDE 3 (CYP79B3)
AT5G06665	10.3946	-6.79803	1.49109	-4.55909	5.13746e-06	9.31703e-05	Natural antisense transcript overlaps with AT5G44920;(source:Araport11)	antisense_long_noncoding_rna
AT4G13575	7.04698	-6.23741	1.77719	-3.50971	0.000448591	0.00381458	hypothetical protein;(source:Araport11)	protein_coding
AT2G25630	12.4967	-6.07786	1.54601	-3.93131	8.4483e-05	0.000977865	beta glucosidase 14;(source:Araport11)	protein_coding	BETA GLUCOSIDASE 14 (BGLU14)
AT1G67750	11.5511	-5.96237	1.54231	-3.86587	0.000110692	0.00121613	Pectate lyase family protein;(source:Araport11)	protein_coding
AT1G08465	10.7342	-5.85856	1.60128	-3.65867	0.000253532	0.00239498	Member of the YABBY family of Arabidopsis proteins involved in the abaxial cell fate specification in lateral organs	protein_coding	YABBY2 (YAB2)
AT1G23760	10.5829	-5.83801	1.47553	-3.95656	7.60371e-05	0.000894846	Encodes aromatic rich glycoprotein JP630.	protein_coding	(JP630)
AT5G26250	17.1523	-5.63851	1.48895	-3.7869	0.000152536	0.00157972	Sugar transporter expressed strongly in pollen and pollen tubes.	protein_coding	SUGAR TRANSPORT PROTEIN 8 (STP8)
AT4G24140	8.89266	-5.58071	1.85434	-3.00954	0.00261643	0.0154539	alpha/beta-Hydrolases superfamily protein;(source:Araport11)	protein_coding
AT1G19370	8.77369	-5.55963	1.56185	-3.55964	0.000371357	0.00327627	membrane protein;(source:Araport11)	protein_coding
AT5G28885	23.316	-5.50808	1.09163	-5.04574	4.51764e-07	1.16201e-05	hypothetical protein;(source:Araport11)	protein_coding
AT4G12860	36.4513	-5.38704	0.958971	-5.61753	1.93712e-08	7.23276e-07	EF hand calcium-binding protein family;(source:Araport11)	protein_coding	UNFERTILIZED EMBRYO SAC 14 (UNE14)
AT2G26170	7.75461	-5.3737	1.88525	-2.85039	0.00436662	0.0230601	Encodes a protein with similarity to thromboxane-A synthase, member of the CYP711A cytochrome P450 family. MAX1 is a specific repressor of vegetative axillary buds generated by the axillary meristem. Expressed in vascular traces in the rosette stem and axillary buds throughout plant development. Mutants have increased axillary branches. Along with MAX3,4 thought to mediate control of shoot branch…	protein_coding	CYTOCHROME P450, FAMILY 711, SUBFAMILY A, POLYPEPTIDE 1 (CYP711A1)
AT2G28790	47.247	-5.31068	1.01727	-5.22054	1.78398e-07	5.16225e-06	Pathogenesis-related thaumatin superfamily protein;(source:Araport11)	protein_coding
AT4G14650	7.06138	-5.24579	1.61732	-3.2435	0.0011807	0.00834209	hypothetical protein;(source:Araport11)	protein_coding
AT1G28600	7.03445	-5.24097	1.62561	-3.22399	0.00126417	0.00881643	GDSL-motif esterase/acyltransferase/lipase. Enzyme group with broad substrate specificity that may catalyze acyltransfer or hydrolase reactions with lipid and non-lipid substrates.	protein_coding
AT1G14440	6.60381	-5.149	1.96513	-2.62019	0.00878816	0.0389988	homeobox protein 31;(source:Araport11)	protein_coding	HOMEOBOX PROTEIN 31 (HB31)
AT1G57570	16.846	-4.99832	1.15185	-4.33937	1.42893e-05	0.0002228	Mannose-binding lectin superfamily protein;(source:Araport11)	protein_coding
AT2G15090	10.3334	-4.9339	1.73504	-2.84367	0.00445969	0.0234063	Encodes KCS8, a member of the 3-ketoacyl-CoA synthase family involved in the biosynthesis of VLCFA (very long chain fatty acids). The mRNA is cell-to-cell mobile.	protein_coding	3-KETOACYL-COA SYNTHASE 8 (KCS8)
AT3G27250	15.1529	-4.87564	1.16116	-4.19892	2.68191e-05	0.000374003	ABA&#8208;induced transcription repressor that acts as feedback regulator in ABA signalling.	protein_coding	(AITR1)
AT2G32890	2583.99	-4.86012	0.678959	-7.1582	8.17449e-13	9.4064e-11	Member of a diversely expressed predicted peptide family showing sequence similarity to tobacco Rapid Alkalinization Factor (RALF), and is believed to play an essential role in the physiology of Arabidopsis. Consists of a single exon and is characterized by a conserved C-terminal motif and N-terminal signal peptide. This gene is contained within a highly AT-rich repetitive sequence region.	protein_coding	RALF-LIKE 17 (RALFL17)
AT3G48360	15.0808	-4.82379	1.22697	-3.93147	8.44288e-05	0.000977814	Encodes a protein (BT2) that is an essential component of the TAC1-mediated telomerase activation pathway. Acts redundantly with BT3 and BT1 during female gametophyte development and with BT3 during male gametophyte development. BT2 also mediates multiple responses to nutrients, stresses, and hormones.	protein_coding	BTB AND TAZ DOMAIN PROTEIN 2 (bt2)
AT4G19230	104.842	-4.80087	1.28679	-3.73088	0.000190811	0.00190588	Encodes a protein with ABA 8'-hydroxylase activity, involved in ABA catabolism. Member of the CYP707A gene family. CYP707A1 appears to play an important role in determining the ABA levels in dry seeds. Gene involved in postgermination growth. Overexpression of CYP707A1 leads to a decrease in ABA levels and a reduction in after-ripening period to break dormancy.	protein_coding	CYTOCHROME P450, FAMILY 707, SUBFAMILY A, POLYPEPTIDE 1 (CYP707A1)
AT4G07285	18.0932	-4.76467	1.19416	-3.99	6.60744e-05	0.000795683	Natural antisense transcript overlaps with AT4G24805;(source:Araport11)	antisense_long_noncoding_rna
AT3G23190	13.8779	-4.7427	1.26228	-3.75724	0.000171799	0.00174883	HR-like lesion-inducing protein-like protein;(source:Araport11)	protein_coding
AT1G21529	8.87971	-4.64891	1.48232	-3.13623	0.00171132	0.0110988	DRIR is a 755 nt long non coding RNA. Over-expression results in plants with increased salt and drought tolerance and ABA sensitivity. DRIR probably regulates the accumulation of genes involved in drought stress response. DRIR likely acts as a regulator of drought stress responsive gene expression.	other_rna	DROUGHT INDUCED LNCRNA (DRIR)
AT1G28570	44.418	-4.6467	0.662872	-7.00994	2.38414e-12	2.45616e-10	SGNH hydrolase-type esterase superfamily protein;(source:Araport11)	protein_coding
AT1G22490	20.7439	-4.64091	1.06993	-4.33757	1.44069e-05	0.00022408	basic helix-loop-helix (bHLH) DNA-binding superfamily protein;(source:Araport11)	protein_coding	(BHLH094)
AT5G47530	33.3828	-4.61849	0.820704	-5.62747	1.82868e-08	6.88379e-07	Auxin-responsive family protein;(source:Araport11)	protein_coding
AT1G27620	17.3537	-4.6147	1.07167	-4.3061	1.66159e-05	0.000249419	HXXXD-type acyl-transferase family protein;(source:Araport11)	protein_coding
AT1G01110	8.03574	-4.55338	1.59051	-2.86284	0.00419864	0.0223954	Member of IQ67 (CaM binding) domain containing family.	protein_coding	IQ-DOMAIN 18 (IQD18)
AT2G05642	32.2392	-4.54475	0.814529	-5.5796	2.41069e-08	8.80057e-07	Nucleic acid-binding, OB-fold-like protein;(source:Araport11)	protein_coding
AT4G32208	151.346	-4.50022	1.57036	-2.86573	0.00416054	0.0222404	heat shock protein 70 (Hsp 70) family protein;(source:Araport11)	protein_coding
AT5G52190	48.8804	-4.46152	1.46192	-3.05183	0.00227449	0.0137921	Sugar isomerase (SIS) family protein;(source:Araport11)	protein_coding
AT5G57390	7.64139	-4.42158	1.68366	-2.62617	0.00863513	0.0384837	Encodes a member of the AP2 family of transcriptional regulators. May be involved in germination and seedling growth. Mutants are resistant to ABA analogs and are resistant to high nitrogen concentrations.essential for the developmental transition between the embryonic and vegetative phases in plants. Overexpression results in the formation of somatic embryos on cotyledons. It is also required to…	protein_coding	AINTEGUMENTA-LIKE 5 (AIL5)
AT4G00295	246.239	-4.39453	0.400269	-10.9789	4.82542e-28	8.6318e-25	fringe-like protein;(source:Araport11)	protein_coding
AT1G26558	22.6474	-4.35194	0.89385	-4.86876	1.12299e-06	2.53116e-05	other_RNA;(source:Araport11)	other_rna
AT1G17610	6.67107	-4.33324	1.6857	-2.57059	0.0101526	0.0435237	TN-type protein that controls temperature-dependent growth and defense responses .Mutant accumulates steryl-esters at low temperatures and shows temperature dependent activation of defense responses..	protein_coding	CHILLING SENSITIVE 1 (CHS1)
AT5G57810	3892.78	-4.2923	0.480538	-8.93228	4.17327e-19	1.86631e-16	Member of TETRASPANIN family	protein_coding	TETRASPANIN15 (TET15)
AT1G06987	23.9232	-4.29184	0.946498	-4.53444	5.77573e-06	0.000102999	None;(source:Araport11)	long_noncoding_rna
AT4G10960	13.6935	-4.27919	1.18688	-3.60541	0.000311661	0.00283054	Encodes a protein with UDP-D-glucose 4-epimerase activity.	protein_coding	UDP-D-GLUCOSE/UDP-D-GALACTOSE 4-EPIMERASE 5 (UGE5)
AT4G26130	6.62275	-4.26318	1.67855	-2.5398	0.0110917	0.0465058	cotton fiber protein;(source:Araport11)	protein_coding
AT4G02180	19.7664	-4.24869	0.878426	-4.83671	1.32005e-06	2.8925e-05	DC1 domain-containing protein;(source:Araport11)	protein_coding
AT5G45570	9.30375	-4.23038	1.46343	-2.89073	0.00384343	0.0208742	Ulp1 protease family protein;(source:Araport11)	protein_coding
AT3G29639	17.041	-4.20604	0.964	-4.36311	1.28226e-05	0.000202333	hypothetical protein;(source:Araport11)	protein_coding
AT5G40630	152.323	-4.19722	0.395527	-10.6117	2.62927e-26	3.2335e-23	Ubiquitin-like superfamily protein;(source:Araport11)	protein_coding
AT1G22470	10.4976	-4.18816	1.4817	-2.82659	0.00470463	0.0244458	Hypothetical protein;(source:Araport11). Target of SR45.	protein_coding
AT1G75040	25.3355	-4.18717	0.915739	-4.57245	4.82055e-06	8.86485e-05	Thaumatin-like protein involved in response to pathogens. mRNA level of the PR-5 gene (At1g75040)is significantly changed after cutting the inflorescence stem indicating the existence of a network of signal transducing pathways as other stress-regulated genes (At5g01410, At3g17800, At1g29930)do not response to the treatment. The mRNA is cell-to-cell mobile.	protein_coding	PATHOGENESIS-RELATED GENE 5 (PR5)
AT2G08730	10.2513	-4.16299	1.34286	-3.10009	0.00193461	0.0121893	Natural antisense transcript overlaps with AT2G35420;(source:Araport11)	antisense_long_noncoding_rna
AT3G18715	31.3552	-4.16107	0.910448	-4.57035	4.86914e-06	8.92805e-05	Similar to Inflorescance deficient in abscission (IDA). Involved in floral organ abscission.	protein_coding	INFLORESCENCE DEFICIENT IN ABSCISSION (IDA)-LIKE 4 (IDL4)
AT4G14103	34.8447	-4.15527	0.776164	-5.35359	8.62268e-08	2.72341e-06	F-box/RNI-like superfamily protein;(source:Araport11)	protein_coding
AT5G45875	172.056	-4.15408	0.527344	-7.87735	3.3439e-15	6.45077e-13	Encodes a member of a family of small, secreted, cysteine rich proteins with sequence similarity to SCR (S locus cysteine-rich protein).	protein_coding	SCR-LIKE 27 (SCRL27)
AT1G35720	1812.03	-4.14842	0.529727	-7.83124	4.83067e-15	8.88347e-13	Encodes a member of the annexin gene family, a diverse, multigene family of calcium-dependent, membrane-binding proteins. The protein was determined to have peroxidase activity. This activity is thought to be dependent on the presence of post-translational modifications (most likely phosphorylation). The protein was shown to be present as a mixture of monomer and homodimer. The homodimerization s…	protein_coding	ANNEXIN 1 (ANNAT1)
AT3G06360	69.428	-4.14686	1.31592	-3.15131	0.0016254	0.010661	Encodes an arabinogalactan-protein (AGP27).	protein_coding	ARABINOGALACTAN PROTEIN 27 (AGP27)
AT1G47980	5023.28	-4.13913	0.535422	-7.73059	1.07046e-14	1.84768e-12	desiccation-like protein;(source:Araport11)	protein_coding
AT2G04480	140.372	-4.11196	0.442804	-9.28617	1.59934e-20	8.50547e-18	hypothetical protein;(source:Araport11)	protein_coding
AT2G04020	492.224	-4.10861	0.665532	-6.17342	6.68263e-10	3.83365e-08	GDSL-motif esterase/acyltransferase/lipase. Enzyme group with broad substrate specificity that may catalyze acyltransfer or hydrolase reactions with lipid and non-lipid substrates.	protein_coding
AT5G03960	562.589	-4.10627	0.578111	-7.10291	1.22155e-12	1.34282e-10	Member of IQ67 (CaM binding) domain containing family.	protein_coding	IQ-DOMAIN 12 (IQD12)
AT3G53075	497.093	-4.07323	0.657628	-6.19381	5.87265e-10	3.3926e-08	D-galactoside/L-rhamnose binding SUEL lectin protein;(source:Araport11)	protein_coding
AT4G11030	1563.46	-4.07016	0.45843	-8.87847	6.77888e-19	2.77892e-16	AMP-dependent synthetase and ligase family protein;(source:Araport11)	protein_coding	LONG-CHAIN ACYL-COENZYME A SYNTHETASE 5 (LACS5)
AT4G21020	8.63849	-4.04155	1.32571	-3.04858	0.00229925	0.0138993	Late embryogenesis abundant protein (LEA) family protein;(source:Araport11)	protein_coding
AT3G46770	11.3566	-4.04007	1.24424	-3.24701	0.00116623	0.0082617	AP2/B3-like transcriptional factor family protein;(source:Araport11)	protein_coding
AT3G43833	57.9046	-4.03951	0.706203	-5.72004	1.06499e-08	4.27668e-07	hypothetical protein;(source:Araport11)	protein_coding
AT2G16505	1321.75	-4.03817	0.599189	-6.7394	1.59046e-11	1.42252e-09	Encodes a Maternally expressed gene (MEG) family protein. Expressed in pollen and involved in pollen-stigma interaction.	protein_coding	POLLEN COAT PROTEIN B CLASS DELTA (PCP-BDELTA)
AT3G58120	35.8103	-4.00816	0.719153	-5.57345	2.49744e-08	9.08358e-07	Encodes a member of the BZIP family of transcription factors. Forms heterodimers with the related protein AtbZIP34. Binds to G-boxes in vitro and is localized to the nucleus in onion epidermal cells.	protein_coding	(BZIP61)
AT4G10895	535.566	-4.00231	0.69806	-5.73348	9.8393e-09	4.00845e-07	Plant self-incompatibility protein S1 family;(source:Araport11)	protein_coding
AT1G36920	34.3266	-3.99105	0.759451	-5.25518	1.4788e-07	4.39552e-06	hypothetical protein;(source:Araport11)	protein_coding
AT1G63220	740.001	-3.97661	0.559119	-7.11228	1.14144e-12	1.26893e-10	Calcium-dependent lipid-binding (CaLB domain) family protein;(source:Araport11)	protein_coding
AT2G24080	8.65632	-3.96497	1.26753	-3.1281	0.00175942	0.0113397	F-box protein (DUF295);(source:Araport11)	protein_coding	F-BOX/DUF295 BRASSICEAE-SPECIFIC 15 (ATFDB15)
AT3G03945	19.8081	-3.96007	0.852574	-4.64484	3.40338e-06	6.58488e-05	None;(source:Araport11)	long_noncoding_rna
AT3G21990	1764.56	-3.95496	0.616277	-6.4175	1.38529e-10	1.01332e-08	cysteine-rich repeat secretory-like protein (DUF26);(source:Araport11)	protein_coding
AT2G16980	40.3069	-3.9548	0.723619	-5.46531	4.62096e-08	1.57313e-06	Major facilitator superfamily protein;(source:Araport11)	protein_coding
AT1G18193	27.8646	-3.95188	0.808925	-4.88535	1.03244e-06	2.36224e-05	hypothetical protein;(source:Araport11)	protein_coding
AT5G65158	172.873	-3.94324	0.48668	-8.10231	5.39239e-16	1.21961e-13	Lipase/lipooxygenase, PLAT/LH2 family protein;(source:Araport11)	protein_coding	PLAT DOMAIN PROTEIN 3 (PLAT3)
AT5G50360	41.2536	-3.93245	0.813363	-4.83481	1.33275e-06	2.9106e-05	ABA&#8208;induced transcription repressor that acts as feedback regulator in ABA signalling.	protein_coding	ABA-INDUCED TRANSCRIPTION REPRESSOR 5 (AITR5)
AT1G50310	8392.13	-3.90804	0.58816	-6.64452	3.04203e-11	2.61389e-09	Sucrose transporter, expressed in pollen tubes.	protein_coding	SUGAR TRANSPORTER 9 (STP9)
AT3G56240	207.248	-3.89871	0.489188	-7.96975	1.58994e-15	3.364e-13	CCH protein belongs to a family of eukaryotic proteins that participate in intracellular copper homeostasis by delivering this metal to the secretory pathway; mainly located along the vascular bundles of senescing leaves and petioles as well as in stem sieve elements; hypothesized to have a role in copper mobilization from decaying organs towards reproductive structures, as a result of metallopro…	protein_coding	COPPER CHAPERONE (CCH)
AT3G47980	57.78	-3.89108	0.736495	-5.28323	1.26924e-07	3.87205e-06	Integral membrane HPP family protein. Putative nitrate transporter.	protein_coding	(ATNITR2;2)
AT5G04815	8.56002	-3.87881	1.40829	-2.75427	0.00588233	0.0289217	None;(source:Araport11)	long_noncoding_rna
AT5G40210	18.3483	-3.85554	0.951952	-4.05014	5.11869e-05	0.000637472	nodulin MtN21-like transporter family protein	protein_coding	USUALLY MULTIPLE ACIDS MOVE IN AND OUT TRANSPORTERS 42 (UMAMIT42)
AT3G48208	216.947	-3.83032	0.432879	-8.84847	8.87282e-19	3.42334e-16	Encodes a Plant thionin family protein	protein_coding
AT1G04670	1178.1	-3.83005	0.611067	-6.2678	3.66193e-10	2.29477e-08	hypothetical protein;(source:Araport11)	protein_coding
AT4G02140	1595.38	-3.81882	0.601382	-6.35007	2.15221e-10	1.47871e-08	hypothetical protein;(source:Araport11)	protein_coding
AT4G10115	495.963	-3.81814	0.749268	-5.09583	3.47219e-07	9.24523e-06	Encodes a member of a family of small, secreted, cysteine rich proteins with sequence similarity to SCR (S locus cysteine-rich protein).	protein_coding	SCR-LIKE 20 (SCRL20)
AT1G64480	30.6929	-3.81575	0.715721	-5.33133	9.74966e-08	3.04514e-06	calcineurin B-like protein 8, member of plant-specific family of calcium sensor proteins containing 3 EF-hand motifs	protein_coding	CALCINEURIN B-LIKE PROTEIN 8 (CBL8)
AT4G04077	9010.92	-3.81547	0.552897	-6.90087	5.16861e-12	5.03479e-10	Natural antisense transcript overlaps with AT4G04078;(source:Araport11)	antisense_long_noncoding_rna
AT2G35930	11.9589	-3.81524	1.23673	-3.08495	0.00203584	0.012652	Encodes a cytoplasmically localized U-box domain containing E3 ubiquitin ligase that is involved in the response to water stress and acts as a negative regulator of PAMP-triggered immunity.	protein_coding	PLANT U-BOX 23 (PUB23)
AT5G02440	17.3265	-3.80706	0.890483	-4.27527	1.90902e-05	0.000279444	60S ribosomal protein L36;(source:Araport11)	protein_coding
AT3G21320	345.921	-3.7836	0.395194	-9.57405	1.02803e-21	6.46649e-19	EARLY FLOWERING protein;(source:Araport11)	protein_coding
AT1G36922	30.5012	-3.77459	0.843982	-4.47236	7.7362e-06	0.000131797	hypothetical protein;(source:Araport11)	protein_coding
AT4G08630	298.963	-3.76977	0.664361	-5.67428	1.39275e-08	5.44834e-07	fas-binding factor-like protein;(source:Araport11)	protein_coding
AT5G13350	355.807	-3.75757	0.681849	-5.51085	3.57106e-08	1.25928e-06	Auxin-responsive GH3 family protein;(source:Araport11)	protein_coding
AT1G70390	7.90035	-3.75696	1.4259	-2.63481	0.00841845	0.0377765	F-box and associated interaction domains-containing protein;(source:Araport11)	protein_coding
AT3G45730	9.73544	-3.74974	1.1636	-3.22252	0.00127067	0.00884122	hypothetical protein;(source:Araport11)	protein_coding
AT2G13547	25.837	-3.74798	0.826581	-4.53432	5.77887e-06	0.000102999	hypothetical protein;(source:Araport11)	protein_coding
AT5G46650	133.993	-3.73723	0.464186	-8.05115	8.20166e-16	1.75417e-13	RING/U-box superfamily protein;(source:Araport11)	protein_coding	ARABIDOPSIS T??XICOS EN LEVADURA 30 (ATL30)
AT1G26320	706.126	-3.73047	0.567273	-6.57616	4.82767e-11	3.99135e-09	Zinc-binding dehydrogenase family protein;(source:Araport11)	protein_coding
AT3G28200	16.8512	-3.72963	1.02331	-3.64466	0.000267741	0.00249803	Peroxidase superfamily protein;(source:Araport11)	protein_coding
AT1G12600	520.501	-3.72882	0.643177	-5.79749	6.73134e-09	2.90466e-07	UDP-N-acetylglucosamine (UAA) transporter family;(source:Araport11)	protein_coding
AT2G31985	233.083	-3.72698	0.4419	-8.43399	3.34082e-17	9.52716e-15	lipoprotein (DUF1264);(source:Araport11)	protein_coding
AT1G52343	492.139	-3.725	0.337829	-11.0263	2.85349e-28	6.23867e-25	transmembrane protein;(source:Araport11)	protein_coding
AT3G54810	12.1404	-3.72015	1.33164	-2.79365	0.00521165	0.0264303	Encodes a protein containing a GATA type zinc finger domain that is expressed in the embryo axis and involved in germination. Mutants have a reduced rate of germination even when stratified.	protein_coding	BLUE MICROPYLAR END 3 (BME3)
AT2G07560	11657	-3.68521	0.513396	-7.1781	7.06853e-13	8.27901e-11	H[+]-ATPase 6;(source:Araport11)	protein_coding	H(+)-ATPASE 6 (HA6)
AT1G71695	16.3225	-3.67922	1.30512	-2.81907	0.00481635	0.0249136	Peroxidase superfamily protein;(source:Araport11)	protein_coding
AT2G22810	200.601	-3.66625	0.430888	-8.50859	1.76058e-17	5.32968e-15	key regulatory enzyme in the biosynthesis of the plant hormone ethylene. ACS4 is specifically induced by indoleacetic acid (IAA).	protein_coding	1-AMINOCYCLOPROPANE-1-CARBOXYLATE SYNTHASE 4 (ACS4)
AT4G26470	324.427	-3.6662	0.419885	-8.73145	2.51436e-18	9.16204e-16	Calcium-binding EF-hand family protein;(source:Araport11)	protein_coding
AT2G44840	11.6734	-3.66184	1.30122	-2.81415	0.00489062	0.0252207	encodes a member of the ERF (ethylene response factor) subfamily B-3 of ERF/AP2 transcription factor family. The protein contains one AP2 domain. There are 18 members in this subfamily including ATERF-1, ATERF-2, AND ATERF-5. The mRNA is cell-to-cell mobile.	protein_coding	ETHYLENE-RESPONSIVE ELEMENT BINDING FACTOR 13 (ERF13)
AT2G34655	1203.18	-3.66002	0.579175	-6.31938	2.6262e-10	1.75172e-08	hypothetical protein;(source:Araport11)	protein_coding
AT4G08685	38.3179	-3.6581	0.717453	-5.09873	3.41936e-07	9.14169e-06	Encodes a protein, expressed in leaves, with similarity to pollen allergens. The mRNA is cell-to-cell mobile.	protein_coding	(SAH7)
AT2G26610	172.803	-3.65122	0.363473	-10.0454	9.62992e-24	8.61309e-21	Transducin family protein / WD-40 repeat family protein;(source:Araport11)	protein_coding
AT1G48720	8.68421	-3.65092	1.2366	-2.95239	0.00315324	0.0178448	Copia-like polyprotein/retrotransposon;(source:Araport11)	protein_coding
AT4G02500	414.391	-3.63276	0.385058	-9.4343	3.93619e-21	2.21293e-18	Encodes a protein with xylosyltransferase activity, which is specific for UDP-xylose as donor substrate and for oligosaccharides with a degree of polymerization >4. Although the enzyme utilizes either cellopentaose or cellohexaose, its activity is four-fold higher with cellohexaose as an acceptor compared to cellopentaose. The enzyme is able to add several xylosyl residues to the acceptor forming…	protein_coding	UDP-XYLOSYLTRANSFERASE 2 (XT2)
AT3G51670	13.5384	-3.63273	1.23642	-2.93811	0.00330222	0.0185069	PATLs belong to a family of proteins having a Golgi dynamics (GOLD) domain in tandem with the Sec14p-like domain. PATLs are auxin regulated. Quadruple mutants (patl2456) show altered PIN1 lateralization in root endodermis cells.	protein_coding	(PATL6)
AT2G22840	8.68425	-3.62622	1.25527	-2.8888	0.00386711	0.0209854	Growth regulating factor encoding transcription activator. One of the nine members of a GRF gene family, containing nuclear targeting domain. Mutants result in smaller leaves indicating the role of the gene in leaf development. Expressed in root, shoot and flower	protein_coding	GROWTH-REGULATING FACTOR 1 (GRF1)
AT2G33690	432.063	-3.61514	0.734812	-4.91982	8.66248e-07	2.04624e-05	Late embryogenesis abundant protein, group 6;(source:Araport11)	protein_coding
AT1G13390	127.412	-3.61102	0.499488	-7.22944	4.84991e-13	5.85471e-11	translocase subunit seca;(source:Araport11)	protein_coding
AT3G59510	83.9349	-3.60624	0.462381	-7.79927	6.22669e-15	1.12406e-12	Leucine-rich repeat (LRR) family protein;(source:Araport11)	protein_coding
AT1G07645	365.522	-3.59894	0.373476	-9.63635	5.61477e-22	3.68273e-19	Ortholog of HC205/ Xhdsi-1voc from Xerophyta humilis. Member of VOC metalloenzyme superfamily. Not involved in response to abiotic stress, unlike its Xerophyta ortholog.	protein_coding	DESICCATION-INDUCED 1VOC SUPERFAMILY PROTEIN (DSI-1VOC)
AT1G58590	9.18017	-3.59313	1.34155	-2.67834	0.00739871	0.0343359	other_RNA;(source:Araport11)	other_rna
AT3G05960	3806.83	-3.59091	0.622834	-5.76543	8.14481e-09	3.39545e-07	Encodes a hexose sugar transporter that is expressed in pollen. STP6 may play a role in providing sugars during late pollen maturation or pollen tube germination.	protein_coding	SUGAR TRANSPORTER 6 (STP6)
AT1G54870	523.483	-3.58709	0.561548	-6.38785	1.68231e-10	1.19505e-08	ChlADR is an aldehyde reductase that catalyzes the reduction of the aldehyde carbonyl groups on saturated and alpha,beta-unsaturated aldehydes with more than 5 carbons in vitro. The N-terminal region of this protein directs GFP to the chloroplast where where ChlADR likely helps to maintain the photosynthetic process by detoxifying reactive carbonyls formed during lipid peroxidation. In addition, …	protein_coding
AT2G16030	176.019	-3.58401	0.510678	-7.01813	2.24858e-12	2.36606e-10	S-adenosyl-L-methionine-dependent methyltransferases superfamily protein;(source:Araport11)	protein_coding
AT3G01345	11.6704	-3.58185	1.1294	-3.17145	0.00151678	0.0101069	Expressed protein;(source:Araport11)	protein_coding
AT5G23460	58.2793	-3.57662	0.549178	-6.51269	7.3817e-11	5.74109e-09	hypothetical protein;(source:Araport11)	protein_coding
AT3G57010	184.251	-3.57591	0.437363	-8.17608	2.93236e-16	6.78824e-14	Calcium-dependent phosphotriesterase superfamily protein;(source:Araport11)	protein_coding
AT3G48510	50.0236	-3.57106	0.647526	-5.51493	3.48915e-08	1.23482e-06	ABA&#8208;induced transcription repressor that acts as feedback regulator in ABA signalling.	protein_coding
AT3G22360	569.687	-3.56456	0.331582	-10.7501	5.91668e-27	8.31589e-24	encodes an alternative oxidase whose expression is limited to flowers and floral buds.	protein_coding	ALTERNATIVE OXIDASE 1B (AOX1B)
AT2G28840	735.425	-3.55497	0.273997	-12.9745	1.70737e-38	3.35958e-34	hypothetical protein;(source:Araport11)	protein_coding	XB3 ORTHOLOG 1 IN ARABIDOPSIS THALIANA (XBAT31)
AT2G22950	761.828	-3.55093	0.562624	-6.31137	2.76579e-10	1.82626e-08	Encodes a putative auto-regulated Ca2+-ATPase located in the plasma membrane involved in transporting Ca2+ outside developing pollen grains. This activity is important to support normal pollen development, particularly the progression to uninucleated microspores to bicellular pollen grains.	protein_coding	AUTO-REGULATED CA2+-ATPASE 7 (ACA7)
AT3G15534	6.57459	-3.54808	1.34681	-2.63442	0.00842808	0.0378024	hypothetical protein;(source:Araport11)	protein_coding
AT2G37770	455.926	-3.53977	0.659609	-5.36646	8.02963e-08	2.55662e-06	Encodes an NADPH-dependent aldo-keto reductase that can act on a wide variety of substrates in vitro including saturated and unsaturated aldehydes, steroids, and sugars. GFP-tagged AKR4C9 localizes to the chloroplast where it may play a role in detoxifying reactive carbonyl compounds that threaten to impair the photosynthetic process. Transcript levels for this gene are up-regulated in response t…	protein_coding	CHLOROPLASTIC ALDO-KETO REDUCTASE (ChlAKR)
AT3G21900	128.702	-3.53556	0.493437	-7.16517	7.76907e-13	8.99247e-11	Receptor-like protein kinase-related family protein;(source:Araport11)	protein_coding
AT4G32714	1513.39	-3.53206	0.619374	-5.70263	1.1797e-08	4.69897e-07	Encodes a member of a family of small, secreted, cysteine rich proteins with sequence similarity to SCR (S locus cysteine-rich protein).	protein_coding	SCR-LIKE 25 (SCRL25)
AT3G61910	27.7692	-3.52106	0.858655	-4.10067	4.11959e-05	0.000533648	NAC transcription factor NST2. NST1 and NST2 are redundant in regulating secondary wall thickening in anther walls. NST2 promoter was particularly strong in anther tissue.	protein_coding	NAC DOMAIN PROTEIN 66 (NAC066)
AT4G30280	10.6708	-3.52101	1.24886	-2.81938	0.0048117	0.0249026	Encodes a xyloglucan endotransglucosylase/hydrolase with only only the endotransglucosylase (XET; EC 2.4.1.207) activity towards xyloglucan and non-detectable endohydrolytic (XEH; EC 3.2.1.151) activity. Expressed in the mature or basal regions of both the main and lateral roots, but not in the tip of these roots where cell division occurs.	protein_coding	XYLOGLUCAN ENDOTRANSGLUCOSYLASE/HYDROLASE 18 (XTH18)
AT3G60520	152.505	-3.51247	0.442166	-7.94378	1.96118e-15	4.0198e-13	zinc ion-binding protein;(source:Araport11)	protein_coding
AT1G23730	1859.73	-3.49162	0.597215	-5.8465	5.02015e-09	2.23994e-07	beta carbonic anhydrase 3;(source:Araport11)	protein_coding	BETA CARBONIC ANHYDRASE 3 (BCA3)
AT5G14780	231.214	-3.48927	0.403176	-8.65444	4.95331e-18	1.65197e-15	Encodes a NAD-dependent formate dehydrogenase.	protein_coding	FORMATE DEHYDROGENASE (FDH)
AT5G01075	11.2322	-3.48881	1.31716	-2.64874	0.00807916	0.036706	Encodes a small ER-localized protein that is strongly expressed in seeds and regulates both embryo development and accumulation of storage compounds. At the cellular level, TWS1 is responsible for cuticle deposition on epidermal cells and organization of the endomembrane system.	protein_coding	TWISTED SEED1 (TWS1)
AT1G61080	357.807	-3.48532	0.32992	-10.5641	4.36995e-26	5.05809e-23	Hydroxyproline-rich glycoprotein family protein;(source:Araport11)	protein_coding
AT3G58200	56.4037	-3.44494	0.601524	-5.72702	1.02212e-08	4.12981e-07	TRAF-like family protein;(source:Araport11)	protein_coding
AT2G21260	83.5782	-3.44324	0.490968	-7.01317	2.32975e-12	2.4354e-10	NAD(P)-linked oxidoreductase superfamily protein;(source:Araport11)	protein_coding
AT4G25470	47.3717	-3.43913	0.678637	-5.06771	4.02637e-07	1.04659e-05	Encodes a member of the DREB subfamily A-1 of ERF/AP2 transcription factor family (CBF2). The protein contains one AP2 domain. There are six members in this subfamily, including CBF1, CBF2, and CBF3. This gene is involved in response to low temperature, abscisic acid, and circadian rhythm. Overexpressing this gene leads to increased freeze tolerance and induces the expression level of 85 cold-ind…	protein_coding	C-REPEAT/DRE BINDING FACTOR 2 (CBF2)
AT3G08315	72.6011	-3.43536	0.673079	-5.10394	3.32647e-07	8.95747e-06	None;(source:Araport11)	long_noncoding_rna
AT1G19090	49.9177	-3.42178	0.651329	-5.25353	1.49212e-07	4.42843e-06	receptor-like serine/threonine kinase (RKF2)	protein_coding	RECEPTOR-LIKE SERINE/THREONINE KINASE 2 (RKF2)
AT5G46970	66.4494	-3.42099	0.692656	-4.93894	7.85483e-07	1.87118e-05	Plant invertase/pectin methylesterase inhibitor superfamily protein;(source:Araport11)	protein_coding
AT1G75910	21.5466	-3.41458	0.884958	-3.85847	0.0001141	0.00124592	member of Lipase proteins	protein_coding	EXTRACELLULAR LIPASE 4 (EXL4)
AT3G29360	1285.8	-3.41365	0.288546	-11.8305	2.71384e-32	8.90004e-29	Encodes one of four UDP-glucose dehydrogenase UGD) genes. Mutation of this gene in combination with UGD3 leads to swollen plant cell walls and severe developmental defects associated with changes in pectic polysaccharides.	protein_coding	UDP-GLUCOSE DEHYDROGENASE 2 (UGD2)
AT3G21680	42.3772	-3.41041	0.659501	-5.1712	2.32599e-07	6.52903e-06	hypothetical protein;(source:Araport11)	protein_coding
AT2G30270	64.7563	-3.40162	0.589508	-5.77027	7.91443e-09	3.30642e-07	LURP-one-like protein (DUF567);(source:Araport11)	protein_coding
AT5G17590	51.2769	-3.39088	0.78969	-4.29393	1.75534e-05	0.000260482	Putative membrane lipoprotein;(source:Araport11)	protein_coding
AT3G25160	806.709	-3.38537	0.494565	-6.84514	7.63999e-12	7.22751e-10	ER lumen protein retaining receptor family protein;(source:Araport11)	protein_coding
AT1G07128	17.4175	-3.3805	1.06171	-3.184	0.00145254	0.00977153	Natural antisense transcript overlaps with AT1G07130;(source:Araport11)	antisense_long_noncoding_rna
AT5G16360	121.294	-3.37272	0.580933	-5.8057	6.40985e-09	2.78526e-07	NC domain-containing protein-like protein;(source:Araport11)	protein_coding
AT4G14548	19.1593	-3.36532	1.05016	-3.20457	0.00135266	0.00926937	other_RNA;(source:Araport11)	other_rna
AT3G11000	33.3207	-3.36413	0.699238	-4.81114	1.50074e-06	3.2098e-05	DCD (Development and Cell Death) domain protein;(source:Araport11)	protein_coding
AT4G13577	89.4448	-3.35425	0.486148	-6.89965	5.21317e-12	5.05318e-10	hypothetical protein;(source:Araport11)	protein_coding
AT2G19170	65.4008	-3.35377	0.529255	-6.33677	2.34638e-10	1.59206e-08	Encodes a novel subtilisin-like serine protease.	protein_coding	SUBTILISIN-LIKE SERINE PROTEASE 3 (SLP3)
AT3G52980	227.115	-3.34325	0.40754	-8.20348	2.33529e-16	5.47041e-14	Zinc finger (CCCH-type) family protein / RNA recognition motif (RRM)-containing protein;(source:Araport11)	protein_coding
AT2G42840	144.714	-3.34049	1.19992	-2.78394	0.0053703	0.0270354	Encodes a putative extracellular proline-rich protein is exclusively expressed in the L1 layer of vegetative, inflorescence and floral meristems and the protoderm of organ primordia.	protein_coding	PROTODERMAL FACTOR 1 (PDF1)
AT1G65113	309.539	-3.33798	0.658222	-5.0712	3.9531e-07	1.03027e-05	Encodes a member of a family of small, secreted, cysteine rich proteins with sequence similarity to SCR (S locus cysteine-rich protein).	protein_coding	SCR-LIKE 2 (SCRL2)
AT1G03106	10.8843	-3.3373	1.09755	-3.0407	0.0023603	0.0142204	hypothetical protein;(source:Araport11)	protein_coding
AT1G54410	883.034	-3.33121	0.566434	-5.88101	4.07769e-09	1.87469e-07	Encodes a KS-type dehydrin can reduce the formation of reactive oxygen species (ROS) from Cu.	protein_coding	DEHYDRIN 11KDA (HIRD11)
AT5G62020	86.9899	-3.31491	0.619456	-5.35133	8.73091e-08	2.75318e-06	member of Heat Stress Transcription Factor (Hsf) family The mRNA is cell-to-cell mobile.	protein_coding	HEAT SHOCK TRANSCRIPTION FACTOR B2A (HSFB2A)
AT1G52680	1694.79	-3.3073	0.630006	-5.24962	1.5241e-07	4.50972e-06	late embryogenesis abundant protein-related / LEA protein-like protein;(source:Araport11)	protein_coding
AT1G07540	893.779	-3.29472	0.554683	-5.93982	2.8533e-09	1.39605e-07	Arabidopsis thaliana telomere-binding protein, putative (At1g07540)	protein_coding	TRF-LIKE 2 (TRFL2)
AT3G30720	41.8424	-3.29405	0.743482	-4.43057	9.39859e-06	0.000154758	QQS is an orphan gene that arose recently in the Arabidopsis thaliana lineage. It was first identified in a screen for genes with altered expression pattern in SS3 mutants which make an abundance of starch. Overexpression of QQS in Arabidopsis increases protein content and decreases total starch content. Thus it appears to function to modulate carbon/nitrogen allocation in Arabidopsis. Over expre…	protein_coding	QUA-QUINE STARCH (QQS)
AT1G08670	345.9	-3.28973	0.376993	-8.72623	2.63309e-18	9.42024e-16	ENTH/VHS family protein;(source:Araport11)	protein_coding
AT3G22020	111.576	-3.28718	0.44467	-7.3924	1.44198e-13	1.99816e-11	Receptor-like protein kinase-related family protein;(source:Araport11)	protein_coding
AT1G72960	919.814	-3.28326	0.29458	-11.1456	7.52577e-29	1.85106e-25	Root hair defective 3 GTP-binding protein (RHD3);(source:Araport11)	protein_coding
AT1G53160	26.2254	-3.28061	0.729161	-4.49915	6.82246e-06	0.000118907	Encodes a member of the SPL (squamosa-promoter binding protein-like)gene family, a novel gene family encoding DNA binding proteins and putative transcription factors. Contains the SBP-box, which encodes the SBP-domain, required and sufficient for interaction with DNA. It is involved in regulation of flowering and vegetative phase change. Its temporal expression is regulated by the microRNA miR156…	protein_coding	SQUAMOSA PROMOTER BINDING PROTEIN-LIKE 4 (SPL4)
AT3G16400	113.492	-3.27842	0.533566	-6.14435	8.02891e-10	4.48821e-08	Encodes a nitrile-specifier protein NSP1 responsible for constitutive and herbivore-induced simple nitrile formation in rosette leaves. NSP1 is one out of five (At3g16400/NSP1, At2g33070/NSP2, At3g16390/NSP3, At3g16410/NSP4 and At5g48180/NSP5) A. thaliana epithiospecifier protein (ESP) homologues that promote simple nitrile, but not epithionitrile or thiocyanate formation. The mRNA is cell-to-cel…	protein_coding	NITRILE SPECIFIER PROTEIN 1 (NSP1)
AT3G21940	173.866	-3.26211	0.811145	-4.02161	5.78019e-05	0.000710411	Receptor protein kinase-like protein;(source:Araport11)	protein_coding
AT2G45130	47.4552	-3.25766	0.614904	-5.29784	1.1718e-07	3.59711e-06	Expression is upregulated in the shoot of cax1/cax3 mutant.	protein_coding	SPX DOMAIN GENE 3 (SPX3)
AT2G16630	42.3226	-3.24071	0.729023	-4.44527	8.778e-06	0.000146253	Pollen Ole e 1 allergen and extensin family protein;(source:Araport11)	protein_coding	FUSED OUTER CUTICULAR LEDGE1 (FOCL1)
AT1G23070	152.596	-3.23385	0.461148	-7.0126	2.33923e-12	2.4354e-10	organic solute transporter ostalpha protein (DUF300);(source:Araport11)	protein_coding
AT3G53080	257.788	-3.23289	0.433945	-7.45	9.33431e-14	1.37068e-11	D-galactoside/L-rhamnose binding SUEL lectin protein;(source:Araport11)	protein_coding
AT1G66235	193.684	-3.22885	0.472929	-6.82735	8.64996e-12	8.0666e-10	no-apical-meristem-associated carboxy-terminal domain protein;(source:Araport11)	protein_coding
AT3G43083	175.414	-3.22201	0.526775	-6.11649	9.56609e-10	5.21418e-08	Encodes a member of a family of small,secreted, cysteine rich protein with sequence similarity to the PCP (pollen coat protein) gene family.	protein_coding	LOW-MOLECULAR-WEIGHT CYSTEINE-RICH 33 (LCR33)
AT1G33170	1584.63	-3.22151	0.485646	-6.63346	3.27908e-11	2.79318e-09	S-adenosyl-L-methionine-dependent methyltransferases superfamily protein;(source:Araport11)	protein_coding
AT2G27385	13.9245	-3.2073	1.06064	-3.02392	0.00249525	0.0149056	Pollen Ole e 1 allergen and extensin family protein;(source:Araport11)	protein_coding
AT2G41310	46.852	-3.20629	0.739238	-4.33729	1.44248e-05	0.00022408	Encodes an A- type response Regulator that is primarily expressed in the root and is involved in cytokinin-mediated signalling.	protein_coding	RESPONSE REGULATOR 3 (RR3)
AT3G52620	363.708	-3.20269	0.384324	-8.3333	7.86227e-17	2.09062e-14	transmembrane protein;(source:Araport11)	protein_coding
AT1G72240	9.22946	-3.19368	1.27322	-2.50834	0.0121298	0.0496732	hypothetical protein;(source:Araport11)	protein_coding
AT1G02800	22.7995	-3.18675	1.02114	-3.12076	0.00180383	0.0115759	Encodes a protein with similarity to endo-1,4-b-glucanases and is a member of Glycoside Hydrolase Family 9. CEL2 is induced by nemotodes and is expressed in syncitia induced by Heterodera schachtii.May be involved in the development and function of syncitia.	protein_coding	CELLULASE 2 (CEL2)
AT4G13560	9420.76	-3.18222	0.523245	-6.08171	1.18911e-09	6.25616e-08	Late embryogenesis abundant protein (LEA) family protein;(source:Araport11)	protein_coding	UNFERTILIZED EMBRYO SAC 15 (UNE15)
AT3G01860	13.6075	-3.1812	1.10649	-2.87503	0.00403989	0.0217075	hypothetical protein;(source:Araport11)	protein_coding
AT1G69572	19.6862	-3.17542	0.944163	-3.36321	0.000770409	0.00588027	Circadian regulated lncRNA, natural antisense gene of CDF5 (AT1G69570). Displays antiphasic expression pattern in relation to CDF5 expression (PMID:28758689).	antisense_long_noncoding_rna	(FLORE)
AT1G11610	58.5943	-3.16661	0.621256	-5.0971	3.44896e-07	9.19584e-06	putative cytochrome P450	protein_coding	CYTOCHROME P450, FAMILY 71, SUBFAMILY A, POLYPEPTIDE 18 (CYP71A18)
AT2G32765	8.23053	-3.15438	1.21996	-2.58564	0.00971996	0.0420628	Encodes a small ubiquitin-like modifier (SUMO) protein that becomes covalently attached to various intracellular protein targets through an isopeptide bond. SUMOylation typically has a post-translational effect on the behavior of the target protein.	protein_coding	SMALL UBIQUITINRELATED MODIFIER 5 (SUMO5)
AT3G44230	57.2694	-3.15158	0.72461	-4.34935	1.36541e-05	0.00021391	transmembrane protein;(source:Araport11)	protein_coding
AT5G47390	83.8868	-3.14981	0.540185	-5.83098	5.51032e-09	2.43655e-07	Encodes a circadian-regulated transcription factor which specifically controls cell expansion during leaf development by controlling ROS homeostasis. The mRNA is cell-to-cell mobile.	protein_coding	MYB HYPOCOTYL ELONGATION-RELATED (MYBH)
AT4G05110	58.76	-3.14871	0.480617	-6.55138	5.70066e-11	4.59721e-09	equilibrative nucleoside transporter 6;(source:Araport11)	protein_coding	EQUILIBRATIVE NUCLEOSIDE TRANSPORTER 6 (ENT6)
AT5G24420	413.672	-3.13621	0.327654	-9.5717	1.05162e-21	6.46649e-19	Encodes a cytosolic 6-phosphogluconolactonase (PGL) thought to be involved in the oxidative pentose-phosphate pathway (OPPP).	protein_coding	6-PHOSPHOGLUCONOLACTONASE 5 (PGL5)
AT5G49440	122.257	-3.1349	0.574377	-5.45791	4.81758e-08	1.63159e-06	hypothetical protein;(source:Araport11)	protein_coding
AT1G32170	207.875	-3.13409	0.425868	-7.35931	1.84868e-13	2.4746e-11	xyloglucan endotransglycosylase-related protein (XTR4) The mRNA is cell-to-cell mobile.	protein_coding	XYLOGLUCAN ENDOTRANSGLUCOSYLASE/HYDROLASE 30 (XTH30)
AT3G08560	2280.61	-3.12776	0.447828	-6.9843	2.86271e-12	2.88869e-10	vacuolar H+-ATPase subunit E isoform 2;(source:Araport11)	protein_coding	VACUOLAR H+-ATPASE SUBUNIT E ISOFORM 2 (VHA-E2)
AT2G29360	48.8437	-3.12553	0.577607	-5.41117	6.2613e-08	2.03979e-06	NAD(P)-binding Rossmann-fold superfamily protein;(source:Araport11)	protein_coding
AT3G22085	13.0509	-3.12059	0.947121	-3.29481	0.000984868	0.00722029	TRAF family protein;(source:Araport11)	protein_coding
AT4G17680	81.4998	-3.11475	0.518652	-6.00546	1.90793e-09	9.57712e-08	SBP (S-ribonuclease binding protein) family protein;(source:Araport11)	protein_coding
AT3G29810	205.268	-3.11382	0.413822	-7.52455	5.29007e-14	8.19628e-12	During the course of seed coat epidermal cell differentiation, COBRA-LIKE 2 plays a role in cellulose deposition into mucilage secretory cells of Arabidopsis seeds. COBRA-LIKE 2 affects mucilage solubility and cellulosic ray formation.	protein_coding	COBRA-LIKE PROTEIN 2 PRECURSOR (COBL2)
AT3G22057	22.8808	-3.11256	0.847513	-3.67258	0.00024011	0.00230583	cysteine-rich repeat secretory protein;(source:Araport11)	protein_coding
AT4G26200	17.7252	-3.10757	0.976997	-3.18074	0.00146901	0.00986207	Member of a family of proteins in Arabidopsis that encode 1-Amino-cyclopropane-1-carboxylate synthase, an enzyme involved in ethylene biosynthesis. Not expressed in response to IAA.	protein_coding	1-AMINO-CYCLOPROPANE-1-CARBOXYLATE SYNTHASE 7 (ACS7)
AT1G28290	47.5829	-3.10427	0.891755	-3.48107	0.000499407	0.00415186	Encodes an atypical arabinogalactan protein that is localized to the plasma membrange. AGP31 is highly expressed in flowers and vascular tissue and is repressed by jasmonic acid. AGP31 may play a role in vascular tissue function during defense and development.	protein_coding	ARABINOGALACTAN PROTEIN 31 (AGP31)
AT1G09790	1943.44	-3.10329	0.257023	-12.074	1.44944e-33	6.68172e-30	COBRA-like protein 6 precursor;(source:Araport11)	protein_coding	COBRA-LIKE PROTEIN 6 PRECURSOR (COBL6)
AT1G24764	50.0809	-3.10264	0.50094	-6.19363	5.87934e-10	3.3926e-08	Member of the MAP70 protein family.	protein_coding	MICROTUBULE-ASSOCIATED PROTEINS 70-2 (MAP70-2)
AT3G29070	198.029	-3.09332	0.791067	-3.91031	9.21792e-05	0.00105332	emp24/gp25L/p24 family/GOLD family protein;(source:Araport11)	protein_coding
AT1G11570	41.6586	-3.08998	0.668116	-4.62491	3.74757e-06	7.09614e-05	NTF2-like protein;(source:Araport11)	protein_coding	NTF2-LIKE (NTL)
AT3G52290	270.812	-3.08511	0.391134	-7.8876	3.08052e-15	6.01867e-13	Member of IQ67 (CaM binding) domain containing family.	protein_coding	IQ-DOMAIN 3 (IQD3)
AT1G53903	12.4778	-3.08417	1.04529	-2.95054	0.0031722	0.0179366	linoleate 9S-lipoxygenase-4 protein, putative (DUF581);(source:Araport11)	protein_coding
AT1G53885	12.4778	-3.08417	1.04529	-2.95054	0.0031722	0.0179366	linoleate 9S-lipoxygenase-4 protein, putative (DUF581);(source:Araport11). Senescence associated protein, expression regulated by cytokinin.	protein_coding
AT2G46930	30.4069	-3.07715	0.810688	-3.79573	0.000147211	0.00153669	Encodes a pectin acetylesterase that removes cell wall acetate associated with pectin formation in Arabidopsis leaves.	protein_coding	PECTIN ACETYLESTERASE 3 (PAE3)
AT5G56270	574.056	-3.07398	0.284443	-10.807	3.18762e-27	4.82483e-24	Encodes WRKY transcription factor 2, a zinc-finger protein. In wrky2 mutants, egg cells polarize normally but zygotes fail to reestablish polar organelle positioning from a transient symmetric state, resulting in equal cell division and distorted embryo development.	protein_coding	WRKY DNA-BINDING PROTEIN 2 (WRKY2)
AT3G56930	146.937	-3.07213	0.442967	-6.93535	4.05212e-12	3.96684e-10	Protein S-acyl transferase 4 (PAT4). Mutants display defects in root hair elongation. Along with SCN1 , it may be involved in targeting of ROP2 to the plasma membrane.	protein_coding	PROTEIN S-ACYL TRANSFERASE 4 (PAT4)
AT5G46230	177.261	-3.07034	0.492905	-6.22906	4.69229e-10	2.84093e-08	hypothetical protein (Protein of unknown function, DUF538);(source:Araport11)	protein_coding
AT1G63840	10.9388	-3.0634	1.19441	-2.56478	0.0103241	0.0440761	RING/U-box superfamily protein;(source:Araport11)	protein_coding
AT5G07410	28536	-3.05893	0.420524	-7.27408	3.48801e-13	4.2896e-11	Encodes a pectin methylesterase implicated in the remodeling of pectins in pollen. Its expression is restricted to the male gametophyte (dry pollen, imbibed pollen and pollen tube). Mutants do not display any phenotype in the vegetative tissues. Pollen germination of KO mutant is strongly delayed in vivo and in vitro. Extra calcium restores the wild type phenotype in vitro.	protein_coding	PECTIN METHYLESTERASE 48 (PME48)
AT3G21945	156.557	-3.05884	0.484108	-6.3185	2.64121e-10	1.75578e-08	cysteine-rich repeat secretory protein;(source:Araport11)	protein_coding
AT1G25390	13.0653	-3.05827	1.0338	-2.95827	0.00309371	0.0175837	Protein kinase superfamily protein;(source:Araport11)	protein_coding	LEAF RUST 10 DISEASE-RESISTANCE LOCUS RECEPTOR- LIKE PROTEIN KINASE-LIKE 4 (LRK10L4)
AT5G58412	65.9415	-3.05482	0.693277	-4.40636	1.05125e-05	0.000170406	Encodes a Plant thionin family protein	protein_coding
AT2G02610	27.9269	-3.04958	0.765133	-3.98569	6.72846e-05	0.000805328	Cysteine/Histidine-rich C1 domain family protein;(source:Araport11)	protein_coding
AT5G45630	12.708	-3.04715	1.20959	-2.51916	0.0117635	0.0486486	senescence regulator (Protein of unknown function, DUF584);(source:Araport11)	protein_coding
AT1G04680	34.569	-3.04678	0.774913	-3.93177	8.43238e-05	0.000977173	Pectin lyase-like superfamily protein;(source:Araport11)	protein_coding
AT4G23900	752.727	-3.04181	0.304001	-10.0059	1.43576e-23	1.22832e-20	Nucleoside diphosphate kinase family protein;(source:Araport11)	protein_coding
AT1G04490	20.6134	-3.04047	1.08128	-2.81192	0.00492467	0.0253473	hypothetical protein (DUF3527);(source:Araport11)	protein_coding
AT2G38470	33.5028	-3.03959	0.775786	-3.91808	8.92566e-05	0.00102289	Member of the plant WRKY transcription factor family. Regulates the antagonistic relationship between defense pathways mediating responses to P. syringae and necrotrophic fungal pathogens. Located in nucleus. Involved in response to various abiotic stresses - especially salt stress.	protein_coding	WRKY DNA-BINDING PROTEIN 33 (WRKY33)
AT1G08890	19.6009	-3.02901	0.755659	-4.00843	6.11246e-05	0.000742896	Major facilitator superfamily protein;(source:Araport11)	protein_coding
AT4G32717	63.9061	-3.0246	0.644676	-4.69167	2.7099e-06	5.35907e-05	Encodes a member of a family of small, secreted, cysteine rich proteins with sequence similarity to SCR (S locus cysteine-rich protein).	protein_coding	SCR-LIKE 24 (SCRL24)
AT2G47040	18475.3	-3.02008	0.522701	-5.77784	7.56669e-09	3.19506e-07	Share high homologies with a group of pectin methylesterases (PME), pollen specific, and is required for enhancing the growth of pollen tube in style and transmitting tract tissues.	protein_coding	VANGUARD1 (VGD1)
AT5G25400	1047.27	-3.01757	0.498364	-6.05496	1.40455e-09	7.27297e-08	Nucleotide-sugar transporter family protein;(source:Araport11)	protein_coding
AT3G51895	77.1225	-3.00836	0.469789	-6.40363	1.51722e-10	1.09356e-08	Encodes a chloroplast-localized sulfate transporter.	protein_coding	SULFATE TRANSPORTER 3;1 (SULTR3;1)
AT1G35515	20.8704	-2.99374	0.757732	-3.95092	7.78499e-05	0.000913448	high response to osmotic stress 10;(source:Araport11)	protein_coding	HIGH RESPONSE TO OSMOTIC STRESS 10 (HOS10)
AT1G52030	33.1809	-2.98258	0.940966	-3.1697	0.00152597	0.0101578	Similar to myrosinase binding proteins which may be involved in metabolizing glucosinolates and forming defense compounds to protect against herbivory. Also similar to lectins and other agglutinating factors. Expressed only in flowers.	protein_coding	MYROSINASE-BINDING PROTEIN 2 (MBP2)
AT4G29030	161.758	-2.9819	1.09324	-2.72758	0.00638003	0.0307319	Putative membrane lipoprotein;(source:Araport11)	protein_coding
AT4G28670	14.9845	-2.97881	1.10889	-2.6863	0.00722487	0.0337601	cysteine-rich RECEPTOR-like kinase, putative (DUF26);(source:Araport11)	protein_coding
AT2G22170	658.052	-2.97802	0.519657	-5.73074	9.99922e-09	4.06518e-07	Lipase/lipooxygenase, PLAT/LH2 family protein;(source:Araport11)	protein_coding	PLAT DOMAIN PROTEIN 2 (PLAT2)
AT2G37120	221.304	-2.97655	0.373686	-7.96538	1.64719e-15	3.44807e-13	S1FA-like DNA-binding protein;(source:Araport11)	protein_coding
AT1G56510	18.8622	-2.96684	0.766931	-3.86845	0.000109528	0.00120536	TIR-NB-LRR protein that confers resistance to four races of Albugo candida. The mRNA is cell-to-cell mobile.	protein_coding	WHITE RUST RESISTANCE 4 (WRR4)
AT3G12145	72.5434	-2.95011	0.689741	-4.27713	1.89314e-05	0.000278132	A novel leucine-rich repeat protein. Interacts directly with MADS domain transcription factor.	protein_coding	FLOR1 (FLR1)
AT5G67150	22.4865	-2.9459	0.739348	-3.98445	6.76369e-05	0.000808799	HXXXD-type acyl-transferase family protein;(source:Araport11)	protein_coding
AT5G17040	16.9334	-2.94223	1.03091	-2.85401	0.00431708	0.0228598	UDP-Glycosyltransferase superfamily protein;(source:Araport11)	protein_coding
AT5G44300	2546.13	-2.94152	0.521063	-5.64523	1.64957e-08	6.31492e-07	Dormancy/auxin associated family protein;(source:Araport11)	protein_coding
AT5G19633	14.5272	-2.93791	0.856828	-3.42883	0.000606195	0.00483899	hypothetical protein;(source:Araport11)	protein_coding
AT5G40010	92.1853	-2.93746	0.449692	-6.53216	6.48258e-11	5.16428e-09	Encodes a mitochondrial ATPase involved in seed and silique development.	protein_coding	AAA-ATPASE 1 (AATP1)
AT3G19680	35.3579	-2.93116	0.849239	-3.45151	0.000557454	0.00452704	hypothetical protein (DUF1005);(source:Araport11)	protein_coding
AT2G48020	205.443	-2.92978	0.392469	-7.465	8.33011e-14	1.24175e-11	Encodes a zinc transporter ZIF2. Expression of ZIF2 is regulated by alternative splicing.	protein_coding	ZINC-INDUCED FACILITATOR 2 (ZIF2)
AT3G22050	117.432	-2.92611	0.5215	-5.61095	2.0122e-08	7.45651e-07	cysteine-rich repeat secretory protein, putative (DUF26);(source:Araport11)	protein_coding
AT4G12840	9.02369	-2.92027	1.13408	-2.57502	0.0100236	0.0430924	GTPase Der (DUF707);(source:Araport11)	protein_coding
AT1G60790	32.2333	-2.91141	0.629555	-4.62455	3.75417e-06	7.09614e-05	Encodes a member of the TBL (TRICHOME BIREFRINGENCE-LIKE) gene family containing a plant-specific DUF231 (domain of unknown function) domain. TBL gene family has 46 members, two of which (TBR/AT5G06700 and TBL3/AT5G01360) have been shown to be involved in the synthesis and deposition of secondary wall cellulose, presumably by influencing the esterification state of pectic polymers. A nomenclature…	protein_coding	TRICHOME BIREFRINGENCE-LIKE 2 (TBL2)
AT3G06635	11.6595	-2.90607	0.917932	-3.16588	0.00154613	0.0102585	None;(source:Araport11)	long_noncoding_rna
AT1G04450	296.494	-2.90431	0.373241	-7.78131	7.17768e-15	1.27239e-12	Encodes a member of a novel protein family that contains contain a CRIB (for Cdc42/Rac-interactive binding) motif required for their specific interaction with GTP-bound Rop1 (plant-specific Rho GTPase). It interacts with Rop1 and is involved in pollen tube growth and function, and exocytosis in the pollen tube tip. The protein most similar to RIC1 (family subgroup III). Gene is expressed predomin…	protein_coding	ROP-INTERACTIVE CRIB MOTIF-CONTAINING PROTEIN 3 (RIC3)
AT1G19940	543.933	-2.90176	0.280331	-10.3512	4.13249e-25	4.27974e-22	glycosyl hydrolase 9B5;(source:Araport11)	protein_coding	GLYCOSYL HYDROLASE 9B5 (GH9B5)
AT5G25550	399.567	-2.90139	0.821784	-3.5306	0.000414615	0.00358453	Leucine-rich repeat (LRR) family protein;(source:Araport11)	protein_coding
AT1G75240	34.8162	-2.90138	0.979343	-2.96258	0.00305075	0.01741	Encodes a zinc finger-homeodomain transcription factor ZHD5. Nuclear import and DNA binding of the ZHD5 transcription factor is modulated by a competitive peptide inhibitor MIF1 (AT1G74660).	protein_coding	HOMEOBOX PROTEIN 33 (HB33)
AT2G25625	8.21037	-2.90126	1.13836	-2.54864	0.0108143	0.0456733	Histone deacetylase-like protein;(source:Araport11). Induced by senescence and abiotic stresses.	protein_coding	CHLOROPLAST VESICULATION (CV)
AT1G19890	285.597	-2.88959	0.367655	-7.85951	3.85626e-15	7.29612e-13	histone 3.3, male-gamete-specific expression. Direct target promoter of the male germline-specific transcription factor DUO1.	protein_coding	MALE-GAMETE-SPECIFIC HISTONE H3 (MGH3)
AT2G06535	60.1732	-2.88515	0.568977	-5.07077	3.96217e-07	1.03126e-05	None;(source:Araport11)	long_noncoding_rna
AT1G07135	25.4584	-2.87143	0.937127	-3.06407	0.00218344	0.0133926	glycine-rich protein;(source:Araport11)	protein_coding
AT5G54770	3899.94	-2.868	0.434334	-6.60321	4.02342e-11	3.36889e-09	Encodes a thiamine biosynthetic gene that has a dual function in thiamine biosynthesis and mitochondrial DNA damage tolerance. It appears to be involved in producing the thiazole portion of thiamine (vitamin B1). A crystal structure of the protein reveals that it forms a 2-ring homo-octamer. The mRNA is cell-to-cell mobile.	protein_coding	(THI1)
AT4G06800	12.2585	-2.86553	0.904312	-3.16874	0.00153101	0.0101776	None;(source:Araport11)	long_noncoding_rna
AT2G35420	184.036	-2.86084	0.822704	-3.47736	0.000506368	0.00418647	RING/U-box superfamily protein;(source:Araport11)	protein_coding	ARABIDOPSIS T??XICOS EN LEVADURA 28 (ATL28)
AT5G58460	215.59	-2.86018	0.470622	-6.07745	1.22108e-09	6.40725e-08	member of Putative Na+/H+ antiporter family	protein_coding	CATION/H+ EXCHANGER 25 (CHX25)
AT5G02260	129.542	-2.85949	0.485278	-5.89247	3.80465e-09	1.76566e-07	member of Alpha-Expansin Gene Family. Naming convention from the Expansin Working Group (Kende et al, 2004. Plant Mol Bio)	protein_coding	EXPANSIN A9 (EXPA9)
AT3G08495	33.8398	-2.85525	0.586636	-4.86717	1.1321e-06	2.54586e-05	None;(source:Araport11)	long_noncoding_rna
AT1G26480	1534.53	-2.84869	0.639755	-4.45278	8.47656e-06	0.000142308	14-3-3 protein GF14iota (grf12)	protein_coding	GENERAL REGULATORY FACTOR 12 (GRF12)
AT3G56170	44.6157	-2.84513	0.553804	-5.13743	2.78518e-07	7.65419e-06	Encodes a calcium-dependent nuclease with similarity to staphylococcal nuclease.	protein_coding	CA-2+ DEPENDENT NUCLEASE (CAN)
AT2G26250	23.7177	-2.84483	0.930776	-3.05641	0.00224003	0.0136462	epidermis-specific, encodes KCS10, a putative 3-ketoacyl-CoA synthase. probably involved in the synthesis of long-chain lipids found in the cuticle.	protein_coding	3-KETOACYL-COA SYNTHASE 10 (KCS10)
AT3G23727	348.369	-2.84263	0.40213	-7.06895	1.56109e-12	1.68778e-10	Encodes a member of a family of small, secreted, cysteine rich proteins with sequence similarity to SCR (S locus cysteine-rich protein).	protein_coding	SCR-LIKE 12 (SCRL12)
AT1G02790	30670.2	-2.84116	0.428205	-6.63504	3.24424e-11	2.77551e-09	encodes a exopolygalacturonase.	protein_coding	POLYGALACTURONASE 4 (PGA4)
AT5G39493	836.621	-2.83959	0.731294	-3.88297	0.00010319	0.0011478	SPH family protein containing 112 residues, eight beta strands and connecting loops.	protein_coding	S-PROTEIN HOMOLOG 15 (SPH15)
AT1G04990	144.666	-2.83768	0.465768	-6.09248	1.11175e-09	5.88064e-08	Zinc finger C-x8-C-x5-C-x3-H type family protein;(source:Araport11)	protein_coding
AT2G35000	131.873	-2.83535	0.481312	-5.89088	3.84137e-09	1.77851e-07	ATL9 is an E3 ligase-like protein that is induced by chitin oligomers and contributes to fungal resistance.It differs from other members of the ATL family in that it has a PEST domain. It is a short lived protein that is subject to proteosome mediated degradation. It is expressed in many aerial tissues in a pattern that varies with developmental stage.	protein_coding	ARABIDOPSIS TOXICOS EN LEVADURA 9 (ATL9)
AT1G79400	136.337	-2.83209	0.5026	-5.63487	1.75194e-08	6.66786e-07	member of Putative Na+/H+ antiporter family	protein_coding	CATION/H+ EXCHANGER 2 (CHX2)
AT2G47670	34.3112	-2.83053	0.687733	-4.11574	3.85931e-05	0.000504582	PMEI6 pectin methylesterase inhibitor functions in establishing a patter of homogalacturonan methylesterification of seed coat cell wall proteins .	protein_coding	PECTIN METHYLESTERASE INHIBITOR 6 (PMEI6)
AT3G46910	13.1778	-2.82229	1.02444	-2.75496	0.00586987	0.0288681	Cullin family protein;(source:Araport11)	protein_coding
AT3G28980	23659.1	-2.82217	0.437457	-6.45131	1.10886e-10	8.29621e-09	mediator of RNA polymerase II transcription subunit-like protein, putative (DUF1216);(source:Araport11)	protein_coding
AT4G22910	201.13	-2.81841	0.333	-8.46369	2.59039e-17	7.60763e-15	FIZZY-related 2;(source:Araport11)	protein_coding	FIZZY-RELATED 2 (FZR2)
AT3G61220	14.5089	-2.81408	0.976747	-2.88107	0.00396322	0.021403	CytADR/SDR1 is an aldehyde reductase that catalyzes the reduction of the aldehyde carbonyl groups on alpha,beta-unsaturated aldehydes with more than 5 carbons in vitro. It can also act on menthone and neomenthol in vitro, but these do not represent likely endogenous activities of this enzyme in planta. GFP-tagged CytADR appears to localize to the cytosol where it likely plays a role in detoxifyin…	protein_coding	SHORT-CHAIN DEHYDROGENASE/REDUCTASE 1 (SDR1)
AT3G14780	29.8074	-2.81142	0.659373	-4.26379	2.0099e-05	0.000292089	callose synthase;(source:Araport11)	protein_coding
AT5G60110	12.7131	-2.79859	1.01968	-2.74457	0.00605903	0.0295767	Encodes a member of the Arabidopsis Pumilio (APUM) proteins containing PUF domain (eight repeats of approximately 36 amino acids each). PUF proteins regulate both mRNA stability and translation through sequence-specific binding to the 3' UTR of target mRNA transcripts.	protein_coding	PUMILIO 18 (PUM18)
AT1G49450	11.0099	-2.7969	1.03011	-2.71514	0.00662481	0.0316706	Transducin/WD40 repeat-like superfamily protein;(source:Araport11)	protein_coding
AT2G19030	82.4929	-2.79537	0.494221	-5.65612	1.54833e-08	5.95047e-07	Member of a diversely expressed predicted peptide family showing sequence similarity to tobacco Rapid Alkalinization Factor (RALF), and is believed to play an essential role in the physiology of Arabidopsis. Consists of a single exon and is characterized by a conserved C-terminal motif and N-terminal signal peptide.	protein_coding	RALF-LIKE 11 (RALFL11)
AT3G20860	26.2821	-2.7944	0.804242	-3.47458	0.000511656	0.00421736	Encodes a member of the NIMA-related serine/threonine kinases (Neks) that have been linked to cell-cycle regulation in fungi and mammals. Plant Neks might be involved in plant development processes.	protein_coding	NIMA-RELATED KINASE 5 (NEK5)
AT2G40475	47.3863	-2.79271	0.774888	-3.60402	0.000313337	0.00283733	hypothetical protein;(source:Araport11)	protein_coding	ALTERED SEED GERMINATION 8 (ASG8)
AT1G62450	1041.51	-2.79064	0.25387	-10.9924	4.15784e-28	8.18139e-25	Immunoglobulin E-set superfamily protein;(source:Araport11)	protein_coding
AT4G18920	1313.99	-2.78863	0.231211	-12.061	1.69785e-33	6.68172e-30	histone acetyltransferase (DUF1264);(source:Araport11)	protein_coding
AT4G29305	377.492	-2.77683	0.73144	-3.79639	0.000146818	0.00153422	Encodes a member of a family of small,secreted, cysteine rich protein with sequence similarity to the PCP (pollen coat protein) gene family.	protein_coding	LOW-MOLECULAR-WEIGHT CYSTEINE-RICH 25 (LCR25)
AT5G35920	13.0782	-2.7763	0.888943	-3.12314	0.0017893	0.0115021	a cytochrome P450 pseudogene	protein_coding	CYTOCHROME P450, FAMILY 79, SUBFAMILY A, POLYPEPTIDE 4 PSEUDOGENE (CYP79A4P)
AT3G62170	8930.14	-2.77369	0.615892	-4.50353	6.68333e-06	0.000116896	VANGUARD-like protein;(source:Araport11)	protein_coding	VANGUARD 1 HOMOLOG 2 (VGDH2)
AT1G80660	7264.63	-2.7726	0.55028	-5.03853	4.69131e-07	1.20128e-05	H[+]-ATPase 9;(source:Araport11)	protein_coding	H(+)-ATPASE 9 (HA9)
AT3G11210	249.374	-2.77199	0.440647	-6.29073	3.15976e-10	2.03851e-08	SGNH hydrolase-type esterase superfamily protein;(source:Araport11)	protein_coding
AT2G19770	3827.66	-2.76943	0.449436	-6.16201	7.18256e-10	4.08472e-08	Encodes profilin 5, originally named profilin 4 (PRO4/PFN4). Low-molecular weight, actin monomer-binding protein that regulates the organization of actin cytoskeleton. Pollen-specific plant profilin present predominantly in mature pollen and growing pollen tubes.	protein_coding	PROFILIN 5 (PRF5)
AT1G15415	753.009	-2.76545	0.604532	-4.57453	4.77279e-06	8.78524e-05	The protein encoded by this gene was identified as a part of pollen proteome by mass spec analysis. It has weak homology to LEA (late embryo abundant) proteins. Encodes protein phosphatase 2A (PP2A) B'gamma subunit. Targeted to nucleus and cytosol.	protein_coding
AT1G77810	32.6838	-2.76154	0.755128	-3.65705	0.000255133	0.00240848	Galactosyltransferase family protein;(source:Araport11)	protein_coding
AT3G58310	556.496	-2.7609	0.352534	-7.83158	4.8176e-15	8.88347e-13	cysteine-rich repeat secretory protein, putative (DUF26);(source:Araport11)	protein_coding
AT3G03430	464.499	-2.75942	0.67173	-4.10793	3.99221e-05	0.000519886	Calcium-binding EF-hand family protein;(source:Araport11)	protein_coding
AT3G21960	926.871	-2.75812	0.477001	-5.78221	7.37267e-09	3.1333e-07	Receptor-like protein kinase-related family protein;(source:Araport11)	protein_coding
AT4G01470	2137.22	-2.75262	0.515285	-5.34194	9.19591e-08	2.89054e-06	Encodes AtTIP1;3, functions as water and urea channels in pollen.	protein_coding	TONOPLAST INTRINSIC PROTEIN 1;3 (TIP1;3)
AT1G52150	11.7853	-2.74714	1.05784	-2.59693	0.00940613	0.0410933	Member of the class III HD-ZIP protein family. Contains homeodomain and leucine zipper domain. Critical for vascular development and negatively regulates vascular cell differentiation.	protein_coding	(ATHB-15)
AT3G54510	72.719	-2.74593	0.698255	-3.93256	8.40445e-05	0.00097451	Early-responsive to dehydration stress protein (ERD4);(source:Araport11)	protein_coding
AT3G28790	36493.5	-2.74083	0.386949	-7.0832	1.40862e-12	1.53986e-10	transmembrane protein, putative (DUF1216);(source:Araport11)	protein_coding
AT1G19350	10.2569	-2.73642	1.08769	-2.51581	0.0118761	0.0489599	Encodes brassinosteroid (BR) signalling protein that accumulates in the nucleus as dephosphorylated form in response to BRs. Is phosphorylated by the BIN2 GSK3 kinase. It synergistically interacts with BIM1 to bind to E box sequences (CANNTG). The protein contains a nuclear localization signal (NLS), followed by a highly conserved amino-terminal domain (N) shared by all family members, a BIN2 pho…	protein_coding	BRI1-EMS-SUPPRESSOR 1 (BES1)
AT5G20100	30.7165	-2.734	0.778159	-3.51343	0.000442367	0.0037747	plant/protein;(source:Araport11)	protein_coding
AT4G17920	192.816	-2.73197	0.465446	-5.86958	4.36902e-09	1.99465e-07	RING/U-box superfamily protein;(source:Araport11)	protein_coding	ARABIDOPSIS T??XICOS EN LEVADURA 29 (ATL29)
AT3G27415	417.358	-2.72981	0.380607	-7.17225	7.37759e-13	8.58988e-11	hypothetical protein;(source:Araport11)	protein_coding
AT1G61563	7345.99	-2.72197	0.68245	-3.98852	6.64856e-05	0.00079868	Member of a diversely expressed predicted peptide family showing sequence similarity to tobacco Rapid Alkalinization Factor (RALF), and is believed to play an essential role in the physiology of Arabidopsis. Consists of a single exon and is characterized by a conserved C-terminal motif and N-terminal signal peptide.	protein_coding	RALF-LIKE 8 (RALFL8)
AT3G02480	7492	-2.71653	0.511456	-5.31136	1.08809e-07	3.35587e-06	Late embryogenesis abundant protein (LEA) family protein;(source:Araport11)	protein_coding	ABA-RESPONSE PROTEIN (ABR)
AT3G20865	3798.29	-2.71476	0.628847	-4.31704	1.58137e-05	0.000241027	Encodes a putative arabinogalactan-protein (AGP40) that is expressed in pollen.	protein_coding	ARABINOGALACTAN PROTEIN 40 (AGP40)
AT5G30500	30.4415	-2.71423	0.634442	-4.27815	1.88456e-05	0.000277356	Nucleotide-diphospho-sugar transferases superfamily protein;(source:Araport11)	protein_coding	GALACTINOL SYNTHASE 10 (GolS10)
AT4G04360	348.226	-2.7133	0.333465	-8.13667	4.06285e-16	9.29589e-14	transmembrane protein, putative (DUF1068);(source:Araport11)	protein_coding
AT5G65470	40.8992	-2.71052	0.561207	-4.8298	1.36668e-06	2.96919e-05	O-fucosyltransferase family protein;(source:Araport11)	protein_coding
AT1G11560	55.7544	-2.7069	0.617163	-4.38604	1.15433e-05	0.000184514	Oligosaccharyltransferase complex/magnesium transporter family protein;(source:Araport11)	protein_coding
AT1G36622	137.99	-2.70667	0.448818	-6.03066	1.63293e-09	8.36748e-08	transmembrane protein;(source:Araport11)	protein_coding
AT3G21910	304.585	-2.70075	0.367358	-7.35181	1.95538e-13	2.56507e-11	cysteine-rich repeat secretory protein, putative (DUF26);(source:Araport11)	protein_coding
AT2G28355	476.367	-2.692	0.72287	-3.72404	0.000196058	0.00194741	low-molecular-weight cysteine-rich 5;(source:Araport11)	protein_coding	LOW-MOLECULAR-WEIGHT CYSTEINE-RICH 5 (LCR5)
AT4G15248	13.8981	-2.68776	0.874326	-3.07409	0.00211144	0.0130159	B-box type zinc finger family protein;(source:Araport11)	protein_coding	B-BOX DOMAIN PROTEIN 30 (BBX30)
AT1G68750	449.935	-2.6877	0.760108	-3.53595	0.000406319	0.00352675	Encodes one of four Arabidopsis phosphoenolpyruvate (PEP) carboxylase proteins. But, it is more similar to bacterial PEP carboxylase than plant PEP carboxylase. Efforts to express this enzyme and to demonstrate its enzymatic activity in E.coli failed.	protein_coding	PHOSPHOENOLPYRUVATE CARBOXYLASE 4 (PPC4)
AT4G36640	683.401	-2.68607	0.272776	-9.84718	7.04975e-23	5.33531e-20	Sec14p-like phosphatidylinositol transfer family protein;(source:Araport11)	protein_coding
AT5G45720	25.8769	-2.6808	0.910373	-2.94472	0.00323243	0.0182092	AAA-type ATPase family protein;(source:Araport11)	protein_coding
AT3G45870	86.2033	-2.67895	0.435273	-6.15465	7.5242e-10	4.24223e-08	nodulin MtN21-like transporter family protein	protein_coding	USUALLY MULTIPLE ACIDS MOVE IN AND OUT TRANSPORTERS 3 (UMAMIT3)
AT4G25040	397.788	-2.67689	0.720035	-3.71772	0.000201029	0.00198576	Uncharacterized protein family (UPF0497);(source:Araport11)	protein_coding	CASP-LIKE PROTEIN 1F1 (CASPL1F1)
AT1G55840	716.6	-2.67032	0.270692	-9.8648	5.91551e-23	4.76799e-20	Sec14p-like phosphatidylinositol transfer family protein;(source:Araport11)	protein_coding
AT1G04833	13.5971	-2.67027	0.97008	-2.75263	0.00591184	0.0290225	Natural antisense transcript overlaps with AT1G11050;(source:Araport11)	antisense_long_noncoding_rna
AT2G46140	394.676	-2.66593	0.716085	-3.72293	0.000196925	0.00195209	Late embryogenesis abundant protein;(source:Araport11)	protein_coding	LATE EMBRYOGENESIS ABUNDANT 27 (LEA27)
AT1G22460	307.849	-2.66463	0.357088	-7.46212	8.5143e-14	1.25967e-11	O-fucosyltransferase family protein;(source:Araport11)	protein_coding
AT3G09600	39.7525	-2.66419	0.553249	-4.81553	1.46808e-06	3.15824e-05	Encodes a MYB-like transcription factor similar to CIRCADIAN CLOCK-ASSOCIATED1 (CCA1) and ELONGATED HYPOCOTYL (LHY). Involved in the regulation of circadian clock by modulating the pattern of histone 3 (H3) acetylation. Functions as a transcriptional activator of evening element containing clock genes. Involved in heat shock response.	protein_coding	REVEILLE 8 (RVE8)
AT2G26355	49.9177	-2.66144	0.625292	-4.25631	2.0783e-05	0.000300035	Natural antisense transcript overlaps with AT2G26360. The RNA is cell-to-cell mobile.	antisense_long_noncoding_rna
AT2G06983	230.933	-2.6605	0.848706	-3.13477	0.0017199	0.0111287	Encodes a member of a family of small, secreted, cysteine rich proteins with sequence similarity to SCR (S locus cysteine-rich protein).	protein_coding	SCR-LIKE 16 (SCRL16)
AT2G02910	269.755	-2.64213	0.297143	-8.89177	6.01453e-19	2.51804e-16	transmembrane protein (DUF616);(source:Araport11)	protein_coding
AT3G56080	192.456	-2.63445	0.445105	-5.91872	3.2446e-09	1.54586e-07	S-adenosyl-L-methionine-dependent methyltransferases superfamily protein;(source:Araport11)	protein_coding
AT1G61566	7620.98	-2.63302	0.667909	-3.94219	8.07424e-05	0.000941213	Member of a diversely expressed predicted peptide family showing sequence similarity to tobacco Rapid Alkalinization Factor (RALF), and is believed to play an essential role in the physiology of Arabidopsis. Consists of a single exon and is characterized by a conserved C-terminal motif and N-terminal signal peptide.	protein_coding	RALF-LIKE 9 (RALFL9)
AT2G46860	1119.84	-2.62918	0.594302	-4.42398	9.68979e-06	0.000159154	Encodes a protein that might have inorganic pyrophosphatase activity.	protein_coding	PYROPHOSPHORYLASE 3 (PPa3)
AT2G23670	73.9916	-2.62574	0.632485	-4.15147	3.30353e-05	0.000443106	homolog of Synechocystis YCF37;(source:Araport11)	protein_coding	HOMOLOG OF SYNECHOCYSTIS YCF37 (YCF37)
AT1G02190	43.2485	-2.62149	0.887204	-2.95477	0.00312901	0.017737	Fatty acid hydroxylase superfamily;(source:Araport11)	protein_coding	ECERIFERUM1-LIKE1 (CER1-L1)
AT5G45340	14.5537	-2.61972	0.948758	-2.76121	0.00575873	0.0284435	Encodes a protein with ABA 8'-hydroxylase activity; involved in ABA catabolism. Mutant analyses show that disruption in the gene results in more drought tolerance whereas overexpression results in increased transpiration rate and reduced drought tolerance. Gene involved in postgermination growth. Plant P450 CYP707A3, ABA 8'-hydroxylase, binds enantioselectively (+)-ABA but not (-)-ABA, whereas th…	protein_coding	CYTOCHROME P450, FAMILY 707, SUBFAMILY A, POLYPEPTIDE 3 (CYP707A3)
AT1G29720	78.8875	-2.61962	0.372505	-7.03244	2.02959e-12	2.15871e-10	Leucine-rich repeat transmembrane protein kinase;(source:Araport11)	protein_coding
AT2G30290	848.767	-2.61891	0.288053	-9.09177	9.74411e-20	4.56512e-17	VACUOLAR SORTING RECEPTOR 2;(source:Araport11)	protein_coding	VACUOLAR SORTING RECEPTOR 2 (VSR2)
AT4G27480	467.707	-2.61797	0.330078	-7.93137	2.16743e-15	4.39674e-13	Core-2/I-branching beta-1,6-N-acetylglucosaminyltransferase family protein;(source:Araport11)	protein_coding
AT1G32780	967.155	-2.61471	0.255315	-10.2411	1.29749e-24	1.27653e-21	GroES-like zinc-binding dehydrogenase family protein;(source:Araport11)	protein_coding
AT2G07680	61.5472	-2.61399	0.630932	-4.14305	3.42713e-05	0.000455954	Encodes ABCC13/MRP11, a member of the multidrug resistance associated protein MRP/ABCC subfamily. Its expression is induced by gibberellic acid and downregulated by naphthalene acetic acid, abscisic acid, and zeatin.	protein_coding	ATP-BINDING CASSETTE C13 (ABCC13)
AT2G16365	132.085	-2.61214	0.474489	-5.50516	3.68836e-08	1.29487e-06	PCH1 binds and stabilizes the active (Pfr) form of phytochrome B and is involved in the formation of photobodies in the nucleus. PCH1 is expressed in evenings and is associated to the evening complex through binding to phyB, and represses hypocotyl elongation and growth. Using mass spec, the existence of the At2g16365.2 isoform has been verified, however here is no evidence that any of the other …	protein_coding	PHOTOPERIODIC CONTROL OF HYPOCOTYL 1 (PCH1)
AT3G16175	23.7579	-2.61195	0.792708	-3.29497	0.000984326	0.007219	Thioesterase superfamily protein;(source:Araport11)	protein_coding
AT5G18550	685.402	-2.61068	0.29459	-8.86208	7.85346e-19	3.09065e-16	Zinc finger C-x8-C-x5-C-x3-H type family protein;(source:Araport11)	protein_coding
AT4G25920	140.794	-2.60825	0.491387	-5.30792	1.10882e-07	3.41445e-06	hypothetical protein (DUF295);(source:Araport11)	protein_coding	DUF295 ORGANELLAR A 9 (ATDOA9)
AT1G12610	17.7961	-2.59493	1.01806	-2.5489	0.0108062	0.0456689	Encodes a member of the DREB subfamily A-1 of ERF/AP2 transcription factor family (DDF1). The protein contains one AP2 domain. There are six members in this subfamily, including CBF1, CBF2, and CBF3. Overexpression of this gene results in delayed flowering and dwarfism, reduction of gibberellic acid biosynthesis, and increased tolerance to high levels of salt. This gene is expressed in all tissue…	protein_coding	DWARF AND DELAYED FLOWERING 1 (DDF1)
AT5G02170	15.7328	-2.59273	0.856032	-3.02877	0.0024555	0.0147128	Transmembrane amino acid transporter family protein;(source:Araport11)	protein_coding
AT3G19930	1112.3	-2.58989	0.76551	-3.38322	0.000716399	0.00556078	Encodes a sucrose hydrogen symporter that is induced by wounding. The mRNA is cell-to-cell mobile.	protein_coding	SUGAR TRANSPORTER 4 (STP4)
AT5G61720	4846.15	-2.58113	0.599158	-4.30793	1.6479e-05	0.000248561	hypothetical protein (DUF1216);(source:Araport11)	protein_coding
AT2G15555	74.6011	-2.58033	0.525485	-4.91037	9.09064e-07	2.12695e-05	other_RNA;(source:Araport11)	other_rna
AT4G01335	27.5326	-2.578	0.598443	-4.30785	1.64848e-05	0.000248561	TATA box-binding protein associated factor RNA polymerase I subunit B-like protein;(source:Araport11)	protein_coding
AT3G11825	154.235	-2.57133	0.504705	-5.09472	3.49252e-07	9.27426e-06	Encodes a Protease inhibitor/seed storage/LTP family protein	protein_coding
AT2G26410	568.985	-2.57086	0.339624	-7.56973	3.73999e-14	5.92036e-12	Member of IQ67 (CaM binding) domain containing family.	protein_coding	IQ-DOMAIN 4 (Iqd4)
AT3G23470	428.906	-2.56975	0.281472	-9.12971	6.86819e-20	3.29623e-17	Cyclopropane-fatty-acyl-phospholipid synthase;(source:Araport11)	protein_coding
AT5G02755	68.8264	-2.56827	0.499525	-5.14144	2.72646e-07	7.5349e-06	Natural antisense transcript overlaps with AT5G17630;(source:Araport11)	antisense_long_noncoding_rna
AT1G69940	6328.43	-2.56432	0.703129	-3.64701	0.000265313	0.00248361	Encodes a protein with pectin methylesterase activity. The protein expression was shown to be highly restricted to the pollen grain (no detection in any other tissues or in the pollen grains' surrounding cells of the anthers.	protein_coding	(PPME1)
AT5G49850	12.2322	-2.55983	0.959428	-2.66808	0.00762872	0.0351876	Mannose-binding lectin superfamily protein;(source:Araport11)	protein_coding
AT2G17290	290.027	-2.55563	0.405747	-6.29858	3.0038e-10	1.96365e-08	Encodes calcium dependent protein kinase 6 (CPK6), a member of the Arabidopsis CDPK gene family. CDPKs contain an intrinsic Ca2+-activation domain with four EF hand Ca2+-binding sites. CDPKs protein kinases have been proposed to function in multiple plant signal transduction pathways downstream of [Ca2+]cyt elevations, thus transducing various physiological responses. CPK6 is expressed in both gu…	protein_coding	CALCIUM DEPENDENT PROTEIN KINASE 6 (CPK6)
AT4G27520	42.265	-2.5529	0.736754	-3.46506	0.000530118	0.00433907	early nodulin-like protein 2;(source:Araport11)	protein_coding	EARLY NODULIN-LIKE PROTEIN 2 (ENODL2)
AT1G17620	406.509	-2.55223	0.322847	-7.90538	2.67122e-15	5.30926e-13	Late embryogenesis abundant (LEA) hydroxyproline-rich glycoprotein family;(source:Araport11)	protein_coding
AT5G59030	183.443	-2.55002	0.456214	-5.58952	2.27693e-08	8.34323e-07	encodes a putative copper transport protein that contains copper-binding motif and functionally complements in copper-transport defective yeast strains	protein_coding	COPPER TRANSPORTER 1 (COPT1)
AT5G24560	54.6848	-2.54837	0.472124	-5.39767	6.75112e-08	2.1849e-06	phloem protein 2-B12;(source:Araport11)	protein_coding	PHLOEM PROTEIN 2-B12 (PP2-B12)
AT2G26975	46.8372	-2.54833	0.580724	-4.3882	1.14295e-05	0.000182992	Ctr copper transporter family;(source:Araport11)	protein_coding	COPPER TRANSPORTER 6 (COPT6)
AT1G79110	129.845	-2.5439	0.45346	-5.60997	2.02365e-08	7.48485e-07	Encodes one of the BRGs (BOI-related gene) involved in resistance to Botrytis cinerea.	protein_coding	BOI-RELATED GENE 2 (BRG2)
AT3G07620	932.895	-2.53753	0.287489	-8.82653	1.07973e-18	4.08575e-16	glycosyltransferase;(source:Araport11)	protein_coding
AT4G01720	38.0997	-2.53582	0.649067	-3.90687	9.34987e-05	0.00106407	member of WRKY Transcription Factor; Group II-b	protein_coding	(WRKY47)
AT5G43695	414.389	-2.53545	0.354512	-7.15195	8.55522e-13	9.78727e-11	hypothetical protein;(source:Araport11)	protein_coding
AT1G12710	41.3413	-2.53498	0.509981	-4.97073	6.67007e-07	1.63854e-05	This gene is predicted to encode a protein with a PP2 domain. This domain in present in lectins found in squash and cucumber, suggesting that this protein could potentially have carbohydrate binding capabilities.	protein_coding	PHLOEM PROTEIN 2-A12 (PP2-A12)
AT1G62660	915.681	-2.53319	0.485072	-5.22231	1.76709e-07	5.12847e-06	Glycosyl hydrolases family 32 protein;(source:Araport11)	protein_coding	VACUOLAR INVERTASE 1 (VI1)
AT5G16940	125.03	-2.53191	0.404562	-6.2584	3.88946e-10	2.42192e-08	carbon-sulfur lyase;(source:Araport11)	protein_coding
AT4G14785	133.185	-2.53139	0.558777	-4.53022	5.89223e-06	0.000104735	Encodes a member of a family of small, secreted, cysteine rich proteins with sequence similarity to SCR (S locus cysteine-rich protein).	protein_coding	SCR-LIKE 23 (SCRL23)
AT1G34760	72.6465	-2.53016	0.401407	-6.30322	2.91521e-10	1.91848e-08	Encodes a 14-3-3 protein. Binds H+-ATPase in response to blue light.	protein_coding	GENERAL REGULATORY FACTOR 11 (GRF11)
AT5G09550	8654.15	-2.5259	0.218868	-11.5407	8.22213e-31	2.31124e-27	GDP dissociation inhibitor family protein / Rab GTPase activator family protein;(source:Araport11)	protein_coding	RAB GDP-DISSOCIATION INHIBITOR (GDI)
AT2G21780	13.7245	-2.52275	0.899058	-2.80599	0.00501618	0.0256772	hypothetical protein;(source:Araport11)	protein_coding
AT3G22053	16.3617	-2.51979	0.938579	-2.68469	0.0072597	0.033876	cysteine-rich repeat secretory protein;(source:Araport11)	protein_coding
AT5G57560	70.5342	-2.51795	0.574703	-4.38131	1.17968e-05	0.000188261	Encodes a cell wall-modifying enzyme, rapidly upregulated in response to environmental stimuli.	protein_coding	TOUCH 4 (TCH4)
AT3G07990	21.8033	-2.51762	0.76222	-3.30301	0.000956518	0.00703604	serine carboxypeptidase-like 27;(source:Araport11)	protein_coding	SERINE CARBOXYPEPTIDASE-LIKE 27 (SCPL27)
AT2G40620	366.332	-2.51656	0.297887	-8.44803	2.96263e-17	8.57289e-15	Basic-leucine zipper (bZIP) transcription factor family protein;(source:Araport11)	protein_coding	BASIC LEUCINE-ZIPPER 18 (BZIP18)
AT5G51030	1406.59	-2.51431	0.229287	-10.9658	5.58089e-28	9.15126e-25	NAD(P)-binding Rossmann-fold superfamily protein;(source:Araport11)	protein_coding
AT5G45810	133.815	-2.51222	0.533913	-4.70529	2.535e-06	5.06224e-05	Encodes a member of the SNF1-related kinase (SnRK) gene family (SnRK3.5), which has also been reported as a member of the CBL-interacting protein kinases (CIPK19).	protein_coding	CBL-INTERACTING PROTEIN KINASE 19 (CIPK19)
AT2G16016	40.814	-2.51111	0.598692	-4.19433	2.73681e-05	0.000380044	transmembrane protein;(source:Araport11)	protein_coding
AT5G14670	654.822	-2.50906	0.300807	-8.34112	7.35903e-17	2.01116e-14	A member of ARF GTPase family. Arabidopsis has 21 members of this family, known to be essential for vesicle coating and uncoating and functions in GTP-binding. Gene encoding ADP-ribosylation factor and similar to ADP-ribosylation factor DcARF1 (GI:965483) (Daucus carota), other ARFs and ARF-like proteins. The gene is shown to play a role in cell division, cell expansion and cellulose production u…	protein_coding	ADP-RIBOSYLATION FACTOR A1B (ARFA1B)
AT3G21180	1046.35	-2.50529	0.273825	-9.14924	5.73342e-20	2.87625e-17	one of the type IIB calcium pump isoforms. encodes an autoinhibited Ca(2+)-ATPase that contains an N-terminal calmodulin binding autoinhibitory domain.	protein_coding	AUTOINHIBITED CA(2+)-ATPASE 9 (ACA9)
AT4G12210	18.2758	-2.5041	0.822116	-3.04592	0.00231967	0.0140142	RING/U-box superfamily protein;(source:Araport11)	protein_coding
AT3G19230	181.662	-2.5017	0.402353	-6.21767	5.04604e-10	3.00882e-08	Leucine-rich repeat (LRR) family protein;(source:Araport11)	protein_coding	(LLR4)
AT3G02310	30.2499	-2.50071	0.761339	-3.28462	0.0010212	0.00743956	MADS-box protein, binds K domain of AG in vivo	protein_coding	SEPALLATA 2 (SEP2)
AT5G05850	466.426	-2.5007	0.297111	-8.4167	3.87236e-17	1.08852e-14	Encodes PIRL1, a member of the Plant Intracellular Ras-group-related LRRs (Leucine rich repeat proteins). PIRLs are a distinct, plant-specific class of intracellular LRRs that likely mediate protein interactions, possibly in the context of signal transduction. PIRL1 (AT5G05850) and PIRL9 (AT3G11330) are genetically redundant and are required for differentiation of microspores into pollen.	protein_coding	PLANT INTRACELLULAR RAS GROUP-RELATED LRR 1 (PIRL1)
AT2G20670	67.896	-2.50032	0.549579	-4.54952	5.37683e-06	9.70642e-05	sugar phosphate exchanger, putative (DUF506);(source:Araport11)	protein_coding
AT3G24332	20.1656	-2.49955	0.89352	-2.79742	0.00515127	0.0262052	Natural antisense transcript overlaps with AT3G24330;(source:Araport11)	antisense_long_noncoding_rna
AT5G55780	17.1514	-2.49788	0.828744	-3.01406	0.00257778	0.0152918	Cysteine/Histidine-rich C1 domain family protein;(source:Araport11)	protein_coding
AT5G35735	21.9256	-2.4956	0.95247	-2.62014	0.00878945	0.0389988	Auxin-responsive family protein;(source:Araport11)	protein_coding
AT4G27654	22.9644	-2.49184	0.920406	-2.70732	0.00678284	0.0321838	transmembrane protein;(source:Araport11)	protein_coding
AT4G13395	30.6498	-2.48964	0.694879	-3.58285	0.000339871	0.00303569	ROTUNDIFOLIA like 12;(source:Araport11)	protein_coding	ROTUNDIFOLIA LIKE 12 (RTFL12)
AT4G09647	15.3568	-2.48144	0.898026	-2.76322	0.00572344	0.0283392	Encodes a defensin-like (DEFL) family protein.	protein_coding
AT1G54830	514.882	-2.48023	0.278569	-8.90348	5.41223e-19	2.31514e-16	Encodes a NUCLEAR FACTOR-Y C (NF-YC) homologue NF-YC3. NF-YC3., NF-YC4 and NF-YC9 redundantly modulate GA- and ABA-mediated seed germination.	protein_coding	NUCLEAR FACTOR Y, SUBUNIT C3 (NF-YC3)
AT1G64200	123.522	-2.46287	0.365956	-6.72996	1.69706e-11	1.49744e-09	vacuolar H+-ATPase subunit E isoform 3;(source:Araport11)	protein_coding	VACUOLAR H+-ATPASE SUBUNIT E ISOFORM 3 (VHA-E3)
AT3G21880	1733.13	-2.4604	0.193744	-12.6993	5.96956e-37	3.91543e-33	Encodes a substrate of the COP1/SPA E3 ubiquitin ligase. It is degraded in darkness and stabilized by white, red and blue light. Overexpression results in decreased apical dominance, increased branching and delayed flowering in long days. The latter phenotype is due to reduced levels of FT and dependent on the presence of CO (PMID:29187570).	protein_coding	B-BOX DOMAIN PROTEIN 10 (BBX10)
AT1G06850	166.05	-2.4599	0.424561	-5.79399	6.87345e-09	2.95949e-07	basic leucine-zipper 52;(source:Araport11)	protein_coding	BASIC LEUCINE-ZIPPER 52 (bZIP52)
AT3G13600	68.9527	-2.4495	0.452907	-5.40841	6.35884e-08	2.06815e-06	calmodulin-binding family protein;(source:Araport11)	protein_coding
AT2G18470	350.618	-2.4448	0.762412	-3.20666	0.00134286	0.00921962	Proline-rich extensin-like receptor kinase 4. Functions at an early stage of ABA signalling inhibiting primary root cell elongation by perturbing Ca2+ homeostasis.	protein_coding	PROLINE-RICH EXTENSIN-LIKE RECEPTOR KINASE 4 (PERK4)
AT2G11035	28.8047	-2.44262	0.596381	-4.09574	4.20826e-05	0.000542634	reverse transcriptase zinc-binding protein;(source:Araport11)	protein_coding
AT5G57900	152.751	-2.43943	0.404128	-6.03627	1.57713e-09	8.12389e-08	F-box protein, interacts with SKP1/ASK1 subunit of SCF ubiquitin ligase in a glucose-dependent manner	protein_coding	SKP1 INTERACTING PARTNER 1 (SKIP1)
AT5G57200	501.368	-2.43769	0.350232	-6.96023	3.39726e-12	3.39329e-10	ENTH/ANTH/VHS superfamily protein;(source:Araport11)	protein_coding	(PICALM2A)
AT3G18035	140.501	-2.4316	0.40964	-5.93596	2.92128e-09	1.41581e-07	A linker histone like protein	protein_coding	(HON4)
AT4G28088	40.3642	-2.42836	0.758156	-3.20298	0.00136014	0.0092961	Low temperature and salt responsive protein family;(source:Araport11)	protein_coding
AT5G25320	311.587	-2.42798	0.703361	-3.45197	0.000556502	0.00452304	ACT-like superfamily protein;(source:Araport11)	protein_coding
AT2G01020	683.604	-2.4268	0.696889	-3.48233	0.000497076	0.00413921	5.8SrRNA	ribosomal_rna
AT4G18330	53.4677	-2.42671	0.497804	-4.87483	1.08905e-06	2.4688e-05	Translation elongation factor EF1A/initiation factor IF2gamma family protein;(source:Araport11)	protein_coding
AT1G12070	358.77	-2.42615	0.396379	-6.12079	9.31112e-10	5.10348e-08	Immunoglobulin E-set superfamily protein;(source:Araport11)	protein_coding
AT2G44060	1201.04	-2.42524	0.238177	-10.1825	2.3741e-24	2.22453e-21	Late embryogenesis abundant protein, group 2;(source:Araport11)	protein_coding	LATE EMBRYOGENESIS ABUNDANT 26 (LEA26)
AT1G11440	24.2743	-2.4239	0.745217	-3.25261	0.00114352	0.00814077	hypothetical protein;(source:Araport11)	protein_coding
AT4G28556	100.883	-2.42228	0.48259	-5.01933	5.18528e-07	1.30887e-05	Encodes RIC7, the downstream effector of active Rop2 GTPase.	protein_coding	(RIC7)
AT2G30970	1613.96	-2.41699	0.246146	-9.81933	9.29611e-23	6.7748e-20	ASPARTATE AMINOTRANSFERASE 1	protein_coding	ASPARTATE AMINOTRANSFERASE 1 (ASP1)
AT5G22300	146.647	-2.4093	0.394008	-6.11484	9.6651e-10	5.2536e-08	encodes a nitrilase isomer. The purified enzyme shows a strong substrate specificity for beta-cyano-L-alanine, a intermediate product of the cyanide detoxification pathway. The mRNA is cell-to-cell mobile.	protein_coding	NITRILASE 4 (NIT4)
AT1G72770	295.97	-2.40721	0.744315	-3.23413	0.00122014	0.00857148	mutant has ABA hypersensitive inhibition of seed germination; Protein Phosphatase 2C; regulates the activation of the Snf1-related kinase OST1 by abscisic acid. The mRNA is cell-to-cell mobile.	protein_coding	HYPERSENSITIVE TO ABA1 (HAB1)
AT2G40790	193.165	-2.40258	0.375008	-6.40673	1.48674e-10	1.0795e-08	Encodes a monocysteinic thioredoxin, thioredoxin in which the second cysteine of the redox site is replaced by a serine, with low disulfide reductase but efficient disulfide isomerase activity. It contains a large N-terminal extension with respect to the dicysteinic thioredoxins that is enriched with 8 cysteines and positively charged residues.	protein_coding	C-TERMINAL CYSTEINE RESIDUE IS CHANGED TO A SERINE 2 (CXXS2)
AT4G37410	370.359	-2.39598	0.610934	-3.92183	8.78803e-05	0.00100947	member of CYP81F The mRNA is cell-to-cell mobile.	protein_coding	CYTOCHROME P450, FAMILY 81, SUBFAMILY F, POLYPEPTIDE 4 (CYP81F4)
AT3G01350	117.209	-2.39331	0.511752	-4.67669	2.91542e-06	5.70813e-05	Major facilitator superfamily protein;(source:Araport11)	protein_coding
AT2G32930	475.626	-2.39228	0.275043	-8.69784	3.38249e-18	1.18852e-15	Encodes a zinc finger protein.	protein_coding	ZINC FINGER NUCLEASE 2 (ZFN2)
AT3G23820	25.5353	-2.38919	0.757237	-3.15514	0.00160419	0.0105535	Encodes a UDP-D-glucuronate 4-epimerase involved in pectin biosynthesis in the cell wall and affects cell wall integrity and immunity to fungi and bacteria. The mRNA is cell-to-cell mobile.	protein_coding	UDP-D-GLUCURONATE 4-EPIMERASE 6 (GAE6)
AT5G18130	83.8177	-2.38769	0.537837	-4.43943	9.01968e-06	0.000149772	transmembrane protein;(source:Araport11)	protein_coding
AT5G61700	219.562	-2.38688	0.376918	-6.33262	2.41026e-10	1.6242e-08	ABC2 homolog 16;(source:Araport11)	protein_coding	ATP-BINDING CASSETTE A12 (ABCA12)
AT1G72100	129.882	-2.38467	0.391807	-6.08633	1.15532e-09	6.09468e-08	late embryogenesis abundant domain-containing protein / LEA domain-containing protein;(source:Araport11)	protein_coding
AT4G15250	252.318	-2.38389	0.376118	-6.33814	2.32549e-10	1.58884e-08	B-box type zinc finger protein with CCT domain-containing protein;(source:Araport11)	protein_coding	B-BOX DOMAIN PROTEIN 9 (BBX9)
AT5G55380	77.048	-2.37388	0.422014	-5.62512	1.85375e-08	6.96112e-07	MBOAT (membrane bound O-acyl transferase) family protein;(source:Araport11)	protein_coding
AT3G23270	233.267	-2.37318	0.409986	-5.78843	7.10483e-09	3.03917e-07	Regulator of chromosome condensation (RCC1) family with FYVE zinc finger domain-containing protein;(source:Araport11)	protein_coding
AT1G68440	478.084	-2.37202	0.284491	-8.33778	7.56956e-17	2.04036e-14	Transmembrane protein;(source:Araport11). Expression induced by abiotic stressors such as ABA, drought, heat, light, NaCl, osmotic stress and wounding.	protein_coding
AT4G01160	364	-2.37151	0.328324	-7.22308	5.08235e-13	6.09789e-11	Encodes a member of LRB BTB family. It does not appear to participate in red light responses like LRB1 and LRB2. NO-interacting protein.	protein_coding	LIGHT-RESPONSE BTB 3 (LRB3)
AT1G70670	86.4503	-2.36748	0.54186	-4.36917	1.24718e-05	0.000197432	The gene encodes a stress-responsive and OB-associated non-seed caleosin-like protein. It plays a negative regulator role in ABA signaling.	protein_coding	CALEOSIN 4 (CLO4)
AT4G22070	1469.45	-2.35836	0.272851	-8.64341	5.45587e-18	1.75992e-15	member of WRKY Transcription Factor; Group II-b	protein_coding	WRKY DNA-BINDING PROTEIN 31 (WRKY31)
AT1G13890	85.651	-2.35582	0.434098	-5.42693	5.73325e-08	1.89284e-06	Encodes a member of a gene family homologous to mammalian SNAP25, a type of SNARE proteins with two chains. There are three members in Arabidopsis: SNAP30, SNAP29, and SNAP33.	protein_coding	SOLUBLE N-ETHYLMALEIMIDE-SENSITIVE FACTOR ADAPTOR PROTEIN 30 (SNAP30)
AT3G14990	217.274	-2.3524	0.3344	-7.03467	1.9973e-12	2.13591e-10	Encodes a homolog of animal DJ-1 superfamily protein. In the A. thaliana genome, three genes encoding close homologs of human DJ-1 were identified AT3G14990 (DJ1A), AT1G53280 (DJ1B) and AT4G34020 (DJ1C). Among the three homologs, DJ1C is essential for chloroplast development and viability. It exhibits glyoxalase activity towards glyoxal and methylglyoxal. The mRNA is cell-to-cell mobile.	protein_coding	DJ-1 HOMOLOG A (DJ1A)
AT4G09984	80.8938	-2.35172	0.555832	-4.23099	2.32663e-05	0.000328416	Encodes a member of a family of small,secreted, cysteine rich protein with sequence similarity to the PCP (pollen coat protein) gene family.	protein_coding	LOW-MOLECULAR-WEIGHT CYSTEINE-RICH 34 (LCR34)
AT5G13940	109.352	-2.35166	0.401313	-5.85992	4.63099e-09	2.0948e-07	aminopeptidase;(source:Araport11)	protein_coding
AT3G43110	175.54	-2.3504	0.383372	-6.13086	8.74028e-10	4.83097e-08	transmembrane protein;(source:Araport11)	protein_coding
AT2G26330	53.4683	-2.34418	0.679948	-3.44758	0.000565627	0.0045783	Homologous to receptor protein kinases. Involved in specification of organs originating from the shoot apical meristem. Contains a cytoplasmic protein kinase catalytic domain, a transmembrane region, and an extracellular leucine-rich repeat. ER has been identified as a quantitative trait locus for transpiration efficiency by influencing epidermal and mesophyll development, stomatal density and po…	protein_coding	ERECTA (ER)
AT2G42380	151.201	-2.34364	0.429494	-5.45675	4.8492e-08	1.63948e-06	Encodes a member of the BZIP family of transcription factors. Forms heterodimers with the related protein AtbZIP61. Binds to G-boxes in vitro and is localized to the nucleus in onion epidermal cells.	protein_coding	(BZIP34)
AT1G04250	226.868	-2.33936	0.304718	-7.67714	1.62675e-14	2.75944e-12	Transcription regulator acting as repressor of auxin-inducible gene expression. Auxin-inducible AUX/IAA gene. Short-lived nuclear protein with four conserved domains. Domain III has homology to beta alpha alpha dimerization and DNA binding domains. Involved in auxin signaling and is a positive modulator of natural leaf senescence. Auxin induces the degradation of the protein in a dosage-dependent…	protein_coding	AUXIN RESISTANT 3 (AXR3)
AT3G24640	92.721	-2.33926	0.444512	-5.26253	1.4209e-07	4.24908e-06	lyase;(source:Araport11)	protein_coding
AT1G61240	239.278	-2.3386	0.315343	-7.41605	1.20666e-13	1.69597e-11	lysine ketoglutarate reductase trans-splicing-like protein (DUF707);(source:Araport11)	protein_coding
AT1G49740	469.235	-2.33509	0.284219	-8.21581	2.10732e-16	5.0568e-14	PLC-like phosphodiesterases superfamily protein;(source:Araport11)	protein_coding
AT2G45820	204.303	-2.3252	0.354439	-6.56022	5.37287e-11	4.3507e-09	Lipid raft regulatory protein, crucial for plasma membrane nanodomain assembly to control plasmodesmata aperture and functionality.	protein_coding	REMORIN 1.3 (Rem1.3)
AT2G27080	27.0085	-2.32183	0.874386	-2.65539	0.00792174	0.0361829	Late embryogenesis abundant (LEA) hydroxyproline-rich glycoprotein family;(source:Araport11)	protein_coding	NDR/HIN1-LIKE 13 (NHL13)
AT3G12800	922.211	-2.31887	0.253506	-9.1472	5.84265e-20	2.87625e-17	short-chain dehydrogenase-reductase B;(source:Araport11)	protein_coding	SHORT-CHAIN DEHYDROGENASE-REDUCTASE B (SDRB)
AT5G13460	93.061	-2.31781	0.408757	-5.67039	1.42476e-08	5.54053e-07	Member of IQ67 (CaM binding) domain containing family.	protein_coding	IQ-DOMAIN 11 (IQD11)
AT1G75290	91.4589	-2.31565	0.422049	-5.48669	4.09525e-08	1.41621e-06	encodes a protein whose sequence is similar to an isoflavone reductase	protein_coding
AT5G24130	36.9796	-2.31354	0.638603	-3.62282	0.000291413	0.00268704	polypyrimidine tract-binding-like protein;(source:Araport11)	protein_coding
AT3G43600	236.595	-2.31287	0.342628	-6.75038	1.47456e-11	1.32489e-09	Encodes an aldehyde oxidase. AAO2 does not appear to act on abscisic aldehyde in vitro but it is possible that it may function in abscisic acid biosynthesis when the activity of At2g27150 (AAO3), the primary abscisic aldehyde oxidase, is lost.	protein_coding	ALDEHYDE OXIDASE 2 (AAO2)
AT1G64800	98.0477	-2.31251	0.442489	-5.22615	1.73079e-07	5.04706e-06	DNA binding / transcription factor;(source:Araport11)	protein_coding
AT1G52560	12.2423	-2.30035	0.880599	-2.61226	0.0089947	0.0396755	HSP20-like chaperones superfamily protein;(source:Araport11)	protein_coding	(HSP26.5)
AT3G59960	13.0083	-2.29852	0.882044	-2.6059	0.00916336	0.0402652	histone-lysine N-methyltransferase ASHH4;(source:Araport11)	protein_coding	HISTONE-LYSINE N-METHYLTRANSFERASE ASHH4 (ASHH4)
AT5G19610	186.767	-2.29694	0.464816	-4.9416	7.74836e-07	1.84805e-05	GNOM-like 2;(source:Araport11)	protein_coding	GNOM-LIKE 2 (GNL2)
AT2G33670	224.061	-2.29483	0.3377	-6.79547	1.07962e-11	9.83501e-10	A member of a large family of seven-transmembrane domain proteins specific to plants, homologs of the barley mildew resistance locus o (MLO) protein. The Arabidopsis genome contains 15 genes encoding MLO proteins, with localization in plasma membrane. Phylogenetic analysis revealed four clades of closely-related AtMLO genes. ATMLO5 belongs to the clade III, with AtMLO7, AtMLO8, AtMLO9, and AtMLO1…	protein_coding	MILDEW RESISTANCE LOCUS O 5 (MLO5)
AT3G15610	591.552	-2.29464	0.311703	-7.36161	1.81706e-13	2.44893e-11	Transducin/WD40 repeat-like superfamily protein;(source:Araport11)	protein_coding
AT2G34660	245.251	-2.29343	0.397148	-5.77476	7.70643e-09	3.23451e-07	encodes a multidrug resistance-associated protein that is MgATP-energized glutathione S-conjugate pump. An ABCC-type arsenite-phytochelatin transporter. The expression of this gene is upregulated by herbicide safeners such as benoxacor and fenclorim. The mRNA is cell-to-cell mobile.	protein_coding	ATP-BINDING CASSETTE C2 (ABCC2)
AT2G23120	344.011	-2.29212	0.312479	-7.33527	2.21271e-13	2.86445e-11	Late embryogenesis abundant protein, group 6;(source:Araport11)	protein_coding
AT4G04830	33.3381	-2.28936	0.686122	-3.33666	0.000847911	0.00638025	methionine sulfoxide reductase B5;(source:Araport11)	protein_coding	METHIONINE SULFOXIDE REDUCTASE B5 (MSRB5)
AT2G22830	101.501	-2.28589	0.377031	-6.06287	1.33715e-09	6.94224e-08	squalene epoxidase 2;(source:Araport11)	protein_coding	SQUALENE EPOXIDASE 2 (SQE2)
AT4G37409	253.393	-2.28222	0.281956	-8.09427	5.76094e-16	1.28816e-13	hypothetical protein;(source:Araport11)	protein_coding
AT4G32280	90.6748	-2.28087	0.468458	-4.86889	1.12228e-06	2.53116e-05	indole-3-acetic acid inducible 29;(source:Araport11)	protein_coding	INDOLE-3-ACETIC ACID INDUCIBLE 29 (IAA29)
AT1G80530	62.6264	-2.27948	0.531158	-4.29152	1.77451e-05	0.000262535	Major facilitator superfamily protein;(source:Araport11)	protein_coding
AT3G53065	99.5302	-2.27543	0.607835	-3.74351	0.000181468	0.00183209	D-galactoside/L-rhamnose binding SUEL lectin protein;(source:Araport11)	protein_coding
AT1G49720	164.129	-2.2752	0.362212	-6.28141	3.35526e-10	2.12972e-08	Identified as a protein that binds to abscisic acid response elements. May mediate transcriptional regulation of ABA responses.	protein_coding	ABSCISIC ACID RESPONSIVE ELEMENT-BINDING FACTOR 1 (ABF1)
AT3G15820	67.0951	-2.27424	0.521006	-4.3651	1.27065e-05	0.000200824	Functions as phosphatidylcholine:diacylglycerol cholinephosphotransferase, a major reaction for the transfer of 18:1 into phosphatidylcholine for desaturation and also for the reverse transfer of 18:2 and 18:3 into the triacylglycerols synthesis pathway	protein_coding	REDUCED OLEATE DESATURATION 1 (ROD1)
AT1G09080	47.7207	-2.27273	0.546632	-4.15769	3.21476e-05	0.000432969	Heat shock protein 70 (Hsp 70) family protein;(source:Araport11)	protein_coding	BINDING PROTEIN 3 (BIP3)
AT5G50240	15.3136	-2.27157	0.90253	-2.51689	0.0118396	0.0488708	L-isoaspartyl methyltransferase 2 (PIMT2)gene, alternatively spliced.	protein_coding	PROTEIN-L-ISOASPARTATE METHYLTRANSFERASE 2 (PIMT2)
AT2G25737	411.898	-2.26911	0.320967	-7.06962	1.55358e-12	1.68778e-10	Sulfite exporter TauE/SafE family protein;(source:Araport11)	protein_coding
AT1G54620	62.0677	-2.26836	0.571623	-3.96828	7.23936e-05	0.000856578	Plant invertase/pectin methylesterase inhibitor superfamily protein;(source:Araport11)	protein_coding
AT4G25480	22.7119	-2.26779	0.703555	-3.22333	0.00126709	0.00882879	Encodes a member of the DREB subfamily A-1 of ERF/AP2 transcription factor family (CBF3). The protein contains one AP2 domain. There are six members in this subfamily, including CBF1, CBF2, and CBF3. This gene is involved in response to low temperature and abscisic acid.	protein_coding	DEHYDRATION RESPONSE ELEMENT B1A (DREB1A)
AT4G38540	11.0477	-2.26712	0.897376	-2.52639	0.0115241	0.0478294	FAD/NAD(P)-binding oxidoreductase family protein;(source:Araport11)	protein_coding
AT3G28340	17.4021	-2.26615	0.780848	-2.90217	0.00370592	0.0203294	Encodes a protein with putative galacturonosyltransferase activity.	protein_coding	GALACTURONOSYLTRANSFERASE-LIKE 10 (GATL10)
AT2G04675	78.4295	-2.26515	0.636762	-3.5573	0.000374684	0.00329873	hypothetical protein;(source:Araport11)	protein_coding
AT1G72630	51.4204	-2.2628	0.682491	-3.3155	0.000914799	0.00678752	ELF4-like 2;(source:Araport11)	protein_coding	ELF4-LIKE 2 (ELF4-L2)
AT5G64260	52.6298	-2.2606	0.610164	-3.7049	0.000211473	0.00206919	EXORDIUM like 2;(source:Araport11)	protein_coding	EXORDIUM LIKE 2 (EXL2)
AT2G02100	30.7544	-2.25548	0.758424	-2.97391	0.00294032	0.0169023	Predicted to encode a PR (pathogenesis-related) protein. Belongs to the plant defensin (PDF) family with the following members: At1g75830/PDF1.1, At5g44420/PDF1.2a, At2g26020/PDF1.2b, At5g44430/PDF1.2c, At2g26010/PDF1.3, At1g19610/PDF1.4, At1g55010/PDF1.5, At2g02120/PDF2.1, At2g02100/PDF2.2, At2g02130/PDF2.3, At1g61070/PDF2.4, At5g63660/PDF2.5, At2g02140/PDF2.6, At5g38330/PDF3.1 and At4g30070/PDF…	protein_coding	LOW-MOLECULAR-WEIGHT CYSTEINE-RICH 69 (LCR69)
AT3G07850	49144.3	-2.24678	0.231128	-9.72093	2.4553e-22	1.66596e-19	Pectin lyase-like superfamily protein;(source:Araport11)	protein_coding
AT3G46720	135.874	-2.23983	0.408495	-5.48312	4.17894e-08	1.43857e-06	UDP-Glycosyltransferase superfamily protein;(source:Araport11)	protein_coding
AT2G41040	125.867	-2.23925	0.303544	-7.37701	1.61883e-13	2.21207e-11	S-adenosyl-L-methionine-dependent methyltransferases superfamily protein;(source:Araport11)	protein_coding
AT1G02040	230.833	-2.23118	0.399335	-5.58724	2.30701e-08	8.43774e-07	C2H2-type zinc finger family protein;(source:Araport11)	protein_coding
AT5G54160	859.193	-2.22564	0.258364	-8.61433	7.03499e-18	2.19726e-15	A caffeic acid/5-hydroxyferulic acid O-methyltransferase. Interacts with 14-4-3 proteins in yeast 2 hybrid assay. AtOMT1 (At5g54160) encodes a flavonol 3?-O-methyltransferase that is highly active towards quercetin and myricetin. The substrate specificity identifies the enzyme as flavonol 3?-methyltransferase which replaces the former annotation of the gene to encode a caffeic acid/5-hydroxyferul…	protein_coding	O-METHYLTRANSFERASE 1 (OMT1)
AT5G56770	33.6943	-2.21988	0.60977	-3.64052	0.000272087	0.00253497	transcription repressor-like protein;(source:Araport11)	protein_coding	EFFECTOR OF TRANSCRIPTION 3 (ET3)
AT1G21060	76.5779	-2.21878	0.434399	-5.10771	3.26092e-07	8.82601e-06	Serine/Threonine-kinase, putative (Protein of unknown function, DUF547);(source:Araport11)	protein_coding
AT3G01270	7060.93	-2.21699	0.642011	-3.45319	0.000553994	0.00450639	Pectate lyase family protein;(source:Araport11)	protein_coding
AT1G75700	60.2285	-2.21201	0.522185	-4.23606	2.27475e-05	0.000322016	HVA22-like protein G;(source:Araport11)	protein_coding	HVA22-LIKE PROTEIN G (HVA22G)
AT1G74490	112.513	-2.21126	0.344884	-6.41161	1.43993e-10	1.04939e-08	Protein kinase superfamily protein;(source:Araport11)	protein_coding
AT4G16480	1033.27	-2.21097	0.675528	-3.27295	0.0010643	0.00768523	Encodes a high affinity H+:<i>myo</i>-inositol symporter. The only other compound shown to be transported was pinitol, a methylated derivative of <i>myo</i>-inositol. The mRNA is cell-to-cell mobile.	protein_coding	INOSITOL TRANSPORTER 4 (INT4)
AT3G28780	3190.91	-2.20889	0.526436	-4.19593	2.71753e-05	0.000378355	transmembrane protein, putative (DUF1216);(source:Araport11)	protein_coding
AT5G39910	78.3744	-2.20877	0.447773	-4.9328	8.10597e-07	1.92402e-05	Pectin lyase-like superfamily protein;(source:Araport11)	protein_coding
AT1G63060	3179.66	-2.20809	0.407226	-5.42227	5.88473e-08	1.93959e-06	ribosome biogenesis NEP1-like protein;(source:Araport11)	protein_coding
AT5G52450	44.7065	-2.20582	0.694987	-3.17391	0.00150403	0.0100389	MATE efflux family protein;(source:Araport11)	protein_coding
AT3G08190	30.8121	-2.20364	0.69217	-3.18367	0.00145422	0.00977948	None;(source:Araport11)	long_noncoding_rna
AT1G71880	1915.26	-2.20317	0.754341	-2.92065	0.00349303	0.0193575	Sucrose transporter gene induced in response to nematodes; member of Sucrose-proton symporter family. The mRNA is cell-to-cell mobile.	protein_coding	SUCROSE-PROTON SYMPORTER 1 (SUC1)
AT1G20120	21.621	-2.20142	0.755824	-2.91261	0.00358421	0.0197886	GDSL-motif esterase/acyltransferase/lipase. Enzyme group with broad substrate specificity that may catalyze acyltransfer or hydrolase reactions with lipid and non-lipid substrates.	protein_coding
AT4G38230	576.087	-2.20008	0.292248	-7.52813	5.14718e-14	8.03818e-12	member of Calcium Dependent Protein Kinase	protein_coding	CALCIUM-DEPENDENT PROTEIN KINASE 26 (CPK26)
AT4G01480	1645.38	-2.19512	0.252908	-8.67949	3.97535e-18	1.37233e-15	Encodes a protein that might have inorganic pyrophosphatase activity.	protein_coding	PYROPHOSPHORYLASE 5 (PPa5)
AT1G69523	40.2059	-2.19472	0.660183	-3.32441	0.000886046	0.00662666	S-adenosyl-L-methionine-dependent methyltransferases superfamily protein;(source:Araport11)	protein_coding
AT5G65160	450.085	-2.19214	0.306674	-7.1481	8.79887e-13	1.00078e-10	Encodes one of the 36 carboxylate clamp (CC)-tetratricopeptide repeat (TPR) proteins (Prasad 2010, Pubmed ID: 20856808) with potential to interact with Hsp90/Hsp70 as co-chaperones.	protein_coding	TETRATRICOPEPTIDE REPEAT 14 (TPR14)
AT3G21310	262.09	-2.18958	0.270672	-8.08943	5.99431e-16	1.31056e-13	Core-2/I-branching beta-1,6-N-acetylglucosaminyltransferase family protein;(source:Araport11)	protein_coding
AT1G06463	19.3917	-2.18872	0.73182	-2.99079	0.00278261	0.0161896	None;(source:Araport11)	small_nucleolar_rna
AT3G54680	100.576	-2.18763	0.41016	-5.33361	9.628e-08	3.01193e-06	proteophosphoglycan-like protein;(source:Araport11)	protein_coding
AT1G18960	30.6394	-2.18305	0.540138	-4.04165	5.30763e-05	0.000658589	myb-like HTH transcriptional regulator family protein;(source:Araport11)	protein_coding
AT5G24850	369.903	-2.18254	0.365762	-5.9671	2.41503e-09	1.20001e-07	Binds flavin adenine dinucleotide and DNA. It does not have photolyase activity, and it is likely to act as photoreceptor. Closely related to Synechocystis cryptochrome.	protein_coding	CRYPTOCHROME 3 (CRY3)
AT4G21490	531.27	-2.18242	0.299114	-7.29628	2.9584e-13	3.73156e-11	NAD(P)H dehydrogenase B3;(source:Araport11)	protein_coding	NAD(P)H DEHYDROGENASE B3 (NDB3)
AT2G02400	22.3135	-2.17613	0.741328	-2.93545	0.00333068	0.0186398	NAD(P)-binding Rossmann-fold superfamily protein;(source:Araport11)	protein_coding
AT5G63350	44.5319	-2.17264	0.518115	-4.19335	2.74862e-05	0.000381146	ABA&#8208;induced transcription repressor that acts as feedback regulator in ABA signalling.	protein_coding	ABA-INDUCED TRANSCRIPTION REPRESSOR 6 (AITR6)
AT5G24105	712.562	-2.17145	0.60016	-3.61812	0.000296748	0.00272856	Encodes a putative arabinogalactan-protein (AGP41).	protein_coding	ARABINOGALACTAN PROTEIN 41 (AGP41)
AT4G29340	5474.11	-2.16593	0.396574	-5.46162	4.71813e-08	1.60343e-06	Profilin is a low-molecular weight, actin monomer-binding protein that regulates the organization of actin cytoskeleton in eukaryotes, including higher plants. PRF4 and PRF5 are late pollen-specific and are not detectable in other cell types of the plant body including microspores and root hairs. Immunocytochemical studies at the subcellular level reveal that both the constitutive and pollen-spec…	protein_coding	PROFILIN 4 (PRF4)
AT4G32890	609.455	-2.16208	0.308784	-7.00191	2.52505e-12	2.57437e-10	Encodes a member of the GATA factor family of zinc finger transcription factors.	protein_coding	GATA TRANSCRIPTION FACTOR 9 (GATA9)
AT1G55330	96.426	-2.16075	0.611914	-3.53113	0.000413796	0.00357902	Encodes a putative arabinogalactan-protein (AGP21).	protein_coding	ARABINOGALACTAN PROTEIN 21 (AGP21)
AT1G53500	250.862	-2.15548	0.409766	-5.26027	1.43842e-07	4.29495e-06	encodes a putative NDP-L-rhamnose synthase, an enzyme required for the synthesis of the pectin rhamnogalacturonan I, the major component of Arabidopsis mucilage. Gene is involved in seed coat mucilage cell development. Mutant analyses suggest that MUM4 is required for complete mucilage synthesis, cytoplasmic rearrangement and seed coat development.	protein_coding	MUCILAGE-MODIFIED 4 (MUM4)
AT4G25100	165.48	-2.15291	0.362724	-5.93541	2.93118e-09	1.41712e-07	Fe-superoxide dismutase	protein_coding	FE SUPEROXIDE DISMUTASE 1 (FSD1)
AT5G58010	80.0909	-2.14828	0.420209	-5.11239	3.18102e-07	8.64543e-06	Encodes a basic helix-loop-helix (bHLH) protein that regulates root hair development. One of the three Arabidopsis homologs of the Lotus japonicus ROOTHAIRLESS1 (LjRHL1) gene: At2g24260 (AtLRL1), At4g30980 (AtLRL2), and At5g58010 (AtLRL3).	protein_coding	LJRHL1-LIKE 3 (LRL3)
AT5G60142	92.2391	-2.14699	0.540626	-3.97131	7.14783e-05	0.000847787	AP2/B3-like transcriptional factor family protein;(source:Araport11)	protein_coding
AT1G71070	250.499	-2.14614	0.331843	-6.46735	9.97362e-11	7.52629e-09	Core-2/I-branching beta-1,6-N-acetylglucosaminyltransferase family protein;(source:Araport11)	protein_coding
AT5G19580	5401.09	-2.14505	0.595937	-3.59945	0.000318889	0.00287833	glyoxal oxidase-related protein;(source:Araport11)	protein_coding
AT3G55150	36.5283	-2.14482	0.677774	-3.1645	0.00155348	0.0102922	A member of EXO70 gene family, putative exocyst subunits, conserved in land plants. Arabidopsis thaliana contains 23 putative EXO70 genes, which can be classified into eight clusters on the phylogenetic tree.	protein_coding	EXOCYST SUBUNIT EXO70 FAMILY PROTEIN H1 (EXO70H1)
AT5G64820	35.9111	-2.14156	0.650735	-3.29099	0.000998342	0.00729732	transmembrane protein;(source:Araport11)	protein_coding
AT4G23500	74.374	-2.13638	0.404709	-5.2788	1.30032e-07	3.93636e-06	Pectin lyase-like superfamily protein;(source:Araport11)	protein_coding
AT5G56980	105.424	-2.1351	0.392688	-5.43715	5.41408e-08	1.79954e-06	Pathogen-associated molecular pattern-induced gene.Responsive to jasmonic acid and wounding.	protein_coding
AT3G03080	284.454	-2.13321	0.374765	-5.69214	1.25458e-08	4.96708e-07	Zinc-binding dehydrogenase family protein;(source:Araport11)	protein_coding
AT1G63750	63.0381	-2.11726	0.587029	-3.60674	0.000310065	0.0028233	Disease resistance protein (TIR-NBS-LRR class) family;(source:Araport11)	protein_coding
AT1G73630	62.8337	-2.11438	0.60205	-3.51197	0.000444798	0.0037859	EF hand calcium-binding protein family;(source:Araport11)	protein_coding
AT5G15850	18.3496	-2.11314	0.745211	-2.83563	0.00457349	0.0238961	Homologous to the flowering-time gene CONSTANS.	protein_coding	CONSTANS-LIKE 1 (COL1)
AT3G54700	244.254	-2.10928	0.749534	-2.81412	0.0048911	0.0252207	Encodes Pht1;7, a member of the Pht1 family of phosphate transporters which include: Pht1;1/At5g43350, Pht1;2/At5g43370, Pht1;3/At5g43360, Pht1;4/At2g38940, Pht1;5/At2g32830, Pht1;6/At5g43340, Pht1;7/At3g54700, Pht1;8/At1g20860, Pht1;9/At1g76430 (Plant Journal 2002, 31:341).	protein_coding	PHOSPHATE TRANSPORTER 1;7 (PHT1;7)
AT1G48590	78.445	-2.10513	0.445303	-4.72742	2.2739e-06	4.61749e-05	Calcium-dependent lipid-binding (CaLB domain) family protein;(source:Araport11)	protein_coding	C2-DOMAIN ABA-RELATED 5 (CAR5)
AT1G55210	19.4747	-2.10331	0.810299	-2.59572	0.00943918	0.0411829	Disease resistance-responsive (dirigent-like protein) family protein;(source:Araport11)	protein_coding
AT2G31830	301.938	-2.10293	0.341078	-6.16554	7.02424e-10	4.00626e-08	Encodes a 5-inositol-polyphosphate phosphatase, that, in vitro, shows some activity against Ins(1,4,5)P3 and PI(3,4,5)P3, but even higher activity against PI(4,5)P2	protein_coding	INOSITOL-POLYPHOSPHATE 5-PHOSPHATASE 14 (5PTASE14)
AT1G07430	51.3205	-2.1015	0.495377	-4.24222	2.21316e-05	0.000315111	Encodes a member of the group A protein phosphatase 2C (PP2C) family that is responsible for negatively regulating seed dormancy.	protein_coding	HIGHLY ABA-INDUCED PP2C GENE 2 (HAI2)
AT4G13230	805.754	-2.0973	0.700563	-2.99374	0.0027558	0.0160574	Late embryogenesis abundant protein (LEA) family protein;(source:Araport11)	protein_coding
AT4G20780	158.197	-2.09211	0.510506	-4.09812	4.16528e-05	0.000538504	Calcium sensor involved in trichome branching.	protein_coding	CALMODULIN LIKE 42 (CML42)
AT5G15960	28.0647	-2.09017	0.581226	-3.59615	0.000322962	0.00290444	cold and ABA inducible protein kin1, possibly functions as an anti-freeze protein. Transcript level of this gene is induced by cold, ABA, dehydration and osmoticum (mannitol). However, protein activity of GUS fused to the promoter of this gene is inhibited by cold treatment, suggesting an inhibition of the protein by increased transcript level.	protein_coding	(KIN1)
AT2G09325	28.0759	-2.08995	0.684473	-3.05336	0.00226291	0.0137557	Natural antisense transcript overlaps with AT2G41960;(source:Araport11)	antisense_long_noncoding_rna
AT5G51680	45.6507	-2.08886	0.538246	-3.88086	0.000104088	0.00115458	hydroxyproline-rich glycoprotein family protein;(source:Araport11)	protein_coding
AT4G15093	105.526	-2.08884	0.560339	-3.72781	0.000193149	0.00192727	catalytic LigB subunit of aromatic ring-opening dioxygenase family;(source:Araport11)	protein_coding	(LIGB)
AT5G59870	448.147	-2.08721	0.356511	-5.85454	4.78322e-09	2.14885e-07	Encodes HTA6, a histone H2A protein.	protein_coding	HISTONE H2A 6 (HTA6)
AT1G64380	20.1872	-2.07981	0.671965	-3.09512	0.00196735	0.0123442	encodes a member of the DREB subfamily A-6 of ERF/AP2 transcription factor family. The protein contains one AP2 domain. There are 8 members in this subfamily including RAP2.4.	protein_coding
AT3G44070	36.9992	-2.0784	0.666027	-3.12059	0.00180489	0.0115759	Glycosyl hydrolase family 35 protein;(source:Araport11)	protein_coding
AT2G16245	13.9563	-2.07831	0.823431	-2.52397	0.0116038	0.0481097	Natural antisense transcript overlaps with AT2G16250;(source:Araport11)	antisense_long_noncoding_rna
AT1G76650	45.2292	-2.07769	0.634131	-3.27644	0.00105123	0.00761321	calmodulin-like 38;(source:Araport11)	protein_coding	CALMODULIN-LIKE 38 (CML38)
AT1G02010	864.872	-2.07401	0.275679	-7.52328	5.34168e-14	8.21158e-12	member of KEULE Gene Family	protein_coding	SECRETORY 1A (SEC1A)
AT5G23030	72.92	-2.07257	0.452682	-4.57841	4.68514e-06	8.64816e-05	Member of TETRASPANIN family	protein_coding	TETRASPANIN12 (TET12)
AT1G07850	884.043	-2.07077	0.270988	-7.64156	2.14601e-14	3.57856e-12	transferring glycosyl group transferase (DUF604);(source:Araport11)	protein_coding
AT4G11280	61.7282	-2.07068	0.61802	-3.35051	0.000806644	0.00611886	encodes a a member of the 1-aminocyclopropane-1-carboxylate (ACC) synthase (S-adenosyl-L-methionine methylthioadenosine-lyase, EC 4.4.1.14) gene family The mRNA is cell-to-cell mobile.	protein_coding	1-AMINOCYCLOPROPANE-1-CARBOXYLIC ACID (ACC) SYNTHASE 6 (ACS6)
AT3G28830	53971.8	-2.06461	0.227993	-9.05555	1.35883e-19	6.21805e-17	mucin-like protein, putative (DUF1216);(source:Araport11)	protein_coding
AT1G45050	140.227	-2.06428	0.37766	-5.46597	4.60371e-08	1.56997e-06	member of ubiquitin-conjugating E2-proteins	protein_coding	(ATUBC2-1)
AT2G47050	4627.2	-2.06308	0.530932	-3.88576	0.000102009	0.00113907	Plant invertase/pectin methylesterase inhibitor superfamily protein;(source:Araport11)	protein_coding
AT1G57550	179.41	-2.06146	0.337236	-6.11281	9.78906e-10	5.30632e-08	Low temperature and salt responsive protein family;(source:Araport11)	protein_coding
AT3G17630	835.961	-2.06132	0.652531	-3.15897	0.0015833	0.0104467	member of Putative Na+/H+ antiporter family	protein_coding	CATION/H+ EXCHANGER 19 (CHX19)
AT2G24190	406.66	-2.06118	0.322036	-6.40048	1.54894e-10	1.11235e-08	Encodes an aldehyde reductase that catalyzes the reduction of the aldehyde carbonyl groups on saturated and alpha,beta-unsaturated aldehydes with more than 5 carbons in vitro. In addition, this enzyme can reduce methylglyoxal in vitro. It is believed that this enzyme localizes to the cytosol like the closely related protein encoded by AT3G61220.	protein_coding	SHORT-CHAIN DEHYDROGENASE/REDUCTASE 2 (SDR2)
AT3G17760	7813.71	-2.05922	0.196739	-10.4668	1.22738e-25	1.34174e-22	glutamate decarboxylase 5;(source:Araport11)	protein_coding	GLUTAMATE DECARBOXYLASE 5 (GAD5)
AT3G13060	944.586	-2.05724	0.237377	-8.66655	4.45398e-18	1.51105e-15	evolutionarily conserved C-terminal region 5;(source:Araport11)	protein_coding	EVOLUTIONARILY CONSERVED C-TERMINAL REGION 5 (ECT5)
AT3G54040	124.592	-2.05551	0.37165	-5.53076	3.18839e-08	1.13245e-06	PAR1 protein;(source:Araport11)	protein_coding
AT5G01260	110.67	-2.05205	0.364268	-5.63337	1.76726e-08	6.71319e-07	Carbohydrate-binding-like fold;(source:Araport11)	protein_coding
AT3G62720	259.916	-2.05203	0.312264	-6.57144	4.98298e-11	4.08711e-09	Encodes a protein with xylosyltransferase activity, which is specific for UDP-xylose as donor substrate and for oligosaccharides with a degree of polymerization >4. Although the enzyme utilizes either cellopentaose or cellohexaose, its activity is four-fold higher with cellohexaose as an acceptor compared to cellopentaose. The enzyme is able to add several xylosyl residues to the acceptor forming…	protein_coding	XYLOSYLTRANSFERASE 1 (XT1)
AT5G13820	129.308	-2.05127	0.316418	-6.48279	9.00396e-11	6.84058e-09	Encodes a protein that specifically binds plant telomeric DNA repeats. It has a single Myb telomeric DNA-binding (SANT) domain in C-terminus that prefers the sequence TTTAGGG. Single Myb Histone (SMH) gene family member.	protein_coding	TELOMERIC DNA BINDING PROTEIN 1 (TBP1)
AT1G52280	387.999	-2.04759	0.284519	-7.19669	6.16919e-13	7.31272e-11	RAB GTPase homolog G3D;(source:Araport11)	protein_coding	RAB GTPASE HOMOLOG G3D (RABG3d)
AT3G26590	460.776	-2.03635	0.262513	-7.75714	8.68688e-15	1.51267e-12	MATE efflux family protein;(source:Araport11)	protein_coding
AT5G65080	103.178	-2.03538	0.369103	-5.51439	3.49995e-08	1.23642e-06	Is upregulated during vernalization and regulates flowering time. Encodes MADS-domain protein. Two variants encoding proteins of 198 and 184 amino acids have been reported.	protein_coding	MADS AFFECTING FLOWERING 5 (MAF5)
AT1G52570	6138.46	-2.031	0.21351	-9.51242	1.86284e-21	1.07809e-18	member of C2-PLD subfamily	protein_coding	PHOSPHOLIPASE D ALPHA 2 (PLDALPHA2)
AT3G21220	721.922	-2.02789	0.246985	-8.21059	2.20101e-16	5.21798e-14	Encodes a mitogen-activated kinase kinase, dual specific protein kinase that is expressed in vegetative tissues and floral buds. Involved in innate immunity. This protein activates MPK3/MPK6 and early-defense genes redundantly with MKK4. In plants with both MKK5 and MKK4 levels reduced by RNAi plants, floral organs do not abscise suggesting a role for both proteins in mediating floral organ absci…	protein_coding	MAP KINASE KINASE 5 (MKK5)
AT5G18610	35.0813	-2.02642	0.633123	-3.20068	0.00137103	0.00935431	Encodes a receptor-like cytoplasmic kinase that is an immediate downstream component of the chitin receptor CERK1 and contributes to the regulation of chitin-induced immunity.	protein_coding	(PBL27)
AT3G18000	1811.33	-2.02551	0.25149	-8.05402	8.01205e-16	1.73245e-13	Encodes a N-methyltransferase-like protein. Double mutants of NMT1 and NMT3 are defective in leaf, root, flower, seed, and pollen development.	protein_coding	XIPOTL 1 (XPL1)
AT2G16750	3766.64	-2.02434	0.503067	-4.024	5.72174e-05	0.000703667	kinase with adenine nucleotide alpha hydrolases-like domain-containing protein;(source:Araport11)	protein_coding
AT1G45474	39.5034	-2.0187	0.548903	-3.6777	0.000235346	0.00226783	Encodes a component of the light harvesting complex of photosystem I.	protein_coding	PHOTOSYSTEM I LIGHT HARVESTING COMPLEX GENE 5 (LHCA5)
AT3G29040	200.274	-2.01574	0.793178	-2.54134	0.0110428	0.0463596	cysteine-rich repeat secretory protein, putative (DUF26);(source:Araport11)	protein_coding
AT1G06970	61.4103	-2.01487	0.474259	-4.24847	2.15236e-05	0.000308463	member of Putative Na+/H+ antiporter family	protein_coding	CATION/HYDROGEN EXCHANGER 14 (CHX14)
AT2G16360	190.005	-2.01404	0.329746	-6.10786	1.00974e-09	5.44348e-08	40S ribosomal protein S25;(source:Araport11)	protein_coding
AT5G58900	78.1763	-2.01118	0.471723	-4.26348	2.01263e-05	0.00029227	R-R-type MYB protein	protein_coding	DIVARICATA1 (DIV1)
AT2G40670	2468.2	-2.00703	0.156699	-12.8082	1.47556e-37	1.45173e-33	response regulator 16	protein_coding	RESPONSE REGULATOR 16 (RR16)
AT2G40280	118.879	-2.00384	0.413687	-4.84385	1.27345e-06	2.81231e-05	S-adenosyl-L-methionine-dependent methyltransferases superfamily protein;(source:Araport11)	protein_coding
AT1G79360	237.865	-1.99615	0.272543	-7.32415	2.40417e-13	3.09195e-11	organic cation/carnitine transporter 2;(source:Araport11)	protein_coding	ORGANIC CATION/CARNITINE TRANSPORTER 2 (OCT2)
AT1G15175	16.6598	-1.99508	0.721575	-2.76489	0.00569412	0.0282509	Natural antisense transcript overlaps with AT1G15170;(source:Araport11)	antisense_long_noncoding_rna
AT1G14455	85.2305	-1.99193	0.401424	-4.96216	6.97143e-07	1.69354e-05	hypothetical protein;(source:Araport11)	protein_coding
AT3G46900	147.8	-1.99017	0.396468	-5.01974	5.17406e-07	1.30887e-05	encodes a member of copper transporter family and functionally complements a high affinity copper transporter mutant in yeast	protein_coding	COPPER TRANSPORTER 2 (COPT2)
AT2G06995	34.2045	-1.98788	0.603734	-3.29265	0.000992488	0.00726532	None;(source:Araport11)	long_noncoding_rna
AT5G67265	30.9435	-1.98679	0.728897	-2.72575	0.00641557	0.0308653	hypothetical protein;(source:Araport11)	protein_coding
AT3G53800	186.27	-1.98579	0.415807	-4.77576	1.79031e-06	3.75964e-05	Encodes one of the Arabidopsis orthologs of the human Hsp70-binding protein 1 (HspBP-1) and yeast Fes1p: Fes1A (AT3G09350), Fes1B (AT3G53800), Fes1C (AT5G02150).	protein_coding	FES1B (Fes1B)
AT1G69150	22.4836	-1.98368	0.675889	-2.93492	0.00333629	0.0186606	Cysteine/Histidine-rich C1 domain family protein;(source:Araport11)	protein_coding
AT3G14040	44471.9	-1.97918	0.228875	-8.64744	5.26673e-18	1.72723e-15	Pectin lyase-like superfamily protein;(source:Araport11)	protein_coding
AT1G75785	84.524	-1.97833	0.469074	-4.21752	2.47e-05	0.000346416	protein TUB21;(source:Araport11)	protein_coding
AT5G23420	239.51	-1.97811	0.311405	-6.3522	2.12255e-10	1.46546e-08	Encodes HMGB6, a protein belonging to the subgroup of HMGB (high mobility group B) proteins. Localized in the nucleus. Binds to supercoiled DNA in vitro. HMGB6 is phosphorylated by protein kinase CK2alpha within its acidic C-terminal domain.	protein_coding	HIGH-MOBILITY GROUP BOX 6 (HMGB6)
AT5G50410	71.6576	-1.97576	0.555611	-3.55601	0.000376523	0.00330752	ribonucleoside-diphosphate reductase subunit beta;(source:Araport11)	protein_coding
AT1G19970	399.814	-1.97271	0.258841	-7.62131	2.51106e-14	4.15211e-12	ER lumen protein retaining receptor family protein;(source:Araport11)	protein_coding
AT4G38190	305.081	-1.97142	0.332673	-5.92599	3.10421e-09	1.48256e-07	encodes a gene similar to cellulose synthase	protein_coding	CELLULOSE SYNTHASE LIKE D4 (CSLD4)
AT3G06420	86.5025	-1.96143	0.449677	-4.36187	1.28953e-05	0.000203318	Autophagy protein.	protein_coding	AUTOPHAGY 8H (ATG8H)
AT1G47655	53.4958	-1.96123	0.45541	-4.30652	1.65845e-05	0.000249419	Dof-type zinc finger DNA-binding family protein;(source:Araport11)	protein_coding
AT1G28270	1225.54	-1.96087	0.569318	-3.44425	0.000572639	0.00461985	Member of a diversely expressed predicted peptide family showing sequence similarity to tobacco Rapid Alkalinization Factor (RALF), and is believed to play an essential role in the physiology of Arabidopsis. Consists of a single exon and is characterized by a conserved C-terminal motif and N-terminal signal peptide. RALF4 and RALF19 act redundantly in the pollen tube to regulate pollen tube growt…	protein_coding	RALF-LIKE 4 (RALFL4)
AT1G29140	1473.52	-1.96038	0.704082	-2.7843	0.00536433	0.0270166	Pollen Ole e 1 allergen and extensin family protein;(source:Araport11)	protein_coding
AT5G43630	35.3227	-1.95914	0.712987	-2.7478	0.00599975	0.0293601	Encodes a zinc knuckle protein that negatively regulates morning specific growth. The role of TZP in hypocotyl elongation was established through a QTL analysis of BayXSha RIL populations. The Bay-0 allele contains a deletion causing a frameshift mutation. TZP is under circadian control and acts to regulate morning-specific hypocotyl growth. The mRNA is cell-to-cell mobile.	protein_coding	TANDEM ZINC KNUCKLE PROTEIN (TZP)
AT5G04830	466.383	-1.95846	0.263667	-7.42779	1.10431e-13	1.5746e-11	Nuclear transport factor 2 (NTF2) family protein;(source:Araport11)	protein_coding
AT3G18570	145.984	-1.95781	0.467917	-4.1841	2.86302e-05	0.000393405	Oleosin family protein;(source:Araport11)	protein_coding
AT5G14380	2652.77	-1.95768	0.678946	-2.88341	0.0039339	0.0212833	Encodes an arabinogalactan protein that is expressed in pollen, pollen sac and pollen tube. Loss of AGP6 function results in decreased fertility due to defects in pollen tube growth.	protein_coding	ARABINOGALACTAN PROTEIN 6 (AGP6)
AT1G80940	80.798	-1.95507	0.477587	-4.09363	4.24671e-05	0.000545803	Snf1 kinase interactor-like protein;(source:Araport11)	protein_coding
AT1G27210	63.4968	-1.9512	0.501655	-3.88953	0.000100437	0.00112714	ARM repeat superfamily protein;(source:Araport11)	protein_coding
AT2G01770	187.469	-1.95026	0.388226	-5.02351	5.07362e-07	1.28984e-05	Encodes an iron transporter required for iron sequestration into vacuoles. Expressed in developing embryo and seed. Localized in the vacuolar membrane.	protein_coding	VACUOLAR IRON TRANSPORTER 1 (VIT1)
AT2G17660	30.6528	-1.94511	0.639513	-3.04156	0.00235359	0.0141886	RPM1-interacting protein 4 (RIN4) family protein;(source:Araport11)	protein_coding
AT1G77885	235.317	-1.94314	0.340494	-5.70682	1.15104e-08	4.59412e-07	hypothetical protein;(source:Araport11)	protein_coding
AT2G17020	130.273	-1.94238	0.442726	-4.38733	1.14753e-05	0.000183577	F-box/RNI-like superfamily protein;(source:Araport11)	protein_coding
AT4G35070	187.114	-1.94235	0.38135	-5.09334	3.51808e-07	9.32955e-06	SBP (S-ribonuclease binding protein) family protein;(source:Araport11)	protein_coding
AT2G21500	1078.92	-1.93226	0.181134	-10.6676	1.44302e-26	1.89296e-23	RING/U-box superfamily protein;(source:Araport11)	protein_coding
AT5G20790	165.921	-1.93089	0.43253	-4.46418	8.03775e-06	0.000135642	transmembrane protein;(source:Araport11)	protein_coding
AT5G06845	29.3428	-1.92724	0.580844	-3.318	0.000906651	0.00673723	None;(source:Araport11)	long_noncoding_rna
AT1G06040	409.076	-1.92703	0.24665	-7.81281	5.59251e-15	1.01892e-12	Encodes salt tolerance protein (STO) which confers salt tolerance to yeast cells. Fully complements calcineurin deficient yeast but does not encode a phosphoprotein phosphatase. Sequence has similarities to CONSTANS. STO co-localizes with COP1 and plays a role in light signaling.STO transcript levels are regulated by photoperiod and phtyohormones. STO competes with FLC in the regulation of floral…	protein_coding	SALT TOLERANCE (STO)
AT2G01170	63.6834	-1.92585	0.533538	-3.6096	0.000306675	0.00279891	Encodes a bidirectional amino acid transporter that can transport ala, arg, glu and lys, GABA but not pro with both export and import activity. Its expression is localized in the vascular tissues suggesting a function in amino acids export from the phloem into sink tissue.	protein_coding	BIDIRECTIONAL AMINO ACID TRANSPORTER 1 (BAT1)
AT2G36815	15.0064	-1.92479	0.757764	-2.54009	0.0110823	0.0464863	mid region of cactin;(source:Araport11)	protein_coding
AT3G07870	170.282	-1.92249	0.369817	-5.19848	2.00925e-07	5.74651e-06	FBX92 is an F-box containing protein. Overexpression produces plants with smaller leaves while reduced expression is correlated with increased leaf size and increased rates of cell proliferation.	protein_coding	F-BOX PROTEIN92 (FBX92)
AT5G55550	315.076	-1.9213	0.282612	-6.79835	1.05827e-11	9.68538e-10	RNA-binding (RRM/RBD/RNP motifs) family protein;(source:Araport11)	protein_coding
AT3G14100	460.188	-1.91838	0.293565	-6.53478	6.37017e-11	5.11616e-09	Triple RNA Recognition Motif protein involved in the dynamic and reversible aggregation of translationally repressed mRNAs during hypoxia.During hypoxia, UBP1C association with non? uracil-rich mRNAs is enhanced concomitant with its aggregation into microscopically visible cytoplasmic foci, referred to as UBP1 stress granules (SGs). This mRNA association occurs as global levels of protein synthes…	protein_coding	F OLIGOURIDYLATE BINDING PROTEIN 1C (UBP1C)
AT5G01180	123.975	-1.91826	0.468823	-4.09165	4.28307e-05	0.0005494	Encodes a dipeptide transporter expressed in pollen and ovules during early seed development. GFP-tagged PTR5 localizes to the plasma membrane.	protein_coding	NRT1/ PTR FAMILY 8.2 (NPF8.2)
AT5G48543	278.196	-1.91268	0.355217	-5.38455	7.26268e-08	2.33509e-06	Encodes a member of a family of small,secreted, cysteine rich protein with sequence similarity to the PCP (pollen coat protein) gene family.	protein_coding	LOW-MOLECULAR-WEIGHT CYSTEINE-RICH 1 (LCR1)
AT1G19780	87.4281	-1.90786	0.509446	-3.74497	0.000180418	0.00182243	Encodes a member of the cyclic nucleotide gated channel (CNGC) family that is essential for male reproductive fertility.	protein_coding	CYCLIC NUCLEOTIDE GATED CHANNEL 8 (CNGC8)
AT5G45880	6713.21	-1.90719	0.611183	-3.12049	0.00180549	0.0115759	Pollen Ole e 1 allergen and extensin family protein;(source:Araport11)	protein_coding
AT5G53970	47.5069	-1.90644	0.551403	-3.45743	0.000545359	0.00444349	Encodes a cytosolic tyrosine aminotransferase which is strongly induced upon aging and coronatine treatment. AtTAT1 prefers Tyr as an amino donor but can also use Phe, Trp, His, Met, and Leu. The mRNA is cell-to-cell mobile.	protein_coding	TYROSINE AMINOTRANSFERASE 7 (TAT7)
AT4G28310	50.5804	-1.90643	0.629613	-3.02794	0.00246226	0.0147488	microtubule-associated protein;(source:Araport11)	protein_coding
AT3G02765	44.5376	-1.9057	0.58256	-3.27124	0.00107077	0.00771494	Natural antisense transcript overlaps with AT3G13772;(source:Araport11)	antisense_long_noncoding_rna
AT3G02677	277.463	-1.90496	0.30714	-6.20226	5.5658e-10	3.25947e-08	hypothetical protein;(source:Araport11)	protein_coding
AT3G14950	502.025	-1.90155	0.298588	-6.36847	1.90925e-10	1.33695e-08	Encodes one of the 36 carboxylate clamp (CC)-tetratricopeptide repeat (TPR) proteins (Prasad 2010, Pubmed ID: 20856808) with potential to interact with Hsp90/Hsp70 as co-chaperones. The TTL family is required for osmotic stress tolerance and male sporogenesis.	protein_coding	TETRATRICOPETIDE-REPEAT THIOREDOXIN-LIKE 2 (TTL2)
AT4G27652	100.822	-1.89886	0.388456	-4.88822	1.01753e-06	2.33084e-05	hypothetical protein;(source:Araport11)	protein_coding
AT4G30845	37.0352	-1.89075	0.639111	-2.9584	0.0030924	0.0175814	DNA-directed RNA polymerase subunit beta;(source:Araport11)	protein_coding
AT1G20880	103.171	-1.88805	0.386508	-4.88489	1.03484e-06	2.36499e-05	RNA-binding (RRM/RBD/RNP motifs) family protein;(source:Araport11)	protein_coding
AT1G76600	52.3493	-1.88801	0.513947	-3.67355	0.000239202	0.00229824	poly polymerase;(source:Araport11)	protein_coding
AT2G21890	846.352	-1.88437	0.21117	-8.92344	4.52022e-19	1.97654e-16	cinnamyl alcohol dehydrogenase homolog 3;(source:Araport11)	protein_coding	CINNAMYL ALCOHOL DEHYDROGENASE HOMOLOG 3 (CAD3)
AT1G65730	2488.61	-1.88427	0.222186	-8.4806	2.24029e-17	6.67912e-15	Arabidopsis thaliana metal-nicotianamine transporter YSL4	protein_coding	YELLOW STRIPE LIKE 7 (YSL7)
AT1G16705	156.609	-1.88417	0.428712	-4.39495	1.108e-05	0.000178413	p300/CBP acetyltransferase-related protein-like protein;(source:Araport11)	protein_coding
AT1G20130	24.7106	-1.88408	0.675851	-2.78771	0.00530818	0.026821	GDSL-motif esterase/acyltransferase/lipase. Enzyme group with broad substrate specificity that may catalyze acyltransfer or hydrolase reactions with lipid and non-lipid substrates.	protein_coding
AT5G06440	155.871	-1.88356	0.355108	-5.30419	1.13176e-07	3.47965e-06	polyketide cyclase/dehydrase/lipid transport superfamily protein;(source:Araport11)	protein_coding
AT1G68190	144.098	-1.8835	0.303875	-6.19827	5.70865e-10	3.32335e-08	B-box zinc finger family protein;(source:Araport11)	protein_coding	B-BOX DOMAIN PROTEIN 27 (BBX27)
AT1G55510	74.524	-1.88341	0.41296	-4.56076	5.09678e-06	9.27283e-05	branched-chain alpha-keto acid decarboxylase E1 beta	protein_coding	BRANCHED-CHAIN ALPHA-KETO ACID DECARBOXYLASE E1 BETA SUBUNIT (BCDH BETA1)
AT3G25250	29.4083	-1.88246	0.648515	-2.90273	0.00369922	0.0202983	Arabidopsis protein kinase The mRNA is cell-to-cell mobile.	protein_coding	AGC2 KINASE 1 (AGC2-1)
AT4G39840	187.061	-1.88188	0.450414	-4.17811	2.93938e-05	0.000402212	cell wall integrity/stress response component-like protein;(source:Araport11)	protein_coding
AT3G28750	6208.62	-1.88143	0.626919	-3.00108	0.00269025	0.0157556	hypothetical protein;(source:Araport11)	protein_coding
AT1G01780	1248.51	-1.8799	0.247928	-7.58242	3.39159e-14	5.42571e-12	Encodes a member of the Arabidopsis LIM proteins: a family of actin bundlers with distinct expression patterns. WLIM1, WLIM2a, and WLIM2b are widely expressed, whereas PLIM2a, PLIM2b, and PLIM2c are predominantly expressed in pollen. Regulates actin cytoskeleton organization. The mRNA is cell-to-cell mobile.	protein_coding	PLIM2B (PLIM2b)
AT4G25590	3386.22	-1.87856	0.218602	-8.59353	8.43409e-18	2.59309e-15	actin depolymerizing factor 7;(source:Araport11)	protein_coding	ACTIN DEPOLYMERIZING FACTOR 7 (ADF7)
AT3G13400	45477.6	-1.87296	0.226502	-8.26908	1.34991e-16	3.32028e-14	SKU5 similar 13;(source:Araport11)	protein_coding	SKU5 SIMILAR 13 (sks13)
AT1G08730	927.387	-1.87077	0.489914	-3.81857	0.000134226	0.0014292	Encodes a class XI myosin that is involved in organelle motility, actin organization, and optimal growth of pollen tubes.	protein_coding	(XIC)
AT1G51770	321.68	-1.87049	0.327738	-5.70728	1.14794e-08	4.59107e-07	Core-2/I-branching beta-1,6-N-acetylglucosaminyltransferase family protein;(source:Araport11)	protein_coding
AT1G14870	23.1632	-1.8701	0.638451	-2.92912	0.00339927	0.0189644	PCR2 encodes a membrane protein involved in zinc transport and detoxification.	protein_coding	PLANT CADMIUM RESISTANCE 2 (PCR2)
AT1G18060	61.0366	-1.86665	0.376297	-4.96059	7.02794e-07	1.70516e-05	localized to chloroplasts	protein_coding	(FBN-LIKE)
AT4G22770	71.61	-1.86516	0.474503	-3.93076	8.46764e-05	0.000978953	AT hook motif DNA-binding family protein;(source:Araport11)	protein_coding	AT-HOOK MOTIF NUCLEAR LOCALIZED PROTEIN 2 (AHL2)
AT2G47400	23.4352	-1.86171	0.72674	-2.56173	0.0104153	0.044398	CP12-1 encodes a small peptide found in the chloroplast stroma. It belongs to the CP12 gene family thought to be involved in the formation of a supramolecular complex with glyceraldehyde-3-phosphate dehydrogenase (GAPDH) and phosphoribulokinase (PRK) embedded in the Calvin cycle. The mRNA is cell-to-cell mobile.	protein_coding	CP12 DOMAIN-CONTAINING PROTEIN 1 (CP12-1)
AT2G31980	29.5373	-1.86111	0.624327	-2.98099	0.00287321	0.0166136	PHYTOCYSTATIN 2;(source:Araport11)	protein_coding	PHYTOCYSTATIN 2 (CYS2)
AT1G13360	52.9101	-1.85959	0.515776	-3.60543	0.000311635	0.00283054	hypothetical protein;(source:Araport11)	protein_coding
AT5G39650	56.0994	-1.85723	0.53937	-3.44333	0.000574604	0.0046319	Target promoter of the male germline-specific transcription factor DUO1. Knock down mutants result in an aborted seed phenotype that is transmitted through the male.	protein_coding	DUO1-ACTIVATED UNKNOWN 2 (DAU2)
AT3G13227	128.102	-1.85718	0.435697	-4.26255	2.02106e-05	0.000293278	serine-rich protein-like protein;(source:Araport11)	protein_coding
AT1G21210	20.7911	-1.857	0.702868	-2.64203	0.00824103	0.0372781	cell wall-associated ser/thr kinase involved in cell elongation and lateral root development	protein_coding	WALL ASSOCIATED KINASE 4 (WAK4)
AT2G21830	179.892	-1.85522	0.357916	-5.1834	2.17872e-07	6.15074e-06	Cysteine/Histidine-rich C1 domain family protein;(source:Araport11)	protein_coding
AT4G25950	2434.93	-1.85308	0.435095	-4.25904	2.05309e-05	0.000296831	V-ATPase G-subunit like protein	protein_coding	VACUOLAR ATP SYNTHASE G3 (VATG3)
AT4G11350	58.9522	-1.846	0.615916	-2.99717	0.00272503	0.0159111	transferring glycosyl group transferase (DUF604);(source:Araport11)	protein_coding
AT5G25510	144.48	-1.84494	0.413083	-4.46628	7.95914e-06	0.000134824	Protein phosphatase 2A regulatory B subunit family protein;(source:Araport11)	protein_coding
AT5G62850	502.115	-1.84475	0.720782	-2.55937	0.0104861	0.0446433	Encodes a protein that is expressed in vegetative cells of pollen. A member of the SWEET sucrose efflux transporter family proteins.	protein_coding	VEGETATIVE CELL EXPRESSED1 (AtVEX1)
AT4G35010	4313.98	-1.84407	0.53153	-3.46936	0.000521702	0.00428266	putative beta-galactosidase (BGAL11 gene)	protein_coding	BETA-GALACTOSIDASE 11 (BGAL11)
AT3G62110	1621.51	-1.84125	0.193486	-9.51617	1.79675e-21	1.07135e-18	Pectin lyase-like superfamily protein;(source:Araport11)	protein_coding
AT4G34410	91.855	-1.83985	0.489539	-3.75833	0.000171052	0.00174213	Encodes a member of the ERF (ethylene response factor) subfamily B-3 of ERF/AP2 transcription factor family. The protein contains one AP2 domain. There are 18 members in this subfamily including ATERF-1, ATERF-2, AND ATERF-5. Regulates programmed cell death (PCD) inhibitor genes. Involved in retarding programmed cell death under salt stress due to the regulation of processes participating in ROS …	protein_coding	REDOX RESPONSIVE TRANSCRIPTION FACTOR 1 (RRTF1)
AT3G17220	115.955	-1.83942	0.472694	-3.89136	9.96826e-05	0.00112083	Pectin methylesterase inhibitor AtPMEI2. Inactivates AtPPME1 in vitro. Localized to Brefeldin A-induced compartments, and was found in FYVE-induced endosomal aggregates.	protein_coding	PECTIN METHYLESTERASE INHIBITOR 2 (PMEI2)
AT4G14096	44.6072	-1.83794	0.501624	-3.66398	0.000248328	0.00235714	F-box/RNI-like superfamily protein;(source:Araport11)	protein_coding
AT1G29010	789.49	-1.83713	0.186276	-9.86241	6.05782e-23	4.76799e-20	verprolin;(source:Araport11)	protein_coding	TCP INTERACTOR CONTAINING EAR MOTIF PROTEIN 3 (TIE3)
AT3G13850	419.52	-1.8358	0.319907	-5.73855	9.54926e-09	3.90646e-07	LOB domain-containing protein 22;(source:Araport11)	protein_coding	LOB DOMAIN-CONTAINING PROTEIN 22 (LBD22)
AT2G21730	860.239	-1.82584	0.187533	-9.73611	2.11498e-22	1.4863e-19	cinnamyl alcohol dehydrogenase homolog 2;(source:Araport11)	protein_coding	CINNAMYL ALCOHOL DEHYDROGENASE HOMOLOG 2 (CAD2)
AT2G47500	71.5182	-1.82505	0.407704	-4.4764	7.59106e-06	0.000129604	P-loop nucleoside triphosphate hydrolases superfamily protein with CH (Calponin Homology) domain-containing protein;(source:Araport11)	protein_coding
AT3G09685	22.3339	-1.82271	0.65766	-2.7715	0.00557983	0.0278101	None;(source:Araport11)	long_noncoding_rna
AT5G59690	614.938	-1.82234	0.328256	-5.55157	2.8311e-08	1.02404e-06	Histone superfamily protein;(source:Araport11)	protein_coding
AT5G62520	71.2294	-1.82182	0.608061	-2.99612	0.00273443	0.0159518	Encodes a protein with similarity to RCD1 but without the WWE domain. The protein does have a PARP signature upstream of the C-terminal protein interaction domain. The PARP signature may bind NAD+ and attach the ADP-ribose-moiety from NAD+ to the target molecule. Its presence suggests a role for the protein in ADP ribosylation. Up-regulated by NaCl. SRO5 and P5CDH (an overlapping gene in the anti…	protein_coding	SIMILAR TO RCD ONE 5 (SRO5)
AT4G01610	103.657	-1.81769	0.374116	-4.85864	1.18196e-06	2.64288e-05	Encodes a capase involved in stress induced cell death. Activity detected in leaf and cell culture.	protein_coding	(ATCATHB3)
AT4G13495	62.472	-1.81757	0.433701	-4.19083	2.77937e-05	0.000383787	other_RNA;(source:Araport11)	other_rna
AT3G29060	157.555	-1.81559	0.387714	-4.68281	2.82969e-06	5.57355e-05	EXS (ERD1/XPR1/SYG1) family protein;(source:Araport11)	protein_coding
AT2G22180	123.841	-1.81538	0.451879	-4.01739	5.88455e-05	0.000720986	hydroxyproline-rich glycoprotein family protein;(source:Araport11)	protein_coding
AT4G21160	257.811	-1.81432	0.376228	-4.82239	1.41846e-06	3.06377e-05	ADP-ribosylation factor GTPase-activating protein containing zinc finger and C2 domains and a novel PI-3-P-binding protein region. Binds PI-3-P. Highest expression levels in flowering tissue, rosettes and roots. A member of ARF GAP domain (AGD), A thaliana has 15 members, grouped into four classes.	protein_coding	(ZAC)
AT5G67550	689.343	-1.80811	0.265786	-6.80287	1.02554e-11	9.42972e-10	transmembrane protein;(source:Araport11)	protein_coding
AT3G15210	50.2051	-1.80809	0.618542	-2.92315	0.00346508	0.0192301	Encodes a member of the ERF (ethylene response factor) subfamily B-1 of ERF/AP2 transcription factor family (ATERF-4). The protein contains one AP2 domain. Acts as a negative regulator of JA-responsive defense gene expression and resistance to the necrotrophic fungal pathogen Fusarium oxysporum and antagonizes JA inhibition of root elongation. The mRNA is cell-to-cell mobile.	protein_coding	ETHYLENE RESPONSIVE ELEMENT BINDING FACTOR 4 (ERF4)
AT2G13570	842.989	-1.80431	0.286506	-6.29763	3.0224e-10	1.96927e-08	nuclear factor Y, subunit B7;(source:Araport11)	protein_coding	NUCLEAR FACTOR Y, SUBUNIT B7 (NF-YB7)
AT4G14695	43.561	-1.80155	0.525701	-3.42694	0.000610427	0.00486506	Uncharacterized protein family (UPF0041);(source:Araport11)	protein_coding	MITOCHONDRIAL PYRUVATE CARRIER 2 (MPC2)
AT1G18250	39.5897	-1.8007	0.538325	-3.345	0.000822814	0.00621994	encodes a thaumatin-like protein	protein_coding	(ATLP-1)
AT3G28840	435.5	-1.80054	0.709918	-2.53626	0.0112044	0.0468583	hypothetical protein (DUF1216);(source:Araport11)	protein_coding
AT4G27850	47.9081	-1.79844	0.468471	-3.83895	0.000123563	0.00133152	Glycine-rich protein family;(source:Araport11)	protein_coding
AT5G20900	123.756	-1.79404	0.382168	-4.69437	2.67435e-06	5.29941e-05	jasmonate-zim-domain protein 12;(source:Araport11)	protein_coding	JASMONATE-ZIM-DOMAIN PROTEIN 12 (JAZ12)
AT2G05260	158.144	-1.79168	0.404844	-4.42561	9.61702e-06	0.00015809	alpha/beta-Hydrolases superfamily protein;(source:Araport11)	protein_coding
AT2G38910	53.0125	-1.78814	0.688378	-2.59761	0.00938748	0.041021	member of Calcium Dependent Protein Kinase	protein_coding	CALCIUM-DEPENDENT PROTEIN KINASE 20 (CPK20)
AT2G11570	24.5488	-1.78715	0.684586	-2.61055	0.00903959	0.039828	hypothetical protein;(source:Araport11)	protein_coding
AT5G44410	27.2702	-1.78228	0.669177	-2.66339	0.00773581	0.0355565	FAD-binding Berberine family protein;(source:Araport11)	protein_coding	(ATBBE27)
AT3G17810	588.265	-1.78208	0.270115	-6.59749	4.18163e-11	3.48653e-09	Encodes a protein predicted to have dihydropyrimidine dehydrogenase activity. Its activity has not been demonstrated in vivo, but, it is required for efficient uracil catabolism in Arabidopsis. It localizes to the plastid.	protein_coding	PYRIMIDINE 1 (PYD1)
AT5G35330	255.424	-1.78189	0.315184	-5.65351	1.57206e-08	6.02991e-07	Protein containing methyl-CpG-binding domain.Has sequence similarity to human MBD proteins.	protein_coding	METHYL-CPG-BINDING DOMAIN PROTEIN 02 (MBD02)
AT1G19300	66.2553	-1.77996	0.449103	-3.96337	7.38988e-05	0.000871767	The PARVUS/GLZ1 gene encodes a putative family 8 glycosyl transferase that contributes to xylan biosynthesis. Its gene expression shows good co-variance with the IRX3 gene involved in secondary cell wall synthesis. PARVUS/GLZ1 is predicted to have galacturonosyltransferase activity and may be involved in the formation of the complex oligosaccharide sequence present at the reducing end of xylan. P…	protein_coding	PARVUS (PARVUS)
AT4G35670	128.646	-1.77863	0.577346	-3.08069	0.0020652	0.0127709	Pectin lyase-like superfamily protein;(source:Araport11)	protein_coding
AT5G65360	319.737	-1.77728	0.318726	-5.57619	2.45847e-08	8.95839e-07	Histone superfamily protein;(source:Araport11)	protein_coding	HISTONE 3.1 (H3.1)
AT3G20310	162.715	-1.77567	0.331393	-5.35819	8.40581e-08	2.66346e-06	Encodes a member of the ERF (ethylene response factor) subfamily B-1 of ERF/AP2 transcription factor family (ATERF-7). The protein contains one AP2 domain. Phosphorylated by PKS3 in vitro. Involved in ABA-mediated responses. Acts as a repressor of GCC box?mediated transcription together with AtSin3 and HDA19.	protein_coding	ETHYLENE RESPONSE FACTOR 7 (ERF7)
AT3G09310	21.1555	-1.7753	0.653179	-2.71794	0.00656904	0.0314729	membrane protein insertion efficiency factor;(source:Araport11)	protein_coding
AT3G62340	34.5764	-1.77143	0.674101	-2.62783	0.00859303	0.0383587	member of WRKY Transcription Factor; Group II-c	protein_coding	(WRKY68)
AT5G02030	26.684	-1.76611	0.638923	-2.7642	0.00570631	0.02829	Mutant has additional lateral organs and phyllotaxy defect. Encodes a homeodomain transcription factor. Has sequence similarity to the Arabidopsis ovule development regulator Bell1. Binds directly to the AGAMOUS cis-regulatory element. Its localization to the nucleus is dependent on the coexpression of either STM or BP.	protein_coding	REPLUMLESS (RPL)
AT4G18180	471.189	-1.76515	0.298774	-5.90798	3.46323e-09	1.62842e-07	Pectin lyase-like superfamily protein;(source:Araport11)	protein_coding
AT5G06760	112.909	-1.76303	0.546857	-3.22394	0.00126442	0.00881643	Encodes LEA4-5, a member of the Late Embryogenesis Abundant (LEA) proteins which typically accumulate in response to low water availability conditions imposed during development or by the environment. Most of the diverse set of LEA proteins can be grouped according to properties such as high hydrophilicity and high content of glycine or other small amino acids in what has been termed hydrophilins…	protein_coding	LATE EMBRYOGENESIS ABUNDANT 4-5 (LEA4-5)
AT1G60610	277.97	-1.76134	0.302753	-5.81775	5.96458e-09	2.61392e-07	SBP (S-ribonuclease binding protein) family protein;(source:Araport11)	protein_coding
AT1G63670	234.918	-1.75894	0.298806	-5.88657	3.943e-09	1.81701e-07	hypothetical protein (DUF3741);(source:Araport11)	protein_coding	TON1 RECRUITING MOTIF 12 (TRM12)
AT5G57790	86.8178	-1.75653	0.427403	-4.10977	3.96056e-05	0.00051679	Encodes a nuclear localized protein of unknown function that is involved in pollen and embryo sac development.	protein_coding	ABORTED GAMETOPHYTE 1 (AOG1)
AT1G27100	212.121	-1.75561	0.420117	-4.17887	2.92955e-05	0.000401146	Actin cross-linking protein;(source:Araport11)	protein_coding
AT5G14870	289.854	-1.75556	0.278593	-6.30154	2.94712e-10	1.93302e-08	Encodes a member of the cyclic nucleotide gated channel family that is asymmetrically localized to the plasma membrane at the growing tip of the pollen tube and is involved in pollen tube growth and pollen tube guidance to ovules. It likely directly transduces a cNMP signal into an ion flux that can produce a localized signal capable of regulating the pollen tip-growth machinery. Also functions a…	protein_coding	CYCLIC NUCLEOTIDE-GATED CHANNEL 18 (CNGC18)
AT3G22000	127.191	-1.75441	0.57155	-3.06956	0.00214375	0.0131779	cysteine-rich repeat secretory protein, putative (DUF26);(source:Araport11)	protein_coding
AT5G07550	57.7174	-1.75399	0.439418	-3.99163	6.56207e-05	0.000791188	member of Oleosin-like protein family	protein_coding	GLYCINE-RICH PROTEIN 19 (GRP19)
AT3G15730	740.341	-1.75242	0.210783	-8.31387	9.26314e-17	2.43028e-14	Encodes phospholipase D alpha 1 (PLD alpha 1). Positive regulator of abscisic acid (ABA) mediated stomatal movements. PLD alpha 1 plays an important role in seed deterioration and aging in Arabidopsis. The mRNA is cell-to-cell mobile.	protein_coding	PHOSPHOLIPASE D ALPHA 1 (PLDALPHA1)
AT1G07473	62.831	-1.75198	0.564465	-3.10379	0.00191062	0.0120807	hypothetical protein;(source:Araport11)	protein_coding
AT1G06250	33.9573	-1.75129	0.639106	-2.74021	0.00613992	0.0299344	alpha/beta-Hydrolases superfamily protein;(source:Araport11)	protein_coding
AT1G57790	121.508	-1.7507	0.333881	-5.24349	1.57571e-07	4.63458e-06	F-box family protein;(source:Araport11)	protein_coding	FBOX/DUF295-RELATED 1 (ATFDR1)
AT3G49550	1049.52	-1.75016	0.234198	-7.47299	7.83926e-14	1.18656e-11	hypothetical protein;(source:Araport11)	protein_coding
AT3G18295	45.8296	-1.74876	0.563369	-3.10411	0.00190853	0.0120714	DUF1639 family protein, putative (DUF1639);(source:Araport11)	protein_coding
AT3G05700	569.586	-1.74836	0.26887	-6.50264	7.89232e-11	6.11406e-09	Encodes a DNA binding protein with transcription activation activity. It is expressed in response to osmotic, drought and ABA stress.	protein_coding	DROUGHT-INDUCED PROTEIN19 (DIL9-3)
AT5G60720	97.3705	-1.74544	0.352816	-4.94717	7.52984e-07	1.8003e-05	electron transporter, putative (Protein of unknown function, DUF547);(source:Araport11)	protein_coding
AT5G28442	95.6308	-1.74362	0.405894	-4.29575	1.74103e-05	0.000258747	quinoprotein amine dehydrogenase, beta chain-like;(source:Araport11)	protein_coding
AT5G13750	50.6198	-1.74169	0.462477	-3.76601	0.00016588	0.00169824	zinc induced facilitator-like 1;(source:Araport11)	protein_coding	ZINC INDUCED FACILITATOR-LIKE 1 (ZIFL1)
AT1G15500	1009.88	-1.73997	0.209463	-8.3068	9.83137e-17	2.54542e-14	TLC ATP/ADP transporter;(source:Araport11)	protein_coding	(ATNTT2)
AT4G38932	158.594	-1.73769	0.365208	-4.75808	1.95442e-06	4.05239e-05	Natural antisense transcript overlaps with AT4G38930;(source:Araport11)	antisense_long_noncoding_rna
AT4G37420	329.717	-1.73595	0.235997	-7.35583	1.8975e-13	2.52278e-11	glycosyltransferase family protein (DUF23);(source:Araport11)	protein_coding
AT5G03620	4483.38	-1.73419	0.233357	-7.43149	1.07385e-13	1.54234e-11	Subtilisin-like serine endopeptidase family protein;(source:Araport11)	protein_coding
AT2G37670	148.034	-1.73161	0.349696	-4.95175	7.35474e-07	1.76702e-05	Transducin/WD40 repeat-like superfamily protein;(source:Araport11)	protein_coding
AT4G01925	33.8168	-1.73136	0.598256	-2.89402	0.00380347	0.020743	Cysteine/Histidine-rich C1 domain family protein;(source:Araport11)	protein_coding
AT1G58360	102.926	-1.72932	0.488175	-3.54243	0.000396463	0.00345645	Encodes AAP1 (amino acid permease 1), a neutral amino acid transporter expressed in seeds. Functions in amino acid uptake into embryos. The transporter also functions in acquisition of glutamate and neutral amino acids by the root.	protein_coding	AMINO ACID PERMEASE 1 (AAP1)
AT5G47650	218.622	-1.72832	0.320566	-5.39147	6.98852e-08	2.25062e-06	Encodes an ADP-ribose pyrophosphatase that confers enhanced tolerance to oxidative stress.	protein_coding	NUDIX HYDROLASE HOMOLOG 2 (NUDT2)
AT5G20730	53.1569	-1.72741	0.532764	-3.24235	0.00118547	0.00836676	Encodes an auxin-regulated transcriptional activator. Activates expression of IAA1 and IAA9 in the presence of auxin. Mutants affect blue light and gravitropic and auxin mediated growth responses. Together with AUX19, it is involved in the response to ethylene. In the arf7 arf19 double mutant, several auxin-responsive genes (e.g. IAA5, LBD16, LBD29 and LBD33) are no longer upregulated by auxin.	protein_coding	NON-PHOTOTROPHIC HYPOCOTYL (NPH4)
AT1G73010	358.52	-1.72645	0.282741	-6.10613	1.02079e-09	5.47304e-08	Encodes PPsPase1, a pyrophosphate-specific phosphatase catalyzing the specific cleavage of pyrophosphate (Km 38.8 uM) with an alkaline catalytic pH optimum. Expression is upregulated in the shoot of cax1/cax3 mutant.	protein_coding	PHOSPHATE STARVATION-INDUCED GENE 2 (PS2)
AT5G05660	488.382	-1.72524	0.222293	-7.76109	8.42038e-15	1.47936e-12	Encodes a homolog of the mammalian zinc finger transcription factor NF-X1.	protein_coding	NFX1-LIKE 2 (NFXL2)
AT4G17980	42.1174	-1.724	0.469663	-3.67072	0.000241866	0.0023193	Encodes ANAC071, a transcription factor involved in cell proliferation in incised inflorescence stems.	protein_coding	NAC DOMAIN CONTAINING PROTEIN 71 (NAC071)
AT3G57720	138.561	-1.72311	0.326578	-5.27627	1.31842e-07	3.97891e-06	Protein kinase superfamily protein;(source:Araport11)	protein_coding	(ZRK2)
AT2G47010	2382.01	-1.71817	0.187837	-9.14712	5.84693e-20	2.87625e-17	calcium/calcium/calmodulin-dependent Serine/Threonine-kinase;(source:Araport11)	protein_coding
AT1G08630	75.1109	-1.71769	0.442285	-3.88367	0.000102892	0.00114658	Encodes a threonine aldolase, involved in threonine degradation to glycine. Primarily expressed in seeds and seedlings.	protein_coding	THREONINE ALDOLASE 1 (THA1)
AT2G47070	90.0426	-1.7162	0.452938	-3.78905	0.000151226	0.00157107	member of SPL gene family, encodes DNA binding proteins and putative transcription factors. All have the SBP-box, which encodes the SBP-domain, required for and sufficient for interaction with DNA.	protein_coding	SQUAMOSA PROMOTER BINDING PROTEIN-LIKE 1 (SPL1)
AT1G54560	4101.15	-1.71476	0.223408	-7.67548	1.64806e-14	2.77171e-12	Encodes a class XI myosin that is involved in organelle motility, actin organization, and optimal growth of pollen tubes.	protein_coding	(XIE)
AT4G21690	578.748	-1.71359	0.244411	-7.01113	2.36397e-12	2.4482e-10	gibberellin 3-oxidase 3;(source:Araport11)	protein_coding	GIBBERELLIN 3-OXIDASE 3 (GA3OX3)
AT5G08640	23.4804	-1.71088	0.658516	-2.59808	0.00937468	0.0409832	Encodes a flavonol synthase that catalyzes formation of flavonols from dihydroflavonols. Co-expressed with CHI and CHS (qRT-PCR).	protein_coding	FLAVONOL SYNTHASE 1 (FLS1)
AT4G14305	289.242	-1.70837	0.293368	-5.82331	5.76941e-09	2.5397e-07	Peroxisomal membrane 22 kDa (Mpv17/PMP22) family protein;(source:Araport11)	protein_coding
AT1G09027	39.4537	-1.70538	0.577526	-2.95291	0.00314793	0.0178199	None;(source:Araport11)	small_nucleolar_rna
AT3G11930	24.6868	-1.70491	0.649943	-2.62317	0.00871156	0.0387674	Adenine nucleotide alpha hydrolases-like superfamily protein;(source:Araport11)	protein_coding
AT5G19260	54.1352	-1.70439	0.473058	-3.60291	0.000314674	0.0028429	A member of the FAF family proteins encoded by the FANTASTIC FOUR (FAF) genes: AT4G02810 (FAF1), AT1G03170 (FAF2), AT5G19260 (FAF3) and AT3G06020 (FAF4). FAFs have the potential to regulate shoot meristem size in Arabidopsis thaliana. FAFs can repress WUS, which ultimately leads to an arrest of meristem activity in FAF overexpressing lines.	protein_coding	FANTASTIC FOUR 3 (FAF3)
AT5G11020	28.5968	-1.7018	0.603628	-2.81929	0.00481297	0.0249026	Protein kinase superfamily protein;(source:Araport11)	protein_coding
AT2G41905	14415.2	-1.6968	0.385464	-4.40198	1.0727e-05	0.000173154	transmembrane protein;(source:Araport11)	protein_coding
AT3G01202	21.9991	-1.69243	0.6675	-2.53547	0.0112296	0.046944	Natural antisense transcript overlaps with AT3G01200;(source:Araport11)	antisense_long_noncoding_rna
AT5G58000	109.45	-1.68656	0.320314	-5.26533	1.39934e-07	4.19099e-06	Reticulon family protein;(source:Araport11)	protein_coding	RETICULON 21 (RTN21)
AT3G51770	314.782	-1.67958	0.334957	-5.01431	5.32254e-07	1.33246e-05	Encodes a negative regulator of 1-aminocyclopropane-1-carboxylic acid synthase5(ACS5), which catalyze the rate-limiting step in ethylene biosynthesis. ETO1 directly interacts with ACS5 and inhibits its enzyme activity and targets it for degradation via proteasome-dependent pathway. It also interacts with CUL3 (a component of ubiquitin ligase complexes). eto1 (and eto3) mutations elevate ethylene …	protein_coding	ETHYLENE OVERPRODUCER 1 (ETO1)
AT1G64850	1039.52	-1.67689	0.226097	-7.41667	1.20103e-13	1.69597e-11	Calcium-binding EF hand family protein;(source:Araport11)	protein_coding
AT2G20562	66.9518	-1.67686	0.44029	-3.80853	0.000139794	0.00147492	Encodes a putative signalling peptide with similarity to TAX1. No known function has been demonstrated yet.	protein_coding	TAXIMIN 2 (TAX2)
AT5G17850	94.291	-1.67644	0.478829	-3.50113	0.00046329	0.00391083	CCX2 is a putative cation/Ca2+ exchange protein. It is located in the endoplasmic reticulum. It plays a role in salt induced calcium signaling. Loss of function results in decreased cytosolic and increased ER Ca2+ concentrations.	protein_coding	CATION/CA2+EXCHANGER2 (CCX2)
AT5G25830	708.414	-1.675	0.222952	-7.51284	5.78568e-14	8.82518e-12	Encodes a member of the GATA factor family of zinc finger transcription factors.	protein_coding	GATA TRANSCRIPTION FACTOR 12 (GATA12)
AT3G11950	718.297	-1.6711	0.235218	-7.10445	1.20804e-12	1.33543e-10	publications Tian et al (2007) and Sadre et al (2006) refer to At3g11950. The prenyltransferase gene studied is actually At3g11945 which arises from a split of the previous At3g11950 gene model.	protein_coding
AT4G19460	30.6903	-1.67085	0.600489	-2.78248	0.00539454	0.0271341	UDP-Glycosyltransferase superfamily protein;(source:Araport11)	protein_coding
AT1G78030	19.8214	-1.67008	0.640398	-2.60787	0.00911073	0.0400899	hypothetical protein;(source:Araport11)	protein_coding
AT4G17100	129.171	-1.66734	0.408009	-4.08653	4.37873e-05	0.000559638	poly(U)-specific endoribonuclease-B protein;(source:Araport11)	protein_coding
AT1G53170	189.665	-1.66721	0.340446	-4.89713	9.72447e-07	2.25647e-05	encodes a member of the ERF (ethylene response factor) subfamily B-1 of ERF/AP2 transcription factor family (ATERF-8). The protein contains one AP2 domain. There are 15 members in this subfamily including ATERF-3, ATERF-4, ATERF-7, and leafy petiole.	protein_coding	ETHYLENE RESPONSE FACTOR 8 (ERF8)
AT2G41330	83.1135	-1.66407	0.408654	-4.07206	4.65985e-05	0.000588145	Glutaredoxin family protein;(source:Araport11)	protein_coding
AT4G31370	6624.05	-1.65697	0.218151	-7.59552	3.06549e-14	4.9851e-12	fasciclin-like arabinogalactan-protein, putative (FLA5)	protein_coding	FASCICLIN-LIKE ARABINOGALACTAN PROTEIN 5 PRECURSOR (FLA5)
AT5G52360	2914.27	-1.65541	0.244326	-6.77543	1.2404e-11	1.12477e-09	ADF10 is an actin-depolymerizing factor that preferentially binds ADP-G-actin and inhibits G-actin nucleotide exchange. ADF10 promotes actin turnover in pollen , regulating organization of actin filaments and vesicle trafficking during pollen tube growth.	protein_coding	ACTIN DEPOLYMERIZING FACTOR 10 (ADF10)
AT1G29395	47.7254	-1.65517	0.505827	-3.27221	0.00106709	0.00769691	Integral membrane protein in the inner envelope of chloroplasts. Provide freezing tolerance. Expression is induced by short-term cold-treatment, water deprivation, and abscisic acid treatment. involved in response to salt tolerance	protein_coding	COLD REGULATED 314 INNER MEMBRANE 1 (COR413IM1)
AT4G05815	46.5282	-1.65416	0.513289	-3.22266	0.00127005	0.00884005	Natural antisense transcript overlaps with AT4G10750;(source:Araport11)	antisense_long_noncoding_rna
AT1G24400	4740.31	-1.65087	0.485123	-3.40299	0.000666535	0.00524826	High-affinity transporter for neutral and acidic amino acids, expressed in tapetum tissue of anthers. Transport of 1-Aminocyclopropane-1-carboxylic acid (ACC).	protein_coding	LYSINE HISTIDINE TRANSPORTER 2 (LHT2)
AT2G16535	109.994	-1.64982	0.540393	-3.05301	0.00226562	0.0137639	Encodes a Maternally expressed gene (MEG) family protein	protein_coding	POLLEN COAT PROTEIN B CLASS GAMMA (PCP-BGAMMA)
AT5G45940	50.0746	-1.64965	0.522879	-3.15493	0.00160536	0.0105577	Encodes a CoA pyrophosphatase, also has ppGpp pyrophosphohydrolase and exhibits minor activity of NADH pyrophosphatase. Most strongly expressed in embryo cotyledon and hypocotyl, flower, and phloem of vascular tissue. Over-expression mutant had a bigger plant with wider rosette.	protein_coding	NUDIX HYDROLASE HOMOLOG 11 (NUDT11)
AT3G08890	444.263	-1.64774	0.264121	-6.23857	4.41591e-10	2.69851e-08	hypothetical protein (Protein of unknown function, DUF538);(source:Araport11)	protein_coding
AT3G57780	121.569	-1.64731	0.3364	-4.89688	9.73695e-07	2.2567e-05	nucleolar-like protein;(source:Araport11)	protein_coding
AT5G63070	272.174	-1.64646	0.26453	-6.22412	4.84264e-10	2.90514e-08	Ribosomal protein S19 family protein;(source:Araport11)	protein_coding
AT3G02510	36.8294	-1.64566	0.498067	-3.30409	0.000952858	0.00701436	Regulator of chromosome condensation (RCC1) family protein;(source:Araport11)	protein_coding
AT5G44640	578.138	-1.63934	0.225223	-7.27872	3.3699e-13	4.19681e-11	beta glucosidase 13;(source:Araport11)	protein_coding	BETA GLUCOSIDASE 13 (BGLU13)
AT2G34030	456.103	-1.63889	0.281781	-5.81619	6.02053e-09	2.63258e-07	Calcium-binding EF-hand family protein;(source:Araport11)	protein_coding
AT4G01140	332.573	-1.63856	0.268931	-6.09288	1.10898e-09	5.88064e-08	transmembrane protein, putative (DUF1191);(source:Araport11)	protein_coding
AT4G17090	64.1573	-1.63724	0.427749	-3.82756	0.000129421	0.00138517	Encodes a beta-amylase targeted to the chloroplast. Transgenic BMY8 RNAi lines fail to accumulate maltose during cold shock suggesting that maltose accumulation coincides with BMY8 expression. Apart from maltose, the sugar content of the RNAi lines were similar to wildtype (glucose and sucrose unaffected).BAM3 activity declines 2 and 4 days after start of cold stress despite an increase in transc…	protein_coding	CHLOROPLAST BETA-AMYLASE (CT-BMY)
AT3G24130	374.444	-1.63611	0.243525	-6.71844	1.83675e-11	1.61347e-09	Pectin lyase-like superfamily protein;(source:Araport11)	protein_coding
AT2G24940	475.227	-1.63487	0.288726	-5.66236	1.49306e-08	5.77189e-07	membrane-associated progesterone binding protein 2;(source:Araport11)	protein_coding	MEMBRANE-ASSOCIATED PROGESTERONE BINDING PROTEIN 2 (MAPR2)
AT4G24615	34.0054	-1.63388	0.525836	-3.1072	0.00188868	0.0119805	hypothetical protein;(source:Araport11)	protein_coding
AT1G15430	178.621	-1.63361	0.335625	-4.86737	1.13092e-06	2.54586e-05	hypothetical protein (DUF1644);(source:Araport11)	protein_coding
AT4G20210	45.5377	-1.63122	0.51623	-3.15987	0.00157838	0.0104321	Terpenoid cyclases/Protein prenyltransferases superfamily protein;(source:Araport11)	protein_coding	TERPENE SYNTHASE 8 (TPS08)
AT5G02200	26.1706	-1.6297	0.616862	-2.64191	0.00824388	0.0372822	Encodes a small plant-specific protein with both nuclear localization and nuclear export signals that is specifically required, together with FHY1, for the light-regulated nuclear accumulation of phyA.	protein_coding	FAR-RED-ELONGATED HYPOCOTYL1-LIKE (FHL)
AT4G33355	40.2829	-1.62869	0.490424	-3.32099	0.000896993	0.00669072	Predicted to encode a PR (pathogenesis-related) protein. Belongs to the lipid transfer protein (PR-14) family with the following members: At2g38540/LTP1, At2g38530/LTP2, At5g59320/LTP3, At5g59310/LTP4, At3g51600/LTP5, At3g08770/LTP6, At2g15050/LTP7, At2g18370/LTP8, At2g15325/LTP9, At5g01870/LTP10, At4g33355/LTP11, At3g51590/LTP12, At5g44265/LTP13, At5g62065/LTP14, At4g08530/LTP15.	protein_coding
AT3G17120	166.258	-1.62841	0.484351	-3.36203	0.00077371	0.00589631	transmembrane protein;(source:Araport11)	protein_coding
AT5G48180	405.471	-1.62835	0.254717	-6.39277	1.62904e-10	1.1614e-08	Encodes a nitrile-specifier protein NSP5. NSP5 is one out of five (At3g16400/NSP1, At2g33070/NSP2, At3g16390/NSP3, At3g16410/NSP4 and At5g48180/NSP5) A. thaliana epithiospecifier protein (ESP) homologues that promote simple nitrile, but not epithionitrile or thiocyanate formation.	protein_coding	NITRILE SPECIFIER PROTEIN 5 (NSP5)
AT2G16910	23.9684	-1.62427	0.646258	-2.51335	0.0119591	0.0491786	Encodes a basic helix-loop helix transcription factor involved in tapetal cell development, that directly regulates MGT5 expression in tapetum cells. Loss of function mutations are male sterile. AMS binds to a region termed the E box of target gene promoters.	protein_coding	ABORTED MICROSPORES (AMS)
AT1G14210	128.066	-1.62168	0.400095	-4.05323	5.0515e-05	0.000630701	Ribonuclease T2 family protein;(source:Araport11)	protein_coding
AT3G44480	283.25	-1.62158	0.302708	-5.3569	8.46612e-08	2.67826e-06	Encodes a TIR-NB-LRR R-protein RPP1 that confers resistance to Peronospora parasitica (downy mildew).	protein_coding	RECOGNITION OF PERONOSPORA PARASITICA 1 (RPP1)
AT3G05080	23.0601	-1.62108	0.625117	-2.59324	0.0095077	0.0414084	hypothetical protein;(source:Araport11)	protein_coding
AT3G04060	27.2402	-1.62089	0.618672	-2.61996	0.00879409	0.0390084	NAC046 is a member of the NAC domain containing family of transcription factors. It was identified in a screen for regulators of chlorophyll protein gene expression. Mutants in NAC046 have delayed senescence and increased CHL content suggesting a role in regulation of senescence and chlorophyll degradation.	protein_coding	NAC DOMAIN CONTAINING PROTEIN 46 (NAC046)
AT2G01420	241.99	-1.61976	0.310918	-5.2096	1.89244e-07	5.43614e-06	Encodes a putative auxin efflux carrier that is localized in developing and mature root meristems. It is involved in the maintenance of embryonic auxin gradients. A role for AtPIN4 in generating a sink for auxin below the quiescent center of the root meristem that is essential for auxin distribution and patterning is proposed. In the root, PIN4 is detected around the quiescent center and cells su…	protein_coding	PIN-FORMED 4 (PIN4)
AT1G54530	233.779	-1.61858	0.326023	-4.96462	6.88356e-07	1.67633e-05	Calcium-binding EF hand family protein;(source:Araport11)	protein_coding
AT1G05917	42.7319	-1.61805	0.492948	-3.28239	0.0010293	0.00748466	None;(source:Araport11)	small_nucleolar_rna
AT5G60860	174.165	-1.61607	0.330373	-4.89165	9.99962e-07	2.29595e-05	RAB GTPase homolog A1F;(source:Araport11)	protein_coding	RAB GTPASE HOMOLOG A1F (RABA1f)
AT5G20690	28.4503	-1.61561	0.604853	-2.67108	0.00756066	0.0349173	PRK6 is pollen specific receptor kinase that functions as a receptor for the pollen attractant LURE1 in pollen tube guidance. It is localized to the tip the pollen tube and becomes asymmetrically distributed towards the source of the LURE1 signal prior to pollen tube growth reorientation.	protein_coding	POLLEN RECEPTOR LIKE KINASE 6 (PRK6)
AT3G17765	61.5475	-1.61368	0.439844	-3.66876	0.000243728	0.00232889	transmembrane protein;(source:Araport11)	protein_coding
AT5G39320	1176.05	-1.61319	0.25522	-6.32076	2.60285e-10	1.74205e-08	UDP-glucose 6-dehydrogenase family protein;(source:Araport11)	protein_coding	UDP-GLUCOSE DEHYDROGENASE 4 (UDG4)
AT1G66090	115.277	-1.61293	0.42577	-3.78826	0.000151705	0.00157193	Disease resistance protein (TIR-NBS class);(source:Araport11)	protein_coding
AT1G69170	37.1139	-1.60972	0.594641	-2.70705	0.00678839	0.0322023	Encodes SPL6. Required for the resistance mediated by the TIR-NB-LRR RPS4 against Pseudomonas syringae carrying the avrRps4 effector. Transcriptome analysis indicates that SPL6 positively regulates a subset of defense genes.	protein_coding	SQUAMOSA PROMOTER BINDING PROTEIN (SBP)-DOMAIN TRANSCRIPTION FACTOR 6 (SPL6)
AT3G12160	342.717	-1.60954	0.296893	-5.42126	5.91794e-08	1.94403e-06	Encodes RABA4D, a member of the Arabidopsis RabA4 subfamily of Rab GTPase proteins. It is transported in exocytic vesicles to the apical tip of pollen tubes where it appears to promote tip growth. Proper localization of RabA4d depends on ROP1, RIC3, and RIC4 activity.	protein_coding	RAB GTPASE HOMOLOG A4D (RABA4D)
AT2G45670	150.293	-1.60841	0.33234	-4.83967	1.30057e-06	2.85935e-05	Encodes an acyl-CoA: lysophosphatidylethanolamine acyltransferase with 20:0-CoA being the best acyl donor. Mutations adversely affect the growth of plants and result in decreased lipid content in roots and seeds.	protein_coding	LYSOPHOSPHATIDYLETHANOLAMINE ACYLTRANSFERASE2 (LPEAT2)
AT1G58215	1455.81	-1.60768	0.181256	-8.86967	7.33633e-19	2.94606e-16	spindle pole body component 110;(source:Araport11)	protein_coding
AT4G12980	232.664	-1.60583	0.460435	-3.48765	0.000487293	0.00407363	Activated by OXS2 under the treatment of salt.	protein_coding	AUXIN-RESPONSIVE FAMILY PROTEIN GENE (DEG18)
AT5G09155	83.3272	-1.60214	0.352204	-4.5489	5.39259e-06	9.72594e-05	Natural antisense transcript overlaps with AT5G63320;(source:Araport11)	antisense_long_noncoding_rna
AT5G24100	154.266	-1.60146	0.338084	-4.73687	2.17047e-06	4.43954e-05	Leucine-rich repeat protein kinase family protein;(source:Araport11)	protein_coding
AT1G48953	60.3272	-1.60087	0.531336	-3.01292	0.0025875	0.015331	hypothetical protein;(source:Araport11)	protein_coding
AT3G47590	315.832	-1.59955	0.290645	-5.50344	3.72447e-08	1.30171e-06	alpha/beta-Hydrolases superfamily protein;(source:Araport11)	protein_coding
AT4G35985	42.3997	-1.59805	0.560635	-2.85043	0.00436596	0.0230601	Senescence/dehydration-associated protein-like protein;(source:Araport11)	protein_coding
AT4G19960	391.633	-1.59767	0.31128	-5.13256	2.85827e-07	7.82227e-06	Encodes a potassium ion transmembrane transporter. Also mediates cesium uptake when expressed in E. coli. The mRNA is cell-to-cell mobile.	protein_coding	K+ UPTAKE PERMEASE 9 (KUP9)
AT1G05577	2379.15	-1.59646	0.18529	-8.616	6.93327e-18	2.19726e-15	SOK1 is a DUF966 domain containing protein. It is expressed during embryogenesis in the apical-lateral plasma membrane. SOK1 can form homodimers and it's polar localization of SOK1 depends on N terminal domains within the protein. Misexpression of SOK1 or delocalization alters cell division planes.	protein_coding	SOSEKI1 (SOK1)
AT1G07795	355.489	-1.59567	0.331928	-4.80728	1.52999e-06	3.25818e-05	forkhead box protein G1;(source:Araport11)	protein_coding
AT3G03250	2454.78	-1.59547	0.217126	-7.34814	2.00985e-13	2.61907e-11	Is thought to encode a cytosolic UDP-glucose pyrophosphorylase with strong similarity to potato UTP--glucose-1-phosphate uridylyltransferase. Downregulated by flooding.	protein_coding	UDP-GLUCOSE PYROPHOSPHORYLASE 1 (UGP1)
AT5G07530	88.2346	-1.59489	0.366971	-4.3461	1.38578e-05	0.000216929	encodes a glycine-rich protein that has oleosin domain and is expressed specifically during flower stages 10 to 12. Protein is found on mature pollen coat.	protein_coding	GLYCINE RICH PROTEIN 17 (GRP17)
AT5G26060	222.765	-1.59326	0.434289	-3.66867	0.000243814	0.00232889	Plant self-incompatibility protein S1 family;(source:Araport11)	protein_coding
AT1G49520	60.9263	-1.59244	0.602448	-2.64329	0.00821054	0.0371827	SWIB complex BAF60b domain-containing protein;(source:Araport11)	protein_coding
AT3G13782	161.757	-1.59044	0.304327	-5.22609	1.73134e-07	5.04706e-06	Plants mutated in three ubiquitously expressed NAP1 genes (NAP1;1~NAP1;3) and organ-specifically expressed NAP1;4 gene show hypersensitivity to genotoxic stresses including UV and DSB-inducing agent Bleomycin. The NAP1 genes act synergistically with NRP genes in promoting somatic homologous recombination.	protein_coding	NUCLEOSOME ASSEMBLY PROTEIN1;4 (NAP1;4)
AT5G01555	34.4131	-1.58955	0.582303	-2.72976	0.00633813	0.03059	Natural antisense transcript overlaps with AT5G08550;(source:Araport11)	antisense_long_noncoding_rna
AT5G09595	108.973	-1.58875	0.484849	-3.27679	0.00104996	0.00760941	Natural antisense transcript overlaps with AT5G66280;(source:Araport11)	antisense_long_noncoding_rna
AT2G03210	531.11	-1.58838	0.30748	-5.16581	2.39399e-07	6.71033e-06	member of Glycosyltransferase Family- 37	protein_coding	FUCOSYLTRANSFERASE 2 (FUT2)
AT1G61250	130.812	-1.58796	0.399766	-3.97222	7.1205e-05	0.000845565	Encodes a putative secretory carrier membrane protein (SC3). The mRNA is cell-to-cell mobile.	protein_coding	SECRETORY CARRIER 3 (SC3)
AT1G56230	24.4685	-1.58397	0.582291	-2.72024	0.00652338	0.0312998	enolase (DUF1399);(source:Araport11)	protein_coding
AT5G05380	166.036	-1.58239	0.352931	-4.48357	7.34061e-06	0.000125991	prenylated RAB acceptor 1.B3;(source:Araport11)	protein_coding	PRENYLATED RAB ACCEPTOR 1.B3 (PRA1.B3)
AT5G57320	1676.58	-1.58094	0.191102	-8.27276	1.30893e-16	3.30203e-14	actin filament bundling protein P-115-ABP protein;(source:Araport11)	protein_coding	VILLIN 5 (VLN5)
AT3G20510	419.731	-1.57816	0.317028	-4.97796	6.42565e-07	1.58245e-05	Encodes a member of the Tmemb_14 family that is predicted to be localized to the membranes of the secretory pathway. The mRNA is cell-to-cell mobile.	protein_coding	FATTY ACID EXPORT 6 (FAX6)
AT1G29950	55.1028	-1.57703	0.568428	-2.77437	0.00553081	0.0276358	basic helix-loop-helix (bHLH) DNA-binding superfamily protein;(source:Araport11)	protein_coding	(SACL3)
AT1G55670	33.82	-1.57571	0.553369	-2.84749	0.00440662	0.0232028	Encodes subunit G of photosystem I, an 11-kDa membrane protein that plays an important role in electron transport between plastocyanin and PSI and is involved in the stability of the PSI complex. PSI-G subunit is bound to PSI-B and is in contact with Lhca1. The protein inserts into thylakoids by a direct or "spontaneous" pathway that does not involve the activities of any known chloroplast protei…	protein_coding	PHOTOSYSTEM I SUBUNIT G (PSAG)
AT4G33465	474.422	-1.57567	0.289131	-5.44969	5.04578e-08	1.69719e-06	Encodes a member of a family of small, secreted, cysteine rich proteins with sequence similarity to SCR (S locus cysteine-rich protein).	protein_coding	SCR-LIKE 22 (SCRL22)
AT3G61200	1149.11	-1.57481	0.254062	-6.19852	5.69973e-10	3.32335e-08	Thioesterase superfamily protein;(source:Araport11)	protein_coding
AT4G19420	332.047	-1.57434	0.246549	-6.38553	1.7081e-10	1.209e-08	Pectinacetylesterase family protein;(source:Araport11)	protein_coding	PECTIN ACETYLESTERASE 8 (PAE8)
AT1G17500	145.057	-1.57418	0.320291	-4.91483	8.886e-07	2.08901e-05	ATPase E1-E2 type family protein / haloacid dehalogenase-like hydrolase family protein;(source:Araport11)	protein_coding
AT3G47360	540.672	-1.5734	0.213257	-7.37792	1.60781e-13	2.21207e-11	Encodes a putative hydroxysteroid dehydrogenase (HSD). Genes that encode HSD include: At5g50600 and At5g50700 (HSD1), At3g47350(HSD2), At3g47360(HSD3), At5g50590 and At5g50690(HSD4), At5g50770(HSD6) (Plant Cell Physiology 50:1463). Two copies of HSD1 and HSD4 exist due to a gene duplication event. In Plant Physiology 145:87, At5g50690 is HSD7, At4g10020 is HSD5.	protein_coding	HYDROXYSTEROID DEHYDROGENASE 3 (HSD3)
AT1G70950	41.1214	-1.57301	0.473905	-3.31925	0.000902589	0.00671973	TPX2 (targeting protein for Xklp2) protein family;(source:Araport11)	protein_coding
AT1G63350	39.3629	-1.57282	0.590381	-2.66408	0.00772	0.0355232	Disease resistance protein (CC-NBS-LRR class) family;(source:Araport11)	protein_coding
AT3G45490	54.6304	-1.57265	0.423063	-3.71728	0.000201377	0.00198721	reverse transcriptase-like protein;(source:Araport11)	protein_coding
AT2G41505	50.7002	-1.57167	0.49159	-3.19711	0.00138811	0.00944136	hypothetical protein;(source:Araport11)	protein_coding
AT5G40540	201.527	-1.56495	0.275025	-5.69021	1.26881e-08	5.01334e-07	Protein kinase superfamily protein;(source:Araport11)	protein_coding
AT4G16745	427.275	-1.56281	0.337576	-4.62951	3.66532e-06	6.98256e-05	Exostosin family protein;(source:Araport11)	protein_coding
AT2G23210	65.7626	-1.56129	0.457313	-3.41404	0.000640067	0.00507099	UDP-Glycosyltransferase superfamily protein;(source:Araport11)	protein_coding
AT4G06985	97.6577	-1.55934	0.419989	-3.7128	0.000204976	0.00201767	Natural antisense transcript overlaps with AT4G21180;(source:Araport11)	antisense_long_noncoding_rna
AT2G34710	31.5883	-1.55914	0.591857	-2.63431	0.00843079	0.037806	Dominant PHB mutations cause transformation of abaxial leaf fates into adaxial leaf fates. Encodes a member of HD-Zip family which contains homeodomain-leucine zipper domains and domain similar to a mammalian sterol binding domain. Has overlapping functions with PHAVOLUTA, REVOLUTA and CORONA.	protein_coding	PHABULOSA (PHB)
AT1G25280	677.294	-1.55666	0.197364	-7.88724	3.08932e-15	6.01867e-13	Member of TLP family	protein_coding	TUBBY LIKE PROTEIN 10 (TLP10)
AT5G16450	773.896	-1.54491	0.242795	-6.36301	1.97836e-10	1.37555e-08	Ribonuclease E inhibitor RraA/Dimethylmenaquinone methyltransferase;(source:Araport11)	protein_coding
AT1G01240	161.909	-1.54424	0.328395	-4.70238	2.57145e-06	5.12129e-05	transmembrane protein;(source:Araport11)	protein_coding
AT1G24068	32.5564	-1.54288	0.533493	-2.89203	0.0038276	0.0208169	other_RNA;(source:Araport11)	other_rna
AT3G61190	38.4718	-1.5416	0.499073	-3.08893	0.00200882	0.0125325	Encodes a protein with a C2 domain that binds to BON1 in yeast two hybrid analyses. Its ability to bind to phospholipids is enhanced by calcium ions. Involved in maintaining cell homeostasis.	protein_coding	BON ASSOCIATION PROTEIN 1 (BAP1)
AT4G13510	30.3008	-1.54006	0.584347	-2.63552	0.00840092	0.0377193	Encodes a plasma membrane localized ammonium transporter. Contains a cytosolic trans-activation domain essential for ammonium uptake. The mRNA is cell-to-cell mobile.	protein_coding	AMMONIUM TRANSPORTER 1;1 (AMT1;1)
AT4G23490	570.616	-1.53946	0.273923	-5.62003	1.90924e-08	7.14222e-07	fringe-like protein (DUF604);(source:Araport11)	protein_coding
AT5G12030	43.9768	-1.53828	0.563435	-2.73018	0.00632998	0.0305608	Encodes a cytosolic small heat shock protein with chaperone activity that is induced by heat and osmotic stress and is also expressed late in seed development.	protein_coding	HEAT SHOCK PROTEIN 17.6A (HSP17.6A)
AT5G51070	196.901	-1.53641	0.259829	-5.91316	3.35609e-09	1.58745e-07	ATP-dependent Clp protease regulatory subunit The mRNA is cell-to-cell mobile.	protein_coding	EARLY RESPONSIVE TO DEHYDRATION 1 (ERD1)
AT3G04810	224.537	-1.53498	0.245446	-6.25386	4.00433e-10	2.47778e-08	Encodes AtNek2, a member of the NIMA-related serine/threonine kinases (Neks) that have been linked to cell-cycle regulation in fungi and mammals. Plant Neks might be involved in plant development processes.	protein_coding	NIMA-RELATED KINASE 2 (NEK2)
AT2G23672	136.608	-1.53131	0.453605	-3.37587	0.000735818	0.00566681	Natural antisense transcript overlaps with AT2G23670;(source:Araport11)	antisense_long_noncoding_rna
AT5G40340	140.744	-1.5283	0.375153	-4.0738	4.62525e-05	0.000584528	PWWP domain protein involved in regulation of FLC and flowering time.	protein_coding	PWWP DOMAIN PROTEIN 3 (PDP3)
AT5G40730	2080.66	-1.52458	0.25264	-6.03461	1.59345e-09	8.18652e-08	Encodes an arabinogalactan-protein (AGP24).	protein_coding	ARABINOGALACTAN PROTEIN 24 (AGP24)
AT5G14390	305.845	-1.52437	0.300181	-5.07818	3.81066e-07	1.00244e-05	alpha/beta-Hydrolases superfamily protein;(source:Araport11)	protein_coding
AT1G52580	176.531	-1.51884	0.337038	-4.50642	6.59298e-06	0.000115727	RHOMBOID-like protein 5;(source:Araport11)	protein_coding	RHOMBOID-LIKE PROTEIN 5 (RBL5)
AT4G12420	498.803	-1.51748	0.218628	-6.94093	3.89533e-12	3.83242e-10	Encodes a protein of unknown function involved in directed root tip growth. It is a member of 19-member gene family and is distantly related structurally to the multiple-copper oxidases ascorbate oxidase and laccase, though it lacks the copper-binding domains. The protein is glycosylated and GPI-anchored. It is localized to the plasma membrane and the cell wall. The gene is expressed most strongl…	protein_coding	(SKU5)
AT2G16592	55.7709	-1.51465	0.58514	-2.58853	0.00963866	0.0418121	Encodes a Protease inhibitor/seed storage/LTP family protein	protein_coding
AT1G68945	330.306	-1.51462	0.208119	-7.27763	3.39741e-13	4.20445e-11	hypothetical protein;(source:Araport11)	protein_coding
AT3G52630	91.0472	-1.51444	0.365657	-4.1417	3.44748e-05	0.000458042	Nucleic acid-binding, OB-fold-like protein;(source:Araport11)	protein_coding	REPLICATION PROTEIN A 3A (RPA3A)
AT5G07560	29.199	-1.51367	0.562593	-2.69052	0.00713402	0.033407	Lipid-binding oleosins, glycine-rich protein.	protein_coding	GLYCINE-RICH PROTEIN 20 (GRP20)
AT3G06035	54.6552	-1.51352	0.406522	-3.72309	0.000196801	0.00195184	Glycoprotein membrane precursor GPI-anchored;(source:Araport11)	protein_coding
AT1G77260	753.556	-1.50989	0.206427	-7.31441	2.58514e-13	3.2818e-11	S-adenosyl-L-methionine-dependent methyltransferases superfamily protein;(source:Araport11)	protein_coding
AT3G58160	569.203	-1.5085	0.229556	-6.57138	4.98504e-11	4.08711e-09	Class XI myosin gene expressed in flowers from 4-6 week old plants and leaves from 3 week old plants	protein_coding	(XIJ)
AT5G17470	539.183	-1.50654	0.199041	-7.569	3.76096e-14	5.92036e-12	EF hand calcium-binding protein family;(source:Araport11)	protein_coding
AT2G41970	226.322	-1.50255	0.296945	-5.06004	4.19179e-07	1.08244e-05	Encodes MRI, a plasma membrane-localized member of the RLCK-VIII subfamily. Preferentially expressed in both pollen tubes and root hairs. mri-knockout mutants display spontaneous pollen tube and root-hair bursting.	protein_coding	MARIS (MRI)
AT1G30135	66.0279	-1.50052	0.433606	-3.46056	0.000539063	0.00439948	jasmonate-zim-domain protein 8;(source:Araport11)	protein_coding	JASMONATE-ZIM-DOMAIN PROTEIN 8 (JAZ8)
AT4G12130	1553.64	-1.49926	0.256067	-5.85496	4.77123e-09	2.14836e-07	Encodes a mitochondrial COG0354 protein that requires folate for its function in Fe/S cluster biogenesis.	protein_coding	(COG0354)
AT5G05490	826.203	-1.49642	0.181407	-8.24895	1.59786e-16	3.88162e-14	Encodes a RAD21-like gene essential for meiosis. Encodes a 627 a.a. protein that is slightly longer in the N-terminus than SYN1 BP5.	protein_coding	SYNAPTIC 1 (SYN1)
AT5G04750	272.243	-1.49433	0.305401	-4.89299	9.93158e-07	2.28299e-05	F1F0-ATPase inhibitor protein;(source:Araport11)	protein_coding
AT5G27020	76.9842	-1.49279	0.394325	-3.7857	0.000153279	0.0015849	hypothetical protein;(source:Araport11)	protein_coding
AT5G14500	725.437	-1.49254	0.223403	-6.68093	2.37424e-11	2.05805e-09	aldose 1-epimerase family protein;(source:Araport11)	protein_coding
AT1G47603	389.819	-1.48901	0.226805	-6.56517	5.19749e-11	4.24361e-09	Member of a family of proteins related to PUP1, a purine transporter. May be involved in the transport of purine and purine derivatives such as cytokinins, across the plasma membrane.	protein_coding	PURINE PERMEASE 19 (PUP19)
AT1G74690	264.879	-1.48482	0.261633	-5.67521	1.38517e-08	5.4295e-07	Encodes a microtubule-associated protein.Member of IQ67 (CaM binding) domain containing family.	protein_coding	IQ-DOMAIN 31 (IQD31)
AT4G13240	153.207	-1.48328	0.329281	-4.5046	6.64988e-06	0.000116414	Encodes a member of KPP-like gene family, homolog of KPP (kinase partner protein) gene in tomato. Also a member of the RopGEF (guanine nucleotide exchange factor) family, containing the novel PRONE domain (plant-specific Rop nucleotide exchanger), which is exclusively active towards members of the Rop subfamily.	protein_coding	ROP (RHO OF PLANTS) GUANINE NUCLEOTIDE EXCHANGE FACTOR 9 (ROPGEF9)
AT2G47770	661.64	-1.48291	0.244177	-6.07307	1.25486e-09	6.5496e-08	Encodes a membrane-bound protein designated AtTSPO (Arabidopsis thaliana TSPO-related). AtTSPO is related to the bacterial outer membrane tryptophan-rich sensory protein (TspO) and the mammalian mitochondrial 18 kDa Translocator Protein (18 kDa TSPO), members of the TspO/MBR domain-containing membrane proteins. Mainly detected in dry seeds, but can be induced in vegetative tissues by osmotic or s…	protein_coding	TSPO(OUTER MEMBRANE TRYPTOPHAN-RICH SENSORY PROTEIN)-RELATED (TSPO)
AT5G07870	181.469	-1.48168	0.346927	-4.27088	1.94701e-05	0.000283578	HXXXD-type acyl-transferase family protein;(source:Araport11)	protein_coding
AT1G54460	195.877	-1.48137	0.361598	-4.09674	4.19004e-05	0.000540994	TPX2 (targeting protein for Xklp2) protein family;(source:Araport11)	protein_coding
AT2G17280	1646.61	-1.48137	0.215775	-6.86533	6.63394e-12	6.3367e-10	Phosphoglycerate mutase family protein;(source:Araport11)	protein_coding
AT2G43870	191.928	-1.47995	0.405101	-3.6533	0.000258895	0.00244096	Pectin lyase-like superfamily protein;(source:Araport11)	protein_coding
AT4G00020	87.4973	-1.47725	0.341132	-4.33044	1.48809e-05	0.000229659	Ortholog of breast cancer susceptibility protein 2. Essential at meiosis. Interacts with either AtRad51 or AtDmc1 and ATDSS1(I). Involved in embryo sac development and defense gene transcription during plant immune responses.	protein_coding	BREAST CANCER 2 LIKE 2A (BRCA2(IV))
AT5G17780	78.6799	-1.47717	0.427755	-3.4533	0.000553777	0.00450639	alpha/beta-Hydrolases superfamily protein;(source:Araport11)	protein_coding
AT5G01720	145.665	-1.47677	0.342536	-4.31129	1.62305e-05	0.000245667	RAE1 is an F-box protein component of a SCF-type E3 ligase complex. It is part of an alumium induced regulatory loop: its activity is induced by STOP1 and it in turn ubiquitinates STOP1 which is then targeted for degradation.	protein_coding	REGULATION OF ATALMT1 EXPRESSION 1 (RAE1)
AT1G24620	775.707	-1.47459	0.252426	-5.84169	5.16729e-09	2.30038e-07	Encodes a EF-hand calcium-binding protein family member. Mutants exhibit longer root hairs under phosphate-deficient conditions.	protein_coding	CALMODULIN LIKE 25 (CML25)
AT3G48980	313.276	-1.4722	0.291924	-5.04309	4.58074e-07	1.17516e-05	O-glucosyltransferase rumi-like protein (DUF821);(source:Araport11)	protein_coding
AT1G74450	181.493	-1.47219	0.331282	-4.44393	8.83287e-06	0.000147043	Plants overexpressing At1g74450 are stunted in height and have reduced male fertility.	protein_coding
AT3G06410	397.314	-1.46934	0.246523	-5.96027	2.51826e-09	1.24502e-07	Zinc finger C-x8-C-x5-C-x3-H type family protein;(source:Araport11)	protein_coding
AT1G55550	39.8282	-1.4666	0.473063	-3.10023	0.00193372	0.0121876	P-loop containing nucleoside triphosphate hydrolases superfamily protein;(source:Araport11)	protein_coding
AT2G33620	898.491	-1.46373	0.234209	-6.24967	4.11315e-10	2.5292e-08	AT hook motif DNA-binding family protein;(source:Araport11)	protein_coding	AT-HOOK MOTIF NUCLEAR LOCALIZED PROTEIN 10 (AHL10)
AT2G26570	396.271	-1.46088	0.222645	-6.5615	5.32703e-11	4.3314e-09	Encodes a coiled-coil protein WEB1 (weak chloroplast movement under blue light 1). WEB1, together with another coiled-coil protein WEB2/PMI2 (At1g66840), maintains the chloroplast photorelocation movement velocity.	protein_coding	WEAK CHLOROPLAST MOVEMENT UNDER BLUE LIGHT 1 (WEB1)
AT3G17020	1119.89	-1.45819	0.267562	-5.4499	5.03969e-08	1.69719e-06	Adenine nucleotide alpha hydrolases-like superfamily protein;(source:Araport11)	protein_coding
AT4G06795	31.0491	-1.45799	0.577361	-2.52527	0.011561	0.0479624	None;(source:Araport11)	long_noncoding_rna
AT1G72980	404.338	-1.45543	0.245044	-5.93948	2.85921e-09	1.39605e-07	LOB domain-containing protein 7;(source:Araport11)	protein_coding	LOB DOMAIN-CONTAINING PROTEIN 7 (LBD7)
AT3G07390	43.9163	-1.45486	0.549169	-2.6492	0.00806836	0.0366738	isolated from differential screening of a cDNA library from auxin-treated root culture. sequence does not show homology to any known proteins and is predicted to be extracellular. The mRNA is cell-to-cell mobile.	protein_coding	AUXIN-INDUCED IN ROOT CULTURES 12 (AIR12)
AT5G39730	129.368	-1.45466	0.383965	-3.78853	0.000151542	0.00157107	AIG2-like (avirulence induced gene) family protein;(source:Araport11)	protein_coding
AT5G24590	198.228	-1.45197	0.247473	-5.86719	4.43234e-09	2.01887e-07	Member of NAc protein family. Interacts with turnip crinkle virus (TCV) capsid protein. Transcription factor involved in regulating the defense response of Arabidopsis to TCV.	protein_coding	TCV-INTERACTING PROTEIN (TIP)
AT5G63640	164.945	-1.45184	0.325699	-4.45763	8.28721e-06	0.000139493	ENTH/VHS/GAT family protein;(source:Araport11)	protein_coding
AT3G12110	1169.66	-1.45121	0.230532	-6.29503	3.07338e-10	1.99587e-08	Encodes an actin that is expressed predominantly during reproductive development.	protein_coding	ACTIN-11 (ACT11)
AT2G29950	119.964	-1.45015	0.362167	-4.00409	6.2257e-05	0.000753401	Member of a small family of proteins containing DUF1313 domain. Involved in flowering time.	protein_coding	ELF4-LIKE 1 (ELF4-L1)
AT4G25360	324.732	-1.44954	0.28436	-5.09754	3.44105e-07	9.18717e-06	Encodes a member of the TBL (TRICHOME BIREFRINGENCE-LIKE) gene family containing a plant-specific DUF231 (domain of unknown function) domain. TBL gene family has 46 members, two of which (TBR/AT5G06700 and TBL3/AT5G01360) have been shown to be involved in the synthesis and deposition of secondary wall cellulose, presumably by influencing the esterification state of pectic polymers. A nomenclature…	protein_coding	TRICHOME BIREFRINGENCE-LIKE 18 (TBL18)
AT5G49810	2170.29	-1.4474	0.190124	-7.61294	2.67921e-14	4.39324e-12	Arabidopsis thaliana methionine S-methyltransferase, an enzyme that catalyzes S -methylmethionine formation. The mRNA is cell-to-cell mobile.	protein_coding	METHIONINE S-METHYLTRANSFERASE (MMT)
AT1G30050	321.347	-1.44675	0.227844	-6.34974	2.15678e-10	1.47871e-08	tropomyosin;(source:Araport11)	protein_coding	(MADA3)
AT3G41979	398.878	-1.44669	0.255153	-5.66989	1.42889e-08	5.54561e-07	5.8SrRNA	ribosomal_rna
AT5G61630	631.55	-1.44317	0.288656	-4.99964	5.74374e-07	1.43063e-05	transmembrane protein;(source:Araport11)	protein_coding
AT3G23740	131.592	-1.44233	0.299973	-4.8082	1.52299e-06	3.24679e-05	hypothetical protein;(source:Araport11)	protein_coding
AT3G54880	193.806	-1.44122	0.401872	-3.58627	0.000335445	0.00300571	zinc finger protein;(source:Araport11)	protein_coding
AT2G32500	152.785	-1.4405	0.345841	-4.16521	3.11068e-05	0.000420969	Stress responsive alpha-beta barrel domain protein;(source:Araport11)	protein_coding
AT1G17420	53.5796	-1.44	0.560335	-2.56988	0.0101733	0.0435839	LOX3 encode a Lipoxygenase. Lipoxygenases (LOXs) catalyze the oxygenation of fatty acids (FAs).	protein_coding	LIPOXYGENASE 3 (LOX3)
AT4G21120	842.68	-1.43857	0.255931	-5.62094	1.8992e-08	7.11819e-07	Encodes a member of the cationic amino acid transporter (CAT) subfamily of amino acid polyamine choline transporters. Mediates efficient uptake of Lys, Arg and Glu in a yeast system. The mRNA is cell-to-cell mobile.	protein_coding	AMINO ACID TRANSPORTER 1 (AAT1)
AT5G51810	239.615	-1.43739	0.29846	-4.81604	1.46438e-06	3.15604e-05	Encodes gibberellin 20-oxidase. Involved in gibberellin biosynthesis. Up-regulated by far red light in elongating petioles. Not regulated by a circadian clock.	protein_coding	GIBBERELLIN 20 OXIDASE 2 (GA20OX2)
AT3G62180	1136.08	-1.43684	0.481329	-2.98516	0.00283431	0.0164128	Plant invertase/pectin methylesterase inhibitor superfamily protein;(source:Araport11)	protein_coding
AT4G36790	105.25	-1.43496	0.388228	-3.69618	0.000218871	0.00213	Major facilitator superfamily protein;(source:Araport11)	protein_coding
AT1G22240	1275.81	-1.43233	0.244877	-5.84917	4.94033e-09	2.21437e-07	Encodes a member of the Arabidopsis Pumilio (APUM) proteins containing PUF domain (eight repeats of approximately 36 amino acids each). PUF proteins regulate both mRNA stability and translation through sequence-specific binding to the 3' UTR of target mRNA transcripts.	protein_coding	PUMILIO 8 (PUM8)
AT4G39860	626.453	-1.43147	0.252099	-5.67821	1.3611e-08	5.3458e-07	hematological/neurological-like protein;(source:Araport11)	protein_coding
AT4G27430	267.444	-1.43066	0.262813	-5.44365	5.21992e-08	1.7444e-06	Positive regulator of light-regulated genes. Novel nuclear protein which requires light for its high level expression. The mRNA is cell-to-cell mobile.	protein_coding	COP1-INTERACTING PROTEIN 7 (CIP7)
AT2G40970	43.438	-1.42961	0.510188	-2.80212	0.00507678	0.02592	Homeodomain-like superfamily protein;(source:Araport11)	protein_coding	(MYBC1)
AT3G52080	119.062	-1.42547	0.353876	-4.02817	5.62136e-05	0.000693055	encodes a cation:proton exchanger expressed in pollen	protein_coding	CATION/HYDROGEN EXCHANGER 28 (chx28)
AT5G14895	86.8542	-1.42337	0.49858	-2.85484	0.00430585	0.0228127	NHL domain protein;(source:Araport11)	protein_coding
AT5G17510	94.3785	-1.42313	0.476264	-2.98811	0.00280706	0.0162837	mediator of RNA polymerase II transcription subunit-like protein;(source:Araport11)	protein_coding
AT3G53520	1030.18	-1.42151	0.198016	-7.17873	7.03611e-13	8.27901e-11	Encodes an isoform of UDP-glucuronic acid decarboxylase, which is predicted to be membrane-bound by PSORT analysis. This enzyme produces UDP-xylose, which is a substrate for many cell wall carbohydrates including hemicellulose and pectin. UDP-xylose is also known to feedback regulate several cell wall biosynthetic enzymes.	protein_coding	UDP-GLUCURONIC ACID DECARBOXYLASE 1 (UXS1)
AT5G14345	1090.48	-1.41911	0.238976	-5.9383	2.87985e-09	1.39918e-07	Encodes a Uclacyanin/Basic blue family protein	protein_coding	EARLY NODULIN-LIKE PROTEIN 21 (ENODL21)
AT2G33460	118.504	-1.41845	0.383277	-3.70084	0.000214886	0.00209738	encodes a member of a novel protein family that contains contain a CRIB (for Cdc42/Rac-interactive binding) motif required for their specific interaction with GTP-bound Rop1 (plant-specific Rho GTPase). Interacts with Rop1 and is involved in pollen tube growth and function. Protein most similar to RIC3(family subgroup III). RIC1 is localized to the apical region of the plasma membrane in pollen t…	protein_coding	ROP-INTERACTIVE CRIB MOTIF-CONTAINING PROTEIN 1 (RIC1)
AT1G68490	254.679	-1.41789	0.269676	-5.25776	1.45824e-07	4.34109e-06	translocase subunit seca;(source:Araport11)	protein_coding
AT4G03620	117.567	-1.41779	0.392192	-3.61505	0.000300288	0.00275082	myosin heavy chain-like protein;(source:Araport11)	protein_coding
AT3G24040	202.21	-1.41687	0.343722	-4.12214	3.75363e-05	0.000494379	Core-2/I-branching beta-1,6-N-acetylglucosaminyltransferase family protein;(source:Araport11)	protein_coding
AT1G69370	190.263	-1.41515	0.302866	-4.67254	2.97493e-06	5.79008e-05	Encodes chorismate mutase 3 (CM3).	protein_coding	CHORISMATE MUTASE 3 (CM3)
AT5G41850	49.4523	-1.41389	0.436254	-3.24099	0.00119117	0.00839791	alpha/beta-Hydrolases superfamily protein;(source:Araport11)	protein_coding
AT1G06430	53.397	-1.41219	0.428859	-3.2929	0.000991597	0.0072615	encodes a FtsH protease that is localized to the chloroplast	protein_coding	FTSH PROTEASE 8 (ftsh8)
AT1G18170	48.3906	-1.41067	0.544562	-2.59047	0.00958442	0.0416283	FKBP-like peptidyl-prolyl cis-trans isomerase family protein;(source:Araport11)	protein_coding
AT4G13020	576.189	-1.41024	0.213007	-6.62063	3.57666e-11	3.0076e-09	Encodes a member of the cdc2+ family of protein kinases MHK. Similar to the mak genes of rats. mak encodes a protein kinase that may play a role in spermatogenesis.	protein_coding	(MHK)
AT5G10390	200.609	-1.40965	0.32786	-4.29954	1.71154e-05	0.000255291	Histone superfamily protein;(source:Araport11)	protein_coding	(HTR13)
AT4G34630	510.903	-1.40953	0.280154	-5.03126	4.87262e-07	1.24356e-05	prostatic spermine-binding-like protein;(source:Araport11)	protein_coding
AT1G79040	343.256	-1.40581	0.281085	-5.00137	5.69238e-07	1.41963e-05	Encodes for the 10 kDa PsbR subunit of photosystem II (PSII). This subunit appears to be involved in the stable assembly of PSII, particularly that of the oxygen-evolving complex subunit PsbP. Mutants defective in this gene have reduced amounts of subunits PsbP and PsbQ in PSII. In turn, assembly of PsbR is dependent on the presence of PsbJ.	protein_coding	PHOTOSYSTEM II SUBUNIT R (PSBR)
AT5G13770	72.1042	-1.40419	0.390273	-3.59796	0.000320717	0.00289086	Pentatricopeptide repeat (PPR-like) superfamily protein;(source:Araport11)	protein_coding
AT4G29130	4684.82	-1.4037	0.198866	-7.05851	1.68299e-12	1.80963e-10	Encodes a hexokinase (HXK1) in the plant glucose-signaling network. Functions as a glucose sensor to interrelate nutrient, light, and hormone signaling networks for controlling growth and development in response to the changing environment.	protein_coding	HEXOKINASE 1 (HXK1)
AT5G17420	60.9286	-1.40081	0.414577	-3.37889	0.000727793	0.00562717	Encodes a xylem-specific cellulose synthase that is phosphorylated on one or more serine residues (on either S185 or one of S180 or S181).	protein_coding	IRX3 is required for secondary cell wall biosynthesis.
AT4G28640	63.5573	-1.39823	0.40204	-3.47784	0.000505476	0.00418207	Auxin induced gene, IAA11 (IAA11). Check the Comments field on the locus page to view updated sequence annotation.	protein_coding	INDOLE-3-ACETIC ACID INDUCIBLE 11 (IAA11)
AT2G19330	980.32	-1.39764	0.249203	-5.60845	2.04148e-08	7.53663e-07	Encodes PIRL6, a member of the Plant Intracellular Ras-group-related LRRs (Leucine rich repeat proteins). PIRLs are a distinct, plant-specific class of intracellular LRRs that likely mediate protein interactions, possibly in the context of signal transduction.	protein_coding	PLANT INTRACELLULAR RAS GROUP-RELATED LRR 6 (PIRL6)
AT5G53520	130.13	-1.39678	0.33529	-4.16588	3.10157e-05	0.000420024	Encodes an oligopeptide transporter. Target promoter of the male germline-specific transcription factor DUO1.	protein_coding	OLIGOPEPTIDE TRANSPORTER 8 (OPT8)
AT3G57690	6323.43	-1.39583	0.400311	-3.48687	0.000488708	0.00408162	Encodes a putative arabinogalactan-protein (AGP23).	protein_coding	ARABINOGALACTAN PROTEIN 23 (AGP23)
AT2G47630	186.155	-1.39579	0.29253	-4.77144	1.8291e-06	3.83293e-05	alpha/beta-Hydrolases superfamily protein;(source:Araport11)	protein_coding	(MAGL9)
AT1G72660	88.059	-1.39527	0.361528	-3.85936	0.000113682	0.00124412	P-loop containing nucleoside triphosphate hydrolases superfamily protein;(source:Araport11)	protein_coding	(DRG1-3)
AT3G01100	489.759	-1.39383	0.187328	-7.44057	1.00248e-13	1.46117e-11	unknown protein, has cDNAs and ESTs associated to it	protein_coding	HYPOTHETICAL PROTEIN 1 (HYP1)
AT5G10260	820.881	-1.3926	0.254313	-5.47594	4.35185e-08	1.49184e-06	RAB GTPase homolog H1E;(source:Araport11)	protein_coding	RAB GTPASE HOMOLOG H1E (RABH1e)
AT3G07650	78.9171	-1.39179	0.395491	-3.51914	0.000432946	0.00371363	This gene belongs to the CO (CONSTANS) gene family. This gene family is divided in three subgroups: groups III, to which COL9 belongs, is characterised by one B-box (supposed to regulate protein-protein interactions) and a second diverged zinc finger. COL9 downregulates expression of CO (CONSTANS) as well as FT and SOC1 which are known regulatory targets of CO. The mRNA is cell-to-cell mobile.	protein_coding	CONSTANS-LIKE 9 (COL9)
AT1G08170	94.5973	-1.3905	0.41919	-3.3171	0.000909557	0.00675562	Histone superfamily protein;(source:Araport11)	protein_coding
AT1G68540	657.872	-1.38831	0.207797	-6.68108	2.37184e-11	2.05805e-09	NAD(P)-binding Rossmann-fold superfamily protein;(source:Araport11)	protein_coding	TETRAKETIDE ALPHA-PYRONE REDUCTASE 2 (TKPR2)
AT1G09200	488.362	-1.38371	0.298173	-4.64062	3.47366e-06	6.69703e-05	Histone superfamily protein;(source:Araport11)	protein_coding	HISTONE 3.1 (H3.1)
AT3G07120	424.944	-1.38127	0.259464	-5.32353	1.01771e-07	3.15858e-06	RING/U-box superfamily protein;(source:Araport11)	protein_coding
AT3G07600	85.0555	-1.3801	0.401339	-3.43873	0.00058445	0.00468632	Heavy metal transport/detoxification superfamily protein;(source:Araport11)	protein_coding
AT5G03050	361.971	-1.3795	0.275021	-5.01598	5.27644e-07	1.32429e-05	knotted 1-binding protein;(source:Araport11)	protein_coding
AT5G50450	172.416	-1.37805	0.355982	-3.87112	0.000108337	0.00119426	HCP-like superfamily protein with MYND-type zinc finger;(source:Araport11)	protein_coding
AT2G37960	48.6877	-1.37585	0.48763	-2.82151	0.00477977	0.0247699	myosin-M heavy protein;(source:Araport11)	protein_coding
AT5G45820	87.4017	-1.37557	0.469741	-2.92836	0.00340755	0.0189998	Encodes a CBL-interacting serine/threonine protein kinase comprised of an N-terminal kinase catalytic domain similar to SNF1/AMPK and a unique C-terminal regulatory domain.	protein_coding	CBL-INTERACTING PROTEIN KINASE 20 (CIPK20)
AT2G22941	216.594	-1.37411	0.317577	-4.32684	1.51262e-05	0.000232349	Encodes a defensin-like (DEFL) family protein.	protein_coding
AT4G13690	86.3379	-1.37404	0.398231	-3.45036	0.000559834	0.00453888	RNA-binding protein;(source:Araport11)	protein_coding
AT5G42040	168.555	-1.37346	0.291968	-4.70415	2.54931e-06	5.08234e-05	regulatory particle non-ATPase 12B;(source:Araport11)	protein_coding	REGULATORY PARTICLE NON-ATPASE 12B (RPN12b)
AT5G14880	40.4509	-1.37308	0.493731	-2.78102	0.00541882	0.0272075	Potassium transporter family protein;(source:Araport11)	protein_coding	POTASSIUM UPTAKE 8 (KUP8)
AT2G25530	607.368	-1.37217	0.213203	-6.43599	1.22673e-10	9.14333e-09	AFG1-like ATPase family protein;(source:Araport11)	protein_coding
AT1G27930	544.284	-1.37176	0.28024	-4.89495	9.83292e-07	2.26826e-05	Arabinogalactan methylesterase,involved in arabinogalactan glucuronic acid methylation. Interacts with eIF3.	protein_coding	(AGM1)
AT2G40935	122.826	-1.37042	0.339078	-4.04162	5.30834e-05	0.000658589	PLAC8 family protein;(source:Araport11)	protein_coding
AT1G20080	2155.23	-1.36525	0.179849	-7.59108	3.17256e-14	5.11693e-12	Encodes a synaptotagmin localized on the Golgi apparatus and that regulates protein secretion via the unconventional protein transport from the cytosol to the extracellular matrix in plant cells.	protein_coding	(SYTB)
AT3G28310	32.4891	-1.36472	0.525582	-2.59659	0.00941548	0.0411068	hypothetical protein (DUF677);(source:Araport11)	protein_coding
AT3G06500	180.793	-1.36428	0.298607	-4.56881	4.90507e-06	8.97056e-05	Encodes an alkaline/neutral invertase which localizes in mitochondria. It may be modulating hormone balance in relation to the radicle emergence. Mutants display severely reduced shoot growth and reduced oxygen consumption. Mutant root development is not affected as reported for A/N-InvA mutant (inva) plants. The mRNA is cell-to-cell mobile.	protein_coding	ALKALINE/NEUTRAL INVERTASE C (A/N-InvC)
AT1G29920	78.414	-1.36428	0.391059	-3.48867	0.000485426	0.00406283	Encodes lhcb1.1 a component of the LHCIIb light harvesting complex associated with photosystem II.	protein_coding	CHLOROPHYLL A/B-BINDING PROTEIN 2 (CAB2)
AT1G25370	109.816	-1.36326	0.350278	-3.89194	9.94454e-05	0.00111909	hypothetical protein (DUF1639);(source:Araport11)	protein_coding
AT1G03746	54.9897	-1.36307	0.412929	-3.30098	0.000963489	0.00708467	snoRNA;(source:Araport11)	small_nucleolar_rna
AT2G17890	145.318	-1.36265	0.332257	-4.10118	4.11041e-05	0.00053281	Encodes a member of Calcium Dependent Protein Kinase. Protein is N-myristoylated. Localizes to the plasma membrane. Localizes to the chloroplast when the myristoylation motif is mutated.	protein_coding	CALCIUM-DEPENDENT PROTEIN KINASE 16 (CPK16)
AT3G47440	1824.37	-1.36236	0.22251	-6.1227	9.20026e-10	5.0568e-08	Encodes AtTIP5;1, functions as water and urea channels in pollen. Target promoter of the male germline-specific transcription factor DUO1.	protein_coding	TONOPLAST INTRINSIC PROTEIN 5;1 (TIP5;1)
AT1G64320	145.022	-1.36201	0.36298	-3.7523	0.000175221	0.00177815	myosin heavy chain-like protein;(source:Araport11)	protein_coding
AT3G51420	377.396	-1.36194	0.281999	-4.8296	1.36807e-06	2.96919e-05	Although this enzyme is predicted to encode a strictosidine synthase (SS), it lacks a conserved catalytic glutamate residue found in active SS enzymes and it is not expected to have SS activity.	protein_coding	STRICTOSIDINE SYNTHASE-LIKE 4 (SSL4)
AT2G01021	6155.57	-1.36071	0.237592	-5.72711	1.02156e-08	4.12981e-07	hypothetical protein;(source:Araport11)	protein_coding
AT5G26000	41.0476	-1.35831	0.505457	-2.6873	0.00720322	0.0336669	member of Glycoside Hydrolase Family 1. encodes one of two known functional myrosinase enzymes in Arabidopsis. The enzyme catalyzes the hydrolysis of glucosinolates into compounds that are toxic to various microbes and herbivores.	protein_coding	THIOGLUCOSIDE GLUCOHYDROLASE 1 (TGG1)
AT1G72880	595.3	-1.3577	0.266076	-5.10268	3.3487e-07	9.0017e-06	Survival protein SurE-like phosphatase/nucleotidase;(source:Araport11)	protein_coding
AT1G75690	45.3785	-1.35762	0.510597	-2.65888	0.00784002	0.0359097	Thylakoid Thiol/Disulfide-Modulating Protein.	protein_coding	LOW QUANTUM YIELD OF PHOTOSYSTEM II 1 (LQY1)
AT3G59455	3642.7	-1.35592	0.414955	-3.26764	0.00108448	0.00778681	Encodes a Protease inhibitor/seed storage/LTP family protein	protein_coding
AT2G37970	138.004	-1.35536	0.325613	-4.16249	3.14794e-05	0.000424842	SOUL heme-binding family protein;(source:Araport11)	protein_coding	(SOUL-1)
AT1G35400	40.6861	-1.35469	0.513804	-2.63658	0.00837466	0.0376387	hypothetical protein (DUF1184);(source:Araport11)	protein_coding
AT5G17210	55.7347	-1.35402	0.434914	-3.11331	0.00185	0.0118034	transmembrane protein, putative (DUF1218);(source:Araport11)	protein_coding
AT1G64150	118.473	-1.35347	0.332819	-4.0667	4.76837e-05	0.000599919	PAM71 encodes an integral thylakoid membrane protein that is required for normal operation of oxygen-evolving complex (as evidenced by oxygen evolution rates) and for manganese incorporation. PAM71 belongs to a small gene family in Arabidopsis comprising five members. PAM71 is well conserved in the green lineage and shares homology with putative Ca2+/H+ exchangers from yeast (Saccharomyces cerevi…	protein_coding	PHOTOSYNTHESIS AFFECTED MUTANT71 (PAM71)
AT1G18150	2675.62	-1.3518	0.203868	-6.63075	3.33976e-11	2.8326e-09	Encodes mitogen-activated protein kinase 8 (MPK8). MPK8 connects protein phosphorylation, Ca2+, and ROS in the wound-signaling pathway.	protein_coding	(ATMPK8)
AT5G27670	415.934	-1.34978	0.291865	-4.62469	3.75164e-06	7.09614e-05	Encodes HTA7, a histone H2A protein.	protein_coding	HISTONE H2A 7 (HTA7)
AT2G36290	712.067	-1.34691	0.265908	-5.06531	4.0774e-07	1.05846e-05	alpha/beta-Hydrolases superfamily protein;(source:Araport11)	protein_coding
AT1G70420	83.196	-1.34684	0.451941	-2.98012	0.00288136	0.0166265	DNA ligase-like protein, putative (DUF1645);(source:Araport11)	protein_coding
AT3G21920	358.996	-1.3413	0.389572	-3.44302	0.000575265	0.00463534	cysteine-rich repeat secretory protein, putative (DUF26);(source:Araport11)	protein_coding
AT5G48810	837.317	-1.34023	0.242155	-5.53459	3.11958e-08	1.11002e-06	Encodes a cytochrome b5 isoform that localizes to the ER. The C-terminal portion of the protein appears to be capable of inserting into a plant microsomal membrane in vitro and the protein appears to be subject to glycosylation. The mRNA is cell-to-cell mobile.	protein_coding	CYTOCHROME B5 ISOFORM D (CB5-D)
AT1G06553	48.2463	-1.33511	0.440592	-3.03026	0.00244345	0.0146629	None;(source:Araport11)	small_nucleolar_rna
AT4G16350	58.4315	-1.33502	0.441221	-3.02575	0.00248019	0.0148246	Calcium sensor protein. Binds CIPK14.	protein_coding	CALCINEURIN B-LIKE PROTEIN 6 (CBL6)
AT3G28630	83.8328	-1.33301	0.500045	-2.66578	0.007681	0.0353624	actin cross-linking protein, putative (DUF569);(source:Araport11)	protein_coding	CROLIN 1 (CROLIN1)
AT1G04430	1215.27	-1.33262	0.219291	-6.07694	1.225e-09	6.41073e-08	S-adenosyl-L-methionine-dependent methyltransferases superfamily protein;(source:Araport11)	protein_coding
AT5G61290	30.7566	-1.33204	0.516049	-2.58123	0.00984502	0.0424733	Flavin-binding monooxygenase family protein;(source:Araport11)	protein_coding
AT3G27770	1020.2	-1.33108	0.234102	-5.68589	1.30135e-08	5.13161e-07	plant/protein;(source:Araport11)	protein_coding
AT3G56800	1895.76	-1.33049	0.230415	-5.77433	7.72588e-09	3.23451e-07	encodes a calmodulin	protein_coding	CALMODULIN 3 (CAM3)
AT1G70505	105.613	-1.32658	0.358609	-3.69922	0.00021626	0.00210765	transmembrane protein;(source:Araport11)	protein_coding
AT2G33051	92.9334	-1.32579	0.332843	-3.98324	6.79824e-05	0.000812198	Natural antisense transcript overlaps with AT2G33050;(source:Araport11)	antisense_long_noncoding_rna
AT2G29970	63.5249	-1.32511	0.469014	-2.82532	0.00472331	0.0245226	Encodes a member of an eight-gene family (SMAX1 and SMAX1-like) that has weak similarity to AtHSP101, a ClpB chaperonin required for thermotolerance. The mRNA is cell-to-cell mobile.	protein_coding	SMAX1-LIKE 7 (SMXL7)
AT3G06630	90.8945	-1.32013	0.471574	-2.7994	0.00511975	0.0260991	protein kinase family protein;(source:Araport11)	protein_coding
AT4G35280	78.2036	-1.3167	0.478301	-2.75287	0.00590746	0.0290137	Target promoter of the male germline-specific transcription factor DUO1.	protein_coding	DUO1-ACTIVATED ZINC FINGER 2 (DAZ2)
AT5G18120	435.229	-1.31566	0.259413	-5.07168	3.94321e-07	1.03001e-05	Encodes a protein disulfide isomerase-like (PDIL) protein, a member of a multigene family within the thioredoxin (TRX) superfamily. This protein also belongs to the adenosine 5'-phosphosulfate reductase-like (APRL) group.	protein_coding	APR-LIKE 7 (APRL7)
AT3G61590	420.228	-1.31543	0.280957	-4.68196	2.84141e-06	5.59105e-05	F-box protein that is involved in some aspect of regulation of gene silencing by miRNA. Loss of function mutations have increased levels of some miRNAs. Its activity depends on the presence of functional F-box.	protein_coding	HAWAIIAN SKIRT (HWS)
AT1G68630	325.296	-1.31512	0.286194	-4.59521	4.32316e-06	8.06321e-05	PLAC8 family protein;(source:Araport11)	protein_coding
AT2G47410	130.82	-1.3145	0.346238	-3.79653	0.000146734	0.00153422	WD40 domain-containing protein;(source:Araport11)	protein_coding
AT4G22240	121.086	-1.31297	0.405182	-3.24043	0.00119348	0.00840218	Involved in photoprotection of photosystem II.	protein_coding	FIBRILLIN 1B (FBN1B)
AT5G04355	71.1111	-1.31144	0.374103	-3.50555	0.000455661	0.00385802	None;(source:Araport11)	long_noncoding_rna
AT4G37080	151.443	-1.31026	0.37104	-3.53131	0.000413512	0.00357814	ternary complex factor MIP1 leucine-zipper protein (Protein of unknown function, DUF547);(source:Araport11)	protein_coding
AT2G41440	481.504	-1.31001	0.193784	-6.76016	1.37843e-11	1.24419e-09	agamous-like MADS-box protein;(source:Araport11)	protein_coding
AT4G08550	143.604	-1.30894	0.37204	-3.51827	0.000434374	0.0037194	electron carrier/ protein disulfide oxidoreductase;(source:Araport11)	protein_coding
AT1G34844	73.6154	-1.30715	0.406447	-3.21605	0.00129969	0.00899225	Natural antisense transcript overlaps with AT1G34842;(source:Araport11)	antisense_long_noncoding_rna
AT4G14930	595.678	-1.30696	0.24293	-5.38	7.44874e-08	2.38712e-06	Survival protein SurE-like phosphatase/nucleotidase;(source:Araport11)	protein_coding
AT5G15970	54.1879	-1.30667	0.472787	-2.76376	0.00571404	0.0283069	Encodes a gene that can be induced by cold and abscisic acid and may be involved in cold acclimation and salt tolerance. The mRNA is cell-to-cell mobile.	protein_coding	(KIN2)
AT5G05270	238.358	-1.30265	0.285857	-4.55699	5.18931e-06	9.4024e-05	Chalcone-flavanone isomerase family protein;(source:Araport11)	protein_coding	CHALCONE ISOMERASE LIKE (CHIL)
AT1G20800	64.8447	-1.30244	0.426542	-3.05349	0.00226194	0.0137541	F-box family protein	protein_coding
AT4G36515	95.0749	-1.3024	0.360612	-3.61164	0.000304268	0.0027834	trichohyalin-like protein;(source:Araport11)	protein_coding
AT4G07960	418.561	-1.30071	0.364124	-3.57216	0.000354043	0.00314657	encodes a gene similar to cellulose synthase	protein_coding	CELLULOSE-SYNTHASE-LIKE C12 (CSLC12)
AT5G49980	330.862	-1.30035	0.30658	-4.24148	2.22054e-05	0.000315705	auxin F-box protein 5;(source:Araport11)	protein_coding	AUXIN F-BOX PROTEIN 5 (AFB5)
AT2G35738	69.6403	-1.30028	0.484548	-2.68349	0.00728588	0.0339565	Natural antisense transcript overlaps with AT2G35740;(source:Araport11)	antisense_long_noncoding_rna
AT4G26850	1752.74	-1.29946	0.194579	-6.67832	2.41694e-11	2.08588e-09	Encodes a novel protein involved in ascorbate biosynthesis, which was shown to catalyze the transfer of GMP from GDP-galactose to a variety of hexose-1-phosphate acceptors. Recessive mutation has a reduced amount of vitamin C, lower level of non-photochemical quenching, and reduced rate of conversion of violaxanthin to zeaxanthin in high light.	protein_coding	VITAMIN C DEFECTIVE 2 (VTC2)
AT1G51640	193.914	-1.29585	0.23908	-5.42014	5.95513e-08	1.95298e-06	A member of EXO70 gene family, putative exocyst subunits, conserved in land plants. Arabidopsis thaliana contains 23 putative EXO70 genes, which can be classified into eight clusters on the phylogenetic tree.	protein_coding	EXOCYST SUBUNIT EXO70 FAMILY PROTEIN G2 (EXO70G2)
AT5G58330	100.336	-1.29568	0.340857	-3.80123	0.000143982	0.00151145	lactate/malate dehydrogenase family protein;(source:Araport11)	protein_coding	NADP-DEPENDENT MALATE DEHYDROGENASE (NADP-MDH)
AT1G72690	50.9873	-1.29568	0.457076	-2.8347	0.00458683	0.0239594	neurofilament heavy protein;(source:Araport11)	protein_coding
AT5G26990	696.472	-1.29164	0.267561	-4.82747	1.38282e-06	2.99337e-05	Drought-responsive family protein;(source:Araport11)	protein_coding
AT4G03210	106.588	-1.2902	0.447388	-2.88386	0.00392833	0.021259	encodes a member of xyloglucan endotransglucosylase/hydrolases (XTHs) that catalyze the cleavage and molecular grafting of xyloglucan chains function in loosening and rearrangement of the cell wall. Gene is expressed in shoot apex region, flower buds, flower stalks and internodes bearing flowers.	protein_coding	XYLOGLUCAN ENDOTRANSGLUCOSYLASE/HYDROLASE 9 (XTH9)
AT5G48550	1023.73	-1.29004	0.210572	-6.12637	8.99073e-10	4.95548e-08	F-box associated ubiquitination effector family protein;(source:Araport11)	protein_coding
AT1G22760	18248	-1.28885	0.188601	-6.83371	8.2745e-12	7.7903e-10	Putative poly(A) binding protein May there fore function in posttranscriptional regulation, including mRNA turnover and translational initiation. Expression detected only in floral organs.	protein_coding	POLY(A) BINDING PROTEIN 3 (PAB3)
AT2G30630	2029.76	-1.28588	0.158941	-8.09027	5.95311e-16	1.31056e-13	P-loop containing nucleoside triphosphate hydrolases superfamily protein;(source:Araport11)	protein_coding
AT3G51300	870.423	-1.28366	0.263307	-4.87514	1.08729e-06	2.46766e-05	Encodes a pollen-specific Rop GTPase, member of the Rho family of small GTP binding proteins that interacts with RIC3 and RIC4 to control tip growth in pollen tubes. These three proteins promote the proper targeting of exocytic vesicles in the pollen tube tip. ROP1 activity is regulated by the REN1 GTPase activator protein.	protein_coding	RHO-RELATED PROTEIN FROM PLANTS 1 (ROP1)
AT2G39300	4129.19	-1.28195	0.154483	-8.29832	1.05593e-16	2.69839e-14	CAP-gly domain linker;(source:Araport11)	protein_coding
AT5G52510	374.627	-1.28109	0.26413	-4.85022	1.23325e-06	2.7451e-05	SCARECROW-like 8;(source:Araport11)	protein_coding	SCARECROW-LIKE 8 (SCL8)
AT2G41475	636.356	-1.28095	0.22071	-5.80379	6.48318e-09	2.8099e-07	Embryo-specific protein 3, (ATS3);(source:Araport11)	protein_coding	EMBRYO-SPECIFIC PROTEIN 3A (ATS3A)
AT3G15630	218.509	-1.28036	0.286514	-4.46874	7.8682e-06	0.000133583	plant/protein;(source:Araport11)	protein_coding
AT4G09490	121.327	-1.27834	0.334996	-3.81599	0.000135636	0.00143954	Polynucleotidyl transferase, ribonuclease H-like superfamily protein;(source:Araport11)	protein_coding
AT5G57270	420.536	-1.2749	0.201559	-6.32517	2.52957e-10	1.69879e-08	Core-2/I-branching beta-1,6-N-acetylglucosaminyltransferase family protein;(source:Araport11)	protein_coding
AT3G09550	331.916	-1.27456	0.205845	-6.19183	5.94685e-10	3.42153e-08	Ankyrin repeat family protein;(source:Araport11)	protein_coding
AT5G63470	340.618	-1.27414	0.276118	-4.61446	3.94125e-06	7.43547e-05	Encodes a member of class of transcription regulators that his highly conserved across many plant species.In Arabidopsis and rice, NF-YC4 interacts with other members of this class and CO to regulate flowering. In Arabidopsis, it interacts with QQS to regulate C/N partitioning.	protein_coding	NUCLEAR FACTOR Y, SUBUNIT C4 (NF-YC4)
AT5G66460	1378.73	-1.27317	0.250977	-5.07286	3.91887e-07	1.02542e-05	Encodes a endo-beta-mannanase involved in seed germination and silique dehiscence.	protein_coding	ENDO-BETA-MANNASE 7 (MAN7)
AT1G35516	115.529	-1.27049	0.370864	-3.42577	0.000613064	0.00488391	myb-like transcription factor family protein;(source:Araport11)	protein_coding
AT1G64440	307.76	-1.27023	0.256728	-4.94775	7.50753e-07	1.79715e-05	Encodes a protein with UDP-D-glucose 4-epimerase activity. Mutants in RHD1 have abnormally shaped root hairs with a bulbous region at the base. Allelic to REB1 encoding a UDP-D-glucose 4-epimerase involved in cell wall biosynthesis.Involved in growth and cell wall carbohydrate biosynthesis.	protein_coding	ROOT HAIR DEFECTIVE 1 (RHD1)
AT5G54490	101.678	-1.26917	0.386733	-3.28177	0.00103158	0.00749845	Encodes a PINOID (PID)-binding protein containing putative EF-hand calcium-binding motifs. The interaction is dependent on the presence of calcium. mRNA expression is up-regulated by auxin. Not a phosphorylation target of PID, likely acts upstream of PID to regulate the activity of this protein in response to changes in calcium levels.	protein_coding	PINOID-BINDING PROTEIN 1 (PBP1)
AT1G63800	49.5643	-1.26859	0.472529	-2.68468	0.00726001	0.033876	ubiquitin-conjugating enzyme 5;(source:Araport11)	protein_coding	UBIQUITIN-CONJUGATING ENZYME 5 (UBC5)
AT3G17660	196.232	-1.26711	0.303541	-4.17443	2.98727e-05	0.000407632	A member of ARF GAP domain (AGD), A thaliana has 15 members, grouped into four classes; AGD15 belongs to the class 4, together with AGD14.	protein_coding	ARF-GAP DOMAIN 15 (AGD15)
AT5G65020	1038.47	-1.26684	0.246481	-5.1397	2.75182e-07	7.58369e-06	Annexins are calcium binding proteins that are localized in the cytoplasm. When cytosolic Ca2+ increases, they relocate to the plasma membrane. They may be involved in the Golgi-mediated secretion of polysaccharides.	protein_coding	ANNEXIN 2 (ANNAT2)
AT1G53860	67.5889	-1.2657	0.426133	-2.9702	0.00297605	0.0170689	Encodes a protein that is highly methylated in a WT DML background.	protein_coding
AT5G17480	3283.78	-1.26471	0.219022	-5.77435	7.72507e-09	3.23451e-07	pollen calcium-binding protein 1;(source:Araport11)	protein_coding	POLLEN CALCIUM-BINDING PROTEIN 1 (PC1)
AT3G57980	69.6843	-1.26471	0.421063	-3.00361	0.00266801	0.0156739	DNA-binding bromodomain-containing protein;(source:Araport11)	protein_coding
AT1G09070	753.802	-1.26451	0.233983	-5.40431	6.506e-08	2.11252e-06	SRC2 specifically binds the peptide PIEPPPHH, and moves from ER to a vacuole fraction where it gets internalized. Involved in Protein Storage Vacuole targeting. The mRNA is cell-to-cell mobile.	protein_coding	SOYBEAN GENE REGULATED BY COLD-2 (SRC2)
AT1G06750	447.015	-1.26442	0.203419	-6.21586	5.10454e-10	3.02536e-08	P-loop containing nucleoside triphosphate hydrolases superfamily protein;(source:Araport11)	protein_coding
AT2G28310	177.704	-1.26383	0.301316	-4.19436	2.73648e-05	0.000380044	trimethylguanosine synthase (DUF707);(source:Araport11)	protein_coding
AT3G01210	145.997	-1.26344	0.309107	-4.0874	4.36226e-05	0.000558414	ACD11 binding partner, may be involved in negative regulation of ROS-mediated defense response.	protein_coding	BPA1 LIKE 6 (BPL6)
AT5G02570	591.297	-1.26287	0.270121	-4.6752	2.93666e-06	5.74401e-05	Histone superfamily protein;(source:Araport11)	protein_coding
AT5G38760	24808.2	-1.26106	0.205679	-6.13122	8.72089e-10	4.83097e-08	Late embryogenesis abundant protein (LEA) family protein;(source:Araport11)	protein_coding
AT5G15770	180.482	-1.25892	0.327487	-3.84418	0.000120954	0.00131058	Encodes a putative glucose-6-phosphate acetyltransferase that is likely involved in UDP-N-acetylglucosamine biosynthesis. A GFP:GNA1 fusion protein localizes to the endoplasmic reticulum.	protein_coding	GLUCOSAMINE-6-PHOSPHATE N-ACETYLTRANSFERASE 1 (GNA1)
AT3G21980	1046.63	-1.25873	0.226804	-5.54989	2.8585e-08	1.03016e-06	cysteine-rich repeat secretory protein, putative (DUF26);(source:Araport11)	protein_coding
AT3G15260	946.513	-1.25864	0.242417	-5.19203	2.08014e-07	5.94064e-06	Protein phosphatase 2C family protein;(source:Araport11)	protein_coding
AT5G64780	76.41	-1.2574	0.381767	-3.29363	0.000989021	0.00724803	holocarboxylase synthetase;(source:Araport11)	protein_coding
AT2G18170	185.937	-1.25667	0.278466	-4.51283	6.39681e-06	0.000112398	MAP kinase 7;(source:Araport11)	protein_coding	MAP KINASE 7 (MPK7)
AT1G29535	79.5319	-1.25525	0.390834	-3.21173	0.0013194	0.00908712	hypothetical protein;(source:Araport11)	protein_coding
AT1G01750	50.8836	-1.25475	0.455295	-2.75591	0.00585294	0.0287993	actin depolymerizing factor 11;(source:Araport11)	protein_coding	ACTIN DEPOLYMERIZING FACTOR 11 (ADF11)
AT3G14590	119.265	-1.25283	0.385632	-3.24878	0.00115901	0.00823021	Ca2+-dependent lipid-binding protein	protein_coding	(NTMC2T6.2)
AT2G24945	377.68	-1.24658	0.231865	-5.37632	7.60237e-08	2.42844e-06	transmembrane protein;(source:Araport11)	protein_coding
AT1G29340	158.7	-1.24622	0.326527	-3.8166	0.000135303	0.00143718	Encodes a protein containing a UND, a U-box, and an ARM domain. This protein has E3 ubiquitin ligase activity. It is required for cell death and full resistance specified by Arabidopsis RPM1 and RPS4 resistance proteins against Pseudomonas syringae pv tomato. The mRNA is cell-to-cell mobile.	protein_coding	PLANT U-BOX 17 (PUB17)
AT3G23810	25266	-1.24568	0.168354	-7.3992	1.37006e-13	1.91196e-11	S-adenosyl-l-homocysteine (SAH) hydrolase 2;(source:Araport11)	protein_coding	S-ADENOSYL-L-HOMOCYSTEINE (SAH) HYDROLASE 2 (SAHH2)
AT1G29200	343.544	-1.24561	0.26942	-4.6233	3.77684e-06	7.13214e-05	O-fucosyltransferase family protein;(source:Araport11)	protein_coding
AT5G16010	153.19	-1.24305	0.323917	-3.83758	0.000124255	0.00133824	3-oxo-5-alpha-steroid 4-dehydrogenase family protein;(source:Araport11)	protein_coding
AT4G15415	165.602	-1.24235	0.295143	-4.20933	2.5613e-05	0.000358454	B' regulatory subunit of PP2A (AtB'gamma)	protein_coding	(ATB' GAMMA)
AT3G10340	72.5075	-1.24098	0.411066	-3.01892	0.00253675	0.0150918	Encodes PAL4, a putative a phenylalanine ammonia-lyase. Arabidopsis has four PALs: AT2G37040 (PAL1), AT3G53260 (PAL2), AT5G04230 (PAL3) and AT3G10340 (PAL4).	protein_coding	PHENYLALANINE AMMONIA-LYASE 4 (PAL4)
AT4G36808	307.041	-1.23962	0.242067	-5.12101	3.03908e-07	8.29402e-06	Natural antisense transcript overlaps with AT4G36810;(source:Araport11)	antisense_long_noncoding_rna
AT1G04700	377.395	-1.23828	0.237531	-5.21312	1.85691e-07	5.34188e-06	PB1 domain-containing protein tyrosine kinase;(source:Araport11)	protein_coding
AT1G22750	194.862	-1.23631	0.350707	-3.52521	0.000423151	0.00364073	transmembrane protein;(source:Araport11)	protein_coding
AT5G45200	53.3082	-1.23242	0.454309	-2.71274	0.0066729	0.0318294	Disease resistance protein (TIR-NBS-LRR class) family;(source:Araport11)	protein_coding
AT3G11700	70.7133	-1.23232	0.483201	-2.55032	0.0107624	0.0455327	Fasciclin-like arabinogalactan protein. Possibly involved in embryogenesis and seed development.	protein_coding	FASCICLIN-LIKE ARABINOGALACTAN PROTEIN 18 PRECURSOR (FLA18)
AT5G20430	188.837	-1.23203	0.286345	-4.30262	1.68794e-05	0.000252191	Mob1/phocein family protein;(source:Araport11)	protein_coding
AT1G25180	38.7877	-1.23025	0.466399	-2.63776	0.00834551	0.0375262	hypothetical protein;(source:Araport11)	protein_coding
AT5G07790	60.4545	-1.23023	0.478257	-2.57231	0.0101021	0.0433731	hypothetical protein;(source:Araport11)	protein_coding
AT2G37150	203.572	-1.22857	0.372256	-3.30033	0.000965706	0.00709832	RING/U-box superfamily protein;(source:Araport11)	protein_coding	(CTL10)
AT5G53940	74.1817	-1.22851	0.354193	-3.46847	0.000523423	0.0042932	Yippee family putative zinc-binding protein;(source:Araport11)	protein_coding
AT1G32360	74.7407	-1.22519	0.379633	-3.22731	0.00124959	0.00873781	Zinc finger (CCCH-type) family protein;(source:Araport11)	protein_coding
AT3G19090	1742.13	-1.22467	0.222466	-5.505	3.69174e-08	1.29487e-06	RNA-binding protein;(source:Araport11)	protein_coding	LA RELATED PROTEIN 6C (LARP6C)
AT5G40830	386.438	-1.22277	0.211458	-5.78256	7.35705e-09	3.1333e-07	S-adenosyl-L-methionine-dependent methyltransferases superfamily protein;(source:Araport11)	protein_coding
AT3G04835	57.2629	-1.22236	0.447436	-2.73191	0.00629682	0.0304803	Natural antisense transcript overlaps with AT3G24870;(source:Araport11)	antisense_long_noncoding_rna
AT1G71140	249.93	-1.21988	0.215488	-5.66101	1.50489e-08	5.80622e-07	MATE transporter that can export the antibiotic norfloxacin.	protein_coding	PROTEIN DETOXIFICATION 14 (DTX14)
AT3G55940	104.528	-1.21663	0.427007	-2.84919	0.004383	0.0231218	Phospholipase C family member. Double mutants with PLC5 show defects in seed coat mucilage, leaf serration and over-expression improves drought tolerance.	protein_coding	PHOSPHOLIPASE C 7 (PLC7)
AT3G46460	289.154	-1.21635	0.269964	-4.50562	6.61801e-06	0.000116063	ubiquitin-conjugating enzyme 13;(source:Araport11)	protein_coding	UBIQUITIN-CONJUGATING ENZYME 13 (UBC13)
AT5G42890	1104.51	-1.21314	0.236512	-5.12929	2.90831e-07	7.94817e-06	sterol carrier protein 2;(source:Araport11)	protein_coding	STEROL CARRIER PROTEIN 2 (SCP2)
AT1G44750	1448.37	-1.21282	0.180149	-6.73232	1.66975e-11	1.47998e-09	Member of a family of proteins related to PUP1, a purine transporter. May be involved in the transport of purine and purine derivatives such as cytokinins, across the plasma membrane.	protein_coding	PURINE PERMEASE 11 (PUP11)
AT3G52460	156.087	-1.2126	0.391667	-3.09601	0.00196146	0.0123191	hydroxyproline-rich glycoprotein family protein;(source:Araport11)	protein_coding
AT5G58880	68.79	-1.21235	0.455249	-2.66305	0.0077435	0.0355835	LRR protein;(source:Araport11)	protein_coding
AT2G25250	367.423	-1.21213	0.274375	-4.4178	9.97113e-06	0.000162958	serine/arginine repetitive matrix-like protein;(source:Araport11)	protein_coding
AT2G29980	2956.58	-1.21108	0.210076	-5.76497	8.16741e-09	3.39768e-07	Endoplasmic reticulum enzyme responsible for the synthesis of 18:3 fatty acids from phospholipids. Uses cytochrome b5 as electron donor.	protein_coding	FATTY ACID DESATURASE 3 (FAD3)
AT5G07250	173.368	-1.21087	0.348554	-3.47397	0.000512812	0.00422378	RHOMBOID-like protein 3;(source:Araport11)	protein_coding	RHOMBOID-LIKE PROTEIN 3 (RBL3)
AT1G29750	73.8002	-1.20881	0.450493	-2.68331	0.0072898	0.0339667	Receptor-like serine/threonine kinase (RKF1). The putative extracellular domain of the RKF1 protein contains 13 tandem repeats of leucine-rich sequences. Expressed in early flower primordial, stamen, and pollen grains.	protein_coding	RECEPTOR-LIKE KINASE IN FLOWERS 1 (RKF1)
AT2G39130	779.954	-1.20826	0.240777	-5.01816	5.21688e-07	1.31102e-05	Transmembrane amino acid transporter family protein;(source:Araport11)	protein_coding
AT2G21720	1056.47	-1.20793	0.186265	-6.48498	8.87459e-11	6.76842e-09	ArgH (DUF639);(source:Araport11)	protein_coding
AT5G02565	499.785	-1.20779	0.255526	-4.72669	2.28204e-06	4.62924e-05	None;(source:Araport11)	small_nucleolar_rna
AT3G04115	57.5638	-1.20656	0.404178	-2.98522	0.00283372	0.0164128	None;(source:Araport11)	long_noncoding_rna
AT1G04160	295.167	-1.20473	0.27936	-4.31246	1.6145e-05	0.00024475	Encodes a member of the type XI myosin protein family involved in root hair elongation.	protein_coding	MYOSIN XI B (XIB)
AT5G42260	285.655	-1.20423	0.239736	-5.02315	5.08315e-07	1.29059e-05	beta glucosidase 12;(source:Araport11)	protein_coding	BETA GLUCOSIDASE 12 (BGLU12)
AT1G35510	165.654	-1.20042	0.285627	-4.20277	2.63667e-05	0.000368217	O-fucosyltransferase family protein;(source:Araport11)	protein_coding
AT4G34040	795.02	-1.19716	0.167606	-7.14269	9.15201e-13	1.03497e-10	RING/U-box superfamily protein;(source:Araport11)	protein_coding	MED25 BINDING RING-H2 PROTEIN 2 (MBR2)
AT1G09863	67.7417	-1.19711	0.36208	-3.30619	0.000945743	0.00697765	Natural antisense transcript overlaps with AT1G79510;(source:Araport11)	antisense_long_noncoding_rna
AT3G51630	1032.7	-1.19657	0.198545	-6.0267	1.67343e-09	8.53057e-08	Encodes a member of the WNK family (9 members in all) of protein kinases, the structural design of which is clearly distinct from those of other known protein kinases, such as receptor-like kinases and mitogen-activated protein kinases.	protein_coding	WITH NO LYSINE (K) KINASE 5 (WNK5)
AT5G22740	1393.47	-1.19649	0.20609	-5.80564	6.41217e-09	2.78526e-07	Encodes a beta-mannan synthase based on in vitro enzyme assays from heterologously expressed protein. CSLA2 synthesizes the backbone of galactoglucomannan in seed coat epidermal cells. Both CSLA2 and MUCI10, which may be part of a protein complex, are critical for mucilage architecture.	protein_coding	CELLULOSE SYNTHASE-LIKE A02 (CSLA02)
AT5G09540	119.919	-1.19638	0.331789	-3.60584	0.000311145	0.00283054	Chaperone DnaJ-domain superfamily protein;(source:Araport11)	protein_coding
AT4G17940	173.227	-1.19559	0.317959	-3.7602	0.000169777	0.00173003	Tetratricopeptide repeat (TPR)-like superfamily protein;(source:Araport11)	protein_coding
AT2G44310	306.872	-1.19516	0.252638	-4.73074	2.23698e-06	4.54722e-05	Calcium-binding EF-hand family protein;(source:Araport11)	protein_coding
AT1G51430	263.033	-1.19441	0.259482	-4.60303	4.1638e-06	7.79553e-05	cTAGE family protein;(source:Araport11)	protein_coding
AT1G17455	410.175	-1.19356	0.235838	-5.06094	4.17202e-07	1.07875e-05	ELF4-like 4;(source:Araport11)	protein_coding	ELF4-LIKE 4 (ELF4-L4)
AT2G31270	281.442	-1.19334	0.246302	-4.84502	1.26602e-06	2.79904e-05	Encodes a cyclin-dependent protein kinase. Involved in nuclear DNA replication and plastid division. Located in nucleus and chloroplast.	protein_coding	HOMOLOG OF YEAST CDT1 A (CDT1A)
AT1G18000	412.821	-1.19318	0.317172	-3.76193	0.000168607	0.00172099	Major facilitator superfamily protein;(source:Araport11)	protein_coding
ATCG00420	76.5738	-1.19299	0.408057	-2.92358	0.0034603	0.0192231	Encodes NADH dehydrogenase subunit J. Its transcription is increased upon sulfur depletion.	protein_coding	NADH DEHYDROGENASE SUBUNIT J (NDHJ)
AT1G06573	50.9893	-1.19123	0.429916	-2.77084	0.00559111	0.0278451	Natural antisense transcript overlaps with AT1G32460;(source:Araport11)	antisense_long_noncoding_rna
AT5G12130	559.888	-1.19086	0.204377	-5.82677	5.6511e-09	2.4932e-07	integral membrane TerC family protein;(source:Araport11)	protein_coding	PIGMENT DEFECTIVE 149 (pde149)
AT1G23380	117.356	-1.19019	0.332747	-3.57686	0.000347752	0.00309625	homeodomain transcription factor KNAT6, belonging to class I of KN transcription factor family (which also includes KNAT1 and KNAT2). Expression is increased in as and bop1 leaf mutants.	protein_coding	KNOTTED1-LIKE HOMEOBOX GENE 6 (KNAT6)
AT3G24760	112.285	-1.18946	0.404477	-2.94074	0.00327426	0.0183764	Galactose oxidase/kelch repeat superfamily protein;(source:Araport11)	protein_coding
AT4G14030	196.185	-1.18903	0.371983	-3.19647	0.00139119	0.00945579	selenium-binding protein 1;(source:Araport11)	protein_coding	SELENIUM-BINDING PROTEIN 1 (SBP1)
AT3G25030	53.8923	-1.18895	0.420575	-2.82695	0.00469933	0.0244458	RING/U-box superfamily protein;(source:Araport11)	protein_coding
AT3G51470	1049.33	-1.18878	0.201713	-5.89344	3.78238e-09	1.75948e-07	Protein phosphatase 2C family protein;(source:Araport11)	protein_coding
AT4G33640	594.881	-1.18859	0.235004	-5.05774	4.2426e-07	1.09412e-05	costars family protein;(source:Araport11)	protein_coding
AT2G03440	621.335	-1.18755	0.260212	-4.56378	5.02402e-06	9.15348e-05	Induced at the transcriptional level by Pseudomonas syringae pv. tomato infection.	protein_coding	NODULIN-RELATED PROTEIN 1 (NRP1)
AT2G41190	891.576	-1.18737	0.230463	-5.15212	2.57558e-07	7.15816e-06	Transmembrane amino acid transporter family protein;(source:Araport11)	protein_coding
AT1G79450	600.004	-1.18704	0.303469	-3.91156	9.17015e-05	0.00104847	ALA-interacting subunit 5;(source:Araport11)	protein_coding	ALA-INTERACTING SUBUNIT 5 (ALIS5)
AT1G76160	267.808	-1.18627	0.25595	-4.63477	3.57331e-06	6.8397e-05	SKU5 similar 5;(source:Araport11)	protein_coding	SKU5 SIMILAR 5 (sks5)
AT3G45010	253.365	-1.18599	0.23864	-4.96977	6.70307e-07	1.64254e-05	serine carboxypeptidase-like 48;(source:Araport11)	protein_coding	SERINE CARBOXYPEPTIDASE-LIKE 48 (scpl48)
AT5G47060	607.866	-1.18542	0.205007	-5.78234	7.36672e-09	3.1333e-07	hypothetical protein (DUF581);(source:Araport11)	protein_coding
AT5G01835	295.082	-1.18331	0.338383	-3.49696	0.000470585	0.00395545	Natural antisense transcript overlaps with AT5G10840;(source:Araport11)	antisense_long_noncoding_rna
AT3G16510	191.52	-1.18217	0.260125	-4.54463	5.5031e-06	9.87998e-05	Calcium-dependent lipid-binding (CaLB domain) family protein;(source:Araport11)	protein_coding
AT3G03900	1289.06	-1.18215	0.225232	-5.24857	1.53286e-07	4.52885e-06	Provides activated sulfate for the sulfation of secondary metabolites, including the glucosinolates. Redundant with APK4.	protein_coding	ADENOSINE-5'-PHOSPHOSULFATE (APS) KINASE 3 (APK3)
AT2G33190	489.703	-1.18179	0.216452	-5.45981	4.76655e-08	1.61709e-06	F-box only protein (DUF295);(source:Araport11)	protein_coding	F-BOX/DUF295 BRASSICEAE-SPECIFIC 16 (ATFDB16)
AT1G67020	217.832	-1.17907	0.323361	-3.64631	0.000266037	0.00248676	transmembrane protein;(source:Araport11)	protein_coding
AT3G09410	197.831	-1.17866	0.247477	-4.76272	1.90996e-06	3.96857e-05	Pectinacetylesterase family protein;(source:Araport11)	protein_coding	PECTIN ACETYESTERASE 5 (ATPAE5)
AT5G37650	412.06	-1.17735	0.195533	-6.02123	1.73092e-09	8.80087e-08	hypothetical protein (DUF577);(source:Araport11)	protein_coding
AT3G18500	90.8081	-1.17615	0.394081	-2.98455	0.00283999	0.016436	Deadenylase.	protein_coding	CATABOLITE REPRESSOR 4C (CCR4C)
AT1G54290	89.7905	-1.176	0.360491	-3.2622	0.0011055	0.00791017	Translation initiation factor SUI1 family protein;(source:Araport11)	protein_coding
AT3G17210	400.589	-1.1756	0.232751	-5.05092	4.39695e-07	1.13245e-05	Encodes a heat stable protein with antimicrobial and antifungal activity.	protein_coding	HEAT STABLE PROTEIN 1 (HS1)
AT5G11520	2717.38	-1.17399	0.197882	-5.93276	2.97876e-09	1.43308e-07	Encodes the chloroplastic isozyme of aspartate aminotransferase. Involved in aspartate biosynthesis and nitrogen metabolism. mRNA is expressed in senescing leaves.	protein_coding	ASPARTATE AMINOTRANSFERASE 3 (ASP3)
AT5G27410	357.783	-1.17391	0.222261	-5.28166	1.28017e-07	3.88161e-06	D-aminoacid aminotransferase-like PLP-dependent enzymes superfamily protein; FUNCTIONS IN: catalytic activity; INVOLVED IN: metabolic process; LOCATED IN: cellular_component unknown; EXPRESSED IN: 20 plant structures; EXPRESSED DURING: 10 growth stages; CONTAINS InterPro DOMAIN/s: Aminotransferase, class IV (InterPro:IPR001544); BEST Arabidopsis thaliana protein match is: D-aminoacid aminotransfe…	protein_coding
AT5G41340	412.02	-1.17325	0.24369	-4.81452	1.47555e-06	3.1697e-05	Belongs to Ubiquitin conjugating enzyme family. Gene expression is developmentally regulated.	protein_coding	UBIQUITIN CONJUGATING ENZYME 4 (UBC4)
AT1G76065	74.2153	-1.1731	0.400824	-2.92671	0.00342565	0.0190683	LYR family of Fe/S cluster biogenesis protein;(source:Araport11)	protein_coding
AT2G26180	702.705	-1.17013	0.182066	-6.42696	1.30179e-10	9.62984e-09	Transient Expression of Pro35S:YFP-IQD5 in leaves of N. benthamiana alters microtubule organization.Member of IQ67 (CaM binding) domain containing family.	protein_coding	IQ-DOMAIN 6 (IQD6)
AT3G51030	555.451	-1.16946	0.258619	-4.52195	6.12723e-06	0.000108227	encodes a cytosolic thioredoxin that reduces disulfide bridges of target proteins by the reversible formation of a disulfide bridge between two neighboring Cys residues present in the active site. Thioredoxins have been found to regulate a variety of biological reactions in prokaryotic and eukaryotic cells.	protein_coding	THIOREDOXIN H-TYPE 1 (TRX1)
AT1G27770	76.1583	-1.16549	0.380636	-3.06195	0.00219904	0.0134673	Encodes a chloroplast envelope Ca2+-ATPase with an N-terminal autoinhibitor.	protein_coding	AUTOINHIBITED CA2+-ATPASE 1 (ACA1)
AT3G53350	3724	-1.1636	0.170967	-6.80599	1.00358e-11	9.27108e-10	Encodes RIP3 (ROP interactive partner 3), a microtubule-binding protein that is anchored to the plasma membrane domains and promotes local microtubule disassembly, forming as specific pattern of secondary walls in xylem vessel cells. Localized at microtubules and interacts with the plant-specific kinesin AtKinesin-13A.	protein_coding	ROP INTERACTIVE PARTNER 3 (RIP3)
AT4G34980	200.597	-1.16057	0.282571	-4.10716	4.00552e-05	0.000521274	Serine protease similar to subtilisin.	protein_coding	SUBTILISIN-LIKE SERINE PROTEASE 2 (SLP2)
AT1G30200	166.382	-1.16051	0.320156	-3.62484	0.000289137	0.0026673	F-box family protein;(source:Araport11)	protein_coding
AT1G19310	151.305	-1.16035	0.283366	-4.09488	4.22392e-05	0.000543585	RING/U-box superfamily protein;(source:Araport11)	protein_coding
AT2G43230	256.738	-1.15751	0.365237	-3.16919	0.00152862	0.010172	Member of cytosolic ABA receptor kinases; interacts with ABA receptors RCAR11-14. Positively regulates germination, seedling architecture and root growth in response to ABA.	protein_coding	CYTOSOLIC ABA RECEPTOR KINASE 6 (CARK6)
AT3G07810	2610.7	-1.1562	0.164711	-7.01955	2.22576e-12	2.35464e-10	RNA-binding (RRM/RBD/RNP motifs) family protein;(source:Araport11)	protein_coding
AT3G04040	242.002	-1.15571	0.29588	-3.90602	9.38295e-05	0.00106598	transmembrane protein;(source:Araport11)	protein_coding
AT4G26630	410.285	-1.15424	0.257642	-4.48003	7.46337e-06	0.000127813	Encodes a chromatin-associated protein that specifically binds histones H3 and H4 and contributes to modulation of Arabidopsis chromatin structure and function.	protein_coding	DEK-DOMAIN CONTAINING PROTEIN 3 (DEK3)
AT2G23660	509.391	-1.15105	0.3111	-3.69994	0.000215651	0.0021038	LOB domain-containing protein 10;(source:Araport11)	protein_coding	LOB DOMAIN-CONTAINING PROTEIN 10 (LBD10)
AT5G43870	426.403	-1.14742	0.238486	-4.81126	1.49981e-06	3.2098e-05	FORKED-LIKE family member, part of Group 1 (FKD1, FL1-FL3; Group 2 consists of FL4 and FL8 and Group 3 consists of FL5- FL7). May coordinate leaf size with vein density, where Group 1 members and Group 3 members have opposing functions.	protein_coding	FORKED-LIKE1 (FL1)
AT1G80745	222.589	-1.14711	0.306231	-3.74589	0.000179758	0.0018167	Transcription factor TFIIIC, tau55-related protein;(source:Araport11)	protein_coding
AT5G57660	79.9515	-1.14647	0.357804	-3.20418	0.00135447	0.00927498	CONSTANS-like 5;(source:Araport11)	protein_coding	CONSTANS-LIKE 5 (COL5)
AT5G24735	233.608	-1.14637	0.263374	-4.35265	1.34504e-05	0.000210902	Has been identified as a translated small open reading frame by ribosome profiling.	other_rna	SHORT OPEN READING FRAME 31 (SORF31)
AT5G01730	99.5578	-1.14599	0.299903	-3.82119	0.000132808	0.00141717	Encodes a member of the SCAR family.These proteins are part of a complex (WAVE) complex.The SCAR subunit activates the ARP2/3 complex which in turn act as a nucleator for actin filaments.	protein_coding	SCAR FAMILY PROTEIN 4 (SCAR4)
AT5G64620	55.2517	-1.1453	0.419049	-2.73308	0.00627442	0.0304232	Plant cell wall (CWI) and vacuolar invertases (VI) play important roles in carbohydrate metabolism, stress responses and sugar signaling.	protein_coding	CELL WALL / VACUOLAR INHIBITOR OF FRUCTOSIDASE 2 (C/VIF2)
AT1G17710	1071.07	-1.14439	0.282042	-4.05752	4.9597e-05	0.00062121	Encodes a phosphoethanolamine/phosphocholine phosphatase. It is likely to be involved in the liberation of inorganic phosphate from intracellular sources. Expression is upregulated in the shoot of cax1/cax3 mutant.	protein_coding	PHOSPHOETHANOLAMINE/PHOSPHOCHOLINE PHOSPHATASE 1 (PEPC1)
AT5G02940	202.093	-1.14394	0.273412	-4.18394	2.86506e-05	0.00039341	ion channel POLLUX-like protein, putative (DUF1012);(source:Araport11)	protein_coding
AT1G06980	44.084	-1.14327	0.446139	-2.56259	0.0103894	0.0443071	6,7-dimethyl-8-ribityllumazine synthase;(source:Araport11)	protein_coding
AT1G73500	93.3538	-1.14286	0.388518	-2.94159	0.00326531	0.0183471	member of MAP Kinase Kinase family. Autophosphorylates and also phosphorylates MPK3 and MPK6. Independently involved in ethylene and calmalexin biosynthesis. Induces transcription of ACS2, ACS6, ERF1, ERF2, ERF5, ERF6, CYP79B2, CYP79B3, CYP71A13 and PAD3.	protein_coding	MAP KINASE KINASE 9 (MKK9)
AT5G08020	98.0881	-1.14283	0.317003	-3.60512	0.000312011	0.00283054	Encodes a homolog of Replication Protein A. rpa70b mutants are hypersensitive to UV-B radiation and MMS treatments suggesting a role for this protein in DNA damage repair. The mRNA is cell-to-cell mobile.	protein_coding	RPA70-KDA SUBUNIT B (RPA70B)
AT2G44580	55.1484	-1.14281	0.449296	-2.54356	0.0109729	0.0461651	zinc ion binding protein;(source:Araport11)	protein_coding
AT1G32250	654.468	-1.14101	0.241572	-4.72325	2.32108e-06	4.69876e-05	Calcium-binding EF-hand family protein;(source:Araport11)	protein_coding
AT1G63080	43.0232	-1.14098	0.43245	-2.63841	0.00832947	0.0374914	Transacting siRNA generating locus. Is targeted by TAS2-derived ta-siR2140 for cleavage.	protein_coding
AT3G10660	580.116	-1.14056	0.197997	-5.76048	8.3876e-09	3.47458e-07	predicted to encode calcium-dependent protein kinase and is localized to the ER. Protein is myristoylated in a cell-free extract. Changing the proposed myristoylated site, G residue in the amino terminal, to A prevented the meristoylation . The G to A mutation decreased AtCPK2 membrane association by approximately 50%.	protein_coding	CALMODULIN-DOMAIN PROTEIN KINASE CDPK ISOFORM 2 (CPK2)
AT3G18360	6497.35	-1.13965	0.167046	-6.82239	8.95391e-12	8.31066e-10	Member of VQ gene family. VQ proteins are named for the VQ motif (FxxxVQxxTG), a conserved amino acid region. Interacts with members of WRKY gene family, involved in pollen development.	protein_coding	VQ MOTIF-CONTAINING PROTEIN 20 (VQ20)
AT2G15570	220.328	-1.13941	0.279993	-4.06942	4.713e-05	0.000593711	chloroplast protein similar to prokaryotic thioredoxin.	protein_coding	(ATHM3)
AT2G27810	188.195	-1.13712	0.283225	-4.01489	5.94743e-05	0.000726125	Encodes a plasma-membrane localized nucleobase transporter capable of transporting adenine, guanine, uracil and hypoxanthine. Likely to be a proton-nucleobase symporter.	protein_coding	NUCLEOBASE-ASCORBATE TRANSPORTER 12 (NAT12)
AT1G60710	227.329	-1.13657	0.219336	-5.18186	2.19687e-07	6.18423e-06	Encodes ATB2.	protein_coding	(ATB2)
AT5G67520	93.273	-1.13544	0.450993	-2.51765	0.0118142	0.0487867	Provides activated sulfate for the sulfation of secondary metabolites, including the glucosinolates. Redundant with APK3.	protein_coding	ADENOSINE-5'-PHOSPHOSULFATE (APS) KINASE 4 (APK4)
AT2G17840	98.8232	-1.13528	0.425862	-2.66584	0.00767957	0.0353624	Identified as drought-inducible gene by differential hybridization. Upregulated by high light, drought, cold and salt stress determined by microarray analysis.	protein_coding	EARLY-RESPONSIVE TO DEHYDRATION 7 (ERD7)
AT3G48115	437.758	-1.13501	0.227416	-4.99089	6.01027e-07	1.49135e-05	other_RNA;(source:Araport11)	other_rna
AT5G42420	259.848	-1.13357	0.236024	-4.80277	1.56483e-06	3.32878e-05	Nucleotide-sugar transporter family protein;(source:Araport11)	protein_coding	UDP-RHA/UDP-GAL TRANSPORTER 3 (URGT3)
AT5G07490	1817.14	-1.13338	0.173779	-6.52198	6.93859e-11	5.50526e-09	transmembrane protein;(source:Araport11)	protein_coding
AT5G24352	73.6512	-1.13314	0.399281	-2.83796	0.00454025	0.0237476	Serine/threonine-protein kinase WNK (With No Lysine)-like protein;(source:Araport11)	protein_coding
AT4G31860	541.231	-1.13001	0.241719	-4.67489	2.9411e-06	5.74698e-05	Protein phosphatase 2C family protein;(source:Araport11)	protein_coding
ATCG01210	5952.25	-1.12952	0.399498	-2.82736	0.00469334	0.024425	chloroplast-encoded 16S ribosomal RNA	ribosomal_rna	RIBOSOMAL RNA 16S (RRN16S.2)
AT4G39730	698.392	-1.12943	0.256075	-4.41054	1.03114e-05	0.000167822	PLAT1 domain stress protein family member. Involved in mediating response to stresses such as pathogen infection. It is found in endoplasmic reticulum bodies. PLAT1 is induced by pathogenic fungi and induces the production of scopolin.	protein_coding	PLAT DOMAIN PROTEIN 1 (PLAT1)
AT4G34990	126.55	-1.12871	0.324677	-3.47639	0.000508215	0.00419737	Member of the R2R3 factor gene family.	protein_coding	MYB DOMAIN PROTEIN 32 (MYB32)
AT5G43530	106.87	-1.12859	0.349968	-3.22484	0.00126044	0.00879801	Helicase protein with RING/U-box domain-containing protein;(source:Araport11)	protein_coding	(RAD5B)
AT4G30560	242.435	-1.12829	0.31485	-3.58359	0.00033891	0.00303124	member of Cyclic nucleotide gated channel family	protein_coding	CYCLIC NUCLEOTIDE GATED CHANNEL 9 (CNGC9)
AT5G46280	357.473	-1.12802	0.339701	-3.32063	0.000898141	0.00669647	Minichromosome maintenance (MCM2/3/5) family protein;(source:Araport11)	protein_coding	MINICHROMOSOME MAINTENANCE 3 (MCM3)
AT2G35840	1991.88	-1.12452	0.19418	-5.7911	6.99275e-09	2.99774e-07	Sucrose-6F-phosphate phosphohydrolase family protein;(source:Araport11)	protein_coding
AT5G62180	109.968	-1.12279	0.351039	-3.19848	0.00138152	0.00939981	carboxyesterase 20;(source:Araport11)	protein_coding	CARBOXYESTERASE 20 (CXE20)
AT4G39140	666.976	-1.12267	0.160242	-7.00608	2.4509e-12	2.51179e-10	RING/U-box superfamily protein;(source:Araport11)	protein_coding
AT3G06375	108.937	-1.12013	0.304698	-3.67618	0.00023675	0.00227908	None;(source:Araport11)	long_noncoding_rna
AT3G15350	521.081	-1.11983	0.246444	-4.54397	5.52058e-06	9.90232e-05	Core-2/I-branching beta-1,6-N-acetylglucosaminyltransferase family protein;(source:Araport11)	protein_coding
AT4G22590	815.889	-1.11976	0.179854	-6.22595	4.78638e-10	2.88901e-08	Haloacid dehalogenase-like hydrolase (HAD) superfamily protein;(source:Araport11)	protein_coding	TREHALOSE-6-PHOSPHATE PHOSPHATASE G (TPPG)
AT3G13900	393.521	-1.11858	0.324554	-3.44651	0.000567872	0.00459458	Encodes a member of the P4 subfamily of P-type ATPases expressed in the pollen plasma membrane. Double mutants with ALA6 display pollen and pollen tube defects.	protein_coding	AMINOPHOSPHOLIPID ATPASE 7 (ALA7)
AT5G54390	792.259	-1.11748	0.24642	-4.53484	5.76462e-06	0.000102999	Encodes a 3'-phosphoadenosine-5'-phosphate (PAP) phosphatase that is sensitive to physiological concentrations of Na+. It does not also act as inositol polyphosphate 1-phosphatases, which other members of the HAL2-like family do. It is proposed that AHL acts in concert with sulphotransferases to prevent both the toxicity of PAP on RNA processing enzymes as well as the product inhibition of PAP on…	protein_coding	HAL2-LIKE (HL)
AT1G45145	1469.9	-1.1174	0.218586	-5.11194	3.18864e-07	8.6542e-06	encodes a cytosolic thioredoxin that reduces disulfide bridges of target proteins by the reversible formation of a disulfide bridge between two neighboring Cys residues present in the active site. Thioredoxins have been found to regulate a variety of biological reactions in prokaryotic and eukaryotic cells.	protein_coding	THIOREDOXIN H-TYPE 5 (TRX5)
AT2G22560	337.458	-1.11675	0.269166	-4.14893	3.34029e-05	0.000446818	Kinase interacting (KIP1-like) family protein;(source:Araport11)	protein_coding	NETWORKED 2D (NET2D)
AT3G18220	373.102	-1.11394	0.233514	-4.77034	1.83919e-06	3.8418e-05	Phosphatidic acid phosphatase (PAP2) family protein;(source:Araport11)	protein_coding	LIPID PHOSPHATE PHOSPHATASE 4 (LPP4)
AT3G51490	3880.14	-1.11274	0.210546	-5.285	1.25706e-07	3.84685e-06	tonoplast monosaccharide transporter3;(source:Araport11)	protein_coding	TONOPLAST MONOSACCHARIDE TRANSPORTER3 (TMT3)
AT5G35926	414.533	-1.11244	0.229682	-4.84338	1.27647e-06	2.81582e-05	Protein with RNI-like/FBD-like domain;(source:Araport11)	protein_coding
AT1G03120	353.833	-1.11161	0.228947	-4.85532	1.20193e-06	2.68449e-05	responsive to abscisic acid 28;(source:Araport11)	protein_coding	RESPONSIVE TO ABSCISIC ACID 28 (RAB28)
AT1G44446	207.522	-1.11129	0.30283	-3.6697	0.000242833	0.00232291	Encodes chlorophyllide <i>a</i> oxygenase which converts chlorophyllide <i>a</i> to chlorophyllide <i>b</i> by catalyzing two successive hydroxylations at the 7-methyl group of chlorophyllide <i>a</i> . Mutants are deficient in pigments that associate with thylakoid membrane proteins, lacking chlorophyll <i>b</i> and light-harvesting proteins of photosystem II. The protein was shown through cross…	protein_coding	CHLORINA 1 (CH1)
AT3G51150	436.944	-1.10727	0.287125	-3.85641	0.000115065	0.00125576	ATP binding microtubule motor family protein;(source:Araport11)	protein_coding
AT1G75780	493.788	-1.10654	0.283263	-3.90642	9.36724e-05	0.00106543	beta tubulin gene downregulated by phytochrome A (phyA)-mediated far-red light high-irradiance and the phytochrome B (phyB)-mediated red light high-irradiance responses	protein_coding	TUBULIN BETA-1 CHAIN (TUB1)
AT4G16045	50.733	-1.105	0.439803	-2.5125	0.011988	0.049246	TRAF-like superfamily protein;(source:Araport11)	protein_coding
AT1G52347	139.069	-1.10461	0.316244	-3.4929	0.000477799	0.00400752	None;(source:Araport11)	other_rna
AT3G01520	119.44	-1.10176	0.314683	-3.50116	0.000463234	0.00391083	Encodes a universal stress protein (USP)-like protein that has been crystallized in complex with AMP, suggesting that it belongs to the ATP-binding USP subfamily. The mRNA is cell-to-cell mobile.	protein_coding
AT3G26380	216.333	-1.10126	0.247369	-4.45188	8.5121e-06	0.000142668	APSE is a member of the Glycoside Hydrolase (GH27) family that functions as a &#946;-l-arabinopyranosidase.	protein_coding	ARAPASE (APSE)
AT5G18850	431.374	-1.1012	0.309868	-3.55376	0.000379769	0.0033286	Low-density receptor-like protein;(source:Araport11)	protein_coding
AT1G61340	1122.55	-1.10053	0.188725	-5.83138	5.49723e-09	2.43624e-07	Encodes a F-box protein induced by various biotic or abiotic stress.	protein_coding	F-BOX STRESS INDUCED 1 (FBS1)
AT5G20420	525.004	-1.10025	0.307411	-3.57909	0.000344792	0.00307407	Involved in gene silencing. Locus-specific regulator of 24nt-siRNA expression, works together with CLSY1-4 as the master regulators of essentially all Pol-IV-dependent 24nt-siRNAs.	protein_coding	CHROMATIN REMODELING 42 (CHR42)
AT1G77980	574.49	-1.09997	0.240757	-4.56879	4.90538e-06	8.97056e-05	Encodes a member of the MIKC (MADS box, Keratin binding domain, and C terminal domain containing )family of transcriptional regulators. AGL66 is expressed in pollen.It forms heterodimers with other MICK family members (AGL104). Involved in late stages of pollen development and pollen tube growth.	protein_coding	AGAMOUS-LIKE 66 (AGL66)
AT4G30860	62.1998	-1.09628	0.381801	-2.87135	0.00408726	0.0219321	Encodes a member of the trxG protein family. Contains a SET domain which is known to be involved in modification of histone tails by methylation. Interacts physically with AMS, but the implications of this interaction are unknown.Overexpression results in plieotrophic developmental defects.	protein_coding	SET DOMAIN GROUP 4 (SDG4)
AT1G72970	111.029	-1.09589	0.379021	-2.89138	0.00383557	0.020843	Originally identified as a mutation that causes floral organs to fuse together. About 10-20% of mutants also have defects in ovules. Mutants have reduced fertility most likely as because of fusions that pistil emergence. The protein has similarity to the mandelonitrile lyase family of FAD containing oxidoreductases and is predicted to be secreted (SignalP).It is expressed in all tissue layers of …	protein_coding	HOTHEAD (HTH)
AT2G43120	120.12	-1.09525	0.361803	-3.02719	0.00246837	0.0147629	Encodes a member of the functionally diverse cupin protein superfamily that is involved in susceptibility to the bacterial plant pathogen Ralstonia solanacearum. It stabilizes the papain-like cysteine protease XCP2. The mRNA is cell-to-cell mobile.	protein_coding	PIRIN2 (PRN2)
AT2G26210	459.898	-1.09513	0.207593	-5.27538	1.32485e-07	3.99219e-06	Ankyrin repeat family protein;(source:Araport11)	protein_coding
AT5G17380	850.718	-1.09385	0.189307	-5.77816	7.55231e-09	3.19506e-07	Thiamine pyrophosphate dependent pyruvate decarboxylase family protein;(source:Araport11)	protein_coding
AT5G24380	305.347	-1.0929	0.265618	-4.11455	3.87928e-05	0.000506856	closest Arabidopsis homolog of Zea maize metal-phytosiderophore/metal-nicotianamine transporter ZmYS1	protein_coding	YELLOW STRIPE LIKE 2 (YSL2)
AT1G33730	72.7511	-1.09022	0.347464	-3.13764	0.00170311	0.0110592	cytochrome P450, family 76, subfamily C, polypeptide 5;(source:Araport11)	protein_coding	CYTOCHROME P450, FAMILY 76, SUBFAMILY C, POLYPEPTIDE 5 (CYP76C5)
ATMG00870	53.2045	-1.08887	0.429575	-2.53477	0.0112522	0.0470083	hypothetical protein;(source:Araport11)	protein_coding	(ORF184)
AT4G30190	549.63	-1.08884	0.259463	-4.19652	2.71051e-05	0.000377725	Belongs to the P-type ATPase superfamily of cation-transporting ATPases, pumps protons out of the cell, generating a proton gradient that drives the active transport of nutrients by proton symport. has two autoinhibitory regions within the C-terminal domain. Its plasma membrane localization is light-dependent.	protein_coding	H(+)-ATPASE 2 (HA2)
AT4G20760	186.376	-1.08688	0.308945	-3.51803	0.000434758	0.00372107	NAD(P)-binding Rossmann-fold superfamily protein;(source:Araport11)	protein_coding
AT3G01640	874.93	-1.08624	0.215592	-5.03839	4.69474e-07	1.20128e-05	AtGlcAK is a sugar kinase able to phosphorylate D-GlcA to D-GlcA-1-phosphate in the presence of ATP.	protein_coding	GLUCURONOKINASE G (GLCAK)
AT3G08670	798.238	-1.08598	0.209529	-5.18296	2.1839e-07	6.15654e-06	serine/arginine repetitive matrix-like protein;(source:Araport11)	protein_coding	BASIC PROLINE-RICH PROTEIN6 (BPP6)
AT2G34340	100.65	-1.08598	0.310652	-3.49581	0.000472623	0.00396904	senescence regulator (Protein of unknown function, DUF584);(source:Araport11)	protein_coding
AT3G06760	131.123	-1.08587	0.401395	-2.70523	0.00682569	0.0323363	Drought-responsive family protein;(source:Araport11)	protein_coding
AT3G20500	484.358	-1.08509	0.18638	-5.82192	5.8176e-09	2.5552e-07	purple acid phosphatase 18;(source:Araport11)	protein_coding	PURPLE ACID PHOSPHATASE 18 (PAP18)
AT3G49140	280.31	-1.08497	0.224399	-4.83501	1.33137e-06	2.9106e-05	Pentatricopeptide repeat (PPR) superfamily protein;(source:Araport11)	protein_coding
AT5G44110	962.456	-1.0834	0.195306	-5.54717	2.90329e-08	1.04439e-06	Encodes a member of the NAP subfamily of ABC transporters whose expression pattern is regulated by light and sucrose.	protein_coding	ATP-BINDING CASSETTE A21 (ABCI21)
AT5G65274	107.552	-1.08312	0.412636	-2.62487	0.00866815	0.0385977	ARP2/3 complex 16 kDa subunit (p16-Arc);(source:Araport11)	protein_coding
AT2G45920	58.4338	-1.08091	0.408297	-2.64735	0.00811246	0.0368403	U-box domain-containing protein;(source:Araport11)	protein_coding
AT2G41740	300.631	-1.08079	0.321003	-3.36692	0.00076012	0.0058198	Encodes a protein with high homology to animal villin.	protein_coding	VILLIN 2 (VLN2)
AT5G08740	231.537	-1.08033	0.231123	-4.67426	2.9501e-06	5.75884e-05	Encodes a dedicated Type II NADPH dehydrogenase that catalyzes the penultimate step in phylloquinone (vitamin K1). biosynthesis	protein_coding	NAD(P)H DEHYDROGENASE C1 (NDC1)
AT4G13340	145.475	-1.07847	0.333911	-3.2298	0.00123875	0.00868501	Leucine rich extensin protein involved in cell wall biogenesis and organization. Interacts with several members of the RALF family of ligand peptides.	protein_coding	LEUCINE-RICH REPEAT/EXTENSIN 3 (LRX3)
AT3G02750	2717.12	-1.07736	0.174854	-6.16145	7.20808e-10	4.08742e-08	Protein phosphatase 2C family protein;(source:Araport11)	protein_coding
AT4G17870	456.712	-1.07711	0.227677	-4.73088	2.23551e-06	4.54722e-05	Encodes a member of the PYR (pyrabactin resistance )/PYL(PYR1-like)/RCAR (regulatory components of ABA receptor) family proteins with 14 members. PYR/PYL/RCAR family proteins function as abscisic acid sensors. Mediate ABA-dependent regulation of protein phosphatase 2Cs ABI1 and ABI2.	protein_coding	PYRABACTIN RESISTANCE 1 (PYR1)
AT4G27100	213.796	-1.07662	0.269678	-3.99226	6.54474e-05	0.000789582	Ypt/Rab-GAP domain of gyp1p superfamily protein;(source:Araport11)	protein_coding
AT5G63490	190.429	-1.07465	0.259549	-4.14045	3.46628e-05	0.000459609	CBS / octicosapeptide/Phox/Bemp1 (PB1) domains-containing protein;(source:Araport11)	protein_coding
AT5G62160	99.6071	-1.07464	0.330967	-3.24697	0.00116639	0.0082617	member of Fe(II) transporter isolog family	protein_coding	ZINC TRANSPORTER 12 PRECURSOR (ZIP12)
AT2G02810	295.921	-1.07183	0.288983	-3.70897	0.000208108	0.00204236	Encodes a multitransmembrane hydrophobic protein that functions as transporter of UDP-galactose and UDP-glucose into the Golgi. Localized in the ER. Involved in the unfolded protein response, a mechanism that controls proper protein folding in the ER.	protein_coding	UDP-GALACTOSE TRANSPORTER 1 (UTR1)
AT2G01830	501.794	-1.0712	0.196628	-5.44786	5.09794e-08	1.71181e-06	Histidine kinase: cytokinin-binding receptor that transduces cytokinin signals across the plasma membrane	protein_coding	WOODEN LEG (WOL)
AT4G19670	201.232	-1.07109	0.304969	-3.51214	0.000444519	0.0037859	RING/U-box superfamily protein;(source:Araport11)	protein_coding
AT3G26612	129.733	-1.07084	0.334584	-3.20051	0.00137183	0.0093565	Has been identified as a translated small open reading frame by ribosome profiling.	other_rna	SHORT OPEN READING FRAME 28 (SORF28)
AT3G17860	714.214	-1.07052	0.19021	-5.62807	1.82232e-08	6.8825e-07	JAZs are direct targets of the SCFCOI1 E3 ubiquitin-ligase and JA treatment induces their proteasome-mediated degradation. Furthermore, JAI3 negatively regulates the key transcriptional activator of JA responses, AtMYC2. The C-terminal portion of JAZ3, including the Jas domain, appears to be important for JAZ3-COI1 binding in the presence of coronatine.	protein_coding	JASMONATE-ZIM-DOMAIN PROTEIN 3 (JAZ3)
AT1G44350	770.325	-1.06979	0.225248	-4.7494	2.04026e-06	4.21704e-05	encodes a protein similar to IAA amino acid conjugate hydrolase.	protein_coding	IAA-LEUCINE RESISTANT (ILR)-LIKE GENE 6 (ILL6)
AT4G11380	6733.24	-1.06536	0.192458	-5.53553	3.10292e-08	1.1081e-06	Adaptin family protein;(source:Araport11)	protein_coding
AT2G35100	374.048	-1.06517	0.250771	-4.24757	2.161e-05	0.000309475	Putative glycosyltransferase, similar to other CAZy Family 47 proteins. The protein is predicted to be a type 2 membrane protein with a signal anchor and is predicted to be targeted to the secretory pathway and to have a single transmembrane helix near the N terminus; hence, the protein has the features expected for a type II membrane protein targeted to the Golgi vesicles. The gene was shown to …	protein_coding	ARABINAN DEFICIENT 1 (ARAD1)
AT1G66240	2010.25	-1.0635	0.218846	-4.85957	1.1764e-06	2.63344e-05	homolog of anti-oxidant 1;(source:Araport11)	protein_coding	HOMOLOG OF ANTI-OXIDANT 1 (ATX1)
AT4G02715	499.529	-1.06293	0.207058	-5.13349	2.84411e-07	7.79436e-06	flocculation FLO11-like protein;(source:Araport11)	protein_coding
AT5G42880	559.23	-1.06134	0.225216	-4.71253	2.44657e-06	4.91236e-05	WEAK CHLOROPLAST MOVEMENT UNDER BLUE LIGHT-like protein (DUF827);(source:Araport11)	protein_coding
AT4G23980	101.055	-1.05963	0.4041	-2.62221	0.00873616	0.0388302	Encodes auxin response factor 9 (ARF9). The mRNA is cell-to-cell mobile.	protein_coding	AUXIN RESPONSE FACTOR 9 (ARF9)
AT5G66850	389.218	-1.05808	0.284739	-3.71595	0.00020244	0.0019967	Encodes a member of the MEKK subfamily that functions redundantly with MAPKKK3 to activate MPK3/6 downstream of multiple pattern recognition receptors and confer resistance to both bacterial and fungal pathogens.	protein_coding	MITOGEN-ACTIVATED PROTEIN KINASE KINASE KINASE 5 (MAPKKK5)
AT1G79800	3898.82	-1.05805	0.198343	-5.33443	9.58437e-08	3.00305e-06	early nodulin-like protein 7;(source:Araport11)	protein_coding	EARLY NODULIN-LIKE PROTEIN 7 (ENODL7)
AT3G21690	446.1	-1.05772	0.26344	-4.01501	5.94428e-05	0.000726125	MATE efflux family protein;(source:Araport11)	protein_coding
AT1G09797	57.1625	-1.05656	0.392581	-2.69131	0.00711717	0.0333439	None;(source:Araport11)	long_noncoding_rna
AT3G01050	564.162	-1.05464	0.250911	-4.20326	2.63101e-05	0.000367688	membrane-anchored ubiquitin-fold protein 1 precursor;(source:Araport11)	protein_coding	MEMBRANE-ANCHORED UBIQUITIN-FOLD PROTEIN 1 PRECURSOR (MUB1)
AT5G55630	245.25	-1.05461	0.300257	-3.51236	0.000444147	0.00378549	Encodes AtTPK1 (KCO1), a member of the Arabidopsis thaliana K+ channel family of AtTPK/KCO proteins. AtTPK1 is targeted to the vacuolar membrane. Forms homomeric ion channels in vivo. Voltage-independent and Ca2+-activated K+ channel. Activated by 14-3-3 proteins. Vacuolar K+-conducting TPC1 and TPK1/TPK3 channels act in concert to provide for Ca2+- and voltageinduced electrical excitability to t…	protein_coding	TWO PORE K CHANNEL (KCO1)
ATMG00210	576.926	-1.05367	0.241649	-4.36035	1.29855e-05	0.000204412	encodes a mitochondrial ribosomal protein L5, a constituent of the large subunit of the ribosomal complex	protein_coding	RIBOSOMAL PROTEIN L5 (RPL5)
AT2G03630	62.4607	-1.05105	0.412829	-2.54598	0.0108973	0.0459253	suppressor SRP40-like protein;(source:Araport11)	protein_coding
AT5G24610	1778.93	-1.05083	0.202616	-5.18629	2.14522e-07	6.07359e-06	cyclic AMP-responsive element-binding protein;(source:Araport11)	protein_coding
AT4G19985	588.117	-1.05039	0.15936	-6.59132	4.35932e-11	3.61934e-09	Acyl-CoA N-acyltransferases (NAT) superfamily protein;(source:Araport11)	protein_coding
AT5G54470	301.116	-1.05019	0.239905	-4.37755	1.20019e-05	0.000190914	B-box type zinc finger family protein;(source:Araport11)	protein_coding	B-BOX DOMAIN PROTEIN 29 (BBX29)
AT1G75220	981.431	-1.05009	0.152481	-6.88672	5.70919e-12	5.50685e-10	Encodes a vacuolar glucose exporter that is induced in response to factors that activate vacuolar glucose pools like darkness, heat stress and wounding and repressed during conditions that trigger glucose accumulation in the vacuole like cold stress and external sugar supply.	protein_coding	ERD6-LIKE 6 (ERDL6)
AT3G60080	370.129	-1.04847	0.23625	-4.43796	9.08159e-06	0.000150423	RING/U-box superfamily protein;(source:Araport11)	protein_coding	BCA2A ZINC FINGER ATL 13 (BTL13)
AT5G13990	1596.01	-1.04808	0.178669	-5.86607	4.46253e-09	2.02793e-07	A member of EXO70 gene family, putative exocyst subunits, conserved in land plants. Arabidopsis thaliana contains 23 putative EXO70 genes, which can be classified into eight clusters on the phylogenetic tree. This particular member is expressed in pollen and is involved in pollen tube elongation. Found in the cytoplasm and surprisingly, not found in the plasma membrane and is not found to colocal…	protein_coding	EXOCYST SUBUNIT EXO70 FAMILY PROTEIN C2 (EXO70C2)
AT3G53670	1323.91	-1.04802	0.170453	-6.14843	7.8253e-10	4.38685e-08	hypothetical protein;(source:Araport11)	protein_coding
AT1G05850	811.91	-1.04801	0.224255	-4.67331	2.96386e-06	5.77425e-05	Encodes an endo chitinase-like protein AtCTL1. Essential for tolerance to heat, salt and drought stresses. Also involved in root hair development, cell expansion and response to cytokinin. Allelic to erh2. 11 alleles described in Hauser (1995). Mutant is defective in acquired thermotolerance, appears semidwarf throughout its life cycle and has extra lateral branches. There are two EMS alleles. Ex…	protein_coding	POM-POM1 (POM1)
AT1G77120	139.589	-1.04673	0.285133	-3.67104	0.00024157	0.00231759	Catalyzes the reduction of acetaldehyde using NADH as reductant. Requires zinc for activity. Dimer. Anaerobic response polypeptide (ANP). Fermentation. The protein undergoes thiolation following treatment with the oxidant tert-butylhydroperoxide. The mRNA is cell-to-cell mobile.	protein_coding	ALCOHOL DEHYDROGENASE 1 (ADH1)
AT4G15563	135.989	-1.0462	0.392698	-2.66412	0.00771892	0.0355232	F-box-like protein;(source:Araport11)	protein_coding
AT2G14800	87.5429	-1.04515	0.402945	-2.59379	0.0094924	0.04136	hypothetical protein;(source:Araport11)	protein_coding
AT3G11420	1326.71	-1.0447	0.203054	-5.14493	2.67623e-07	7.41693e-06	beta-1,3-N-acetylglucosaminyltransferase lunatic protein, putative (DUF604);(source:Araport11)	protein_coding
AT3G21870	149.774	-1.0421	0.312221	-3.3377	0.000844753	0.00636379	cyclin p2;(source:Araport11)	protein_coding	CYCLIN P2;1 (CYCP2;1)
AT5G21050	247.494	-1.04201	0.258784	-4.02657	5.65953e-05	0.000696887	hyccin;(source:Araport11)	protein_coding
AT5G15490	5337.32	-1.04155	0.181552	-5.73692	9.64114e-09	3.93587e-07	Encodes one of four UDP-glucose dehydrogenase UGD) genes. Mutation of this gene in combination with UGD2 leads to swollen plant cell walls and severe developmental defects associated with changes in pectic polysaccharides.	protein_coding	UDP-GLUCOSE DEHYDROGENASE 3 (UGD3)
AT5G10400	242.092	-1.04155	0.309264	-3.36782	0.000757644	0.00580536	Histone superfamily protein;(source:Araport11)	protein_coding	HISTONE 3.1 (H3.1)
AT2G33390	219.843	-1.03928	0.29059	-3.57646	0.000348275	0.0030995	hypothetical protein;(source:Araport11)	protein_coding
AT3G59830	119.741	-1.03923	0.340614	-3.05106	0.00228036	0.0138234	Integrin-linked protein kinase family;(source:Araport11)	protein_coding
AT1G21920	526.016	-1.03825	0.17669	-5.87613	4.19963e-09	1.92177e-07	MRF1 is related to SET7/9 proteins but contains an atypical SET domain. It is expressed in phloem and mutants have a weak late flowering phenotype.	protein_coding	MORN-MOTIF REPEAT PROTEIN REGULATING FLOWERING 1 ( (MRF1)
AT3G06550	436.718	-1.0375	0.241414	-4.29761	1.72647e-05	0.000257166	Encodes a homolog of the protein Cas1p known to be involved in polysaccharide O-acetylation in Cryptococcus neoformans. Mutants show reduced cell wall polysaccharide acetylation and increased resistance to Botrytis cinerea. The protein is expressed in the Golgi and is involved in the acetylation of xylan during secondary wall biosynthesis.	protein_coding	REDUCED WALL ACETYLATION 2 (RWA2)
AT2G24820	59.0832	-1.03708	0.412423	-2.5146	0.0119167	0.0490451	translocon at the inner envelope membrane of chloroplasts 55-II;(source:Araport11)	protein_coding	TRANSLOCON AT THE INNER ENVELOPE MEMBRANE OF CHLOROPLASTS 55-II (TIC55-II)
AT1G63930	799.076	-1.03663	0.2337	-4.43574	9.17564e-06	0.000151467	from the Czech roh meaning corner;(source:Araport11)	protein_coding	FROM THE CZECH 'ROH' MEANING 'CORNER' (ROH1)
AT3G57140	443.907	-1.03637	0.218062	-4.75264	2.00774e-06	4.15856e-05	sugar-dependent 1-like protein;(source:Araport11)	protein_coding	SUGAR-DEPENDENT 1-LIKE (SDP1-LIKE)
AT3G59310	101.655	-1.03601	0.322348	-3.21395	0.00130923	0.00903917	solute carrier family 35 protein (DUF914);(source:Araport11)	protein_coding
AT3G08065	47.7059	-1.036	0.405902	-2.55235	0.0106999	0.045346	None;(source:Araport11)	long_noncoding_rna
AT2G46000	826.217	-1.03547	0.243036	-4.26055	2.03923e-05	0.00029526	LDL receptor wingless signaling/trafficking chaperone;(source:Araport11)	protein_coding
AT5G19550	1335.15	-1.03424	0.16757	-6.172	6.74336e-10	3.85724e-08	Nitrogen metabolism. Major cytosolic isoenzyme controlling aspartate biosynthesis in the light. The mRNA is cell-to-cell mobile.	protein_coding	ASPARTATE AMINOTRANSFERASE 2 (ASP2)
AT3G60540	672.167	-1.03119	0.242559	-4.25128	2.12548e-05	0.000304832	Preprotein translocase Sec, Sec61-beta subunit protein;(source:Araport11)	protein_coding
AT1G60960	197.351	-1.03057	0.273082	-3.77384	0.000160755	0.00165439	Encodes a plasma membrane localized zinc/iron transporter.	protein_coding	IRON REGULATED TRANSPORTER 3 (IRT3)
AT2G36390	655.141	-1.03021	0.195055	-5.28165	1.28026e-07	3.88161e-06	Encodes a starch branching enzyme (EC.2.4.1.18) similar to SBE2 from maize and rice. Expressed throughout plant tissues. The mRNA is cell-to-cell mobile.	protein_coding	STARCH BRANCHING ENZYME 2.1 (SBE2.1)
AT3G11440	555.094	-1.02995	0.179124	-5.74992	8.92834e-09	3.67537e-07	Member of the R2R3-MYB gene family. Similar to GA-induced Barley myb gene. May be induced during germination in response to GA. Double mutants with MYB33 are male sterile, showing defects in pollen development and anther development. Contains a binding site for miRNA159 and may be spatially regulated by this micro RNA. A highly conserved RNA secondary structure abuts the miR159 binding site which…	protein_coding	MYB DOMAIN PROTEIN 65 (MYB65)
ATMG01190	25103.4	-1.0299	0.150841	-6.82771	8.62813e-12	8.0666e-10	ATPase subunit 1	protein_coding	ATP SYNTHASE SUBUNIT 1 (ATP1)
AT5G22920	153.206	-1.02908	0.255968	-4.02033	5.81177e-05	0.000713846	Encodes a protein with sequence similarity to RING, zinc finger proteins. Loss of function mutations show reduced (15%) stomatal aperture under non stress conditions.	protein_coding	RING ZINC-FINGER PROTEIN 34 (RZPF34)
AT5G05830	233.432	-1.0283	0.275054	-3.73855	0.000185085	0.00185812	RING/FYVE/PHD zinc finger superfamily protein;(source:Araport11)	protein_coding
AT4G18930	456.506	-1.02742	0.224809	-4.57018	4.87306e-06	8.92805e-05	RNA ligase/cyclic nucleotide phosphodiesterase family protein;(source:Araport11)	protein_coding
AT5G49720	596.685	-1.0259	0.224438	-4.57096	4.85498e-06	8.91761e-05	Encodes a membrane-bound endo-1,4-beta-D-glucanase, involved in cellulose biosynthesis. Loss-of-function mutants have severe cellulose-deficient phenotypes. During cell elongation, KOR1 is associated with Golgi apparatus and early endosome. Inhibition of cellulose biosynthesis promoted a redistribution of KOR1 in subcellular locations. These observations suggest that deposition of cellulose invol…	protein_coding	GLYCOSYL HYDROLASE 9A1 (GH9A1)
AT5G48560	62.862	-1.02554	0.390562	-2.62581	0.00864421	0.0385085	basic helix-loop-helix (bHLH) DNA-binding superfamily protein;(source:Araport11)	protein_coding	CRY2-INTERACTING BHLH 2 (CIB2)
AT3G01200	446.656	-1.02486	0.21218	-4.83013	1.36446e-06	2.96919e-05	Encodes a PPDK regulatory protein that has protein kinase activity but lacks protein phosphatase activity towards PPDK (pyruvate orthophosphate dikinase).	protein_coding	PPDK REGULATORY PROTEIN 2 (RP2)
AT4G24450	135.598	-1.02414	0.380374	-2.69245	0.00709288	0.0332698	phosphoglucan, water dikinase;(source:Araport11)	protein_coding	PHOSPHOGLUCAN, WATER DIKINASE (PWD)
AT1G23750	1198.34	-1.02406	0.173059	-5.9174	3.27072e-09	1.55454e-07	Nucleic acid-binding, OB-fold-like protein;(source:Araport11)	protein_coding
AT1G55270	159.108	-1.0239	0.324786	-3.15255	0.00161852	0.0106262	SAGL1 is a member of a small family of KELCH domain containing proteins. Loss of function mutants show increased lignin and anthocyanin production suggesting a role in regulation of phenylpropanoid biosynthesis.	protein_coding	SMALL AND GLOSSY LEAVES1 (SAGL1)
AT5G10660	297.092	-1.02223	0.207887	-4.91724	8.77742e-07	2.06842e-05	calmodulin-binding protein-like protein;(source:Araport11)	protein_coding
AT1G16290	768.536	-1.02179	0.164584	-6.20832	5.35536e-10	3.15501e-08	transglycosylase;(source:Araport11)	protein_coding
AT2G38480	211.753	-1.01884	0.291284	-3.49776	0.000469191	0.0039471	Uncharacterized protein family (UPF0497);(source:Araport11)	protein_coding	CASP-LIKE PROTEIN 4B1 (CASPL4B1)
AT2G38000	198.033	-1.0187	0.273487	-3.72487	0.000195418	0.00194314	chaperone protein dnaJ-like protein;(source:Araport11)	protein_coding
AT2G31390	1808.57	-1.01843	0.186317	-5.46613	4.59969e-08	1.56997e-06	Encodes a member of the fructokinase gene family. Nomenclature according to Riggs 2017 has been adopted for the family by the community (personal communication, Boernke, Callis, Granot, Boernke, and Smeekens).	protein_coding	FRUCTOKINASE 2 (FRK2)
AT5G44060	116.533	-1.0177	0.338139	-3.00971	0.00261494	0.0154539	embryo sac development arrest protein;(source:Araport11)	protein_coding
ATMG01350	367.511	-1.01767	0.221156	-4.60161	4.1924e-06	7.83417e-05	transmembrane protein;(source:Araport11)	protein_coding	(ORF145C)
AT2G20440	1483.61	-1.0166	0.200304	-5.07528	3.86934e-07	1.01652e-05	Ypt/Rab-GAP domain of gyp1p superfamily protein;(source:Araport11)	protein_coding
AT3G26400	313.186	-1.01532	0.288252	-3.52233	0.000427774	0.00367408	member of eIF4B - eukaryotic initiation factor 4B The mRNA is cell-to-cell mobile.	protein_coding	EUKARYOTIC TRANSLATION INITIATION FACTOR 4B1 (EIF4B1)
AT2G28670	111.551	-1.01469	0.306013	-3.31585	0.000913647	0.00678153	Encodes a protein of unknown function that is involved in formation of the casparian strip. ESB1 is localized to the casparian strip and this localization is depended on CASP1 and 2. esb1 mutants have increased levels of suberin, disordered casparian strip and altered levels of several ions in their leaves.	protein_coding	ENHANCED SUBERIN 1 (ESB1)
AT1G06800	99.6738	-1.01418	0.330062	-3.07268	0.00212145	0.0130654	Encodes a lipase that hydrolyzes phosphatidylcholine, glycolipids as well as triacylglycerols.	protein_coding	PHOSPHOLIPASE A I GAMMA 1 (PLA-I{gamma}1)
AT4G08035	273.3	-1.01315	0.224288	-4.51719	6.26663e-06	0.000110393	other_RNA;(source:Araport11)	other_rna
AT4G27960	449.784	-1.01193	0.264781	-3.82177	0.000132499	0.00141464	ubiquitin conjugating enzyme	protein_coding	UBIQUITIN CONJUGATING ENZYME 9 (UBC9)
AT3G46940	169.453	-1.01114	0.238629	-4.23728	2.26248e-05	0.00032074	DUTP-PYROPHOSPHATASE-LIKE 1;(source:Araport11)	protein_coding	DUTP-PYROPHOSPHATASE-LIKE 1 (DUT1)
AT2G37610	472.339	-1.01082	0.230761	-4.3804	1.1846e-05	0.000188893	hypothetical protein;(source:Araport11)	protein_coding	(SMR12)
AT5G40820	161.968	-1.00898	0.265512	-3.80013	0.000144621	0.00151625	Encodes a Arabidopsis ortholog of the ATR protein kinase that is involved in a wide range of responses to DNA damage and plays a central role in cell-cycle regulation. Dominant loss of function alleles identified as suppressors of ALS also exhibit increased tolerance to aluminum. This may be due to the inhibition of terminal differentiation of the root apex upon exposure to Al.	protein_coding	ATAXIA TELANGIECTASIA-MUTATED AND RAD3-RELATED (ATR)
AT5G58730	521.359	-1.00823	0.23483	-4.29344	1.75924e-05	0.000260776	pfkB-like carbohydrate kinase family protein;(source:Araport11)	protein_coding	MYO-INOSITOL KINASE (MIK)
AT4G19880	528.939	-1.00607	0.248232	-4.05295	5.05754e-05	0.000631054	Glutathione S-transferase family protein;(source:Araport11)	protein_coding
AT1G22130	1113.15	-1.00443	0.196992	-5.09884	3.41733e-07	9.14169e-06	Encodes a member of the MIKC (MADS box, Keratin binding domain, and C terminal domain containing )family of transcriptional regulators. AGL104 is expressed in pollen.It forms heterodimers with other MICK family members (AGL65 and AGL30). Involved in late stages of pollen development and pollen tube growth.	protein_coding	AGAMOUS-LIKE 104 (AGL104)
AT3G49530	559.698	-1.00366	0.217601	-4.61239	3.98057e-06	7.50245e-05	Transcription factor that serves as a molecular link between cold signals and pathogen resistance responses. Undergoes proteolytic processing triggered by cold-induced changes in membrane fluidity.It relocates from the plasma membrane to the nucleus in response to ER stress. NAC062 is phosphorylated by SnRK2.8 at Thr-142.	protein_coding	NAC DOMAIN CONTAINING PROTEIN 62 (NAC062)
AT4G12850	179.064	-1.00356	0.274746	-3.65268	0.000259522	0.00244453	Encodes one of four FRS (FAR1-RELATED SEQUENCE) factor-like genes in Arabidopsis. FRS factors are characterized by having an N-terminal C2H2-type chelating motif of the WRKY- Glial Cell Missing1 family, a central core transposase domain of Mutator-like element transposases, and a C-terminal SWIM domain. The four FRF-like genes in Arabidopsis share only the N-terminal motif with FRS proteins.	protein_coding	FAR1-RELATED SEQUENCES-RELATED FACTOR3 (FRF3)
AT2G39050	263.749	-1.00328	0.301808	-3.32424	0.000886603	0.0066283	Encodes a nucleocytoplasmic lectin that is capable of binding carbohydrates. It is involved in ABA mediated stomatal movement and increased expression is correlated with increased resistance to Pseudomonas syringae.	protein_coding	EUONYMUS LECTIN S3 (EULS3)
AT3G59290	294.135	-1.00066	0.279102	-3.58528	0.000336716	0.00301436	ENTH/VHS family protein;(source:Araport11)	protein_coding
AT4G04970	373.492	1.0011	0.234445	4.27008	1.95401e-05	0.000284386	encodes a gene similar to callose synthase The mRNA is cell-to-cell mobile.	protein_coding	GLUCAN SYNTHASE-LIKE 1 (GSL1)
AT4G02150	3222.55	1.00111	0.153649	6.51553	7.24345e-11	5.65593e-09	Encodes IMPORTIN ALPHA 3. Mutant plants act as suppressors of snc1 response and salicylic acid accumulation. Located in the nucleus. Involved in protein import. Protein interacts with Agrobacterium proteins VirD2 and VirE2. Is not individually essential for Agrobacterium-mediated root transformation, but when overexpressed can rescue the impa-4 decreased transformation susceptibility phenotype.	protein_coding	MODIFIER OF SNC1, 6 (MOS6)
AT1G63500	327.559	1.00224	0.262575	3.81698	0.000135094	0.00143689	kinase with tetratricopeptide repeat domain-containing protein;(source:Araport11)	protein_coding	BRASSINOSTEROID-SIGNALING KINASE 7 (BSK7)
AT5G15740	125.871	1.00253	0.294181	3.40787	0.000654709	0.00517378	RRT1 is a member of a novel glycosyltransferase famly in plants. It functions as a rhamnosyltransferase, elongating the RG-1 backbone. It functions during seed coat mucilage development.	protein_coding	(RRT1)
AT1G52220	76.4891	1.0036	0.385209	2.60535	0.00917799	0.0403114	Thylakoid membrane localized protein that interacts with other CURT family proteins. Oligomerization is associated with grana thylakoid curavature.	protein_coding	CURVATURE THYLAKOID 1C (CURT1C)
AT3G27890	53.3796	1.00482	0.400666	2.50786	0.0121464	0.0497304	Encodes NAD(P)H:quinone reductase which is an FMN binding protein that catalyzes the reduction of quinone substrates to hydroquinones.The enzyme activity was confirmed by in vitro assay.	protein_coding	NADPH:QUINONE OXIDOREDUCTASE (NQR)
AT3G62220	295.507	1.00591	0.239762	4.19547	2.72307e-05	0.000378671	Protein kinase superfamily protein;(source:Araport11)	protein_coding
AT4G37210	1711.87	1.00619	0.219522	4.58356	4.57124e-06	8.47769e-05	Tetratricopeptide repeat (TPR)-like superfamily protein;(source:Araport11)	protein_coding	NUCLEAR AUTOANTIGENIC SPERM PROTEIN (NASP)
AT4G25450	188.357	1.00638	0.324723	3.09921	0.00194039	0.0122219	member of NAP subfamily	protein_coding	ATP-BINDING CASSETTE B28 (ABCB28)
AT5G07760	112.193	1.00728	0.38832	2.59396	0.00948787	0.0413494	formin homology 2 domain-containing protein / FH2 domain-containing protein;(source:Araport11)	protein_coding
AT1G73200	1007.4	1.00766	0.223676	4.50502	6.63668e-06	0.000116287	testis-expressed sequence 2-like protein (DUF2404);(source:Araport11)	protein_coding
AT3G05050	445.786	1.00809	0.234008	4.30791	1.64804e-05	0.000248561	Protein kinase superfamily protein;(source:Araport11)	protein_coding
AT5G45900	423.61	1.0083	0.170486	5.91431	3.33263e-09	1.58015e-07	Component of autophagy conjugation pathway. Required for proper senescence. Contributes to plant basal immunity towards fungal infection.	protein_coding	AUTOPHAGY 7 (APG7)
AT2G27610	109.691	1.00956	0.289861	3.48292	0.000495975	0.00413354	Tetratricopeptide repeat (TPR)-like superfamily protein;(source:Araport11)	protein_coding
AT1G23450	59.1073	1.01071	0.379844	2.66084	0.00779454	0.0357596	pentatricopeptide (PPR) repeat-containing protein	protein_coding
AT4G30920	2471.81	1.01085	0.21436	4.71567	2.40922e-06	4.84726e-05	Encodes LAP2, an aminopeptidase playing key roles in senescence, stress response and amino acid turnover.	protein_coding	LEUCYL AMINOPEPTIDASE 2 (LAP2)
AT1G20950	604.737	1.01132	0.265079	3.81516	0.000136097	0.0014433	Phosphofructokinase family protein;(source:Araport11)	protein_coding
AT4G04720	317.46	1.01177	0.274872	3.68089	0.000232422	0.00224184	member of Calcium Dependent Protein Kinase	protein_coding	CALCIUM-DEPENDENT PROTEIN KINASE 21 (CPK21)
AT5G49555	633.725	1.01203	0.218807	4.62521	3.74214e-06	7.09484e-05	FAD/NAD(P)-binding oxidoreductase family protein;(source:Araport11)	protein_coding
AT1G76970	276.936	1.01206	0.275334	3.67576	0.000237139	0.00228064	Target of Myb protein 1;(source:Araport11)	protein_coding
AT3G52600	147.503	1.01263	0.377942	2.67934	0.00737668	0.0342822	cell wall invertase 2;(source:Araport11)	protein_coding	CELL WALL INVERTASE 2 (CWINV2)
AT2G41710	426.204	1.01415	0.21795	4.65313	3.2693e-06	6.33793e-05	Integrase-type DNA-binding superfamily protein;(source:Araport11)	protein_coding
AT3G22700	217.199	1.01425	0.259532	3.90799	9.30658e-05	0.00106037	F-box and associated interaction domains-containing protein;(source:Araport11)	protein_coding
AT5G12850	682.132	1.01501	0.267682	3.79187	0.000149516	0.00155777	CCCH-type zinc finger protein with ARM repeat domain-containing protein;(source:Araport11)	protein_coding	TANDEM ZINC FINGER 8 (TZF8)
AT4G23740	236.09	1.01683	0.214936	4.73085	2.2358e-06	4.54722e-05	Leucine-rich repeat protein kinase family protein;(source:Araport11)	protein_coding
AT2G38620	369.464	1.01703	0.279809	3.63472	0.00027828	0.00258167	Encodes a member of a plant specific family of cyclin dependent kinases.	protein_coding	CYCLIN-DEPENDENT KINASE B1;2 (CDKB1;2)
AT5G27220	299.244	1.01882	0.335094	3.04041	0.00236259	0.0142298	Frigida-like protein;(source:Araport11)	protein_coding
AT3G17350	85.2389	1.01974	0.36906	2.76307	0.00572597	0.0283446	wall-associated receptor kinase carboxy-terminal protein;(source:Araport11)	protein_coding
AT4G23450	135.414	1.02106	0.293199	3.48247	0.000496815	0.00413879	AtAIRP1 gene encodes a C3H2C3-type RING E3 Ub ligase. It has been shown to be a positive regulator in the Arabidopsis ABA-dependent drought response.	protein_coding	ABA INSENSITIVE RING PROTEIN 1 (AIRP1)
AT3G01255	138.871	1.0231	0.368711	2.77482	0.00552331	0.0276053	None;(source:Araport11)	long_noncoding_rna
AT1G05927	1901.97	1.0232	0.224353	4.56067	5.09895e-06	9.27283e-05	Natural antisense transcript overlaps with AT1G25211;(source:Araport11)	antisense_long_noncoding_rna
AT3G09370	490.253	1.02325	0.261737	3.90947	9.24995e-05	0.00105636	C-myb-like transcription factor (MYB3R3) mRNA. It is a target of CDK phosphorylation and blocks cell division in response to DNA damage.	protein_coding	MYB DOMAIN PROTEIN 3R-3 (MYB3R-3)
AT5G60930	1674.15	1.02384	0.166282	6.15723	7.40295e-10	4.18586e-08	P-loop containing nucleoside triphosphate hydrolases superfamily protein;(source:Araport11)	protein_coding
AT1G18550	495.675	1.02385	0.227807	4.49436	6.97802e-06	0.000121082	ATP binding microtubule motor family protein;(source:Araport11)	protein_coding
AT5G61950	1399.5	1.02404	0.185861	5.50971	3.5943e-08	1.26521e-06	Ubiquitin carboxyl-terminal hydrolase-related protein;(source:Araport11)	protein_coding
AT3G24715	419.898	1.02471	0.248619	4.12159	3.76268e-05	0.000494578
AT1G09900	400.802	1.02638	0.209652	4.89566	9.79756e-07	2.26541e-05	Pentatricopeptide repeat (PPR-like) superfamily protein;(source:Araport11)	protein_coding
AT3G26410	887.445	1.0266	0.24301	4.22452	2.39446e-05	0.000337023	Encodes a protein involved in modification of nucleosides in tRNA. Mutants have only 7.3% 2-methylguanosine levels of wild type counterparts.	protein_coding	TRNA MODIFICATION 11 (TRM11)
AT1G23350	140.469	1.02682	0.310644	3.30545	0.000948226	0.00699073	Plant invertase/pectin methylesterase inhibitor superfamily protein;(source:Araport11)	protein_coding
AT2G17860	728.595	1.02837	0.237516	4.32968	1.49326e-05	0.000230274	Pathogenesis-related thaumatin superfamily protein;(source:Araport11)	protein_coding
AT5G38220	109.495	1.02849	0.369669	2.78218	0.00539948	0.027142	alpha/beta-Hydrolases superfamily protein;(source:Araport11)	protein_coding
AT4G11850	1871.24	1.02861	0.191085	5.38298	7.32613e-08	2.35165e-06	Encodes a phospholipase D (gamma) that is involved in aluminum tolerance and plays a role in membrane lipid modulation under Al stress.	protein_coding	PHOSPHOLIPASE D GAMMA 1 (PLDGAMMA1)
AT3G25170	107.818	1.02916	0.369362	2.78633	0.0053309	0.0268826	Member of a diversely expressed predicted peptide family showing sequence similarity to tobacco Rapid Alkalinization Factor (RALF), and is believed to play an essential role in the physiology of Arabidopsis. Consists of a single exon and is characterized by a conserved C-terminal motif and N-terminal signal peptide.	protein_coding	RALF-LIKE 26 (RALFL26)
AT3G26115	166.422	1.03024	0.349415	2.94847	0.00319347	0.0180413	Pyridoxal-5-phosphate-dependent enzyme family protein;(source:Araport11)	protein_coding
AT3G19300	74.5422	1.03042	0.348109	2.96005	0.00307591	0.0174978	Protein kinase superfamily protein;(source:Araport11)	protein_coding
AT4G23570	390.116	1.03063	0.26989	3.81871	0.000134149	0.0014292	Closely related to SGT1B, may function in SCF(TIR1) mediated protein degradation. AtSGT1a and AtSGT1b are functionally redundant in the resistance to pathogenes. AtSGT1b was more highly expressed than AtSGT1. The N-terminal TPR domain of AtSGT1a reduces the steady-state level of Arabidopsis SGT1 proteins whereas the same domain from AtSGT1b enhances SGT1 accumulation. The TPR domain is dispensabl…	protein_coding	(SGT1A)
AT5G48650	286.886	1.03156	0.238002	4.33427	1.46247e-05	0.00022659	Negative regulator of defense response to Pseudomonas syringae pv. tomato through altered stomatal and apoplastic immunity.	protein_coding	GTPASE?ACTIVATING PROTEIN SH3-DOMAIN?BINDING PROTEIN LIKE (G3BP-LIKE)
AT1G33970	1311.85	1.03173	0.223068	4.62518	3.74267e-06	7.09484e-05	IAN9 is a member of a small family of proteins. It's expression is repressed upon pathogen infection and loss of function mutants show increased resistance to bacterial pathogens.	protein_coding	IMMUNE ASSOCIATED NUCLEOTIDE BINDING 9 (IAN9)
AT1G09470	548.479	1.03182	0.276935	3.72585	0.000194655	0.00193936	NEAP3 is a member of a small family containing coiled-coil domains, a nuclear localization signal and a C-terminal predicted transmembrane domain. It localizes to the nuclear periphery. Mutants have altered nuclear morphology and chromatin structure.	protein_coding	(ATNEAP3)
AT3G28810	184.15	1.03191	0.367408	2.80862	0.00497536	0.0255347	mediator of RNA polymerase II transcription subunit-like protein, putative (DUF1216);(source:Araport11)	protein_coding
AT3G26910	368.533	1.03356	0.273074	3.78491	0.000153767	0.00158828	hydroxyproline-rich glycoprotein family protein;(source:Araport11)	protein_coding
AT3G08943	2798.52	1.03404	0.219056	4.72046	2.35317e-06	4.75882e-05	ARM repeat superfamily protein;(source:Araport11)	protein_coding
AT3G18780	1011.26	1.03483	0.19761	5.23672	1.6346e-07	4.7863e-06	Encodes an actin that is constitutively expressed in vegetative structures but not pollen. ACT2 is involved in tip growth of root hairs.	protein_coding	ACTIN 2 (ACT2)
AT3G03270	55.8856	1.03607	0.395013	2.62286	0.0087194	0.0387754	HRU1 is a hypoxia induced universal stress protein. It exists as two splice variants with AT3G03270.2 , which contains a putative dimerization domain, the predominant transcript found under anoxia. It is induced by RAP2.12. Subcellular localization is dynamic; under anoxia the localization of HRU1 shifts from cytoplasm to the plasma membrane.	protein_coding	HYPOXIA RESPONSIVE UNIVERSAL STRESS PROTEIN 1 (HRU1)
AT1G24881	6197.04	1.03676	0.165103	6.27949	3.39695e-10	2.14925e-08	F-box family protein;(source:Araport11)	protein_coding
AT1G58520	479.717	1.03708	0.222375	4.66367	3.10625e-06	6.03373e-05	GDSL-like lipase/acylhydrolase superfamily protein;(source:Araport11)	protein_coding	(RXW8)
AT2G24030	1066.61	1.03776	0.235088	4.41437	1.01306e-05	0.00016529	zinc ion binding / nucleic acid binding protein;(source:Araport11)	protein_coding
AT3G63370	77.8151	1.03781	0.399355	2.59872	0.0093572	0.0409341	Encodes a chloroplast RNA editing factor.	protein_coding	ORGANELLE TRANSCRIPT PROCESSING 86 (OTP86)
AT5G27550	679.92	1.03811	0.214667	4.8359	1.32542e-06	2.90103e-05	P-loop containing nucleoside triphosphate hydrolases superfamily protein;(source:Araport11)	protein_coding
AT3G17360	144.051	1.0385	0.346199	2.99973	0.00270223	0.0158155	PHRAGMOPLAST ORIENTING KINESIN 1 is one of the two Arabidopsis homologs isolated in yeast two-hybrid screen for interaction partners of maize gene TANGLED1 (TAN1). Based on sequence homology in their motor domains, POK1 and POK2 belong to the kinesin-12 class which also includes the well-characterized group of phragmoplast-associated kinesins AtPAKRPs. Both kinesins are composed of an N-terminal …	protein_coding	PHRAGMOPLAST ORIENTING KINESIN 1 (POK1)
AT1G58030	270.339	1.0396	0.214916	4.83723	1.31663e-06	2.88823e-05	Encodes a member of the cationic amino acid transporter (CAT) subfamily of amino acid polyamine choline transporters. Localized to the tonoplast.	protein_coding	CATIONIC AMINO ACID TRANSPORTER 2 (CAT2)
AT2G40760	497.779	1.04035	0.261568	3.97736	6.96836e-05	0.000830505	Rhodanese/Cell cycle control phosphatase superfamily protein;(source:Araport11)	protein_coding
AT1G13270	427.314	1.04234	0.243905	4.27354	1.92393e-05	0.000281151	Encodes a methionine aminopeptidase formerly called MAP1B, renamed to MAP1C.	protein_coding	METHIONINE AMINOPEPTIDASE 1B (MAP1C)
AT1G25580	654.145	1.04236	0.208094	5.00909	5.46875e-07	1.36733e-05	Encodes suppressor of gamma response 1 (SOG1), a putative transcription factor governing multiple responses to DNA damage.	protein_coding	SUPPRESSOR OF GAMMA RADIATION 1 (SOG1)
AT2G14720	545.599	1.04269	0.173944	5.99442	2.04213e-09	1.01987e-07	encodes a vacuolar sorting receptor	protein_coding	VACUOLAR SORTING RECEPTOR 4 (VSR4)
AT3G17060	134.521	1.04322	0.355095	2.93787	0.00330478	0.018516	Pectin lyase-like superfamily protein;(source:Araport11)	protein_coding
AT5G61300	128.08	1.04494	0.320969	3.25559	0.00113158	0.00807036	hypothetical protein;(source:Araport11)	protein_coding
AT1G54610	524.496	1.04514	0.210805	4.95788	7.12679e-07	1.72066e-05	Protein kinase superfamily protein;(source:Araport11)	protein_coding
AT4G33400	1901.88	1.04518	0.177036	5.90377	3.55297e-09	1.66457e-07	Vacuolar import/degradation, Vid27-related protein;(source:Araport11)	protein_coding
AT3G44050	1035.66	1.04616	0.202176	5.17451	2.28506e-07	6.42329e-06	P-loop containing nucleoside triphosphate hydrolases superfamily protein;(source:Araport11)	protein_coding
AT5G61200	59.7117	1.04683	0.383128	2.73231	0.00628918	0.0304533	myosin heavy chain-like protein;(source:Araport11)	protein_coding
AT5G55060	811.497	1.04822	0.27338	3.83431	0.000125918	0.00135467	Rab3 GTPase-activating protein catalytic subunit;(source:Araport11)	protein_coding
AT5G50740	223.434	1.04827	0.295016	3.55328	0.000380456	0.00333166	Heavy metal transport/detoxification superfamily protein;(source:Araport11)	protein_coding
AT3G28450	71.0605	1.04841	0.370502	2.82969	0.00465933	0.0242766	Leucine-rich repeat protein kinase family protein;(source:Araport11)	protein_coding	BAK1-INTERACTING RECEPTOR-LIKE KINASE 2 (BIR2)
AT5G57410	628.051	1.04883	0.220849	4.74908	2.04347e-06	4.21924e-05	Encodes a microtubule-associated protein.	protein_coding
AT3G01580	85.9306	1.04914	0.410879	2.55339	0.010668	0.0452302	Tetratricopeptide repeat (TPR)-like superfamily protein;(source:Araport11)	protein_coding
AT2G28760	354.446	1.04983	0.26765	3.92239	8.76747e-05	0.0010077	UDP-XYL synthase 6;(source:Araport11)	protein_coding	UDP-XYL SYNTHASE 6 (UXS6)
AT5G56560	436.059	1.05026	0.34304	3.06163	0.00220133	0.0134752	FBD, F-box and Leucine Rich Repeat domains containing protein;(source:Araport11)	protein_coding
AT4G17720	230.631	1.05111	0.296783	3.5417	0.000397563	0.00346144	RNA-binding (RRM/RBD/RNP motifs) family protein;(source:Araport11)	protein_coding	BPA1-LIKE 1 (BPL1)
AT5G03320	95.9606	1.05125	0.384546	2.73373	0.00626214	0.0303722	Protein kinase superfamily protein;(source:Araport11)	protein_coding	PATTERN-TRIGGERED IMMUNITY COMPROMISED RECEPTOR-LIKE CYTOPLASMIC KINASE 2 (PCRK2)
AT3G19590	1320.05	1.05163	0.18684	5.6285	1.81786e-08	6.87884e-07	Encodes a protein that may have a role in the spindle assembly checkpoint.	protein_coding	BUB (BUDDING UNINHIBITED BY BENZYMIDAZOL) 3.1 (BUB3.1)
AT5G41510	187.385	1.05193	0.288329	3.64837	0.000263907	0.00247542	F-box and associated interaction domains-containing protein;(source:Araport11)	protein_coding
AT5G42140	296.126	1.05266	0.238896	4.40634	1.05134e-05	0.000170406	Regulator of chromosome condensation (RCC1) family with FYVE zinc finger domain-containing protein;(source:Araport11)	protein_coding
AT5G12480	492.067	1.05301	0.341614	3.08246	0.00205299	0.0127194	calmodulin-domain protein kinase CDPK isoform 7 (CPK7)	protein_coding	CALMODULIN-DOMAIN PROTEIN KINASE 7 (CPK7)
AT1G03740	256.166	1.05502	0.227491	4.63765	3.5239e-06	6.76486e-05	Protein kinase superfamily protein;(source:Araport11)	protein_coding
AT2G23430	107.647	1.05538	0.380544	2.77335	0.00554829	0.0276836	Encodes a cyclin-dependent kinase inhibitor protein that functions as a negative regulator of cell division and promoter of endoreduplication. A member of seven KRP genes found in Arabidopsis thaliana. Differential expression patterns for distinct KRPs were revealed by in situ hybridization. Both SKP2b and RKP appear to be involved in the degradation of KRP1.	protein_coding	(ICK1)
AT5G33300	755.929	1.05746	0.207388	5.09893	3.41576e-07	9.14169e-06	chromosome-associated kinesin-like protein;(source:Araport11)	protein_coding
AT5G49560	69.674	1.05847	0.420868	2.51497	0.0119043	0.0490309	Putative methyltransferase family protein;(source:Araport11)	protein_coding
AT1G54440	400.42	1.05963	0.284799	3.72062	0.000198738	0.0019661	Rrp6-like protein, controls RNA-directed DNA methylation by helping with the retention of noncoding RNAs in normal cells.	protein_coding	RRP6-LIKE 1 (RRP6L1)
AT1G05820	59.0499	1.05964	0.399838	2.65018	0.00804495	0.0365928	SIGNAL PEPTIDE PEPTIDASE-LIKE 5;(source:Araport11)	protein_coding	SIGNAL PEPTIDE PEPTIDASE-LIKE 5 (SPPL5)
AT3G14190	1241.62	1.06119	0.18588	5.70901	1.13635e-08	4.55395e-07	Encodes a 193 amino acid protein of unknown function. Contains a DEN-box (aa 14?16), a KEN-box, and the D-box (aa 46?54)and a third, unknown domain (aa 81?97). Loss of function alleles are defective in meiosis and have reduced fertility. pans1 mutants show premature loss of cohesion of sister chromatids during meioisis I and meiosis II resulting in abnormal chromosome segregation and unbalanced t…	protein_coding	COPPER MODIFIED RESISTANCE 1 (CMR1)
AT1G24150	1471.83	1.06144	0.190596	5.56906	2.56121e-08	9.29833e-07	Encodes a group I formin. Localized to cell junctions. Polymerizes actin. Binds profilin. Member of family of cytoskeletal-interacting proteins which have the ability to stimulate actin nucleation and barbed-end capping through the combined activity of conserved formin-homology 1 (FH1) and formin-homology 2 (FH2) domains. FORMIN4 is a spatial feedback element in a multi-layered, temporally define…	protein_coding	FORMIN HOMOLOGUE 4 (FH4)
AT3G52170	845.64	1.06452	0.189615	5.61413	1.97549e-08	7.34813e-07	DNA binding protein;(source:Araport11)	protein_coding
AT3G09080	370.846	1.06483	0.232107	4.58766	4.48245e-06	8.33659e-05	Transducin/WD40 repeat-like superfamily protein;(source:Araport11)	protein_coding
AT4G35733	923.434	1.06494	0.255026	4.17581	2.96921e-05	0.00040573	F-box SKIP23-like protein (DUF295);(source:Araport11)	protein_coding	F-BOX/DUF295 ANCESTRAL 18 (ATFDA18)
AT1G70900	239.414	1.06503	0.225708	4.71863	2.37434e-06	4.79179e-05	hypothetical protein;(source:Araport11)	protein_coding
AT1G08487	55.2475	1.06588	0.423832	2.51487	0.0119075	0.0490309	None;(source:Araport11)	long_noncoding_rna
AT3G01480	290.741	1.06757	0.217317	4.91249	8.99285e-07	2.1116e-05	Encodes a chloroplast cyclophilin functioning in the assembly and maintenance of photosystem II (PSII) supercomplexes. The mRNA is cell-to-cell mobile.	protein_coding	CYCLOPHILIN 38 (CYP38)
AT1G49180	64.2263	1.07111	0.387981	2.76072	0.0057674	0.0284709	protein kinase family protein;(source:Araport11)	protein_coding
AT5G65270	355.835	1.07153	0.258407	4.14668	3.37325e-05	0.000450615	RAB GTPase homolog A4A;(source:Araport11)	protein_coding	RAB GTPASE HOMOLOG A4A (RABA4a)
AT2G25880	590.45	1.07245	0.148494	7.22219	5.11559e-13	6.10057e-11	Encodes a member of a family of Ser/Thr kinases whose activities peak during cell division. Transcripts are abundant in tissues rich in dividing cells like roots and flowers but are low or absent in fully expanded leaves and stems. In interphase cells, the protein is predominantly nuclear. During mitosis, the protein associates with plant-specific cytoskeletal structures (preprophase band, phragm…	protein_coding	ATAURORA2 (AUR2)
AT5G20280	169.734	1.07296	0.311845	3.44067	0.00058027	0.0046642	Encodes a protein with putative sucrose-phosphate synthase activity. When the gene was expressed in transgenic tobacco plants, a clear trend for increased SPS activity was noted.	protein_coding	SUCROSE PHOSPHATE SYNTHASE 1F (SPS1F)
AT3G48480	141.075	1.07323	0.307375	3.49159	0.000480158	0.00402338	Cysteine proteinases superfamily protein;(source:Araport11)	protein_coding	FOURTH ULP GENE CLASS 1 (FUG1)
AT2G37660	227.853	1.07512	0.277147	3.87923	0.000104786	0.00116031	NAD(P)-binding Rossmann-fold superfamily protein;(source:Araport11)	protein_coding
AT2G28620	1359.36	1.07526	0.188704	5.69812	1.21139e-08	4.81546e-07	Mutants have radially swollen roots but do not exhibit defects in abundance or orientation of cortical microtubules, nor are microfibrils reduced. Cellulose synthesis is also unchanged with respect to wild type. There is a disruption in the normal pattern of cell wall placement.	protein_coding	(RSW7)
AT3G51230	229.394	1.07539	0.2188	4.91493	8.8816e-07	2.08901e-05	chalcone-flavanone isomerase family protein;(source:Araport11)	protein_coding
AT5G54810	1161.32	1.0781	0.211792	5.09035	3.57406e-07	9.45254e-06	A.thaliana tryptophan synthase beta subunit (trpB)	protein_coding	TRYPTOPHAN SYNTHASE BETA-SUBUNIT 1 (TSB1)
AT4G03100	74.95	1.07866	0.414403	2.60293	0.00924316	0.0405434	Rho GTPase activating protein with PAK-box/P21-Rho-binding domain-containing protein;(source:Araport11)	protein_coding
AT4G28710	307.702	1.07888	0.236154	4.56855	4.91118e-06	8.97283e-05	member of Myosin-like proteins The mRNA is cell-to-cell mobile.	protein_coding	(XIH)
AT5G05180	1624.15	1.07936	0.260213	4.14798	3.35415e-05	0.000448367	myosin heavy chain, striated protein;(source:Araport11)	protein_coding
AT4G28706	140.254	1.08017	0.279683	3.86212	0.000112408	0.00123154	pfkB-like carbohydrate kinase family protein;(source:Araport11)	protein_coding
AT1G24440	46.1999	1.08067	0.430006	2.51315	0.0119658	0.0491959	RING/U-box superfamily protein;(source:Araport11)	protein_coding
AT2G21480	120.923	1.08215	0.370225	2.92295	0.00346731	0.0192349	BUSP2 plays a smaller role than BUSP1 in pollen tube growth. bups1/2 double mutants have reduced feritlity due to premature rupture of pollen tubes before they reach the ovule but single busp2 mutants are fertile. BUSP2 interacts with RALF4/19 peptide ligands and ANX1/2 receptors. BUPS/ANX signaling may regulate and promote pollen tube growth.	protein_coding	BUDDHAS PAPER SEAL 2 (BUPS2)
AT2G47680	468.668	1.08224	0.232822	4.64836	3.34588e-06	6.48002e-05	zinc finger (CCCH type) helicase family protein;(source:Araport11)	protein_coding
AT5G49300	117.315	1.0833	0.352353	3.07448	0.00210869	0.0130071	Encodes a member of the GATA factor family of zinc finger transcription factors.	protein_coding	GATA TRANSCRIPTION FACTOR 16 (GATA16)
ATMG00270	214.253	1.08544	0.310004	3.50137	0.000462881	0.00391074	NADH dehydrogenase subunit 6	protein_coding	NADH DEHYDROGENASE 6 (NAD6)
AT4G09060	295.495	1.08846	0.253626	4.29161	1.77379e-05	0.000262535	hypothetical protein;(source:Araport11)	protein_coding
AT3G13000	145.373	1.08967	0.309007	3.52636	0.000421316	0.00363129	ubiquinone biosynthesis protein (Protein of unknown function, DUF547);(source:Araport11)	protein_coding
AT5G57035	168.9	1.09043	0.279166	3.90604	9.38224e-05	0.00106598	U-box domain-containing protein kinase family protein;(source:Araport11)	protein_coding
AT5G15510	536.46	1.09089	0.214762	5.07952	3.78398e-07	9.96751e-06	TPX2 (targeting protein for Xklp2) protein family;(source:Araport11)	protein_coding
AT5G01950	272.736	1.0916	0.247267	4.41467	1.01163e-05	0.000165194	Leucine-rich repeat protein kinase family protein;(source:Araport11)	protein_coding
AT1G09430	386.017	1.09293	0.28352	3.85484	0.000115805	0.00126174	Encodes subunit A of the heteromeric enzyme ATP citrate lyase (ACL). In animals, ACL is encoded by a single gene; ACL in Arabidopsis is composed of two polypeptides, ACLA (encoded by 3 genes) and ACLB (encoded by 2 genes). The holoenzyme has an A(4)B(4)stoichiometry. Expression of both ACLA and ACLB but not of either of the subunits alone results in ACL activity.	protein_coding	ATP-CITRATE LYASE A-3 (ACLA-3)
AT4G19330	120.363	1.09334	0.415356	2.63229	0.00848113	0.0379868	Encodes a Kelch Repeat F-box protein involved in seed germination. In the current Araport11 annotation, At4g19330 is misannotated and is actually comprised of two genes with the more 3&#8242; gene being intronless and producing a transcript encoding the F-box protein. The other encodes a ribonucleoprotein (10.1016/j.plgene.2017.05.012).	protein_coding	COLD TEMPERATURE GERMINATING 10 (CTG10)
AT1G68110	172.289	1.09386	0.297141	3.68128	0.000232062	0.00223947	An ENTH (Epsin NH2 terminal homology)/ANTH/VHS superfamily protein with adenylate cyclase activity and a role in clathrin assembly and endocytosis.	protein_coding	CLATHRIN ASSEMBLY PROTEIN (CLAP)
AT5G43090	120.797	1.09461	0.337782	3.24058	0.00119285	0.00840077	Encodes a member of the Arabidopsis Pumilio (APUM) proteins containing PUF domain (eight repeats of approximately 36 amino acids each). PUF proteins regulate both mRNA stability and translation through sequence-specific binding to the 3' UTR of target mRNA transcripts.	protein_coding	PUMILIO 13 (PUM13)
AT3G21650	133.523	1.09672	0.376727	2.91118	0.00360072	0.0198574	Encodes protein phosphatase 2A (PP2A) B'zeta subunit. Targeted to mitochondria.	protein_coding
AT1G04870	1070.88	1.09683	0.268058	4.09177	4.28094e-05	0.0005494	Encodes a type I protein arginine methyltransferase based on the At1g04870.2 gene model. PRMT10 can catalyze the asymmetric dimethylation of arginine 3 on histone 4 and can also methylate myelin basic protein in vitro. Mutants lacking PRMT10 flower late due to defects in the autonomous pathway and they have elevated levels of FLC transcripts.	protein_coding	PROTEIN ARGININE METHYLTRANSFERASE 10 (PRMT10)
AT1G05440	553.664	1.09686	0.184065	5.95911	2.53612e-09	1.25071e-07	C-8 sterol isomerase;(source:Araport11)	protein_coding
AT5G40300	199.786	1.09781	0.246555	4.45261	8.48334e-06	0.000142308	Uncharacterized protein family (UPF0497);(source:Araport11)	protein_coding	CASP-LIKE PROTEIN 4A1 (CASPL4A1)
AT1G63480	223.886	1.09819	0.302601	3.62915	0.000284352	0.00263056	AT hook motif DNA-binding family protein;(source:Araport11)	protein_coding	AT-HOOK MOTIF NUCLEAR LOCALIZED PROTEIN 12 (AHL12)
AT4G13330	177.693	1.09833	0.307391	3.57309	0.000352791	0.00313686	S-adenosyl-L-methionine-dependent methyltransferases superfamily protein;(source:Araport11)	protein_coding
AT3G01620	83.84	1.09902	0.353404	3.10982	0.00187203	0.0119095	beta-1,4-N-acetylglucosaminyltransferase family protein;(source:Araport11)	protein_coding
AT2G22140	301.805	1.10021	0.196529	5.59819	2.166e-08	7.96644e-07	Forms a complex with MUS81 that functions as endonuclease in DNA recombination and repair processes.	protein_coding	ESSENTIAL MEIOTIC ENDONUCLEASE 1B (EME1B)
AT1G49560	124.924	1.10372	0.306699	3.5987	0.000319806	0.00288529	Homeodomain-like superfamily protein;(source:Araport11)	protein_coding	HRS1 HOMOLOG6 (HHO6)
AT4G25515	392.838	1.10387	0.211624	5.2162	1.82626e-07	5.26141e-06	SEUSS-like 3;(source:Araport11)	protein_coding	SEUSS-LIKE 3 (SLK3)
AT5G44070	329.057	1.10491	0.244448	4.52004	6.18287e-06	0.000109015	Phytochelatin synthase gene confers tolerance to cadmium ions. Catalyzes phytochelatin (PC) synthesis from glutathione (GSH) in the presence of Cd2+, Zn2+, Cu2+ and Fe3+, but not by Co2+ or Ni2+. The mRNA is cell-to-cell mobile.	protein_coding	CADMIUM SENSITIVE 1 (CAD1)
AT4G28230	194.699	1.10968	0.251165	4.41813	9.95602e-06	0.000162847	hypothetical protein;(source:Araport11)	protein_coding
AT4G21680	267.225	1.11179	0.270611	4.10845	3.98328e-05	0.000519066	Encodes a nitrate transporter (NRT1.8). Functions in nitrate removal from the xylem sap. Mediates cadmium tolerance.	protein_coding	NRT1/ PTR FAMILY 7.2 (NPF7.2)
AT1G74750	985	1.11243	0.245332	4.53441	5.77656e-06	0.000102999	Pentatricopeptide repeat (PPR) superfamily protein;(source:Araport11)	protein_coding
AT1G63730	92.5321	1.11425	0.399399	2.78982	0.00527379	0.0266836	Disease resistance protein (TIR-NBS-LRR class) family;(source:Araport11)	protein_coding
AT2G05760	816.642	1.11441	0.235438	4.73337	2.20824e-06	4.50276e-05	Xanthine/uracil permease family protein;(source:Araport11)	protein_coding	NUCLEOBASE ASCORBATE TRANSPORTER 1 (NAT1)
AT4G38905	3838.78	1.11447	0.196457	5.67285	1.40441e-08	5.48305e-07	transmembrane protein;(source:Araport11)	protein_coding
AT2G45490	329.178	1.11693	0.21286	5.24723	1.54405e-07	4.55508e-06	Encodes a member of a family of Ser/Thr kinases whose activities peak during cell division. Transcripts are abundant in tissues rich in dividing cells like roots and flowers but are low or absent in fully expanded leaves and stems. In interphase cells, the protein is predominantly nuclear. During mitosis, the protein associates with plant-specific cytoskeletal structures (preprophase band, phragm…	protein_coding	ATAURORA3 (AUR3)
AT3G19050	308.371	1.11767	0.314044	3.55897	0.000372314	0.00328201	PHRAGMOPLAST ORIENTING KINESIN 2 is one of the two Arabidopsis homologs isolated in yeast two-hybrid screen for interaction partners of maize gene TANGLED1 (TAN1). Based on sequence homology in their motor domains, POK1 and POK2 belong to the kinesin-12 class which also includes the well-characterized group of phragmoplast-associated kinesins AtPAKRPs. Both kinesins are composed of an N-terminal …	protein_coding	PHRAGMOPLAST ORIENTING KINESIN 2 (POK2)
AT3G08760	498.403	1.11813	0.270032	4.14073	3.46203e-05	0.000459355	Encodes an osmotic stress-inducible kinase that functions as a negative regulator of osmotic stress signaling in plants.	protein_coding	(ATSIK)
AT5G18700	923.021	1.11917	0.219977	5.08765	3.62526e-07	9.57507e-06	Encodes a microtubule-associated kinase-like protein RUNKEL (RUK). Contains a putative serine/threonine kinase domain and a microtubule-binding domain. RUK directly binds to microtubules in vitro and colocalizes with mitotic preprophase band, spindle, and phragmoplast in vivo. Required for cell plate expansion in cytokinesis.	protein_coding	(RUK)
AT3G27350	1418.33	1.12065	0.239454	4.68004	2.86813e-06	5.62674e-05	transcriptional regulator ATRX-like protein;(source:Araport11)	protein_coding
AT2G21230	169.84	1.122	0.280444	4.00079	6.31304e-05	0.000763033	bZIP30 is a transcriptional activator that is involved in regulation of growth and development of reproductive organs. It interacts with a number of developmental regulators including WUS, HEC1, KNAT1/BP, KNAT2, JAB, BEL1, and NGA1.	protein_coding	BASIC LEUCINE-ZIPPER 30 (BZIP30)
AT5G62070	180.26	1.12219	0.31195	3.59734	0.000321486	0.0028959	Member of IQ67 (CaM binding) domain containing family.	protein_coding	IQ-DOMAIN 23 (IQD23)
AT1G66050	1169	1.12221	0.232977	4.81683	1.45853e-06	3.14688e-05	Encodes a protein that is similar to VIM1 but is not involved in cytosine methylation. This protein has an N-terminal PHD domain and two RING domains surrounding an SRA domain. ORTH5/VIM2 has E3 ubiquitin ligase activity in vitro.	protein_coding	VARIANT IN METHYLATION 2 (VIM2)
AT5G44480	80.4933	1.12275	0.354727	3.16512	0.00155018	0.0102746	mutant has Altered lateral root; UDP Glucose Epimerase The mRNA is cell-to-cell mobile.	protein_coding	DEFECTIVE UGE IN ROOT (DUR)
AT5G45700	128.762	1.12308	0.325886	3.44622	0.000568492	0.00459698	Haloacid dehalogenase-like hydrolase (HAD) superfamily protein;(source:Araport11)	protein_coding
AT2G17900	579.792	1.12318	0.260833	4.30615	1.66123e-05	0.000249419	Homology Subgroup S-ET - Protein containing an interrupted SET domain.	protein_coding	SET DOMAIN GROUP 37 (SDG37)
AT1G01260	457.823	1.12393	0.24865	4.52014	6.17976e-06	0.000109015	bHLH13 interacts with JAZ proteins, and functions redundantly with bHLH3, bHLH14 and bHLH17 to negatively regulate jasmonate responses.	protein_coding	JASMONATE ASSOCIATED MYC2 LIKE 2 (JAM2)
AT1G57700	987.934	1.12415	0.187499	5.99553	2.02817e-09	1.01548e-07	Protein kinase superfamily protein;(source:Araport11)	protein_coding
AT4G21410	175.224	1.12563	0.332531	3.38503	0.00071171	0.00553093	Encodes a cysteine-rich receptor-like protein kinase.	protein_coding	CYSTEINE-RICH RLK (RECEPTOR-LIKE PROTEIN KINASE) 29 (CRK29)
AT4G24400	229.496	1.12887	0.249421	4.52597	6.01186e-06	0.000106572	Encodes a CBL (calcineurin B-like calcium sensor proteins) -interacting serine/threonine protein kinase. Regulates the low-affinity phase of the primary nitrate response. The mRNA is cell-to-cell mobile.	protein_coding	CBL-INTERACTING PROTEIN KINASE 8 (CIPK8)
AT2G21330	1280.31	1.13167	0.242297	4.67059	3.00342e-06	5.83975e-05	fructose-bisphosphate aldolase 1;(source:Araport11)	protein_coding	FRUCTOSE-BISPHOSPHATE ALDOLASE 1 (FBA1)
AT3G52400	655.862	1.13233	0.230841	4.90522	9.33226e-07	2.1783e-05	syntaxin protein, involved in the negative regulation of defense pathways such as programmed cell death, salicylic acid signalling pathway, jasmonic acid signalling pathway	protein_coding	SYNTAXIN OF PLANTS 122 (SYP122)
AT5G61190	222.194	1.13311	0.337243	3.35992	0.000779648	0.00593639	putative endonuclease or glycosyl hydrolase with C2H2-type zinc finger domain-containing protein;(source:Araport11)	protein_coding
AT2G36200	744.909	1.13347	0.152367	7.43905	1.01413e-13	1.46728e-11	P-loop containing nucleoside triphosphate hydrolases superfamily protein;(source:Araport11)	protein_coding
AT5G16880	1081.7	1.13427	0.201563	5.62738	1.82966e-08	6.88379e-07	Target of Myb protein 1;(source:Araport11)	protein_coding
AT1G20230	143.453	1.13444	0.327725	3.46156	0.000537049	0.00438668	Pentatricopeptide repeat (PPR) superfamily protein;(source:Araport11)	protein_coding
AT1G20060	317.371	1.13667	0.2362	4.81232	1.49188e-06	3.19779e-05	ATP binding microtubule motor family protein;(source:Araport11)	protein_coding
AT5G62550	3292.39	1.1368	0.201644	5.63768	1.72351e-08	6.58516e-07	microtubule-associated futsch-like protein;(source:Araport11)	protein_coding
AT1G62050	165.304	1.13715	0.298269	3.8125	0.000137566	0.00145454	Ankyrin repeat family protein;(source:Araport11)	protein_coding
AT2G40940	276.245	1.13758	0.385094	2.95402	0.00313659	0.0177608	Ethylene receptor, subfamily 1. Has histidine kinase activity.	protein_coding	ETHYLENE RESPONSE SENSOR 1 (ERS1)
AT1G20980	475.277	1.13778	0.241452	4.71223	2.45017e-06	4.91458e-05	Encodes a nuclear plant-specific protein with features characteristic of a transcriptional regulator, including a nuclear localization signal sequence, a plant-specific DNA binding domain (the SBP box), and a protein interaction motif (ankyrin repeats). It unctions as a transcriptional regulator that plays a role not only in sensitivity to FB1, but also in the development of normal plant architec…	protein_coding	SQUAMOSA PROMOTER BINDING PROTEIN-LIKE 14 (SPL14)
AT3G59040	313.969	1.13893	0.333101	3.41916	0.000628142	0.00498989	Involved in chloroplast biogenesis and function.	protein_coding	PENTATRICOPEPTIDE REPEAT PROTEIN 287 (PPR287)
AT3G54800	233.55	1.13976	0.324504	3.51232	0.000444209	0.00378549	Pleckstrin homology (PH) and lipid-binding START domains-containing protein;(source:Araport11)	protein_coding
AT5G13000	2123.25	1.14168	0.164249	6.95093	3.62885e-12	3.58818e-10	encodes a gene similar to callose synthase	protein_coding	GLUCAN SYNTHASE-LIKE 12 (GSL12)
AT4G02780	187.462	1.14177	0.371752	3.07132	0.00213112	0.0131167	Catalyzes the conversion of geranylgeranyl pyrophosphate (GGPP) to copalyl pyrophosphate (CPP) of gibberellin biosynthesis	protein_coding	GA REQUIRING 1 (GA1)
AT1G65990	231.546	1.14266	0.321005	3.55964	0.000371362	0.00327627	type 2 peroxiredoxin-related / thiol specific antioxidant / mal allergen family protein;(source:Araport11)	protein_coding
AT4G31840	10465.9	1.14459	0.180719	6.33355	2.3959e-10	1.62007e-08	early nodulin-like protein 15;(source:Araport11)	protein_coding	EARLY NODULIN-LIKE PROTEIN 15 (ENODL15)
AT3G26600	128.348	1.1447	0.280332	4.08336	4.43896e-05	0.000565709	Armadillo repeat protein. One of a family of four in Arabidopsis. Expressed in vegetative tissues, anthers and ovules.	protein_coding	ARMADILLO REPEAT ONLY 4 (ARO4)
AT3G06030	614.524	1.14496	0.210205	5.44686	5.12657e-08	1.71849e-06	NPK1-related protein kinase 3	protein_coding	NPK1-RELATED PROTEIN KINASE 3 (NP3)
AT1G57800	155.533	1.14728	0.373828	3.06902	0.00214763	0.0131977	predicted to encode a protein with an N-terminal PHD domain and two RING domains surrounding an SRA domain. Attempts to isolate ORTH3/VIM5 cDNA through RT-PCR were unsuccessful and only one Arabidopsis EST is associated with this locus. A paternally expressed imprinted gene.	protein_coding	VARIANT IN METHYLATION 5 (VIM5)
AT1G14420	221.902	1.1481	0.362491	3.16726	0.00153885	0.0102228	Pectate lyase family protein;(source:Araport11)	protein_coding	(AT59)
AT5G15210	164.938	1.14823	0.287239	3.99747	6.40228e-05	0.000773344	Encodes ZFHD3, a member of the zinc finger homeodomain transcriptional factor family.	protein_coding	HOMEOBOX PROTEIN 30 (HB30)
AT4G12540	158.272	1.14876	0.276604	4.1531	3.28007e-05	0.000440559	hypothetical protein;(source:Araport11)	protein_coding
AT3G59240	392.748	1.14976	0.322667	3.56332	0.000366198	0.00323851	RNI-like superfamily protein;(source:Araport11)	protein_coding
AT4G15930	199.202	1.15072	0.242982	4.73583	2.18158e-06	4.45764e-05	Dynein light chain type 1 family protein;(source:Araport11)	protein_coding
AT4G14490	453.406	1.15221	0.248561	4.63551	3.56056e-06	6.82192e-05	SMAD/FHA domain-containing protein;(source:Araport11)	protein_coding
AT1G03180	302.371	1.15231	0.234018	4.92403	8.47797e-07	2.00989e-05	non-structural protein;(source:Araport11)	protein_coding
AT4G26800	128.062	1.15464	0.442174	2.61128	0.00902035	0.0397789	Pentatricopeptide repeat (PPR) superfamily protein;(source:Araport11)	protein_coding
AT5G49470	221.715	1.15732	0.287946	4.01921	5.83937e-05	0.000716789	Encodes a protein with similarity to RAF MAP Kinase that is expressed in most plant tissues. Based on loss of function and gain of function phenotypes, RAF10 appears to be involved in ABA response.	protein_coding	(RAF10)
AT3G02875	755.256	1.15754	0.261866	4.42037	9.85338e-06	0.000161436	Hydrolyzes amino acid conjugates of the plant growth regulator indole-3-acetic acid (IAA), including IAA-Leu and IAA-Phe. Uses Mg and Co ions as cofactors.	protein_coding	IAA-LEUCINE RESISTANT 1 (ILR1)
AT2G46220	172.588	1.15826	0.318892	3.63215	0.000281068	0.00260263	DUF2358 family protein (DUF2358);(source:Araport11)	protein_coding
AT3G16380	118.758	1.15979	0.449665	2.57923	0.00990199	0.0426816	polyadenylate-binding protein, putative / PABP, putative, similar to polyadenylate-binding protein (poly(A)-binding protein) from {Arabidopsis thaliana} SP:P42731, (Cucumis sativus) GI:7528270, {Homo sapiens} SP:Q13310, {Arabidopsis thaliana} SP:Q05196; contains InterPro entry IPR000504: RNA-binding region RNP-1 (RNA recognition motif) (RRM). Member of the class III family of PABP proteins.	protein_coding	POLY(A) BINDING PROTEIN 6 (PAB6)
AT5G06150	3329.8	1.16085	0.227818	5.09551	3.47812e-07	9.2485e-06	Encodes a cyclin whose expression is reduced in response to high salt.	protein_coding	(CYC1BAT)
AT1G74680	78.9681	1.16338	0.44996	2.58551	0.00972353	0.042069	Exostosin family protein;(source:Araport11)	protein_coding
AT3G15940	232.196	1.16404	0.269103	4.3256	1.52114e-05	0.000233293	UDP-Glycosyltransferase superfamily protein;(source:Araport11)	protein_coding
AT4G11810	1210.36	1.16575	0.24053	4.8466	1.25594e-06	2.783e-05	Encodes an SPX domain protein that transports Pi into the vacuole. Overexpression of PHT5:2 leads to massive Pi sequestration into vacuoles and altered regulation of Pi starvation-responsive genes.	protein_coding	(PHT5;2)
AT5G66880	362.974	1.1658	0.244681	4.76455	1.89277e-06	3.93701e-05	encodes a member of SNF1-related protein kinases (SnRK2) whose activity is activated by ionic (salt) and non-ionic (mannitol) osmotic stress. Enzyme involved in the ABA signaling during seed germination, dormancy and seedling growth. The mRNA is cell-to-cell mobile.	protein_coding	SUCROSE NONFERMENTING 1(SNF1)-RELATED PROTEIN KINASE 2.3 (SNRK2.3)
AT5G60615	226.341	1.16911	0.323967	3.60872	0.000307716	0.0028058	Encodes a defensin-like (DEFL) family protein.	protein_coding
AT5G61210	1273.57	1.16949	0.209093	5.59316	2.22975e-08	8.18559e-07	membrane localized t-SNARE SNAP25 homologue, probably involved in cytokinesis and cell plate formation The mRNA is cell-to-cell mobile.	protein_coding	SOLUBLE N-ETHYLMALEIMIDE-SENSITIVE FACTOR ADAPTOR PROTEIN 33 (SNAP33)
AT5G63625	175.644	1.16963	0.304489	3.84128	0.000122395	0.00132111	hypothetical protein;(source:Araport11)	protein_coding
AT3G03550	90.1329	1.1714	0.379323	3.08814	0.00201414	0.0125498	RING/U-box superfamily protein;(source:Araport11)	protein_coding	ARABIDOPSIS T??XICOS EN LEVADURA 51 (ATL51)
AT2G29880	4388.56	1.17166	0.394826	2.96752	0.00300208	0.0171821	Myb/SANT-like DNA-binding domain protein;(source:Araport11)	protein_coding
AT4G38900	131.655	1.1721	0.278384	4.21038	2.54947e-05	0.000357053	Basic-leucine zipper (bZIP) transcription factor family protein;(source:Araport11)	protein_coding	BASIC LEUCINE-ZIPPER 29 (BZIP29)
AT1G15700	72.9549	1.17211	0.456939	2.56514	0.0103134	0.0440496	One of two genes that encode the gamma subunit of Arabidopsis chloroplast ATP synthase. It is thought to be involved in the regulation of the ATP synthase activity.	protein_coding	(ATPC2)
AT5G07880	287.8	1.17372	0.303476	3.8676	0.000109914	0.00120825	member of mammalian SNAP25 Gene Family, a type of SNARE proteins with two chains. There are three members in Arabidopsis: SNAP30, SNAP29, and SNAP33.	protein_coding	SYNAPTOSOMAL-ASSOCIATED PROTEIN SNAP25-LIKE 29 (SNAP29)
AT4G29190	336.583	1.17461	0.297588	3.94712	7.90981e-05	0.000924236	Zinc finger C-x8-C-x5-C-x3-H type family protein;(source:Araport11)	protein_coding	OXIDATION-RELATED ZINC FINGER 2 (OZF2)
AT1G20610	2688.06	1.17465	0.214642	5.4726	4.43491e-08	1.51766e-06	Cyclin B2;(source:Araport11)	protein_coding	CYCLIN B2;3 (CYCB2;3)
AT5G15940	176.911	1.17616	0.314895	3.7351	0.000187642	0.001879	NAD(P)-binding Rossmann-fold superfamily protein;(source:Araport11)	protein_coding
AT3G54180	586.412	1.17748	0.177845	6.62083	3.57176e-11	3.0076e-09	Arabidopsis homolog of yeast cdc2, a protein kinase (cyclin-dependent kinase) that plays a central role in control of the mitotic cell cycle.	protein_coding	CYCLIN-DEPENDENT KINASE B1;1 (CDKB1;1)
AT2G14740	1067.98	1.1783	0.215002	5.48039	4.2438e-08	1.45733e-06	Encodes a vacuolar sorting receptor that participates in vacuolar sorting in vegetative tissues and in seeds. The mRNA is cell-to-cell mobile.	protein_coding	VACULOLAR SORTING RECEPTOR 3 (VSR3)
AT1G66300	67.4758	1.18052	0.455725	2.59043	0.00958569	0.0416283	F-box/RNI-like/FBD-like domains-containing protein;(source:Araport11)	protein_coding
AT5G40970	58.9068	1.18189	0.379636	3.11322	0.00185056	0.0118034	hypothetical protein (DUF 3339);(source:Araport11)	protein_coding
AT4G23690	324.312	1.18222	0.322559	3.66513	0.000247215	0.00234853	Encodes a homodimeric all-beta dirigent protein in the superfamily of calycins. Dirigent proteins impart stereoselectivity on the phenoxy radical coupling reaction yielding optically active lignans from two molecules of coniferyl alcohol.	protein_coding	DIRIGENT PROTEIN 6 (DIR6)
AT1G11100	231.892	1.18231	0.20658	5.72323	1.04518e-08	4.20571e-07	SNF2 domain-containing protein / helicase domain-containing protein / zinc finger protein-like protein;(source:Araport11)	protein_coding	SNF2-RING-HELICASE?LIKE 5 (FRG5)
AT5G02370	226.424	1.1824	0.220595	5.36008	8.31848e-08	2.64431e-06	ATP binding microtubule motor family protein;(source:Araport11)	protein_coding
AT1G08450	62.2874	1.18385	0.445068	2.65992	0.00781585	0.0358323	Encodes one of three Arabidopsis calreticulins. In CRT-deficient mouse fibroblasts, this protein restores ER Ca2+ levels. Non-receptor component required for EFR-mediated immunity. Mutants show de-repressed anthocyanin accumulation in the presence of elf18, and EFR accumulation and signalling.	protein_coding	CALRETICULIN 3 (CRT3)
AT2G20815	1817.93	1.18883	0.231376	5.13811	2.77518e-07	7.63738e-06	QWRF motif protein (DUF566);(source:Araport11)	protein_coding	QWRF DOMAIN CONTAINING 3 (QWRF3)
AT5G08390	179.372	1.18907	0.346524	3.43141	0.000600449	0.00479757	One of four katanin p80 subunits. Involved in targeting of katanin complex to crossover and branch points to properly sever microtubules.	protein_coding	KATANIN P80 SUBUNIT 3 (KTN80.3)
AT2G20635	362.86	1.18933	0.220421	5.3957	6.82573e-08	2.20542e-06	protein kinase and Mad3-BUB1-I domain-containing protein;(source:Araport11)	protein_coding
AT1G03210	282.472	1.18954	0.246307	4.82952	1.36863e-06	2.96919e-05	Phenazine biosynthesis PhzC/PhzF protein;(source:Araport11)	protein_coding
AT3G55120	262.184	1.19009	0.228026	5.2191	1.79791e-07	5.19492e-06	Catalyzes the conversion of chalcones into flavanones. Required for the accumulation of purple anthocyanins in leaves and stems. Co-expressed with CHS.	protein_coding	TRANSPARENT TESTA 5 (TT5)
AT1G03980	99.1359	1.19124	0.309911	3.8438	0.000121142	0.00131117	Encodes a protein with phytochelatin synthase activity which binds Cd2+ and Cd-glutathione complexes with high affinity. The protein has been postulated to be involved in Cd2+ tolerance. AtPCS2 expression appears to be less than that of AtPCS1, explaining the inability of endogenous AtPCS2 to substitute for AtPCS1 in the cad1-3 mutant (AtPCS1 null).	protein_coding	PHYTOCHELATIN SYNTHASE 2 (PCS2)
AT3G02640	181.732	1.19143	0.289352	4.11757	3.82894e-05	0.000501278	transmembrane protein;(source:Araport11)	protein_coding
AT3G11650	1878.57	1.19342	0.185875	6.42052	1.35813e-10	9.97158e-09	Encodes a protein whose sequence is similar to tobacco hairpin-induced gene (HIN1) and Arabidopsis non-race specific disease resistance gene (NDR1). Expression of this gene is induced by cucumber mosaic virus and spermine. Overexpression of the gene induces the expression of PR-1 gene and shows light-dependent 'speck disease-like' symptom on leaves. The gene product is localized to the chloroplast	protein_coding	NDR1/HIN1-LIKE 2 (NHL2)
AT1G06400	1186.77	1.19444	0.22589	5.28769	1.23872e-07	3.79662e-06	small GTP-binding protein (ara-2).RabGTPase functioning in anterograde trafficking from trans-Golgi network/early endosomal compartments to the plasma membrane as well as in responses to salinity stress.	protein_coding	(ARA-2)
AT5G59390	113.642	1.19566	0.413326	2.89278	0.00381853	0.0207963	XH/XS domain-containing protein;(source:Araport11)	protein_coding
AT2G23420	971.671	1.19945	0.265208	4.52266	6.10664e-06	0.000108058	nicotinate phosphoribosyltransferase 2;(source:Araport11)	protein_coding	NICOTINATE PHOSPHORIBOSYLTRANSFERASE 2 (NAPRT2)
AT1G30320	195.774	1.1997	0.254849	4.70749	2.50783e-06	5.02e-05	Remorin family protein;(source:Araport11)	protein_coding
AT4G12740	151.522	1.20054	0.330878	3.62833	0.000285263	0.00263774	HhH-GPD base excision DNA repair family protein;(source:Araport11)	protein_coding
AT1G13380	80.2393	1.20088	0.367754	3.26545	0.00109289	0.00783702	sodium/hydrogen exchanger (DUF1218);(source:Araport11)	protein_coding
AT3G09430	132.694	1.20094	0.333869	3.59704	0.000321864	0.0028959	peptide transporter family protein;(source:Araport11)	protein_coding
AT4G17240	99.1776	1.20105	0.332152	3.61595	0.000299251	0.00274388	structural maintenance of chromosomes protein;(source:Araport11)	protein_coding
AT1G11112	583.528	1.20177	0.248429	4.83748	1.31495e-06	2.88775e-05	hypothetical protein;(source:Araport11)	protein_coding
AT2G34290	80.9889	1.20241	0.40397	2.97649	0.00291571	0.0167805	Protein kinase superfamily protein;(source:Araport11)	protein_coding
AT1G09383	72.1923	1.20303	0.398914	3.01576	0.00256338	0.015217	Natural antisense transcript overlaps with AT1G73440;(source:Araport11)	antisense_long_noncoding_rna
AT1G08300	260.859	1.20651	0.278392	4.33385	1.46525e-05	0.000226704	no vein-like protein;(source:Araport11)	protein_coding	NO VEIN-LIKE (NVL)
AT1G49330	1113.45	1.20673	0.292935	4.11944	3.79796e-05	0.000498216	hydroxyproline-rich glycoprotein family protein;(source:Araport11)	protein_coding
AT5G05510	224.778	1.2079	0.253488	4.76509	1.88767e-06	3.93056e-05	Mad3/BUB1 homology region 1;(source:Araport11)	protein_coding
AT3G17560	253.165	1.21	0.279359	4.33134	1.48202e-05	0.000229079	F-box and associated interaction domains-containing protein;(source:Araport11)	protein_coding
AT2G02820	129.935	1.21149	0.283373	4.27526	1.90918e-05	0.000279444	Encodes a putative transcription factor (MYB88), involved in stomata development, double loss of MYB88 and FLP (MYB124) activity results in a failure of guard mother cells (GMCs) to adopt the guard cell fate, thus they continue to divide resulting in abnormal stomata consisting of clusters of numerous guard cell-like cells. This phenotype is enhanced in double mutants over the single mutant flp p…	protein_coding	MYB DOMAIN PROTEIN 88 (MYB88)
AT2G40980	336.933	1.21176	0.261867	4.62739	3.70299e-06	7.03998e-05	Protein kinase superfamily protein;(source:Araport11)	protein_coding
AT2G22610	852.14	1.21278	0.166279	7.29362	3.01743e-13	3.78178e-11	Di-glucose binding protein with Kinesin motor domain-containing protein;(source:Araport11)	protein_coding
AT3G03090	290.779	1.21534	0.205719	5.90778	3.46755e-09	1.62842e-07	Encodes a vacuolar membrane-localized glucose transporter that can also transport fructose. Mutations in these gene have effects on seed germination and time to flowering.	protein_coding	VACUOLAR GLUCOSE TRANSPORTER 1 (VGT1)
AT5G11440	77.5157	1.21613	0.448743	2.71008	0.00672668	0.0319944	Interacts with PAB (poly A binding protein) in yeast two hybrid experiments. Contains PAM2 motif, a PABC interacting domain.	protein_coding	CTC-INTERACTING DOMAIN 5 (CID5)
AT5G55400	563.053	1.21675	0.23992	5.0715	3.94689e-07	1.03001e-05	Encodes a member of the fimbrin family. Different members of the fimbrin/plastin family have diverged biochemically during evolution to generate either tight actin bundles or loose networks with distinct biochemical and biophysical properties. FIM4 generates both actin bundles and branched actin filaments whereas FIM5 only generates actin bundles.	protein_coding	(ATFIM4)
AT2G44180	270.246	1.21731	0.230445	5.28242	1.27487e-07	3.87723e-06	Encodes a MAP2 like methionine aminopeptidase. In MAP1A mutant background plants show an increased sensitivity to fumagillin resulting in defects in development. Phenotype is similar to RNAi lines which knock out all MAP2/MAP1 loci.	protein_coding	METHIONINE AMINOPEPTIDASE 2A (MAP2A)
AT4G01020	235.57	1.21909	0.265881	4.58508	4.5382e-06	8.42762e-05	helicase domain-containing protein / IBR domain-containing protein / zinc finger protein-like protein;(source:Araport11)	protein_coding
AT4G02860	49.231	1.21938	0.474326	2.57076	0.0101474	0.0435108	Phenazine biosynthesis PhzC/PhzF protein;(source:Araport11)	protein_coding	D-AMINO ACID RACEMASE2 (DAAR2)
AT1G61540	646.265	1.21954	0.273537	4.45841	8.25702e-06	0.000139104	Galactose oxidase/kelch repeat superfamily protein;(source:Araport11)	protein_coding
AT2G18260	1277.68	1.22085	0.238592	5.11691	3.10583e-07	8.45274e-06	member of SYP11 Gene Family	protein_coding	SYNTAXIN OF PLANTS 112 (SYP112)
AT5G25470	231.293	1.22169	0.282783	4.32024	1.55859e-05	0.000237739	AP2/B3-like transcriptional factor family protein;(source:Araport11)	protein_coding
AT5G25820	382.674	1.22352	0.27743	4.41019	1.0328e-05	0.000167954	Exostosin family protein;(source:Araport11)	protein_coding
AT1G02690	6304.26	1.22491	0.196831	6.22316	4.87245e-10	2.91414e-08	Putative importin alpha isoform. When overexpressed can rescue the impa-4 decreased transformation susceptibility phenotype.	protein_coding	IMPORTIN ALPHA ISOFORM 6 (IMPA-6)
AT3G45850	945.078	1.2271	0.273664	4.48397	7.32663e-06	0.000125909	P-loop containing nucleoside triphosphate hydrolases superfamily protein;(source:Araport11)	protein_coding
AT4G37990	898.902	1.22942	0.192304	6.39313	1.62523e-10	1.1614e-08	Encodes an aromatic alcohol:NADP+ oxidoreductase whose mRNA levels are increased in response to treatment with a variety of phytopathogenic bacteria. Though similar to mannitol dehydrogenases, this enzyme does not have mannitol dehydrogenase activity.	protein_coding	ELICITOR-ACTIVATED GENE 3-2 (ELI3-2)
AT1G51140	45.4021	1.23083	0.473982	2.59679	0.00941007	0.0411014	Encodes a basic helix-loop-helix-type transcription factor involved in photoperiodism flowering. Binds to the E-box cis-element in the CONSTANS (CO) promoter to regulate flowering. Interacts with CFL1 and along with CFLAP2 negatively regulates cuticle development. Binds to the potassium channel gene KAT1 as a dimer. The DNA-binding capacity is inhibited in response to ABA through phosphorylation-…	protein_coding	FLOWERING BHLH 3 (FBH3)
AT1G76950	221.829	1.23319	0.251651	4.90042	9.56318e-07	2.22413e-05	Regulator of chromosome condensation (RCC1) family with FYVE zinc finger domain-containing protein;(source:Araport11)	protein_coding	(PRAF1)
AT4G07400	77.7457	1.23459	0.385024	3.20652	0.00134349	0.00922072	Encodes an F-box protein. Based on genetic analysis appears to be functionally redundant with VFB1,2,and 4. When levels of all 4 genes are reduced plants show defects in growth and reduced levels of auxin response genes.	protein_coding	VIER F-BOX PROTEINE 3 (VFB3)
AT3G04870	240.586	1.23675	0.262238	4.71613	2.40375e-06	4.8412e-05	Involved in the biosynthesis of carotenes and xanthophylls, reduces zeta-carotene to lycopene.	protein_coding	ZETA-CAROTENE DESATURASE (ZDS)
AT2G35075	54.0159	1.23721	0.430409	2.87449	0.00404684	0.0217389	hypothetical protein;(source:Araport11)	protein_coding
AT1G06650	38.0241	1.23819	0.469297	2.63839	0.00833014	0.0374914	encodes a protein whose sequence is similar to 2-oxoglutarate-dependent dioxygenase The mRNA is cell-to-cell mobile.	protein_coding
AT5G66840	74.6091	1.23909	0.351306	3.52711	0.000420118	0.00362414	SAP domain-containing protein;(source:Araport11)	protein_coding
AT1G23790	323.188	1.24142	0.312266	3.97552	7.02266e-05	0.000835458	dicer-like protein (DUF936);(source:Araport11)	protein_coding	CORTICAL MICROTUBULE DISORDERING4 (CORD4)
AT1G52540	72.1248	1.24269	0.358334	3.46796	0.000524434	0.00429971	Protein kinase superfamily protein;(source:Araport11)	protein_coding
AT5G42810	231.837	1.24446	0.247884	5.02032	5.15854e-07	1.30805e-05	Encodes an inositol tetra-/pentaphosphate 2-kinase, involved in the biosynthesis of phytic acid, a regulator of intracellular signaling, a highly abundant animal antinutrient, and a phosphate and mineral storage compound in plant seeds. Is also required for growth and modulates phosphate homeostasis at the transcriptional level.	protein_coding	INOSITOL-PENTAKISPHOSPHATE 2-KINASE 1 (IPK1)
AT4G33260	719.856	1.24495	0.222136	5.60446	2.08904e-08	7.69776e-07	Encodes a CDC20 protein that interacts with APC subunits, components of the mitochondrial checkpoint complex and mitotic cyclin substrates and is indispensable for normal plant development and fertility.	protein_coding	CELL DIVISION CYCLE 20.2 (CDC20.2)
AT1G78950	145.76	1.2456	0.277277	4.49227	7.04691e-06	0.000121856	Terpenoid cyclases family protein;(source:Araport11)	protein_coding	BETA-AMYRIN SYNTHASE (BAS)
AT4G32300	127.387	1.24704	0.449641	2.77341	0.00554724	0.0276836	S-domain-2 5;(source:Araport11)	protein_coding	S-DOMAIN-2 5 (SD2-5)
AT4G22120	413.124	1.2484	0.186623	6.68941	2.24065e-11	1.95953e-09	Calcium-permeable stretch activated cation channel.	protein_coding	CALCIUM PERMEABLE STRESS-GATED CATION CHANNEL 1 (CSC1)
AT4G20770	86.8152	1.25063	0.491478	2.54463	0.0109393	0.0460716	Pentatricopeptide repeat (PPR) superfamily protein;(source:Araport11)	protein_coding
AT5G23700	747.239	1.25201	0.255706	4.89627	9.76707e-07	2.26102e-05	coiled-coil protein;(source:Araport11)	protein_coding
AT5G01420	326.642	1.25247	0.243296	5.14794	2.63364e-07	7.30918e-06	Glutaredoxin family protein;(source:Araport11)	protein_coding
AT4G35730	687.261	1.25449	0.278769	4.50012	6.79167e-06	0.00011858	Regulator of Vps4 activity in the MVB pathway protein;(source:Araport11)	protein_coding	IST1-LIKE 3 (ISTL3)
AT2G39360	127.217	1.25462	0.304395	4.12168	3.76115e-05	0.000494578	Protein kinase superfamily protein;(source:Araport11)	protein_coding	CURVY1 (CVY1)
AT5G19290	799.774	1.25652	0.210658	5.96473	2.45033e-09	1.21449e-07	alpha/beta-Hydrolases superfamily protein;(source:Araport11)	protein_coding	(MAGL16)
AT1G06740	539.524	1.25676	0.247663	5.07447	3.88586e-07	1.01949e-05	Encodes a member of a domesticated transposable element gene family MUSTANG. Members of this family are derived from transposable elements genes but gained function in plant fitness and flower development. Known members include: AT3G04605 (MUG1), AT2G30640 (MUG2), AT1G06740 (MUG3), AT5G16505 (MUG4), AT3G06940 (MUG5), AT5G48965 (MUG6), AT3G05850 (MUG7) and AT5G34853 (MUG8).	protein_coding	MUSTANG 3 (MUG3)
AT1G43850	437.384	1.25734	0.347077	3.62267	0.000291579	0.0026873	Encodes a transcriptional co-regulator of AGAMOUS, that functions with LEUNIG to repress AG in the outer floral whorls.	protein_coding	SEUSS (SEU)
AT5G47230	86.8873	1.26021	0.378357	3.33074	0.000866144	0.00650004	encodes a member of the ERF (ethylene response factor) subfamily B-3 of ERF/AP2 transcription factor family (ATERF-5). The protein contains one AP2 domain. There are 18 members in this subfamily including ATERF-1, ATERF-2, AND ATERF-5. The mRNA is cell-to-cell mobile.	protein_coding	ETHYLENE RESPONSIVE ELEMENT BINDING FACTOR 5 (ERF5)
AT5G11510	1088.63	1.26195	0.241855	5.21782	1.81042e-07	5.22341e-06	Arabidopsis thaliana putative c-myb-like transcription factor MYB3R-4. Functions in powdery mildew induced host endoreduplication at the site of infection.	protein_coding	MYB DOMAIN PROTEIN 3R-4 (MYB3R-4)
AT3G02880	223.434	1.2621	0.256933	4.91218	9.00679e-07	2.11236e-05	Leucine-rich repeat protein kinase family protein;(source:Araport11)	protein_coding	KINASE 7 (KIN7)
AT5G13840	791.961	1.26236	0.227667	5.54475	2.94381e-08	1.05511e-06	FIZZY-related 3;(source:Araport11)	protein_coding	FIZZY-RELATED 3 (FZR3)
AT1G01440	321.123	1.26252	0.254932	4.95238	7.33119e-07	1.76352e-05	hypothetical protein (DUF3133);(source:Araport11)	protein_coding
AT1G48370	49.8939	1.26254	0.43229	2.92057	0.00349389	0.0193575	Arabidopsis thaliana metal-nicotianamine transporter YSL4	protein_coding	YELLOW STRIPE LIKE 8 (YSL8)
AT2G23530	799.118	1.26279	0.308159	4.09786	4.1699e-05	0.000538747	Zinc-finger domain of monoamine-oxidase A repressor R1;(source:Araport11)	protein_coding
AT3G27730	210.623	1.26309	0.366585	3.44556	0.000569867	0.00460315	DNA helicase required for interference-sensitive meiotic crossover events.	protein_coding	ROCK-N-ROLLERS (RCK)
AT4G00460	51.0902	1.2656	0.450325	2.81042	0.0049477	0.0254259	Encodes a member of KPP-like gene family, homolog of KPP (kinase partner protein) gene in tomato. Also a member of the RopGEF (guanine nucleotide exchange factor) family, containing the novel PRONE domain (plant-specific Rop nucleotide exchanger), which is exclusively active towards members of the Rop subfamily.	protein_coding	ROP (RHO OF PLANTS) GUANINE NUCLEOTIDE EXCHANGE FACTOR 3 (ROPGEF3)
AT2G40095	36.7873	1.26672	0.485173	2.61087	0.00903122	0.0398179	Alpha/beta hydrolase related protein;(source:Araport11)	protein_coding
AT1G53110	105.305	1.26696	0.361193	3.50771	0.000451988	0.00383849	proton pump-interactor;(source:Araport11)	protein_coding
AT5G11300	63.8544	1.26847	0.452647	2.80234	0.0050733	0.025909	mitotic-like cyclin, core cell cycle gene that is expressed only in roots (RT_PCR), portions with mitotic activity only (whole mount in situ).	protein_coding	MITOTIC-LIKE CYCLIN 3B FROM ARABIDOPSIS (CYC3B)
AT2G44590	475.23	1.26971	0.288785	4.39674	1.09888e-05	0.00017709	DYNAMIN-like 1D;(source:Araport11)	protein_coding	DYNAMIN-LIKE 1D (DL1D)
AT5G36800	710.66	1.26974	0.234579	5.41285	6.20293e-08	2.02413e-06	transmembrane protein;(source:Araport11)	protein_coding
AT4G12010	96.7925	1.275	0.336406	3.79007	0.000150608	0.00156716	Leucine-rich repeat domain (NLR) receptor. Dominant negative alleles suppress catma3 autoimmunity.	protein_coding	DOMINANT SUPRESSOR OF CAMTA3 NUMBER 1 (DSC1)
AT4G19710	2180.73	1.27568	0.447909	2.84807	0.00439852	0.0231726	Encodes a bifunctional aspartate kinase/homoserine dehydrogenase. These two activities catalyze the first and the third steps toward the synthesis of the essential amino acids threonine, isoleucine and methionine.	protein_coding	ASPARTATE KINASE-HOMOSERINE DEHYDROGENASE II (AK-HSDH II)
AT1G76540	2493.25	1.27657	0.199275	6.40604	1.49352e-10	1.08044e-08	Encodes a cyclin-dependent protein kinase involved in regulation of the G2/M transition of the mitotic cell cycle. Specifically binds to the cyclin CYCD4;1, expressed in shoot meristem, young leaves and vascular tissue during the G2/M phase. Required for proper organization of the shoot apical meristem and for hormone signaling.	protein_coding	CYCLIN-DEPENDENT KINASE B2;1 (CDKB2;1)
AT4G11080	650.378	1.28018	0.163278	7.84048	4.48823e-15	8.41095e-13	Encodes a protein containing three copies of the HMG (high mobility group)-box domain. The two Arabidopsis 3xHMG-box proteins are: AT4G11080 (3xHMG-box1) and AT4G23800 (3xHMG-box2). Interacts with mitotic and meiotic chromosomes.	protein_coding	3XHIGH MOBILITY GROUP-BOX1 (3xHMG-box1)
AT5G60150	1524.61	1.28172	0.204457	6.2689	3.63612e-10	2.28588e-08	hypothetical protein;(source:Araport11)	protein_coding
AT5G56120	989.177	1.28215	0.233124	5.49985	3.80125e-08	1.32619e-06	RNA polymerase II elongation factor;(source:Araport11)	protein_coding
AT1G48280	215.153	1.28255	0.231669	5.53612	3.09242e-08	1.10636e-06	hydroxyproline-rich glycoprotein family protein;(source:Araport11)	protein_coding	IPGA1-LIKE2 (IPGAL2)
AT3G59950	579.282	1.28418	0.273635	4.69306	2.69147e-06	5.32798e-05	Peptidase family C54 protein;(source:Araport11)	protein_coding
AT5G40840	318.226	1.28814	0.254481	5.06181	4.15295e-07	1.07665e-05	Cohesion family protein SYN2 (SYN2). Plays a role in somatic DNA double strand break damage repair.	protein_coding	(SYN2)
AT5G63950	1947.81	1.2889	0.229681	5.61171	2.00342e-08	7.43799e-07	chromatin remodeling 24;(source:Araport11)	protein_coding	CHROMATIN REMODELING 24 (CHR24)
AT4G08480	76.7786	1.29667	0.370439	3.50035	0.000464648	0.00391599	Encodes a member of the A1 subgroup of the MEKK (MAPK/ERK kinase kinase) family. MEKK is another name for Mitogen-Activated Protein Kinase Kinase Kinase (MAPKKK or MAP3K). This subgroup has four members: At4g08500 (MEKK1, also known as ARAKIN, MAP3Kb1, MAPKKK8), At4g08480 (MEKK2, also known as MAP3Kb4, MAPKKK9), At4g08470 (MEKK3, also known as MAP3Kb3, MAPKKK10) and At4g12020 (MEKK4, also known a…	protein_coding	MITOGEN-ACTIVATED PROTEIN KINASE KINASE KINASE 9 (MAPKKK9)
AT1G67220	141.836	1.29763	0.31336	4.14102	3.45768e-05	0.000459087	histone acetyltransferase of the CBP family 2;(source:Araport11)	protein_coding	HISTONE ACETYLTRANSFERASE OF THE CBP FAMILY 2 (HAC2)
AT5G42700	485.009	1.29813	0.273559	4.74536	2.0814e-06	4.28407e-05	AP2/B3-like transcriptional factor family protein;(source:Araport11)	protein_coding
AT4G37100	78.7266	1.30372	0.430363	3.02936	0.00245075	0.0146933	Pyridoxal phosphate (PLP)-dependent transferases superfamily protein;(source:Araport11)	protein_coding
AT5G01520	76.4679	1.30417	0.384834	3.38892	0.000701689	0.00547467	Encodes a cytosolic RING-type E3 ubiquitin (Ub) ligase that is critical for ABA and high salinity responses during germination. AtAIRP2 and SDIR1 likely play a combinatory role in ABA signaling and the response to high salt in Arabidopsis.	protein_coding	ABA INSENSITIVE RING PROTEIN 2 (AIRP2)
AT4G36550	209.518	1.30496	0.325904	4.00412	6.22495e-05	0.000753401	ARM repeat superfamily protein;(source:Araport11)	protein_coding
AT3G47650	34.4269	1.30541	0.515391	2.53286	0.0113135	0.0471642	DnaJ/Hsp40 cysteine-rich domain superfamily protein;(source:Araport11)	protein_coding	BUNDLE SHEATH DEFECTIVE 2 (BDS2)
AT3G09790	89.4987	1.30846	0.386126	3.38868	0.000702299	0.00547509	encodes a ubiquitin-like protein that contains tandem repeats of the ubiquitin coding region, but at least one repeat per gene encodes a protein with amino acid substitutions.	protein_coding	UBIQUITIN 8 (UBQ8)
AT1G02730	1117.37	1.30881	0.201619	6.49151	8.49819e-11	6.53199e-09	Encodes a gene similar to cellulose synthase. Knock-out mutant has reduced growth, reduced xylan level and reduced xylan synthase activity in stems.It's expression is cell cycle dependent and it appears to function in cell plate formation.	protein_coding	CELLULOSE SYNTHASE-LIKE D5 (CSLD5)
AT3G48390	103.533	1.30915	0.313691	4.17339	3.00105e-05	0.000409229	MA3 domain-containing protein;(source:Araport11)	protein_coding	MA3 DOMAIN-CONTAINING TRANSLATION REGULATORY FACTOR 4 (MRF4)
AT5G23910	887.47	1.31093	0.225661	5.80926	6.27483e-09	2.73769e-07	ATP binding microtubule motor family protein;(source:Araport11)	protein_coding
AT1G48605	185.682	1.32018	0.355596	3.71258	0.000205156	0.00201842	Encodes a protein similar to yeast HAL3, which regulates the cell cycle and tolerance to salt stress through inhibition of the PPZ1 type-1 protein phosphatase. AtHAL3b mRNA levels are induced by salt stress. HAL3B presumably encodes for phosphopantothenoylcysteine decarboxylase being involved in Coenzyme A biosynthesis as indicated by functional complementation of a double mutant hal3 aaBb.	protein_coding	(ATHAL3B)
AT1G11220	326.198	1.32713	0.213505	6.2159	5.10305e-10	3.02536e-08	cotton fiber, putative (DUF761);(source:Araport11)	protein_coding
AT5G61180	424.94	1.32744	0.204523	6.49042	8.55976e-11	6.55371e-09	Putative endonuclease or glycosyl hydrolase;(source:Araport11)	protein_coding
AT5G41060	147.143	1.32796	0.308392	4.30607	1.66178e-05	0.000249419	DHHC-type zinc finger family protein;(source:Araport11)	protein_coding
AT2G02480	192.236	1.33014	0.25255	5.26685	1.38786e-07	4.16931e-06	STICHEL mutant shows trichomes with fewer than normal branches.	protein_coding	STICHEL (STI)
AT5G62710	144.902	1.33102	0.318108	4.18419	2.86189e-05	0.000393405	Leucine-rich repeat protein kinase family protein;(source:Araport11)	protein_coding
AT2G47920	418.726	1.33104	0.273488	4.8669	1.13361e-06	2.54636e-05	Kinase interacting (KIP1-like) family protein;(source:Araport11)	protein_coding	NETWORKED 3C (NET3C)
AT5G36710	602.026	1.33513	0.224979	5.93448	2.94784e-09	1.42168e-07	transmembrane protein;(source:Araport11)	protein_coding
AT1G66040	331.728	1.33623	0.350261	3.81495	0.00013621	0.0014433	predicted to encode a protein with an N-terminal PHD domain and two RING domains surrounding an SRA domain. Attempts to isolate ORTH4/VIM4 cDNA through RT-PCR were unsuccessful and analysis of the expression of this gene is difficult since it shares 99% nucleotide identity with ORTH5/VIM2.	protein_coding	VARIANT IN METHYLATION 4 (VIM4)
AT1G35780	2074.44	1.33694	0.243395	5.49289	3.95403e-08	1.37462e-06	N-lysine methyltransferase;(source:Araport11)	protein_coding
AT1G02220	143.981	1.3374	0.42451	3.15045	0.00163017	0.0106816	NAC domain containing protein 3;(source:Araport11)	protein_coding	NAC DOMAIN CONTAINING PROTEIN 3 (NAC003)
AT3G55060	1145.3	1.33783	0.221299	6.04534	1.49099e-09	7.70029e-08	CAP-gly domain linker;(source:Araport11)	protein_coding
AT4G15460	65.2091	1.33788	0.459239	2.91326	0.00357681	0.0197533	glycine-rich protein;(source:Araport11)	protein_coding
AT2G36330	69.822	1.3381	0.384006	3.48459	0.000492887	0.00411304	Uncharacterized protein family (UPF0497);(source:Araport11)	protein_coding	CASP-LIKE PROTEIN 4A3 (CASPL4A3)
AT4G15830	612.934	1.33868	0.212944	6.28656	3.24577e-10	2.0736e-08	ARM repeat superfamily protein;(source:Araport11)	protein_coding
AT4G30340	269.093	1.33903	0.214743	6.23552	4.50268e-10	2.74301e-08	encodes a diacylglycerol kinase. Applying a specific diacylglycerol kinase inhibitor to the growth media resulted in reduced root elongation and plant growth. Gene is expressed throughout the plant but is strongest in flowers and young seedlings.	protein_coding	DIACYLGLYCEROL KINASE 7 (DGK7)
AT4G26660	72.2528	1.33906	0.46197	2.89859	0.00374849	0.0205057	kinesin-like protein;(source:Araport11)	protein_coding
AT1G50240	1016.38	1.33963	0.258091	5.19054	2.09685e-07	5.95379e-06	The FUSED (FU) gene belongs to Ser/Thr protein kinase family and has a key role in the hedgehog signaling pathway known to control cell proliferation and patterning in fruit flies and humans . Arabidopsis thaliana genome has a single Fu gene that is involved in male meiosis cytokinesis. Cytokinesis-defective mutants, named two-in-one (tio), result from mutations in Arabidopsis Fu. Phenotypic anal…	protein_coding	FUSED (FU)
AT5G35370	98.7464	1.33987	0.306615	4.36988	1.24314e-05	0.000196951	S-locus lectin protein kinase family protein;(source:Araport11)	protein_coding
AT3G15358	85.8601	1.34157	0.334283	4.01327	5.98824e-05	0.000729601	transmembrane protein;(source:Araport11)	protein_coding
AT5G14130	368.209	1.34449	0.196387	6.84614	7.58683e-12	7.21189e-10	Peroxidase superfamily protein;(source:Araport11)	protein_coding
AT5G47160	146.966	1.34587	0.356226	3.77813	0.000158009	0.00162867	YDG/SRA domain-containing protein;(source:Araport11)	protein_coding
AT1G72010	35.3212	1.34774	0.491995	2.73933	0.00615641	0.0299851	TCP family transcription factor;(source:Araport11)	protein_coding	TCP DOMAIN PROTEIN 22 (TCP22)
AT2G04810	270.813	1.3481	0.316604	4.25799	2.0627e-05	0.000298001	F-box only protein (DUF295);(source:Araport11)	protein_coding	F-BOX/DUF295 BRASSICEAE-SPECIFIC 9 (ATFDB9)
AT3G25980	1232.79	1.34866	0.192805	6.99493	2.65383e-12	2.69172e-10	Encodes MAD2 (MITOTIC ARREST-DEFICIENT 2). May have the spindle assembly checkpoint protein functions conserved from yeast to humans.	protein_coding	MITOTIC ARREST-DEFICIENT 2 (MAD2)
AT1G60440	128.469	1.35019	0.325844	4.14366	3.41809e-05	0.0004552	The gene AT1G60440 encodes pantothenate kinase 1. Its molecular function was shown to phosphorylate pantothenate to form 4?-phosphopantothenate.	protein_coding	PANTOTHENATE KINASE 1 (PANK1)
AT3G57860	1431.87	1.3527	0.233505	5.79302	6.91329e-09	2.97015e-07	Encodes a protein that controls entry into the second meiotic division. Negatively regulates the Anaphase-Promoting Complex/Cyclosome.	protein_coding	UV-B-INSENSITIVE 4-LIKE (UVI4-LIKE)
AT1G67150	79.3635	1.35571	0.474857	2.85499	0.00430385	0.0228082	transmembrane protein, putative (DUF247);(source:Araport11)	protein_coding
AT4G18570	40.2632	1.35731	0.470318	2.88595	0.00390233	0.0211416	Microtubule associated protein involved in cortical microtubule organization.	protein_coding	INCREASED PETAL GROWTH ANISOTROPY 1 (IPGA1)
AT3G55660	302.293	1.3577	0.259262	5.2368	1.63382e-07	4.7863e-06	Encodes a member of KPP-like gene family, homolog of KPP (kinase partner protein) gene in tomato. Also a member of the RopGEF (guanine nucleotide exchange factor) family, containing the novel PRONE domain (plant-specific Rop nucleotide exchanger), which is exclusively active towards members of the Rop subfamily.	protein_coding	ROP (RHO OF PLANTS) GUANINE NUCLEOTIDE EXCHANGE FACTOR 6 (ROPGEF6)
AT5G44560	705.78	1.35826	0.229068	5.92952	3.0382e-09	1.45457e-07	SNF7 family protein;(source:Araport11)	protein_coding	(VPS2.2)
AT1G77580	185.283	1.36145	0.476413	2.85771	0.00426709	0.0226806	filament-like protein (DUF869);(source:Araport11)	protein_coding	VESICLE TETHERING 3 (VETH3)
AT4G14150	465.404	1.36155	0.265163	5.13475	2.82523e-07	7.75343e-06	Microtubule motor kinesin PAKRP1/Kinesin-12A. Together with PAKRP1L/Kinesin-12B, serve as linkers of the plus ends of antiparallel microtubules in the phragmoplast.	protein_coding	PHRAGMOPLAST-ASSOCIATED KINESIN-RELATED PROTEIN 1 (PAKRP1)
AT1G45207	120.864	1.36321	0.362434	3.76126	0.000169062	0.00172453	Remorin family protein;(source:Araport11)	protein_coding
AT1G73050	58.7849	1.36325	0.458028	2.97635	0.00291706	0.0167833	Glucose-methanol-choline (GMC) oxidoreductase family protein;(source:Araport11)	protein_coding
AT2G26270	370.076	1.36375	0.214534	6.35681	2.05987e-10	1.42718e-08	BRCT domain DNA repair protein;(source:Araport11)	protein_coding
AT1G03780	783.32	1.36672	0.217452	6.28518	3.27484e-10	2.08541e-08	Homolog of vertebrate TPX2. Protein has three domains involved in nuclear targeting, one in nuclear export and two in microtubule binding. Involved in mitotic spindle assembly during late prophase and early prometaphase.	protein_coding	TARGETING PROTEIN FOR XKLP2 (TPX2)
AT2G38160	55.4966	1.36819	0.466091	2.93546	0.00333053	0.0186398	hypothetical protein;(source:Araport11)	protein_coding	BASIC PROLINE-RICH PROTEIN4 (BPP4)
AT1G18370	932.168	1.3705	0.227686	6.01924	1.75242e-09	8.86436e-08	Encodes a kinesin HINKEL. Required for cytokinesis in pollen. Mutant has cytokinesis defects; seedling lethal.	protein_coding	HINKEL (HIK)
AT4G02800	756.049	1.37074	0.239231	5.72977	1.0057e-08	4.08023e-07	GRIP/coiled-coil protein;(source:Araport11)	protein_coding	(MADA1)
AT5G44760	33.392	1.37503	0.519953	2.64452	0.00818061	0.0370688	C2 domain-containing protein;(source:Araport11)	protein_coding
AT1G23170	370.685	1.37918	0.313251	4.4028	1.06864e-05	0.000172683	transmembrane protein (Protein of unknown function DUF2359, transmembrane);(source:Araport11)	protein_coding
AT1G17240	86.4652	1.38058	0.385827	3.57824	0.000345916	0.00308269	Encodes a CLAVATA2 (CLV2)-related gene. Complements the clv2 mutant when expressed under the control of the CLV2 promoter.	protein_coding	RECEPTOR LIKE PROTEIN 2 (RLP2)
AT1G08560	1110.25	1.38711	0.242337	5.72389	1.0411e-08	4.19788e-07	member of SYP11 syntaxin Gene Family	protein_coding	SYNTAXIN OF PLANTS 111 (SYP111)
AT3G01710	255.306	1.38803	0.240274	5.77685	7.61108e-09	3.20692e-07	TPX2 (targeting protein for Xklp2) protein family;(source:Araport11)	protein_coding
AT1G61450	301.209	1.38869	0.295403	4.701	2.5889e-06	5.14563e-05	CAP-gly domain linker;(source:Araport11)	protein_coding
AT4G17490	134.971	1.39063	0.321128	4.33044	1.48811e-05	0.000229659	Encodes a member of the ERF (ethylene response factor) subfamily B-3 of ERF/AP2 transcription factor family (ATERF-6). The protein contains one AP2 domain. There are 18 members in this subfamily including ATERF-1, ATERF-2, AND ATERF-5. It is involved in the response to reactive oxygen species and light stress.	protein_coding	ETHYLENE RESPONSIVE ELEMENT BINDING FACTOR 6 (ERF6)
AT1G49870	673.299	1.39276	0.285765	4.8738	1.09474e-06	2.47885e-05	myosin-2 heavy chain-like protein;(source:Araport11)	protein_coding
AT2G37730	275.543	1.39297	0.345289	4.03421	5.47862e-05	0.000678005	glycosyltransferase (DUF604);(source:Araport11)	protein_coding
AT3G23890	2531.24	1.39783	0.175671	7.95704	1.76197e-15	3.64951e-13	Encodes a topoisomerase II that is highly expressed in young seedlings. The protein is localized in the nucleus and gene expression levels are increased in proliferative tissues.	protein_coding	TOPOISOMERASE II (TOPII)
AT4G24610	787.88	1.39862	0.229046	6.1063	1.01969e-09	5.47304e-08	pesticidal crystal cry8Ba protein;(source:Araport11)	protein_coding
AT1G27060	162.385	1.39863	0.434806	3.21668	0.00129682	0.00898186	Regulator of chromosome condensation (RCC1) family protein;(source:Araport11)	protein_coding	SENSITIVE TO ABA 1 (SAB1)
AT5G56580	568.434	1.40207	0.287104	4.8835	1.04219e-06	2.37626e-05	Encodes a member of the MAP Kinase Kinase family of proteins. It can phosphorylate MPK12 in vitro and it can be dephosphorylated by MKP2 in vitro.	protein_coding	MAP KINASE KINASE 6 (MKK6)
AT1G16630	1001.21	1.4021	0.215134	6.51733	7.15699e-11	5.61068e-09	transmembrane protein;(source:Araport11)	protein_coding
AT1G72590	151.13	1.4036	0.29231	4.80175	1.57283e-06	3.34218e-05	Encodes a polyphenol reductase.	protein_coding	POLYPRENOL REDUCTASE 1 (PPRD1)
AT1G76740	487.613	1.41045	0.239481	5.88962	3.87086e-09	1.78796e-07	hypothetical protein;(source:Araport11)	protein_coding
AT5G14700	365.077	1.41071	0.274297	5.14299	2.70407e-07	7.48354e-06	NAD(P)-binding Rossmann-fold superfamily protein;(source:Araport11)	protein_coding
AT5G07300	78.7407	1.41073	0.384378	3.67015	0.000242406	0.00232221	Encodes a copine-like protein, which is a member of a newly identified class of calcium-dependent, phospholipid binding proteins that are present in a wide range of organisms.	protein_coding	BONZAI 2 (BON2)
AT2G19910	547.743	1.41128	0.283737	4.97392	6.56122e-07	1.61381e-05	RNA-dependent RNA polymerase family protein;(source:Araport11)	protein_coding
AT3G22180	278.696	1.41219	0.236547	5.97003	2.37208e-09	1.18165e-07	DHHC-type zinc finger family protein;(source:Araport11)	protein_coding
AT4G16955	51.667	1.41743	0.534287	2.65295	0.00797928	0.0363782	hypothetical protein;(source:Araport11)	protein_coding
AT1G16920	210.381	1.42025	0.255592	5.55672	2.74892e-08	9.9614e-07	small GTP-binding protein (Rab11)similar to YPT3/RAB11 proteins in yeast and mammals, respectively. YPT3/RAB11 is involved in intracellular protein trafficking.	protein_coding	RAB GTPASE HOMOLOG A1B (RABA1b)
AT3G20150	2649.76	1.42099	0.241668	5.87992	4.10471e-09	1.88271e-07	Kinesin motor family protein;(source:Araport11)	protein_coding
AT1G65810	102.409	1.4221	0.304069	4.67689	2.91259e-06	5.70813e-05	P-loop containing nucleoside triphosphate hydrolases superfamily protein;(source:Araport11)	protein_coding
AT5G45750	1228.51	1.43012	0.228765	6.25148	4.06578e-10	2.50791e-08	RAB GTPase homolog A1C;(source:Araport11)	protein_coding	RAB GTPASE HOMOLOG A1C (RABA1c)
AT3G45570	66.2223	1.43147	0.389014	3.67975	0.000233464	0.00225079	RING/U-box protein with C6HC-type zinc finger domain-containing protein;(source:Araport11)	protein_coding	RING FINGER ABA-RELATED 2 (RFA2)
AT1G20090	404.279	1.43333	0.284167	5.04398	4.55951e-07	1.17125e-05	Member of the Rho GTPase family. Functions to organize the microtubular cytoskeleton in combination with RIC1 and RIC4. These interactions affect pavement cell morphogenesis and pollen tube growth. ROP2 expression is stimulated by brassinosteroid treatment. Inhibit light-induced stomatal opening. The mRNA is cell-to-cell mobile.	protein_coding	RHO-RELATED PROTEIN FROM PLANTS 2 (ROP2)
AT4G27660	633.005	1.43377	0.253328	5.65974	1.516e-08	5.83762e-07	hypothetical protein;(source:Araport11)	protein_coding
AT5G48460	514.591	1.43494	0.296126	4.84571	1.26158e-06	2.79237e-05	Encodes a member of the fimbrin family. Different members of the fimbrin/plastin family have diverged biochemically during evolution to generate either tight actin bundles or loose networks with distinct biochemical and biophysical properties. FIM4 generates both actin bundles and branched actin filaments whereas FIM5 only generates actin bundles.	protein_coding	(ATFIM2)
AT2G28080	483.862	1.43495	0.263661	5.44241	5.25651e-08	1.75309e-06	UDP-Glycosyltransferase superfamily protein;(source:Araport11)	protein_coding
AT1G23330	409.913	1.43751	0.259226	5.5454	2.93291e-08	1.05312e-06	alpha/beta-Hydrolases superfamily protein;(source:Araport11)	protein_coding
AT1G62180	342.683	1.44411	0.267496	5.39862	6.71544e-08	2.17693e-06	encodes a adenosine 5'-phosphosulfate reductase, involved in sulfate assimilation. Is a major effect locus for natural variation of shoot sulfate content in Arabidopsis.	protein_coding	5'ADENYLYLPHOSPHOSULFATE REDUCTASE 2 (APR2)
AT3G51280	1542.22	1.44938	0.235575	6.15253	7.62566e-10	4.28715e-08	Tetratricopeptide repeat (TPR)-like superfamily protein;(source:Araport11)	protein_coding
AT4G17000	234.847	1.44987	0.255688	5.67048	1.42398e-08	5.54053e-07	neurofilament heavy protein;(source:Araport11)	protein_coding
AT1G44110	441.415	1.45377	0.264098	5.50464	3.69914e-08	1.29516e-06	Cyclin A1;(source:Araport11)	protein_coding	CYCLIN A1;1 (CYCA1;1)
AT2G33400	250.523	1.45522	0.343808	4.23266	2.30943e-05	0.000326456	FK506-binding nuclear-like protein;(source:Araport11)	protein_coding
AT1G72250	1112.7	1.45524	0.234143	6.21519	5.1263e-10	3.02914e-08	Di-glucose binding protein with Kinesin motor domain-containing protein;(source:Araport11)	protein_coding
AT1G80370	2784.46	1.45615	0.242062	6.01561	1.79209e-09	9.04179e-08	Encodes a A2-type cyclin. Contributes to the fine-tuning of local proliferation during plant development.	protein_coding	CYCLIN A2;4 (CYCA2;4)
AT1G26540	118.989	1.45731	0.351503	4.14594	3.38419e-05	0.000451769	Agenet domain-containing protein;(source:Araport11)	protein_coding
AT1G53550	47.1175	1.46535	0.566116	2.58843	0.00964132	0.0418145	F-box family protein;(source:Araport11)	protein_coding
AT1G35580	526.647	1.46837	0.250697	5.85713	4.70927e-09	2.12533e-07	CINV1 / A/N-InvG is an alkaline/neutral invertase that breaks sucrose down into fructose and glucose (GH100). The exact localization of CINV1 remains under investigation but there is evidence that fluorescently-tagged CINV1 localizes to the cytoplasm. atinvg mutants have reduced root growth, reduced invertase activity, and increased expression of antioxidant genes under basal conditions. The leve…	protein_coding	CYTOSOLIC INVERTASE 1 (CINV1)
AT1G53270	111.035	1.48886	0.382821	3.88917	0.000100586	0.00112714	ABC-2 type transporter family protein;(source:Araport11)	protein_coding	ATP-BINDING CASSETTE G10 (ABCG10)
AT1G02290	73.3802	1.49116	0.375237	3.97392	7.0698e-05	0.000840051	hypothetical protein;(source:Araport11)	protein_coding
AT3G26030	633.325	1.49167	0.274173	5.44061	5.30977e-08	1.76786e-06	protein phosphatase 2A regulatory subunit isoform B' delta The mRNA is cell-to-cell mobile.	protein_coding	SERINE/THREONINE PROTEIN PHOSPHATASE 2A 55 KDA REGULATORY SUBUNIT B PRIME DELTA (ATB' DELTA)
AT2G20610	81.075	1.49296	0.343574	4.34538	1.39037e-05	0.000217474	Confers auxin overproduction. Mutants have an over-proliferation of lateral roots. Encodes a C-S lyase involved in converting S-alkylthiohydroximate to thiohydroximate in glucosinolate biosynthesis.	protein_coding	SUPERROOT 1 (SUR1)
AT5G17160	2434.74	1.4935	0.248349	6.01372	1.81316e-09	9.12469e-08	aspartic/glutamic acid-rich protein;(source:Araport11)	protein_coding
AT4G23800	3590.82	1.49478	0.231328	6.46173	1.03512e-10	7.77404e-09	Encodes a protein containing three copies of the HMG (high mobility group)-box domain. The two Arabidopsis 3xHMG-box proteins are: AT4G11080 (3xHMG-box1) and AT4G23800 (3xHMG-box2). Interacts with mitotic and meiotic chromosomes.	protein_coding	3XHIGH MOBILITY GROUP-BOX2 (3xHMG-box2)
AT5G51600	909.839	1.49737	0.214635	6.97638	3.02879e-12	3.04068e-10	Mutant has defective roots. Essential for giant cell ontogenesis. Role in organizing the mitotic microtubule array during both early and late mitosis in all plant organs.	protein_coding	PLEIADE (PLE)
AT1G10040	31.4788	1.50361	0.593569	2.53318	0.0113034	0.0471407	alpha/beta-Hydrolases superfamily protein;(source:Araport11)	protein_coding
AT3G05770	224.609	1.50594	0.288443	5.22094	1.78014e-07	5.15874e-06	hypothetical protein;(source:Araport11)	protein_coding
AT1G34300	158.233	1.51502	0.391984	3.86502	0.000111081	0.00121972	lectin protein kinase family protein;(source:Araport11)	protein_coding
AT2G05850	67.4714	1.51966	0.498182	3.05041	0.00228529	0.013849	serine carboxypeptidase-like 38;(source:Araport11)	protein_coding	SERINE CARBOXYPEPTIDASE-LIKE 38 (scpl38)
AT2G39880	422.017	1.52126	0.263291	5.77785	7.56595e-09	3.19506e-07	Encodes a putative transcription factor (MYB25).	protein_coding	MYB DOMAIN PROTEIN 25 (MYB25)
AT3G43210	939.973	1.52866	0.269732	5.66733	1.45037e-08	5.6179e-07	Encodes a kinesin TETRASPORE. Required for cytokinesis in pollen. In mutants, all four microspore nuclei remain within the same cytoplasm after meiosis.	protein_coding	TETRASPORE (TES)
AT4G37490	2730.47	1.52941	0.259343	5.89723	3.69656e-09	1.72363e-07	Cyclin-dependent protein kinase CYCB1;1. Functions as an effector of growth control at G2/M. Regulated by TCP20.	protein_coding	CYCLIN B1;1 (CYCB1;1)
AT1G72670	210.427	1.52955	0.372898	4.10179	4.09957e-05	0.000531756	Member of IQ67 (CaM binding) domain containing family.	protein_coding	IQ-DOMAIN 8 (iqd8)
AT2G33793	161.789	1.53182	0.308405	4.96691	6.80286e-07	1.66286e-05	Encodes a protein component of the pre-synaptic chromosome axis. Mutants show quantitative defects in meiotic recombination. Interacts with ASY1/ASY3.	protein_coding	ASYNAPTIC4 (ASY4)
AT3G60840	2463.09	1.5321	0.243507	6.2918	3.13808e-10	2.03119e-08	Encodes MAP65-4, a non-motor microtubule associated protein (MAP) that belongs to the evolutionarily conserved MAP65 family. MAP65-4 specifically associates with the forming mitotic spindle during prophase and with the kinetochore fibers from prometaphase to the end of anaphase. MAP65-4 cross-links microtubules and promotes microtubule bundle elongation.	protein_coding	MICROTUBULE-ASSOCIATED PROTEIN 65-4 (MAP65-4)
AT4G05520	1070.92	1.53338	0.247514	6.19514	5.82325e-10	3.38006e-08	Encodes AtEHD2, one of the Arabidopsis Eps15 homology domain proteins involved in endocytosis (AtEHD1, At3g20290).	protein_coding	EPS15 HOMOLOGY DOMAIN 2 (EHD2)
AT4G01730	709.174	1.53529	0.276633	5.5499	2.85831e-08	1.03016e-06	DHHC-type zinc finger family protein;(source:Araport11)	protein_coding
AT4G37110	718.016	1.53888	0.241601	6.36951	1.89635e-10	1.33266e-08	Zinc-finger domain of monoamine-oxidase A repressor R1;(source:Araport11)	protein_coding
AT2G26760	1845.91	1.53911	0.247025	6.23059	4.6469e-10	2.82213e-08	Cyclin B1;(source:Araport11)	protein_coding	CYCLIN B1;4 (CYCB1;4)
AT2G01818	360.271	1.54192	0.298922	5.15827	2.49248e-07	6.95668e-06	PLATZ transcription factor family protein;(source:Araport11)	protein_coding
AT1G20930	1412.88	1.54302	0.195963	7.87407	3.43286e-15	6.55809e-13	Cyclin-dependent kinase, expressed in flowers and suspension cell culture, expression peaks during M phase in synchronized cultures. Required for proper organization of the shoot apical meristem and for hormone signaling. Expressed in the shoot apical meristem. Involved in regulation of the G2/M transition of the mitotic cell cycle.	protein_coding	CYCLIN-DEPENDENT KINASE B2;2 (CDKB2;2)
AT2G16270	2230.4	1.54617	0.427565	3.61622	0.000298937	0.00274227	transmembrane protein;(source:Araport11)	protein_coding
AT2G29550	7639.81	1.54619	0.24493	6.31278	2.74061e-10	1.81572e-08	Encodes a beta-tubulin that is expressed in leaves, roots and flowers.	protein_coding	TUBULIN BETA-7 CHAIN (TUB7)
AT4G33290	333.665	1.54734	0.360155	4.29632	1.73658e-05	0.000258281	F-box and associated interaction domains-containing protein;(source:Araport11)	protein_coding
AT1G08140	64.5826	1.55035	0.573972	2.7011	0.00691107	0.0326348	member of Putative Na+/H+ antiporter family	protein_coding	CATION/H+ EXCHANGER 6A (CHX6A)
AT4G01883	30.474	1.55626	0.534119	2.91369	0.0035718	0.0197311	Polyketide cyclase / dehydrase and lipid transport protein;(source:Araport11)	protein_coding	(MLBP1)
AT5G17000	365.239	1.5587	0.213018	7.31721	2.53178e-13	3.23493e-11	Zinc-binding dehydrogenase family protein;(source:Araport11)	protein_coding
AT3G06435	51.095	1.55985	0.423658	3.68186	0.000231534	0.00223547	Expressed protein;(source:Araport11)	protein_coding
AT2G25420	117.512	1.56718	0.4077	3.84394	0.000121073	0.00131115	transducin family protein / WD-40 repeat family protein;(source:Araport11)	protein_coding
AT5G20390	101.32	1.56818	0.46458	3.37547	0.000736901	0.00567071	Glycosyl hydrolase superfamily protein;(source:Araport11)	protein_coding
AT1G51570	376.441	1.56995	0.187971	8.3521	6.70616e-17	1.85855e-14	Required for maintenance of inflorescence and shoot SAMs and normal development of the derived vascular cambium, functions in the SAM to promote continuous organogenesis, affects SAM development through STM, where it affects intracellular localization of STM in SAM cells in the peripheral region and prevents STM localization toward the cell wall of SAM cells in the peripheral region.	protein_coding	MULTIPLE C2 DOMAIN AND TRANSMEMBRANE REGION PROTEIN 4 (MCTP4)
AT1G67820	572.58	1.57131	0.276551	5.6818	1.33284e-08	5.24527e-07	Protein phosphatase 2C family protein;(source:Araport11)	protein_coding
AT2G20590	355.31	1.57853	0.242911	6.49842	8.11691e-11	6.26339e-09	Reticulon family protein;(source:Araport11)	protein_coding	RETICULON 17 (RTN17)
AT3G03130	1674.6	1.58249	0.222476	7.11311	1.13457e-12	1.26847e-10	lisH domain-like protein;(source:Araport11)	protein_coding
AT4G21270	575.293	1.59042	0.204168	7.78974	6.71477e-15	1.20115e-12	Encodes a kinesin-like motor protein heavy chain. Loss of function mutations have reduced fertility and are defective in spindle formation in male meiosis.	protein_coding	KINESIN 1 (ATK1)
AT4G21820	727.926	1.59781	0.273634	5.83922	5.24452e-09	2.32949e-07	binding / calmodulin binding protein;(source:Araport11)	protein_coding
AT1G77630	289.203	1.59965	0.237564	6.73357	1.65556e-11	1.47404e-09	Encodes a lysin-motif protein mediating bacterial peptidoglycan sensing and immunity to bacterial infection. Induction of chitin-responsive genes by chitin treatment is not blocked in the mutant. It contains a C-terminal GPI anchor signal and is an ortholog of OsLYP4 and OsLYP6.	protein_coding	LYSIN-MOTIF (LYSM) DOMAIN PROTEIN 3 (LYM3)
AT3G11920	595.037	1.60061	0.323158	4.95303	7.30662e-07	1.75976e-05	glutaredoxin-like protein;(source:Araport11)	protein_coding
AT4G16700	114.866	1.60317	0.357803	4.48061	7.44309e-06	0.000127576	Encodes a mitochondrial phosphatidylserine decarboxylase. Expressed mainly in roots and flowers.	protein_coding	PHOSPHATIDYLSERINE DECARBOXYLASE 1 (PSD1)
AT5G01660	223.328	1.60594	0.342746	4.68551	2.79262e-06	5.51157e-05	influenza virus NS1A-binding protein;(source:Araport11)	protein_coding
AT5G67270	944.042	1.60641	0.217975	7.36972	1.70986e-13	2.32033e-11	encodes a homolog of animal microtubule-end-binding protein. There are two other members of this family. EB1 forms foci at regions where the minus ends of microtubules are gathered during mitosis and early cytokinesis.	protein_coding	END BINDING PROTEIN 1C (EB1C)
AT1G59540	1410.79	1.61848	0.45929	3.52387	0.000425301	0.00365762	Encodes a kinesin-like protein.	protein_coding	(ZCF125)
AT1G16330	863.404	1.61853	0.264932	6.10921	1.00126e-09	5.41256e-08	core cell cycle genes	protein_coding	CYCLIN B3;1 (CYCB3;1)
AT5G28160	37.4971	1.62486	0.551697	2.9452	0.00322749	0.0182018	Galactose oxidase/kelch repeat superfamily protein;(source:Araport11)	protein_coding
AT1G34355	2603.97	1.6299	0.1755	9.28721	1.58392e-20	8.50547e-18	Encodes PS1 (Parallel Spindle 1). Mutations in PS1 lead to diploid male spores, diploid pollen grains, and spontaneous triploid plants in the next generation. Female meiosis is not affected in the mutants.	protein_coding	PARALLEL SPINDLE 1 (PS1)
AT5G48310	633.834	1.63583	0.254727	6.42189	1.34595e-10	9.91919e-09	Protein of unknown function that may be involved in stress response. Strongly expressed in vascular tissues.Mutants are ABA- insensitive.	protein_coding	RESPONSIVENESS TO ABA SALT AND DROUGHT 1 (RASD1)
AT5G15120	63.8342	1.63599	0.394728	4.14461	3.40399e-05	0.000454103	2-aminoethanethiol dioxygenase, putative (DUF1637);(source:Araport11)	protein_coding	PLANT CYSTEINE OXIDASE 1 (PCO1)
AT1G15510	74.2682	1.63926	0.377761	4.33941	1.42866e-05	0.0002228	Encodes a pentatricopeptide repeat protein required for chloroplast transcript accD RNA editing and early chloroplast biogenesis.	protein_coding	EARLY CHLOROPLAST BIOGENESIS2 (ECB2)
AT4G13370	1081.23	1.64211	0.219856	7.46904	8.07831e-14	1.21341e-11	Member of a novel, plant specific family of microtubule associated proteins.	protein_coding	CORTICAL MICROTUBULE DISORDERING3 (CORD3)
AT1G67035	150.177	1.64262	0.350624	4.68486	2.80151e-06	5.52358e-05	homeobox Hox-B3-like protein;(source:Araport11)	protein_coding
AT1G80540	38.4842	1.64754	0.476616	3.45674	0.000546744	0.00445293	envelope glycoprotein B;(source:Araport11)	protein_coding
AT3G09920	63.7323	1.64822	0.379972	4.33773	1.43959e-05	0.00022408	phosphatidyl inositol monophosphate 5 kinase;(source:Araport11)	protein_coding	PHOSPHATIDYL INOSITOL MONOPHOSPHATE 5 KINASE (PIP5K9)
AT3G60190	249.774	1.64843	0.263459	6.25687	3.92789e-10	2.43814e-08	At3g60190 encodes Arabidopsis dynamin-related protein 1E, DRP1E, also known as EDR3, ADL4 and ADL1E, which is 624 amino acid residues long, has a predicted mass of 69.8 kDa and a pI of 7.5. Dynamin-related protein 1E belongs to a plant-specific subclass of dynamin-related proteins (DRP1), consisting of five members in Arabidopsis (A, B, C, D, E). This class is characterized by having an N-termina…	protein_coding	DYNAMIN-LIKE 1E (DL1E)
AT3G12460	196.623	1.65293	0.381981	4.32725	1.50984e-05	0.000232177	Polynucleotidyl transferase, ribonuclease H-like superfamily protein;(source:Araport11)	protein_coding
AT5G05340	24.5439	1.65406	0.607754	2.7216	0.00649672	0.0311795	Encodes a protein with sequence similarity to peroxidases that is involved in lignin biosynthesis. Loss of function mutations show abnormal development of xylem fibers and reduced levels of lignin biosynthetic enxymes.	protein_coding	PEROXIDASE 52 (PRX52)
AT2G07170	740.055	1.65565	0.263271	6.28877	3.19986e-10	2.05111e-08	ARM repeat superfamily protein;(source:Araport11)	protein_coding
AT2G44190	331.314	1.65645	0.257408	6.4351	1.23395e-10	9.1624e-09	Encodes a novel microtubule binding protein that preferentially associates with nuclear microtubules during mitosis and is essential during the mitotic and cytokinetic stages that generate the endosperm and embryo.	protein_coding	ENDOSPERM DEFECTIVE 1 (EDE1)
AT3G15340	40.9394	1.66085	0.582703	2.85026	0.00436837	0.0230632	Encodes PPI2 (proton pump interactor 2), a homologue of PPI1, a protein that interacts with the plasma membrane H+ ATPase AHA1.	protein_coding	PROTON PUMP INTERACTOR 2 (PPI2)
AT3G10460	41.2634	1.66452	0.535799	3.10661	0.00189243	0.0119955	Plant self-incompatibility protein S1 family;(source:Araport11)	protein_coding
AT2G33560	522.932	1.67072	0.258337	6.46721	9.98304e-11	7.52629e-09	Encodes BUBR1. May have the spindle assembly checkpoint protein functions conserved from yeast to humans.	protein_coding	BUB1-RELATED (BUB1: BUDDING UNINHIBITED BY BENZYMIDAZOL 1) (BUBR1)
AT4G36120	189.364	1.67295	0.496531	3.36927	0.000753688	0.0057818	filament-like protein (DUF869);(source:Araport11)	protein_coding
AT3G10310	2349.88	1.68635	0.229362	7.35235	1.94748e-13	2.56507e-11	P-loop nucleoside triphosphate hydrolases superfamily protein with CH (Calponin Homology) domain-containing protein;(source:Araport11)	protein_coding
AT4G16230	106.734	1.69158	0.333	5.07981	3.7781e-07	9.96536e-06	GDSL-motif esterase/acyltransferase/lipase. Enzyme group with broad substrate specificity that may catalyze acyltransfer or hydrolase reactions with lipid and non-lipid substrates.	protein_coding
AT5G42250	419.629	1.69947	0.302571	5.61676	1.94573e-08	7.25116e-07	Zinc-binding alcohol dehydrogenase family protein;(source:Araport11)	protein_coding
AT4G05190	1956.75	1.70024	0.534943	3.17835	0.00148117	0.0099234	ATK5 encodes a kinesin protein involved in microtubule spindle morphogenesis. It acts as a minus-end directed motor as well as a plus-end tracking protein (+TIP). Localizes to mitotic spindle midzones and regions rich in growing plus-ends within phragmoplasts.	protein_coding	KINESIN 5 (ATK5)
AT5G65310	81.3686	1.70345	0.393662	4.32718	1.51033e-05	0.000232177	Encodes a class I HDZip (homeodomain-leucine zipper) protein that is a positive regulator of ABA-responsiveness, mediating the inhibitory effect of ABA on growth during seedling establishment.	protein_coding	HOMEOBOX PROTEIN 5 (HB5)
AT4G11330	734.63	1.70394	0.286113	5.95548	2.59316e-09	1.27564e-07	MAP kinase	protein_coding	MAP KINASE 5 (MPK5)
AT4G19940	92.0222	1.7078	0.363728	4.69526	2.66274e-06	5.28173e-05	F-box and associated interaction domains-containing protein;(source:Araport11)	protein_coding
AT1G55790	47.3242	1.71501	0.463544	3.69979	0.000215781	0.00210403	ferredoxin-fold anticodon-binding domain protein;(source:Araport11)	protein_coding
AT2G38760	84.8054	1.72252	0.486142	3.54324	0.000395246	0.00344889	Annexins are calcium binding proteins that are localized in the cytoplasm. When cytosolic Ca2+ increases, they relocate to the plasma membrane. The mRNA is cell-to-cell mobile.	protein_coding	ANNEXIN 3 (ANNAT3)
AT3G58650	372.473	1.72296	0.355169	4.85109	1.22786e-06	2.7393e-05	Encodes a member of the TRM superfamily, that plays a role in preprophase band formation during plant cell division and controls the robustness of the orientation of that cell division. Its transcription is regulated by the cell cycle and peaks at the G2/M transition.	protein_coding	TON1 RECRUITING MOTIF 7 (TRM7)
AT3G49830	37.2456	1.73063	0.60047	2.88212	0.00395008	0.0213532	P-loop containing nucleoside triphosphate hydrolases superfamily protein;(source:Araport11)	protein_coding
AT4G15450	39.0601	1.75172	0.497516	3.52094	0.00043002	0.00369176	Senescence/dehydration-associated protein-like protein;(source:Araport11)	protein_coding
AT2G37420	714.089	1.75723	0.252711	6.95352	3.56276e-12	3.54062e-10	ATP binding microtubule motor family protein;(source:Araport11)	protein_coding
AT3G02270	85.4722	1.75936	0.478662	3.67558	0.000237305	0.00228112	Trimeric LpxA-like enzyme;(source:Araport11)	protein_coding
AT1G07160	60.6581	1.75985	0.434231	4.0528	5.06092e-05	0.000631076	Protein phosphatase 2C family protein;(source:Araport11)	protein_coding
AT4G35440	177.471	1.77341	0.388917	4.55986	5.11879e-06	9.29174e-05	Enclodes a choride channel protein that is localized to the thlakoid membrane.	protein_coding	CHLORIDE CHANNEL E (CLC-E)
AT1G06660	1136.78	1.77796	0.201545	8.82167	1.12765e-18	4.18656e-16	Encodes JASON. jason mutant produces diploid male gametes leading to triploid progeny. Diploid gametes in the jason mutant are generated by a defect in male meiosis II.	protein_coding	JASON (JASON)
AT5G40030	196.796	1.7814	0.328572	5.42164	5.9054e-08	1.94315e-06	Member of AGC VIIIa Kinase gene family.	protein_coding	PAX-LIKE (PAXL)
AT3G11520	769.582	1.79794	0.287284	6.2584	3.88936e-10	2.42192e-08	Encodes a B-type mitotic cyclin.	protein_coding	CYCLIN B1;3 (CYCB1;3)
AT4G31550	289.379	1.81944	0.298415	6.097	1.08076e-09	5.76319e-08	member of WRKY Transcription Factor; Group II-d; negative regulator of basal resistance to Pseudomonas syringae.	protein_coding	WRKY DNA-BINDING PROTEIN 11 (WRKY11)
AT5G04020	35.8389	1.8218	0.716221	2.54363	0.0109706	0.0461651	calmodulin binding protein;(source:Araport11)	protein_coding
AT1G76310	498.292	1.82432	0.307184	5.93887	2.86997e-09	1.39783e-07	core cell cycle genes	protein_coding	CYCLIN B2;4 (CYCB2;4)
AT1G77138	110.696	1.83453	0.404191	4.53876	5.65858e-06	0.000101335	other_RNA;(source:Araport11)	other_rna
AT4G35620	165.715	1.83764	0.389604	4.71667	2.39733e-06	4.83323e-05	Cyclin B2;(source:Araport11)	protein_coding	CYCLIN B2;2 (CYCB2;2)
AT1G04887	26.7485	1.84803	0.681909	2.71008	0.00672667	0.0319944	Natural antisense transcript overlaps with AT1G11770;(source:Araport11)	antisense_long_noncoding_rna
AT2G38070	37.8678	1.86583	0.568889	3.27977	0.00103891	0.00754059	OPL2 is a homolog of OPS and also shares overlapping expression and functions. opl2/ops double mutants have more severe delay in protophloem development and additionally defects in metaphloem sieve tube development. OPL2 can functionally compensate for lack of OPS when its expression is driven by the OPS promoter.	protein_coding	OCTOPUS LIKE 2 (OPL2)
AT5G66230	1361.98	1.8688	0.236022	7.91792	2.41512e-15	4.84922e-13	Chalcone-flavanone isomerase family protein;(source:Araport11)	protein_coding
AT2G23300	14.9955	1.87562	0.745818	2.51485	0.0119083	0.0490309	Leucine-rich repeat protein kinase family protein;(source:Araport11)	protein_coding
AT1G27190	46.704	1.89142	0.471855	4.00847	6.11144e-05	0.000742896	Leucine-rich repeat protein kinase family protein;(source:Araport11)	protein_coding	BAK1-INTERACTING RECEPTOR-LIKE KINASE 3 (BIR3)
AT5G05460	174.536	1.90004	0.305228	6.22497	4.81643e-10	2.89825e-08	Encodes a cytosolic beta-endo-N-acetyglucosaminidase (ENGase). ENGases N-glycans cleave the O-glycosidic linkage between the two GlcNAc residues of the N-glycan core structure and thus generate a protein with a single GlcNAc attached to asparagine.	protein_coding	ENDO-BETA-N-ACETYGLUCOSAMINIDASE 85A (ENGase85A)
AT1G26760	49.523	1.91028	0.509806	3.74707	0.000178915	0.00181003	SET domain protein 35;(source:Araport11)	protein_coding	SET DOMAIN PROTEIN 35 (SDG35)
AT5G15480	16.5664	1.91186	0.747611	2.55729	0.010549	0.044842	Cys2/His2 zinc finger protein involved in pollen wall development.	protein_coding	MALE FERTILITY-ASSOCIATED ZINC FINGER PROTEIN 1 (MAZ1)
AT5G37010	497.148	1.91402	0.308515	6.20398	5.50531e-10	3.23367e-08	rho GTPase-activating protein;(source:Araport11)	protein_coding
AT1G18940	16.7938	1.91705	0.736853	2.60167	0.00927704	0.0406739	Nodulin-like / Major Facilitator Superfamily protein;(source:Araport11)	protein_coding
AT1G56410	27.2079	1.93023	0.589554	3.27405	0.00106016	0.00766379	encodes a heat shock protein whose gene expression is induced by heat and dehydration.	protein_coding	EARLY-RESPONSIVE TO DEHYDRATION 2 (ERD2)
AT3G10560	19.4547	1.93358	0.720412	2.68399	0.00727494	0.0339216	member of CYP77A	protein_coding	UNFERTILIZED EMBRYO SAC 9 (UNE9)
AT4G36150	127.246	1.93992	0.483186	4.01484	5.94864e-05	0.000726125	Disease resistance protein (TIR-NBS-LRR class) family;(source:Araport11)	protein_coding
AT4G16233	48.6913	1.96305	0.461555	4.25311	2.10818e-05	0.000302793	GDSL-like lipase/acylhydrolase superfamily protein;(source:Araport11)	protein_coding
AT1G53140	936.056	1.96688	0.276468	7.1143	1.12482e-12	1.26475e-10	Encodes DRP5A, a dynamin protein involved in cytokinesis in Arabidopsis.	protein_coding	DYNAMIN RELATED PROTEIN 5A (DRP5A)
AT1G76830	26.6363	1.98336	0.656473	3.02123	0.00251751	0.0150068	F-box and associated interaction domains-containing protein;(source:Araport11)	protein_coding
AT2G34670	50.395	1.99436	0.466856	4.27189	1.93822e-05	0.000282926	benzoyl-CoA reductase subunit C, putative (DUF630 and DUF632);(source:Araport11)	protein_coding
AT2G44230	26.3302	2.00224	0.725244	2.76079	0.00576622	0.0284709	hypothetical protein (DUF946);(source:Araport11)	protein_coding
AT4G11550	24.8794	2.00282	0.672425	2.9785	0.00289659	0.0166948	Cysteine/Histidine-rich C1 domain family protein;(source:Araport11)	protein_coding
AT5G02745	44.1039	2.00913	0.598418	3.3574	0.000786789	0.00597978	None;(source:Araport11)	long_noncoding_rna
AT3G60160	38.6088	2.02306	0.610409	3.31427	0.000918841	0.00681237	member of MRP subfamily	protein_coding	ATP-BINDING CASSETTE C9 (ABCC9)
AT1G21810	21.3353	2.02874	0.709984	2.85744	0.00427072	0.0226938	Encodes a protein that localizes at motile vesicle-like small compartments in differentiating xylem cells that is associated with microtubule plus-ends. VETH-positive compartments are unlikely to be elements in conventional endomembrane trafficking pathways. It can associate with COG2, and together these two proteins co-localize with the EXO70A1 exocyst subunit, tethering EXO70A1 to compartments …	protein_coding	VESICLE TETHERING 2 (VETH2)
AT5G01910	57.0635	2.05463	0.410495	5.00525	5.57902e-07	1.39313e-05	myelin transcription factor;(source:Araport11)	protein_coding
AT1G72830	68.4156	2.06614	0.417275	4.95149	7.36463e-07	1.76724e-05	Encodes a subunit of CCAAT-binding complex, binds to CCAAT box motif present in some plant promoter sequences. One of three members of this class (HAP2A, HAP2B, HAP2C), it is expressed in vegetative and reproductive tissues. Expression is upregulated in the shoot of cax1/cax3 mutant.	protein_coding	NUCLEAR FACTOR Y, SUBUNIT A3 (NF-YA3)
AT5G55520	934.597	2.07035	0.286004	7.23886	4.52464e-13	5.49577e-11	kinesin-like protein;(source:Araport11)	protein_coding
AT5G05940	49.038	2.11176	0.49561	4.26094	2.03566e-05	0.000294961	Encodes a member of KPP-like gene family, homolog of KPP (kinase partner protein) gene in tomato. Also a member of the RopGEF (guanine nucleotide exchange factor) family, containing the novel PRONE domain (plant-specific Rop nucleotide exchanger), which is exclusively active towards members of the Rop subfamily.	protein_coding	ROP (RHO OF PLANTS) GUANINE NUCLEOTIDE EXCHANGE FACTOR 5 (ROPGEF5)
AT4G03895	54.2582	2.1175	0.569235	3.7199	0.000199298	0.00196981	Natural antisense transcript overlaps with AT4G01575;(source:Araport11)	antisense_long_noncoding_rna
AT2G20515	38.5389	2.12332	0.54093	3.92531	8.66172e-05	0.000996706	pollen Ole e I family allergen protein;(source:Araport11)	protein_coding
AT2G27150	42.57	2.14681	0.630308	3.40596	0.000659309	0.00520177	Encodes the aldehyde oxidase delta isoform catalyzing the final step in abscisic acid biosynthesis.	protein_coding	ABSCISIC ALDEHYDE OXIDASE 3 (AAO3)
AT4G23090	21.6716	2.16517	0.715111	3.02774	0.00246388	0.0147496	transmembrane protein;(source:Araport11)	protein_coding
AT2G40820	33.3439	2.18926	0.543112	4.03095	5.55508e-05	0.000685313	stomatal closure actin-binding-like protein;(source:Araport11)	protein_coding
AT2G40500	18.0669	2.2148	0.875241	2.53051	0.0113898	0.0473919	Protein kinase superfamily protein;(source:Araport11)	protein_coding
AT1G64310	25.4407	2.24635	0.645814	3.47833	0.00050455	0.00418022	Encodes a pentatricopeptide repeat (PPR) protein involved in RNA editing in mitochondria.	protein_coding	ORGANELLE TRANSCRIPT PROCESSING 71 (OTP71)
AT5G57070	12.2698	2.30318	0.868977	2.65045	0.00803843	0.0365716	hydroxyproline-rich glycoprotein family protein;(source:Araport11)	protein_coding
AT5G19670	44.6229	2.31336	0.697419	3.31703	0.000909814	0.00675562	Exostosin family protein;(source:Araport11)	protein_coding
AT5G54570	16.1664	2.3434	0.787857	2.97439	0.0029357	0.0168807	beta glucosidase 41;(source:Araport11)	protein_coding	BETA GLUCOSIDASE 41 (BGLU41)
AT1G30570	17.9602	2.36731	0.766565	3.08821	0.00201368	0.0125498	Encodes HERCULES2 (HERK2), a receptor kinase regulated by Brassinosteroids and required for cell elongation during vegetative growth.	protein_coding	HERCULES RECEPTOR KINASE 2 (HERK2)
AT2G45350	17.362	2.43267	0.811768	2.99675	0.00272871	0.0159233	Encodes a member of a PCMP (plant combinatorial and modular protein) family (PCMP-E subfamily) with 11 pentatricopeptide (PPR) repeats. The protein is involved in RNA editing of the initiation codon of ndhD in the chloroplast.	protein_coding	CHLORORESPIRATORY REDUCTION 4 (CRR4)
AT1G04093	23.8357	2.46657	0.664017	3.71461	0.000203514	0.00200629	None;(source:Araport11)	long_noncoding_rna
AT5G14940	26.8351	2.51047	0.644435	3.89562	9.79494e-05	0.0011064	Major facilitator superfamily protein;(source:Araport11)	protein_coding
AT4G16220	45.2576	2.58316	0.574285	4.49805	6.85806e-06	0.000119421	GDSL-motif esterase/acyltransferase/lipase. Enzyme group with broad substrate specificity that may catalyze acyltransfer or hydrolase reactions with lipid and non-lipid substrates.	protein_coding
AT2G42150	15.3851	2.58687	0.921591	2.80696	0.00500115	0.025627	DNA-binding bromodomain-containing protein;(source:Araport11)	protein_coding
AT4G27890	14.339	2.59166	0.931165	2.78325	0.00538176	0.0270787	HSP20-like chaperones superfamily protein;(source:Araport11)	protein_coding
AT5G60010	20.8772	2.60255	0.949823	2.74003	0.00614334	0.0299364	ferric reductase-like transmembrane component family protein;(source:Araport11)	protein_coding	RESPIRATORY BURST OXIDASE HOMOLOG H (RBOHH)
AT3G10470	15.4451	2.62173	0.9629	2.72274	0.00647422	0.0310943	C2H2-type zinc finger family protein;(source:Araport11)	protein_coding
AT5G00920	11.8674	2.6599	0.999267	2.66185	0.00777123	0.0356774	Natural antisense transcript overlaps with AT5G03420;(source:Araport11)	antisense_long_noncoding_rna
AT4G14480	18.7384	2.76213	0.79259	3.48494	0.000492243	0.0041094	Encodes a putative Ser/Thr protein kinase, BLUS1 (BLUE LIGHT SIGNALING1). BLUS1 functions as a phototropin substrate and primary regulator of stomatal control to enhance photosynthetic CO2 assimilation under natural light conditions.	protein_coding	BLUE LIGHT SIGNALING1 (BLUS1)
AT2G17620	44.1144	2.8537	0.546402	5.22272	1.76317e-07	5.12465e-06	Cyclin B2;(source:Araport11)	protein_coding	CYCLIN B2;1 (CYCB2;1)
AT1G17300	9.49112	2.89444	1.06247	2.72425	0.00644473	0.0309771	hypothetical protein;(source:Araport11)	protein_coding
AT4G23030	8.36725	2.99161	1.14278	2.61783	0.008849	0.0391813	MATE efflux family protein;(source:Araport11)	protein_coding
AT1G66000	13.6205	3.00383	1.0356	2.90058	0.00372476	0.0204156	hypothetical protein (DUF577);(source:Araport11)	protein_coding
AT3G22070	12.2272	3.01041	1.02964	2.92376	0.00345836	0.0192178	proline-rich family protein;(source:Araport11)	protein_coding
AT2G33350	13.2437	3.04841	0.883664	3.44974	0.000561131	0.00454752	CCT motif family protein;(source:Araport11)	protein_coding
AT1G04767	20.3513	3.50029	1.07792	3.24726	0.00116523	0.00825943	Natural antisense transcript overlaps with AT1G10110;(source:Araport11)	antisense_long_noncoding_rna
AT1G07690	17.6358	3.73142	0.901266	4.1402	3.47e-05	0.000459793	transmembrane protein;(source:Araport11)	protein_coding
AT2G02147	7.28186	3.89347	1.42729	2.72788	0.00637427	0.0307117	Encodes a member of a family of small,secreted, cysteine rich protein with sequence similarity to the PCP (pollen coat protein) gene family.	protein_coding	LOW-MOLECULAR-WEIGHT CYSTEINE-RICH 73 (LCR73)
AT3G18550	10.7336	4.0313	1.14032	3.53524	0.000407406	0.00353151	Encodes a TCP transcription factor, closely related to teosinte branched1, arrests axillary bud development and prevents axillary bud outgrowth. Role in flowering control.	protein_coding	BRANCHED 1 (BRC1)
AT3G09895	22.3705	4.09739	1.00866	4.0622	4.86119e-05	0.000610036	Natural antisense transcript overlaps with AT3G63130;(source:Araport11)	antisense_long_noncoding_rna
AT1G72290	15.9195	4.30161	1.14025	3.77251	0.000161615	0.00166237	Encodes a Kunitz-protease inhibitor, a water-soluble chlorophyll protein involved in herbivore resistance activation.	protein_coding	WATER-SOLUBLE CHLOROPHYLL PROTEIN (ATWSCP)
AT1G53470	6.99719	4.34851	1.46429	2.9697	0.00298094	0.0170909	mechanosensitive channel of small conductance-like 4;(source:Araport11)	protein_coding	MECHANOSENSITIVE CHANNEL OF SMALL CONDUCTANCE-LIKE 4 (MSL4)
AT5G41310	7.41251	4.52433	1.50347	3.00925	0.00261894	0.0154614	P-loop nucleoside triphosphate hydrolases superfamily protein with CH (Calponin Homology) domain-containing protein;(source:Araport11)	protein_coding
AT2G31050	23.3985	4.5912	0.853464	5.37948	7.46995e-08	2.39002e-06	Cupredoxin superfamily protein;(source:Araport11)	protein_coding
AT5G01255	8.62601	4.76711	1.76342	2.70334	0.00686472	0.0324626	Natural antisense transcript overlaps with AT5G06320;(source:Araport11)	antisense_long_noncoding_rna
AT5G59730	8.97269	4.82408	1.77228	2.72196	0.00648964	0.0311531	A member of EXO70 gene family, putative exocyst subunits, conserved in land plants. Arabidopsis thaliana contains 23 putative EXO70 genes, which can be classified into eight clusters on the phylogenetic tree. The mRNA is cell-to-cell mobile.	protein_coding	EXOCYST SUBUNIT EXO70 FAMILY PROTEIN H7 (EXO70H7)
AT5G06490	8.09395	5.52381	1.53501	3.59856	0.000319988	0.00288561	RING/U-box superfamily protein;(source:Araport11)	protein_coding	ARABIDOPSIS T??XICOS EN LEVADURA 71 (ATL71)
AT1G28020	12.0183	6.10495	1.5282	3.99487	6.4729e-05	0.000781394	Tetratricopeptide repeat (TPR)-like superfamily protein;(source:Araport11)	protein_coding
AT1G07983	20.5969	6.88366	1.43791	4.78728	1.69059e-06	3.56929e-05	Natural antisense transcript overlaps with AT1G54690;(source:Araport11)	antisense_long_noncoding_rna
AT2G09975	17.4606	7.62163	1.40283	5.43304	5.54008e-08	1.83522e-06	Natural antisense transcript overlaps with AT2G47990;(source:Araport11)	antisense_long_noncoding_rna
AT1G05187	18.5642	7.70557	1.44919	5.31717	1.05393e-07	3.26072e-06	Natural antisense transcript overlaps with AT1G15720;(source:Araport11)	antisense_long_noncoding_rna
AT4G09815	55.0762	9.27657	1.27598	7.27013	3.59133e-13	4.38924e-11	Natural antisense transcript overlaps with AT4G39170;(source:Araport11)	antisense_long_noncoding_rna

## Sheet: Col_BCP_TCP
GeneID	baseMean	log2FoldChange	lfcSE	stat	pvalue	padj	Locus Identifier	Gene Model Name	Gene Model Description	Gene Model Type	Primary Gene Symbol	All Gene Symbols	Gene_ID	Family
AT2G45310	20.2438	-21.4232	3.9113	-5.47726	4.31952e-08	1.05558e-07	AT2G45310	AT2G45310.1	UDP-D-glucuronate 4-epimerase	protein_coding	UDP-D-GLUCURONATE 4-EPIMERASE 4 (GAE4)	UDP-D-GLUCURONATE 4-EPIMERASE 4 (GAE4)
AT3G12660	3566.91	-16.335	1.1889	-13.7395	5.88552e-43	6.14358e-42	AT3G12660	AT3G12660.1	fasciclin-like arabinogalactan-protein, family (FLA14). Possibly involved in embryogenesis and seed development.	protein_coding	FASCICLIN-LIKE ARABINOGALACTAN PROTEIN 14 PRECURSOR (FLA14)	FASCICLIN-LIKE ARABINOGALACTAN PROTEIN 14 PRECURSOR (FLA14)
AT1G48320	564.681	-13.6761	1.19613	-11.4336	2.83958e-30	1.96597e-29	AT1G48320	AT1G48320.1	Encodes one of the two functional DHNA-CoA (1,4-dihydroxy-2-naphthoyl-CoA) thioesterases found in Arabidopsis.	protein_coding	DHNA-COA THIOESTERASE 1 (DHNAT1)	DHNA-COA THIOESTERASE 1 (DHNAT1)
AT1G08135	856.771	-13.315	1.22027	-10.9115	1.01511e-27	6.44758e-27	AT1G08135	AT1G08135.1	cation/H+ exchanger 6B;(source:Araport11)	protein_coding	CATION/H+ EXCHANGER 6B (CHX6B)	(ATCHX6B);CATION/H+ EXCHANGER 6B (CHX6B)	AT2G21230	bZIP
AT1G09245	850.633	-13.3049	1.19076	-11.1734	5.50205e-29	3.62752e-28	AT1G09245	AT1G09245.1	Plant self-incompatibility protein S1 family;(source:Araport11)	protein_coding			AT2G33500	CO-like
AT5G46980	419.86	-13.2477	1.19703	-11.0672	1.80969e-28	1.17765e-27	AT5G46980	AT5G46980.1	Plant invertase/pectin methylesterase inhibitor superfamily protein;(source:Araport11)	protein_coding
AT5G46930	1764.9	-12.8892	0.856836	-15.0428	3.84803e-51	5.04139e-50	AT5G46930	AT5G46930.1	Plant invertase/pectin methylesterase inhibitor superfamily protein;(source:Araport11)	protein_coding
AT2G47120	538.995	-12.6471	1.19765	-10.56	4.56784e-26	2.73206e-25	AT2G47120	AT2G47120.1	NAD(P)-binding Rossmann-fold superfamily protein;(source:Araport11)	protein_coding
AT2G19045	231.927	-12.3907	1.29261	-9.58578	9.17583e-22	4.65429e-21	AT2G19045	AT2G19045.1	Member of a diversely expressed predicted peptide family showing sequence similarity to tobacco Rapid Alkalinization Factor (RALF), and is believed to play an essential role in the physiology of Arabidopsis. Consists of a single exon and is characterized by a conserved C-terminal motif and N-terminal signal peptide.	protein_coding	RALF-LIKE 13 (RALFL13)	RALF-LIKE 13 (RALFL13)
AT4G10767	226.145	-12.3542	1.20058	-10.2902	7.80047e-25	4.44758e-24	AT4G10767	AT4G10767.1	Encodes a member of a family of small, secreted, cysteine rich proteins with sequence similarity to SCR (S locus cysteine-rich protein).	protein_coding	SCR-LIKE 21 (SCRL21)	SCR-LIKE 21 (SCRL21)
AT3G22060	192.678	-12.1239	1.20627	-10.0508	9.11607e-24	5.01308e-23	AT3G22060	AT3G22060.1	contains Pfam profile: PF01657 Domain of unknown function that is usually associated with protein kinase domain Pfam:PF00069, however this protein does not have the protein kinase domain	protein_coding
AT1G12260	191.866	-12.1185	1.21119	-10.0054	1.44258e-23	7.8748e-23	AT1G12260	AT1G12260.1	Encodes a NAC-domain transcription factor that is expressed in developing xylem. Over expression of this protein causes ectopic secondary cell wall growth. Complements some of the cell wall defects seen in SND1/NST1 double mutants.	protein_coding	NAC 007 (NAC007)	VASCULAR RELATED NAC-DOMAIN PROTEIN 4 (VND4);EMBRYO DEFECTIVE 2749 (EMB2749);NAC 007 (ANAC007);NAC 007 (NAC007)	AT3G13040	G2-like
AT1G11250	3324.79	-12.0654	0.4877	-24.7394	4.02835e-135	3.58803e-133	AT1G11250	AT1G11250.1	member of SYP12 Gene Family	protein_coding	SYNTAXIN OF PLANTS 125 (SYP125)	SYNTAXIN OF PLANTS 125 (SYP125); (ATSYP125)	AT3G03760	LBD
AT3G10470	4037.19	-11.8724	0.453776	-26.1636	6.89414e-151	8.24046e-149	AT3G10470	AT3G10470.1	C2H2-type zinc finger family protein;(source:Araport11)	protein_coding
AT5G41310	564.306	-11.8274	1.0417	-11.3539	7.09647e-30	4.84058e-29	AT5G41310	AT5G41310.1	P-loop nucleoside triphosphate hydrolases superfamily protein with CH (Calponin Homology) domain-containing protein;(source:Araport11)	protein_coding
AT5G60010	4343.76	-11.5627	1.09056	-10.6025	2.90212e-26	1.74984e-25	AT5G60010	AT5G60010.1	ferric reductase-like transmembrane component family protein;(source:Araport11)	protein_coding	RESPIRATORY BURST OXIDASE HOMOLOG H (RBOHH)	RESPIRATORY BURST OXIDASE HOMOLOG H (RBOHH)
AT2G33350	1982.1	-11.4703	0.509918	-22.4944	4.7125e-112	2.4375e-110	AT2G33350	AT2G33350.1	CCT motif family protein;(source:Araport11)	protein_coding
AT3G30180	431.247	-11.4411	1.05063	-10.8897	1.29115e-27	8.17163e-27	AT3G30180	AT3G30180.1	Encodes a cytochrome p450 enzyme that catalyzes the last reaction in the production of brassinolide. It is capable of converting 6-deoxocastasterone into castasterone, a C-6 oxidation, as well as the further conversion of castasterone into brassinolide by a Baeyer-Villinger oxidation reaction at C-6, resulting in the formation of an unusual seven-membered lactone ring. The enzyme possesses high a…	protein_coding	BRASSINOSTEROID-6-OXIDASE 2 (BR6OX2)	(CYP85A2);BRASSINOSTEROID-6-OXIDASE 2 (BR6OX2)
AT5G57780	113.362	-11.3582	1.20961	-9.38997	6.00195e-21	2.95096e-20	AT5G57780	AT5G57780.1	Encodes a atypical member of the bHLH (basic helix-loop-helix) family transcriptional factors.	protein_coding	P1R1 (P1R1)	P1R1 (P1R1)
AT2G30240	3780.73	-11.3489	0.472156	-24.0364	1.15856e-127	8.67751e-126	AT2G30240	AT2G30240.1	Encodes a plasma membrane localized potassium transporter.	protein_coding	(ATCHX13)	(ATCHX13);CATION/H+ EXCHANGER 13 (CHX13)
AT5G46140	112.215	-11.3423	1.21949	-9.30085	1.39324e-20	6.75222e-20	AT5G46140	AT5G46140.1	hypothetical protein (DUF295);(source:Araport11)	protein_coding	DUF295 ORGANELLAR A 13 (ATDOA13)	DUF295 ORGANELLAR A 13 (ATDOA13)
AT2G16890	207.054	-11.2659	1.20099	-9.38055	6.56266e-21	3.21841e-20	AT2G16890	AT2G16890.2	UDP-Glycosyltransferase superfamily protein;(source:Araport11)	protein_coding
AT1G18530	105.146	-11.2485	1.21915	-9.22652	2.79575e-20	1.3353e-19	AT1G18530	AT1G18530.1	Calmodulin like protein. Paralog of CML16. Expression in flowers is restricted to anthers and mature pollen.	protein_coding	CALMODULIN LIKE 15 (CML15)	CALMODULIN LIKE 15 (CML15)	AT4G23980	ARF
AT3G47050	101.804	-11.2071	1.22779	-9.1279	6.98441e-20	3.2822e-19	AT3G47050	AT3G47050.1	Glycosyl hydrolase family protein;(source:Araport11)	protein_coding
AT2G22860	6719.26	-11.203	0.325155	-34.4544	3.86483e-260	2.34626e-257	AT2G22860	AT2G22860.1	Phytosulfokine 2 precursor, coding for a unique plant peptide growth factor. The mRNA is cell-to-cell mobile.	protein_coding	PHYTOSULFOKINE 2 PRECURSOR (PSK2)	PHYTOSULFOKINE 2 PRECURSOR (ATPSK2);PHYTOSULFOKINE 2 PRECURSOR (PSK2)
AT4G16860	1815.31	-11.1852	0.487467	-22.9455	1.63274e-116	9.44005e-115	AT4G16860	AT4G16860.1	Confers resistance to Peronospora parasitica. RPP4 is coordinately regulated by transcriptional activation and RNA silencing.	protein_coding	RECOGNITION OF PERONOSPORA PARASITICA 4 (RPP4)	RECOGNITION OF PERONOSPORA PARASITICA 4 (RPP4)
AT2G17090	99.6297	-11.1717	1.23705	-9.03095	1.70182e-19	7.87867e-19	AT2G17090	AT2G17090.1	Encodes a N-myrystolylated plasma membrane associated member of the RLCK II family of IRAK/Pelle-like kinases that regulates the MAPK pathway that promotes the elongation of the Arabidopsis zygote and the development of its basal daughter cell into the extra-embryonic suspensor. SSP transcripts are produced in mature pollen but are not translated until delivery to the zygote and the endosperm aft…	protein_coding	SHORT SUSPENSOR (SSP)	SHORT SUSPENSOR (SSP);BRASSINOSTEROID-SIGNALING KINASE 12 (BSK12)
AT1G66370	98.7033	-11.1578	1.21821	-9.1591	5.23296e-20	2.4697e-19	AT1G66370	AT1G66370.1	Encodes a member of the MYB family of transcription factors. Involved in regulation of anthocyanin biosynthesis. Affects the expression of enzymes involved in later steps of anthocyanin biosynthesis.	protein_coding	MYB DOMAIN PROTEIN 113 (MYB113)	MYB DOMAIN PROTEIN 113 (MYB113);MYB DOMAIN PROTEIN 113 (AtMYB113)
AT4G20230	97.7303	-11.1481	1.21588	-9.16875	4.78518e-20	2.26208e-19	AT4G20230	AT4G20230.1	terpenoid synthase superfamily protein;(source:Araport11)	protein_coding	TERPENE SYNTHASE 30 (TPS30)	TERPENE SYNTHASE 30 (TPS30)
AT3G09575	86.8633	-10.9758	1.22247	-8.97833	2.74908e-19	1.26131e-18	AT3G09575	AT3G09575.1	Natural antisense transcript overlaps with AT3G61230;(source:Araport11)	antisense_long_noncoding_rna
AT3G21150	309.134	-10.9508	1.04883	-10.441	1.61098e-25	9.43002e-25	AT3G21150	AT3G21150.1	Encodes a protein with a B-box domain predicted to act as a transcription factor. Expression of the BBX32 gene is affected by monochromatic red light. Genetic analysis shows BBX32 is under circadian control; it is a morning gene under clock regulation.	protein_coding	B-BOX DOMAIN PROTEIN 32 (BBX32)	(ATBBX32);EMF1-INTERACTING PROTEIN 6 (EIP6);B-BOX DOMAIN PROTEIN 32 (BBX32)
AT1G51260	2893.1	-10.9466	0.384172	-28.4939	1.39412e-178	2.7026e-176	AT1G51260	AT1G51260.1	ACYL-COA:1-ACYLGLYCEROL-3-PHOSPHATE ACYLTRANSFERASE, PUTATIVE SIMILAR TO ACYL-COA:1-ACYLGLYCEROL-3-PHOSPHATE ACYLTRANSFERASE GI:4583544 FROM [BRASSICA NAPUS]	protein_coding	LYSOPHOSPHATIDYL ACYLTRANSFERASE 3 (LPAT3)	LYSOPHOSPHATIDYL ACYLTRANSFERASE 3 (LPAT3)
AT1G68090	2321.73	-10.864	0.400311	-27.1389	3.42445e-162	5.03176e-160	AT1G68090	AT1G68090.1	Encodes a calcium-binding protein annexin (AnnAt5). Plays a vital role in pollen development via Ca2+ dependent membrane trafficking.	protein_coding	ANNEXIN 5 (ANN5)	ANNEXIN ARABIDOPSIS THALIANA 5 (ANNAT5);ANNEXIN 5 (ANN5)
AT5G26150	1717.94	-10.8622	0.482693	-22.5033	3.8523e-112	1.99705e-110	AT5G26150	AT5G26150.1	protein kinase family protein;(source:Araport11)	protein_coding
AT3G50160	80.215	-10.8608	1.21375	-8.94814	3.61519e-19	1.6495e-18	AT3G50160	AT3G50160.1	transmembrane protein, putative (DUF247);(source:Araport11)	protein_coding
AT5G38391	275.474	-10.7944	1.06112	-10.1727	2.62521e-24	1.4685e-23	AT5G38391	AT5G38391.1	F-box/RNI superfamily protein;(source:Araport11)	protein_coding
AT5G50720	76.6076	-10.7938	1.22541	-8.80835	1.26998e-18	5.66675e-18	AT5G50720	AT5G50720.1	Encodes one of five HVA22 homologs in Arabidopsis. HVA22 is an ABA- and stress-inducible gene first isolated from barley. Members of this gene family have only been found in eukaryotes. AtHVA22e mRNA is upregulated to varying degrees in response to cold stress, salt stress, ABA treatment or dehydration.	protein_coding	HVA22 HOMOLOGUE E (HVA22E)	ARABIDOPSIS THALIANA HVA22 HOMOLOGUE E (ATHVA22E);HVA22 HOMOLOGUE E (HVA22E)
AT5G10625	74.1241	-10.7493	1.22833	-8.75116	2.11172e-18	9.33066e-18	AT5G10625	AT5G10625.1	flowering-promoting factor-like protein;(source:Araport11)	protein_coding
AT3G55190	4746	-10.7186	1.08172	-9.90885	3.80997e-23	2.04496e-22	AT3G55190	AT3G55190.1	alpha/beta-Hydrolases superfamily protein;(source:Araport11)	protein_coding	(MAGL11)	(MAGL11)
[truncated: 14,657 more rows]

## Sheet: Col_TCP_MPG
GeneID	baseMean	log2FoldChange	lfcSE	stat	pvalue	padj	Gene Model Description	Gene Model Type	Primary Gene Symbol	All Gene Symbols
[truncated: 6,493 more rows]

[truncated: 5 more sheets: Ler_BCP_TCP, colUNM_lerUNM, colBCP_lerBCP, colTCP_lerTCP, colMPG_lerMPG]
