# Supplementary material for: Regulatory dynamics of gene expression in the developing male gametophyte of Arabidopsis
Source: Plant Reprod. 2022 Oct 25;36(3):213–41. doi: 10.1007/s00497-022-00452-5 (PMC10363097; doi:10.1007/s00497-022-00452-5)
Supplement: Supplementary file 3 — Supplementary file3 (XLSX 107 kb) [file 497_2022_452_MOESM3_ESM.xlsx]

## Sheet: S3_description
Supplementary file 3	Transcription factors with altered expression during BCP-TCP stage transition.
	The data includes DeSeq2 output statistics and TAIR annotation. The columns are as follows:
GeneID	Araport gene ID
baseMean	mean expression of the gene in both compared stages
log2foldchange	the log2 scaled fold change of the particular gene between the two compared stages
pvalue	Wald test p-value
padj	Benjamini-Hochberg adjusted p-value
Gene Model Description	short description obtained from TAIR database
Gene Symbol	commonly used gene symbol obtained from TAIR database
TF family	TF family classification

## Sheet: TF_BCP_TCP
GeneID	baseMean	log2FoldChange	pvalue	padj	Gene Model Description	Gene Symbol	TF Family
AT1G16060	177.172	6.20253	3.18099e-21	1.58151e-20	Encodes ADAP, an AP2-domain protein that interacts with ARIA. ADAP is a positive regulator of the ABA response and is also involved in regulating seedling growth.	ARIA-INTERACTING DOUBLE AP2 DOMAIN PROTEIN (ADAP)	AP2
AT1G51190	7.62953	5.32984	0.00017654	0.00032055	Encodes a member of the AINTEGUMENTA-like (AIL) subclass of the AP2/EREBP family of transcription factors and is essential for quiescent center (QC) specification and stem cell activity. It is a key effector for establishment of the stem cell niche during embryonic pattern formation. It is transcribed in response to auxin accumulation and is dependent on auxin response transcription factors.	PLETHORA 2 (PLT2)	AP2
AT1G79700	133.008	1.89685	1.10699e-09	3.03327e-09	WRI4 encodes an AP2/ERF-type transcriptional activator that specifically controls cuticular wax biosynthesis in Arabidopsis stems. It also functions to activate transcription of genes involved fatty acid biosynthesis during seed and flower development as well as stem wax biosynthesis. Targets identified by ChIP-seq include: LACS1, KCR1, PAS2, ECR, and WSD1.	WRINKLED 4 (WRI4)	AP2
AT2G41710	69.3015	7.54661	7.43803e-10	2.06335e-09	Integrase-type DNA-binding superfamily protein		AP2
AT3G54320	239.342	5.33601	1.42733e-39	1.35002e-38	WRINKLED1 encodes transcription factor of the AP2/ERWEBP class. Protein has two plant-specific (AP2/EREB) DNA-binding domains and is involved in the control of storage compound biosynthesis in Arabidopsis. Mutants have wrinkled seed phenotype, due to a defect in the incorporation of sucrose and glucose into triacylglycerols. Transgenic sGsL plants (21-day-old) grown on 6% sucrose for 24 hours had…	WRINKLED 1 (WRI1)	AP2
AT3G54990	6.12357	-6.15652	5.68206e-05	0.000107583	Encodes a AP2 domain transcription factor that can repress flowering. SMZ and its paralogous gene, SNARCHZAPFEN (SNZ), share a signature with partial complementarity to the miR172 microRNA, whose precursor is induced upon flowering.	SCHLAFMUTZE (SMZ)	AP2
AT4G37750	9.72938	4.66555	0.0292779	0.0415766	ANT is required for control of cell proliferation and encodes a putative transcriptional regulator similar to AP2. Loss of function alleles have reduced fertility, abnormal ovules and abnormal lateral organs. Expressed in the chalaza, floral organ primordia, and lateral shoot organ primordia. Regulates growth and cell numbers during organogenesis.	AINTEGUMENTA (ANT)	AP2
AT5G10510	10.3763	5.7743	8.79299e-05	0.000163849	Encodes an AP2-domain transcription factor involved in root stem cell identity and root development. It is also required to maintain high levels of PIN1 expression at the periphery of the meristem and modulate local auxin production in the central region of the SAM which underlies phyllotactic transitions. Intronic sequences are required for its expression in flowers.Acts redundantly with PLT5 an…	AINTEGUMENTA-LIKE 6 (AIL6)	AP2
AT5G60120	208.531	-1.28113	1.40289e-06	3.04739e-06	target of early activation tagged (EAT) 2	TARGET OF EARLY ACTIVATION TAGGED (EAT) 2 (TOE2)	AP2
AT1G19220	4.39967	3.47853	0.0187506	0.0273684	Encodes an auxin response factor that contains the conserved VP1-B3 DNA-binding domain at its N-terminus and the Aux/IAA-like domains III and IV present in most ARFs at its C-terminus. The protein interacts with IAA1 (yeast two hybrid) and other auxin response elements such as ER7 and ER9 (yeast one hybrid). ARF19 protein can complement many aspects of the arf7 mutant phenotype and , together wit…	AUXIN RESPONSE FACTOR 19 (ARF19)	ARF
AT1G19850	10.2176	3.89967	0.00963762	0.0146126	Encodes a transcription factor (IAA24) mediating embryo axis formation and vascular development. Similar to AUXIN RESPONSIVE FACTOR 1 (ARF1) shown to bind to auxin responsive elements (AREs), and to the maize transcriptional activator VIVIPAROUS 1( VP1). In situ hybridization shows expression in provascular tissue of embryos, the emerging shoot primordia, then is restricted to provascular tissue,…	MONOPTEROS (MP)	ARF
AT1G30330	13.0552	6.10885	2.61241e-06	5.55599e-06	Encodes a member of the auxin response factor family. Mediates auxin response via expression of auxin regulated genes. Acts redundantly with ARF8 to control stamen elongation and flower maturation. Expression of ARF6 is controlled by miR167.	AUXIN RESPONSE FACTOR 6 (ARF6)	ARF
AT1G35540	335.035	-9.05955	2.35502e-08	5.86443e-08	auxin response factor 14	AUXIN RESPONSE FACTOR 14 (ARF14)	ARF
AT1G59750	152.587	3.95832	1.37468e-17	5.84562e-17	Encodes a member of the auxin response factor family. ARFs bind to the cis element 5'-TGTCTC-3' ARFs mediate changes in gene expression in response to auxin. ARF's form heterodimers with IAA/AUX genes. ARF1 enhances mutant phenotypes of ARF2 and may act with ARF2 to control aspects of maturation and senescence.ARF1:LUC and 3xHA:ARF1 proteins have a half-life of ~3-4 hours and their degradation is…	AUXIN RESPONSE FACTOR 1 (ARF1)	ARF
AT1G77850	898.891	5.0154	6.79836e-22	3.46972e-21	Encodes a transcriptional regulator that directly binds to the promoter of MYB108 and plays a crucial role in anther dehiscence, pollen wall pattern formation, tapetum development, and auxin signal transduction in anthers. It is post-transcriptionally regulated by miR160 and regulates early auxin response genes.	AUXIN RESPONSE FACTOR 17 (ARF17)	ARF
AT2G28350	768.868	3.91808	1.58915e-37	1.40676e-36	Involved in root cap cell differentiation.	AUXIN RESPONSE FACTOR 10 (ARF10)	ARF
AT2G33860	13.6231	4.22135	0.00108448	0.00182692	ettin (ett) mutations have pleiotropic effects on Arabidopsis flower development, causing increases in perianth organ number, decreases in stamen number and anther formation, and apical-basal patterning defects in the gynoecium. The ETTIN gene encodes a protein with homology to DNA binding proteins which bind to auxin response elements. ETT transcript is expressed throughout stage 1 floral merist…	ETTIN (ETT)	ARF
AT3G61830	43.7361	3.15035	9.40147e-09	2.4074e-08	auxin response factor 18	AUXIN RESPONSE FACTOR 18 (ARF18)	ARF
AT4G30080	228.818	7.8059	1.13504e-18	5.07152e-18	Involved in root cap cell differentiation. Gene expression is regulated by mir160.Located in the nucleus.	AUXIN RESPONSE FACTOR 16 (ARF16)	ARF
AT5G20730	19.8655	6.71146	2.02156e-07	4.70921e-07	Encodes an auxin-regulated transcriptional activator. Activates expression of IAA1 and IAA9 in the presence of auxin. Mutants affect blue light and gravitropic and auxin mediated growth responses. Together with AUX19, it is involved in the response to ethylene. In the arf7 arf19 double mutant, several auxin-responsive genes (e.g. IAA5, LBD16, LBD29 and LBD33) are no longer upregulated by auxin.	NON-PHOTOTROPHIC HYPOCOTYL (NPH4)	ARF
AT5G37020	11.9011	3.99435	0.00174506	0.00288042	Encodes a member of the auxin response factor family. Mediates auxin response via expression of auxin regulated genes. Acts redundantly with ARF6 to control stamen elongation and flower maturation. Expression of ARF8 is controlled by miR167.	AUXIN RESPONSE FACTOR 8 (ARF8)	ARF
AT5G60450	30.398	2.03161	0.00121761	0.00204077	Encodes a member of the ARF family of transcription factors which mediate auxin responses. ARF4 appears to have redundant function with ETT(ARF3) in specifying abaxial cell identity.	AUXIN RESPONSE FACTOR 4 (ARF4)	ARF
AT5G62000	183.061	5.42366	1.9713e-20	9.48999e-20	Encodes an auxin response factor. Mutants have many defects including enlarged rosette leaves, reduced fertility, later senescence, hypocotyl elongation defects, enlarged seeds and enlarged cotyledons. May not mediate auxin effects. Increase in seed size due to increased cell proliferation. The mRNA is cell-to-cell mobile.	AUXIN RESPONSE FACTOR 2 (ARF2)	ARF
AT1G67710	7.0247	5.21689	0.000764527	0.00130983	Encodes an Arabidopsis response regulator (ARR) protein that acts in concert with other type-B ARRs in the cytokinin signaling pathway. Affects ABA-JA crosstalk.	RESPONSE REGULATOR 11 (ARR11)	ARR-B
AT2G01760	22.1066	2.29675	0.0106213	0.0160323	member of Response Regulator: B- Type	RESPONSE REGULATOR 14 (RR14)	ARR-B
AT2G25180	140.293	3.91586	4.54047e-14	1.62621e-13	Encodes an Arabidopsis response regulator (ARR) protein that acts in concert with other type-B ARRs in the cytokinin signaling pathway. Also involved in cytokinin-dependent inhibition of hypocotyl elongation and cytokinin-dependent greening and shooting in tissue culture. ARR1, ARR10, and ARR12 are redundant regulators of drought response, with ARR1 being the most critical.The retention of leaf w…	RESPONSE REGULATOR 12 (RR12)	ARR-B
AT3G16857	24.2709	2.50509	0.0106668	0.0160948	Encodes an Arabidopsis response regulator (ARR) protein that acts in concert with other type-B ARRs in the cytokinin signaling pathway. Also involved in cytokinin-dependent inhibition of hypocotyl elongation and cytokinin-dependent greening and shooting in tissue culture. ARR1, ARR10, and ARR12 are redundant regulators of drought response, with ARR1 being the most critical. ARR1, ARR10 and ARR12 …	RESPONSE REGULATOR 1 (RR1)	ARR-B
AT4G16110	774.958	-2.70916	1.49953e-21	7.54637e-21	Encodes a pollen-specific transcription factor involved in the expression of nuclear genes for components of mitochondrial complex I in Arabidopsis. Acts in concert with other type-B ARRs in the cytokinin signaling pathway. AHK3 mediates cytokinin-induced phosphorylation of ARR2 on the Asp-80 residue. This phosphorylation plays a positive role of ARR2 in cytokinin-mediated control of leaf longevi…	RESPONSE REGULATOR 2 (RR2)	ARR-B
AT4G18020	1199.06	-7.63133	4.80939e-48	5.81488e-47	Encodes pseudo-response regulator 2 (APRR2) that interacts with a calcium sensor (CML9).	(APRR2)	ARR-B
AT5G49240	49.1737	8.02118	1.0356e-08	2.64419e-08	member of Response Regulator: Pseudo	PSEUDO-RESPONSE REGULATOR 4 (APRR4)	ARR-B
AT1G16640	3.31356	4.12673	0.0195589	0.0284995	AP2/B3-like transcriptional factor family protein		B3
AT1G49480	149.484	4.21094	2.93991e-20	1.40271e-19	Encodes a nuclear-localized DNA-binding protein that interacts with ITN1 at the PM and nuclei in vivo and may regulate ITN's subcellular localization.	RELATED TO VERNALIZATION1 1 (RTV1)	B3
AT2G24680	111.774	3.8033	7.87082e-12	2.49172e-11	transcriptional factor B3 family protein		B3
AT2G30470	159.109	1.42606	4.32227e-05	8.26034e-05	HSI2 is a member of the ABI3 family of B3 domain proteins and functions as an active repressor of the Spo minimal promoter through the EAR motif. It contains a plant-specific B3 DNA-binding domain. It is expressed at similar levels in all organs. Treatment with 6% sucrose showed a slight increase in transcript levels after 24 h. No changes were observed after treatment with 50?M ABA. It is locali…	HIGH-LEVEL EXPRESSION OF SUGAR-INDUCIBLE GENE 2 (HSI2)	B3
AT2G35310	7.4382	5.29574	0.000255359	0.000457474	Transcriptional factor B3 family protein	REPRODUCTIVE MERISTEM 23 (REM23)	B3
AT2G46870	50.4693	8.05902	6.69924e-11	1.9967e-10	Member of the RAV family of DNA binding proteins. Contains B3 domain. Recognizes 5'-CACCTG-'3 motif.	NGATHA1 (NGA1)	B3
AT3G06160	11.3746	4.02501	0.00143116	0.00237897	AP2/B3-like transcriptional factor family protein		B3
AT3G18990	82.0708	3.07891	8.59046e-06	1.74787e-05	Required for vernalization. Essential for the complete repression of FLC in vernalized plants. Required for the methylation of histone H3	REDUCED VERNALIZATION RESPONSE 1 (VRN1)	B3
AT3G24650	1.39803	-5.01004	0.0288068	0.0409732	Homologous to the maize transcription factor Viviparous-1. Full length ABI3 protein binds to the highly conserved RY motif [DNA motif CATGCA(TG)], present in many seed-specific promoters, and the B3 domains of this transcription factor is necessary for the specific interaction with the RY element. Transcriptional activity of ABI3 requires the B3 DNA-binding domain and an activation domain. In add…	ABA INSENSITIVE 3 (ABI3)	B3
AT3G53310	13.6747	6.17433	2.14592e-06	4.59691e-06	AP2/B3-like transcriptional factor family protein		B3
AT4G21550	18.1048	6.57778	3.21794e-06	6.78811e-06	VP1/ABI3-like 3	VP1/ABI3-LIKE 3 (VAL3)	B3
AT4G31610	10.9865	4.84656	0.000253672	0.00045452	Expressed specifically in reproductive meristems, member of a moderately sized gene family distantly related to known plant DNA binding proteins	REPRODUCTIVE MERISTEM 1 (REM1)	B3
AT4G32010	139.902	1.5478	3.92418e-08	9.6213e-08	HSI2-like 1	HSI2-LIKE 1 (HSL1)	B3
AT4G33280	44.6786	4.97567	3.14278e-10	8.95736e-10	AP2/B3-like transcriptional factor family protein		B3
AT5G25470	34.0311	7.4894	5.39211e-09	1.40475e-08	AP2/B3-like transcriptional factor family protein		B3
AT5G25475	41.5669	4.27505	2.88551e-09	7.66357e-09	AP2/B3-like transcriptional factor family protein		B3
AT5G42700	68.6941	8.50341	1.37137e-11	4.28849e-11	AP2/B3-like transcriptional factor family protein		B3
AT5G58280	4.76411	3.6047	0.0274993	0.0392416	AP2/B3-like transcriptional factor family protein		B3
AT5G60130	5.363	4.82617	0.00138617	0.00230735	AP2/B3-like transcriptional factor family protein		B3
AT1G14685	806.941	-2.02269	4.51112e-44	4.86522e-43	Encodes a member of the BASIC PENTACYSTEINE (BPC) proteins. BPC proteins are plant-specific transcription factors present throughout land plants. BPC transcription factor family is integral for a wide range of processes that support normal growth and development.	BASIC PENTACYSTEINE 2 (BPC2)	BBR-BPC
AT2G01930	231.639	-2.65715	8.31581e-22	4.22643e-21	BASIC PENTACYSTEINE1 (BPC1) is a regulator of the homeotic Arabidopsis thaliana gene SEEDSTICK (STK), which controls ovule identity. BPC1 induces conformational changes by cooperative binding to purine-rich elements present in the STK regulatory sequence. STK is upregulated in bpc1 mutant.	BASIC PENTACYSTEINE1 (BPC1)	BBR-BPC
AT2G35550	143.803	1.22733	4.60134e-05	8.77695e-05	basic pentacysteine 7	BASIC PENTACYSTEINE 7 (BPC7)	BBR-BPC
AT4G38910	81.8974	4.01183	1.75024e-15	6.72939e-15	Encodes a basic pentacysteine protein that is localized to the nucleus and specifically binds in vitro to GA dinucleotide repeats.	BASIC PENTACYSTEINE 5 (BPC5)	BBR-BPC
AT5G42520	33.9963	3.40663	6.39991e-06	1.31586e-05	Encodes a member of the BASIC PENTACYSTEINE (BPC) proteins. BPC proteins are plant-specific transcription factors present throughout land plants. BPC transcription factor family is integral for a wide range of processes that support normal growth and development.	BASIC PENTACYSTEINE 6 (BPC6)	BBR-BPC
AT1G75080	51.2663	1.23427	0.00302893	0.00487235	Encodes a positive regulator of the brassinosteroid (BR) signalling pathway that mediates both downstream BR responses and negative feedback regulation of BR biosynthesis. There is evidence for phosphorylation-dependent nucleocytoplasmic shuttling of BZR1. GSK3-like kinases (including BIN2), 14-3-3 proteins, and the phosphatase BSU1 seem to participate in this process. Phosphorylation also appear…	BRASSINAZOLE-RESISTANT 1 (BZR1)	BES1
AT1G78700	18.3872	4.68675	3.58249e-05	6.89739e-05	BES1/BZR1 homolog 4	BES1/BZR1 HOMOLOG 4 (BEH4)	BES1
AT4G18890	12.3296	6.0251	3.97232e-06	8.31103e-06	BES1/BZR1 homolog 3	BES1/BZR1 HOMOLOG 3 (BEH3)	BES1
AT4G36780	50.7892	1.82144	0.000321745	0.000571872	BES1/BZR1 homolog 2	BES1/BZR1 HOMOLOG 2 (BEH2)	BES1
AT1G01260	236.243	-1.23266	0.000197098	0.000356532	bHLH13 interacts with JAZ proteins, and functions redundantly with bHLH3, bHLH14 and bHLH17 to negatively regulate jasmonate responses.	JASMONATE ASSOCIATED MYC2 LIKE 2 (JAM2)	bHLH
AT1G03040	27.7427	1.97376	0.00106409	0.00179428	basic helix-loop-helix (bHLH) DNA-binding superfamily protein		bHLH
AT1G09530	28.0248	4.70186	5.63376e-07	1.26696e-06	Transcription factor interacting with photoreceptors phyA and phyB. Forms a ternary complex in vitro with G-box element of the promoters of LHY, CCA1. Acts as a negative regulator of phyB signalling. It degrades rapidly after irradiation of dark grown seedlings in a process controlled by phytochromes. Does not play a significant role in controlling light input and function of the circadian clockw…	PHYTOCHROME INTERACTING FACTOR 3 (PIF3)	bHLH
AT1G10586	2.67418	-5.95855	0.00179291	0.00295497	basic helix-loop-helix (bHLH) DNA-binding superfamily protein		bHLH
AT1G10610	274.273	-3.28926	3.32729e-63	5.99666e-62	basic helix-loop-helix (bHLH) DNA-binding superfamily protein		bHLH
AT1G12860	3.33897	4.1358	0.024133	0.0347215	Encodes ICE2 (Inducer of CBF Expression 2), a transcription factor of the bHLH family that participates in the response to deep freezing through the cold acclimation-dependent pathway. Overexpression of ICE2 results in increased tolerance to deep freezing stress after cold acclimation.	SCREAM 2 (SCRM2)	bHLH
AT1G26260	70.1742	6.07164	4.65954e-12	1.49563e-11	Encodes CIB5 (cryptochrome-interacting basic-helix-loop-helix). Related to CIB1 (AT4G34530). CIB5 interacts with CRY2 and forms heterodimer with CIB1 in vitro. Regulates flowering time redundantly with CIB1.	CRYPTOCHROME-INTERACTING BASIC-HELIX-LOOP-HELIX 5 (CIB5)	bHLH
AT1G29950	199.069	-3.17098	4.82578e-12	1.54791e-11	basic helix-loop-helix (bHLH) DNA-binding superfamily protein	(SACL3)	bHLH
AT1G30670	101.105	4.80017	8.13627e-16	3.17268e-15	basic helix-loop-helix (bHLH) DNA-binding superfamily protein		bHLH
AT1G32640	53.1923	-4.80459	1.45599e-11	4.54616e-11	Encodes a MYC-related transcriptional activator with a typical DNA binding domain of a basic helix-loop-helix leucine zipper motif. Binds to an extended G-Box promoter motif and interacts with Jasmonate ZIM-domain proteins. MYC2 interacts with EIN3 and EIL1 to repress hook curvature and resistance to Botrytis cinera.Its transcription is induced by dehydration stress, ABA treatment and blue light …	(MYC2)	bHLH
AT1G51070	97.148	1.77264	1.90628e-07	4.45056e-07	bHLH115 is a basic helix loop helix protein of the IVc subgroup that plays a role in iron homeostasis. It interacts with related family members and targets PYE and other genes involved in response to Fe.	BASIC HELIX-LOOP-HELIX 115 (bHLH115)	bHLH
AT1G51140	6.64612	5.13472	0.000483842	0.00084469	Encodes a basic helix-loop-helix-type transcription factor involved in photoperiodism flowering. Binds to the E-box cis-element in the CONSTANS (CO) promoter to regulate flowering. Interacts with CFL1 and along with CFLAP2 negatively regulates cuticle development. Binds to the potassium channel gene KAT1 as a dimer. The DNA-binding capacity is inhibited in response to ABA through phosphorylation-…	FLOWERING BHLH 3 (FBH3)	bHLH
AT1G68920	11.5971	5.93444	1.06578e-05	2.15143e-05	basic helix-loop-helix (bHLH) DNA-binding superfamily protein	CIB1 LIKE PROTEIN 1 (CIL1)	bHLH
AT2G16910	11.2032	1.91969	0.0312576	0.0442599	Encodes a basic helix-loop helix transcription factor involved in tapetal cell development, that directly regulates MGT5 expression in tapetum cells. Loss of function mutations are male sterile. AMS binds to a region termed the E box of target gene promoters.	ABORTED MICROSPORES (AMS)	bHLH
AT2G18300	6.12449	-7.16041	2.48531e-05	4.84893e-05	basic helix-loop-helix (bHLH) DNA-binding superfamily protein	HOMOLOG OF BEE2 INTERACTING WITH IBH 1 (HBI1)	bHLH
AT2G20180	10.4016	2.28256	0.0157401	0.0232344	Encodes a novel Myc-related bHLH transcription factor that has transcriptional activation activity in the dark. It is a key negative regulator of phytochrome-mediated seed germination and acts by inhibiting chlorophyll biosynthesis, light-mediated suppression of hypocotyl elongation and far-red light-mediated suppression of seed germination, and promoting negative gravitropism in hypocotyls. Ligh…	PHYTOCHROME INTERACTING FACTOR 3-LIKE 5 (PIL5)	bHLH
AT2G24260	465.769	2.54868	1.50632e-31	1.08694e-30	Encodes a basic helix-loop-helix (bHLH) protein that regulates root hair and sperm cell development. One of the three Arabidopsis homologs of the Lotus japonicus ROOTHAIRLESS1 (LjRHL1) gene: At2g24260 (AtLRL1), At4g30980 (AtLRL2), and At5g58010 (AtLRL3).	LJRHL1-LIKE 1 (LRL1)	bHLH
AT2G31210	5.30206	3.73996	0.00916771	0.0139294	Encodes a bHLH transcription factor that together with bHLH089 and bHLH010 is important for the normal transcriptome of the developing Arabidopsis anther, possibly by forming a feed-forward loop with DYT1.	BASIC HELIX LOOP HELIX PROTEIN 91 (BHLH091)	bHLH
AT2G31220	4.59806	4.60065	0.0031963	0.0051305	Encodes a bHLH transcription factor that together with bHLH089 and bHLH091 is important for the normal transcriptome of the developing Arabidopsis anther, possibly by forming a feed-forward loop with DYT1.	BASIC HELIX LOOP HELIX PROTEIN 10 (BHLH010)	bHLH
AT2G31280	35.1952	7.53864	9.02522e-10	2.48987e-09	Encodes a LHW-like protein with 80% amino acid identity to LHW.	CONSERVED PEPTIDE UPSTREAM OPEN READING FRAME 7 (CPuORF7)	bHLH
AT2G34820	301.009	5.44788	1.62941e-45	1.82648e-44	basic helix-loop-helix (bHLH) DNA-binding superfamily protein		bHLH
AT2G40200	4.5675	3.53588	0.015453	0.0228282	basic helix-loop-helix (bHLH) DNA-binding superfamily protein		bHLH
AT2G46810	24.9971	5.16523	3.80958e-06	7.98503e-06	MYC-type transcription factor which interacts with ICE1 and negatively regulates cold-responsive genes and cold tolerance.	MYC-TYPE TRANSCRIPTION FACTOR 70 (MYC70)	bHLH
AT3G19860	524.414	-1.63906	5.80475e-19	2.62517e-18	A basic helix?loop?helix (bHLH) transcription factor which acts as an essential part of the iron deficiency signaling pathway. The phosphorylated form of URI accumulates under Fe deficiency, forms heterodimers with subgroup IVc proteins, and induces transcription of bHLH38/39/100/101. These transcription factors in turn heterodimerize with FIT and drive the transcription of IRT1 and FRO2 to incre…	BASIC HELIX-LOOP-HELIX 121 (bHLH121)	bHLH
AT3G23210	1319.74	-1.26936	1.06167e-10	3.12714e-10	bHLH34 is a basic helix loop helix transcription factor. It can bind GAGA and E-box cis elements.It is induced by abiotic stressors including ABA, salt and glucose. PGR, a plasma membrane glucose responsive regulator is a target of bHLH34. Involved in Fe regulation.	BASIC HELIX-LOOP-HELIX 34 (bHLH34)	bHLH
AT3G26744	397.072	-3.63304	1.03149e-68	2.10952e-67	Encodes a MYC-like bHLH transcriptional activator that binds specifically to the MYC recognition sequences in the CBF3 promoter. It also binds to and inhibits the expression of ABI3. Mutants are defective in cold-regulated gene expression and ABA signaling druing seed germination.. Cold stress triggers protein degradation of nuclear GFPICE1 protein, and the RING finger protein HOS1 is required. S…	INDUCER OF CBF EXPRESSION 1 (ICE1)	bHLH
AT3G57800	34.8507	4.59625	1.00683e-07	2.39573e-07	basic helix-loop-helix (bHLH) DNA-binding superfamily protein		bHLH
AT3G61950	8.55338	5.49634	9.91802e-05	0.000183996	MYC-type transcription factor which interacts with ICE1 and negatively regulates cold-responsive genes and cold tolerance.	MYC-TYPE TRANSCRIPTION FACTOR 67 (MYC67)	bHLH
AT4G00120	8.0129	-3.75734	0.000627463	0.00108289	basic helix-loop-helix (bHLH) DNA-binding superfamily protein	INDEHISCENT (IND)	bHLH
AT4G02590	36.3055	7.58237	1.34324e-09	3.6576e-09	basic helix-loop-helix (bHLH) DNA-binding superfamily protein	UNFERTILIZED EMBRYO SAC 12 (UNE12)	bHLH
AT4G09180	7.63483	-2.85374	0.00350568	0.00559052	basic helix-loop-helix (bHLH) DNA-binding superfamily protein	FLOWERING BHLH 2 (FBH2)	bHLH
AT4G14410	769.752	-1.84987	2.48893e-31	1.77707e-30	Basic helix loop helix transcription factor involved in stress mediated signaling during germination.	BASIC HELIX-LOOP-HELIX 104 (bHLH104)	bHLH
AT4G16430	180.564	-2.03543	3.52537e-11	1.07277e-10	bHLH3 interacts with JAZ proteins, and functions redundantly with bHLH13, bHLH14 and bHLH17 to negatively regulate jasmonate responses.	JASMONATE ASSOCIATED MYC2 LIKE 3 (JAM3)	bHLH
AT4G25400	5.66236	3.86755	0.0126544	0.0189058	basic helix-loop-helix (bHLH) DNA-binding superfamily protein		bHLH
AT4G28790	7.16771	-7.375	3.54408e-06	7.44951e-06	basic helix-loop-helix (bHLH) DNA-binding superfamily protein		bHLH
AT4G30980	414.194	4.84305	5.05677e-33	3.85507e-32	Encodes a basic helix-loop-helix (bHLH) protein that regulates root hair and sperm cell development. One of the three Arabidopsis homologs of the Lotus japonicus ROOTHAIRLESS1 (LjRHL1) gene: At2g24260 (AtLRL1), At4g30980 (AtLRL2), and At5g58010 (AtLRL3).	LJRHL1-LIKE 2 (LRL2)	bHLH
AT4G36060	15.125	1.94265	0.0142053	0.0210944	basic helix-loop-helix (bHLH) DNA-binding superfamily protein	BASIC HELIX-LOOP-HELIX 11 (bHLH11)	bHLH
AT4G36930	13.1426	6.12071	9.36392e-06	1.89988e-05	Encodes a transcription factor of the bHLH protein family. Mutants have abnormal, unfused carpels and reduced seed dormancy.	SPATULA (SPT)	bHLH
AT5G08130	34.5461	5.6278	1.82858e-07	4.27435e-07	Encodes a basic helix-loop-helix (bHLH) family protein BIM1 (BES1-INTERACTING MYC-LIKE 1), involved in brassinosteroid signaling. It synergistically interacts with BES1 to bind to E box sequences (CANNTG). Positively modulates the shade avoidance syndrome in Arabidopsis seedlings.	BES1-INTERACTING MYC-LIKE1 (BIM1)	bHLH
AT5G37800	77.5348	-8.96351	7.79416e-17	3.1931e-16	RHD SIX-LIKE 1	RHD SIX-LIKE 1 (RSL1)	bHLH
AT5G48560	22.1945	3.40222	0.000115359	0.000212779	basic helix-loop-helix (bHLH) DNA-binding superfamily protein	CRY2-INTERACTING BHLH 2 (CIB2)	bHLH
AT5G50915	8.53415	3.49263	0.00625924	0.00969154	basic helix-loop-helix (bHLH) DNA-binding superfamily protein		bHLH
AT5G54680	1640.44	-1.41613	2.97373e-13	1.02313e-12	basic helix-loop-helix (bHLH) DNA-binding superfamily protein	IAA-LEUCINE RESISTANT3 (ILR3)	bHLH
AT5G58010	44.0472	1.35451	0.00705142	0.0108526	Encodes a basic helix-loop-helix (bHLH) protein that regulates root hair development. One of the three Arabidopsis homologs of the Lotus japonicus ROOTHAIRLESS1 (LjRHL1) gene: At2g24260 (AtLRL1), At4g30980 (AtLRL2), and At5g58010 (AtLRL3).	LJRHL1-LIKE 3 (LRL3)	bHLH
AT5G61270	3.00182	3.98364	0.0258352	0.0370021	Basic helix-loop-helix (bHLH) phytochrome interacting factor. Interacts specifically with the far-red light?absorbing Pfr form of phyB through a conserved domain called the active phyB binding motif. Upon light exposure, PIF7 rapidly migrates to intranuclear speckles, where it colocalizes with phyB. Role as negative regulator of phyB-mediated seedling deetiolation.	PHYTOCHROME-INTERACTING FACTOR7 (PIF7)	bHLH
AT5G62610	43.7733	1.23485	0.00574512	0.00893388	basic helix-loop-helix (bHLH) DNA-binding superfamily protein		bHLH
AT5G65320	2.45536	-4.81692	0.00617915	0.00957461	basic helix-loop-helix (bHLH) DNA-binding superfamily protein		bHLH
AT5G67060	6.1409	3.98867	0.0120223	0.0180245	Encodes a bHLH transcription factor that is involved in transmitting tract and stigma development and acts as a local modulator of auxin and cytokinin responses to control gynoecium development. HEC1 affects auxin transport by acting as a transcriptional regulator of PIN1 and PIN3.	HECATE 1 (HEC1)	bHLH
AT5G67110	6.77047	5.16299	0.00100025	0.00169182	encodes a myc/bHLH transcription factor-like protein. Gene product is involved in fruit dehiscence. Mutant siliques fail to dehisce.	ALCATRAZ (ALC)	bHLH
AT1G06070	199.483	1.1466	1.85544e-05	3.66842e-05	Basic-leucine zipper (bZIP) transcription factor family protein	BASIC LEUCINE-ZIPPER 69 (BZIP69)	bZIP
AT1G06850	959.449	-3.71986	1.68495e-19	7.80209e-19	basic leucine-zipper 52	BASIC LEUCINE-ZIPPER 52 (bZIP52)	bZIP
AT1G22070	28.6231	2.61633	1.00561e-05	2.03389e-05	Encodes a transcription factor. Like other TGAla-related factors, TGA3 has a highly conserved bZIP region and exhibits similar DNA-binding properties.	TGA1A-RELATED GENE 3 (TGA3)	bZIP
AT1G42990	742.75	-1.19231	4.45202e-18	1.93707e-17	bZIP60 consists of a bZIP DNA binding domain followed by a putative transmembrane domain. bZIP60 mRNA is upregulated by the addition of ER stress inducers, tunicamycin (inhibitor of N-linked glycosylation), DTT (inhibitor of disulfide bond formation) and azetin-2-carboxylate (proline analog perturbing protein structure). Upon ER stress, bZIP60 mRNA is spliced by IRE1A and IRE1B to produce bZIP60-…	BASIC REGION/LEUCINE ZIPPER MOTIF 60 (BZIP60)	bZIP
AT1G45249	36.4523	1.6187	0.00260075	0.00421503	Leucine zipper transcription factor that binds to the abscisic acid (ABA)?responsive element (ABRE) motif in the promoter region of ABA-inducible genes. Enhances drought tolerance in vegetative tissues. Required for normal glucose response. Localized in the nucleus. Expressed constitutively in roots, leaf vascular tissues, and hydathodes or in all tissues under stress conditions. It's phosphoryla…	ABSCISIC ACID RESPONSIVE ELEMENTS-BINDING FACTOR 2 (ABF2)	bZIP
AT1G49720	78.1174	2.39454	5.16783e-07	1.16514e-06	Identified as a protein that binds to abscisic acid response elements. May mediate transcriptional regulation of ABA responses.	ABSCISIC ACID RESPONSIVE ELEMENT-BINDING FACTOR 1 (ABF1)	bZIP
AT1G58110	6.79447	5.16915	0.00139408	0.00231951	Basic-leucine zipper (bZIP) transcription factor family protein		bZIP
AT1G77920	6.05753	3.94926	0.0151131	0.0223591	bZIP transcription factor family protein	TGACG SEQUENCE-SPECIFIC BINDING PROTEIN 7 (TGA7)	bZIP
AT2G16770	315.391	2.80069	9.61997e-24	5.28514e-23	Basic-region leucine zipper (bZIP23) transcription factor involved in the adaptation to zinc deficiency. Binds ZDRE motifs.	(bZIP23)	bZIP
AT2G18160	281.315	-6.38347	7.58496e-73	1.70876e-71	Encodes a b-ZIP transcription factor.	BASIC LEUCINE-ZIPPER 2 (bZIP2)	bZIP
AT2G21230	27.6161	3.99961	4.31292e-06	8.99672e-06	bZIP30 is a transcriptional activator that is involved in regulation of growth and development of reproductive organs. It interacts with a number of developmental regulators including WUS, HEC1, KNAT1/BP, KNAT2, JAB, BEL1, and NGA1.	BASIC LEUCINE-ZIPPER 30 (BZIP30)	bZIP
AT2G22850	3.41051	-4.47263	0.0222685	0.0321975	basic leucine-zipper 6	BASIC LEUCINE-ZIPPER 6 (bZIP6)	bZIP
AT2G36270	8.61788	5.50998	8.15147e-05	0.000152326	Encodes a member of the basic leucine zipper transcription factor family, involved in ABA signalling during seed maturation and germination. The Arabidopsis abscisic acid (ABA)-insensitive abi5 mutants have pleiotropic defects in ABA response, including decreased sensitivity to ABA inhibition of germination and altered expression of some ABA-regulated genes. Comparison of seed and ABA-inducible v…	ABA INSENSITIVE 5 (ABI5)	bZIP
AT2G40620	2584.27	-4.01306	2.66198e-37	2.34925e-36	Basic-leucine zipper (bZIP) transcription factor family protein	BASIC LEUCINE-ZIPPER 18 (BZIP18)	bZIP
AT2G40950	408.59	1.4779	5.29772e-09	1.38109e-08	bZIP17 appears to regulate transcription as part of a salt and osmotic stress response. zip17 mutants show enhanced inhibition of primary root elongation in response to NaCl. Several salt-responsive genes, such as ATHB-7 show a reduced transcriptional response to a salt treatment in zip17 mutant seedlings. myc:bZIP17 undergoes proteolytic processing in salt-treated wild type seedlings, but not in…	(BZIP17)	bZIP
AT2G42380	3247.51	-5.71131	2.44086e-41	2.445e-40	Encodes a member of the BZIP family of transcription factors. Forms heterodimers with the related protein AtbZIP61. Binds to G-boxes in vitro and is localized to the nucleus in onion epidermal cells.	(BZIP34)	bZIP
AT2G46270	822.579	-7.59801	1.34976e-93	4.79041e-92	encodes a bZIP G-box binding protein whose expression is induced by ABA. It has been shown to bind to Adh that contains the G-box and is induced by cold and water deprivation. GBF3 has been shown to be expressed mostly in the root and dark-grown leaves. GBF3 can act as homodimers and as heterodimers with GFB1, GBF2 and GBF4. In addition, GBF3!?s DNA binding activity is enhanced by GIP1, GPRI1 and…	G-BOX BINDING FACTOR 3 (GBF3)	bZIP
AT3G10800	1004.83	-1.76088	1.53334e-28	1.00036e-27	Encodes bZIP28, a putative membrane-tethered transcriptional factor. Up-regulated in response to heat; a bZIP28 null mutant has a heat-sensitive phenotype. bZIP28 has a similar domain structure to the mammalian ATF6 protein involved in the unfolded protein response (UPR), and shares a bZIP domain, transmembrane domain, and a canonical S1P cleavage site. The bZIP28 seems to be glycosylated in vivo…	(BZIP28)	bZIP
AT3G12250	32.9098	2.26567	9.43396e-06	1.91325e-05	basic leucine zipper transcription factor involved in the activation of SA-responsive genes.	TGACG MOTIF-BINDING FACTOR 6 (TGA6)	bZIP
AT3G54620	1474.85	-3.46339	9.20602e-143	9.52348e-141	bZIP transcription factor-like protein mRNA	BASIC LEUCINE ZIPPER 25 (BZIP25)	bZIP
AT3G58120	57.741	-1.33532	0.010216	0.0154469	Encodes a member of the BZIP family of transcription factors. Forms heterodimers with the related protein AtbZIP34. Binds to G-boxes in vitro and is localized to the nucleus in onion epidermal cells.	(BZIP61)	bZIP
AT4G02640	492.361	-1.60781	2.5341e-17	1.06289e-16	Encodes a basic leucine zipper (bZIP) transcription factor AtbZIP10. AtbZIP10 shuttles between the nucleus and the cytoplasm. It binds consensus G- and C-box DNA sequences. AtbZIP10 acts antagonistically with LSD1 in both pathogen-induced hypersensitive response and basal defense responses.	(BZO2H1)	bZIP
AT4G06598	271.747	-4.96596	1.39214e-62	2.47231e-61	basic-leucine zipper (bZIP) transcription factor family protein		bZIP
AT4G34000	87.1532	1.17944	0.000489671	0.000854286	Encodes an ABA-responsive element-binding protein with similarity to transcription factors that is expressed in response to stress and abscisic acid.	ABSCISIC ACID RESPONSIVE ELEMENTS-BINDING FACTOR 3 (ABF3)	bZIP
AT4G38900	21.0698	3.82466	3.31448e-05	6.40384e-05	Basic-leucine zipper (bZIP) transcription factor family protein	BASIC LEUCINE-ZIPPER 29 (BZIP29)	bZIP
AT5G06950	73.4197	6.72746	9.24998e-10	2.54913e-09	Transcription factor of the B-ZIP family that has high affinity for C-box motifs. Interacts with NPR1 and may regulate PR gene expression. Phosphorylated by a CK2-like protein in vitro. Phosphorylation is enhanced by salicylic acid treatment.	(AHBP-1B)	bZIP
AT5G06960	47.735	4.23426	4.1292e-11	1.25124e-10	Encodes a basic leucine zipper (B-ZIP) containing protein that interacts with NPR1 to promote expression of salicylic acid induced genes. Binds the ocs-element.	OCS-ELEMENT BINDING FACTOR 5 (OBF5)	bZIP
AT5G11260	10.7839	3.85865	0.00120158	0.00201507	Basic leucine zipper (bZIP) transcription factor. Nuclear localization. Involved in light-regulated transcriptional activation of G-box-containing promoters. Negatively regulated by Cop1. Although cytokinins do not appear to affect the gene's promoter activity, they appear to stabilize the protein. HY5 plays a role in anthocyanin accumulation in far-red light and blue light, but not in red light …	ELONGATED HYPOCOTYL 5 (HY5)	bZIP
AT1G02030	3.7133	-3.97688	0.0192791	0.028106	C2H2-like zinc finger protein		C2H2
AT1G04445	28.7073	-3.49816	9.6515e-07	2.12818e-06	C2H2-like zinc finger protein		C2H2
AT1G14580	9.47035	-4.58777	2.4039e-06	5.12671e-06	C2H2-like zinc finger protein	BLUEJAY (BLJ)	C2H2
AT1G27730	16.1964	4.4895	8.97593e-05	0.000167191	Related to Cys2/His2-type zinc-finger proteins found in higher plants. Compensated for a subset of calcineurin deficiency in yeast. Salt tolerance produced by ZAT10 appeared to be partially dependent on ENA1/PMR2, a P-type ATPase required for Li+ and Na+ efflux in yeast. The protein is localized to the nucleus, acts as a transcriptional repressor and is responsive to chitin oligomers. Also involv…	SALT TOLERANCE ZINC FINGER (STZ)	C2H2
AT1G72050	285.333	4.77002	1.83943e-34	1.48059e-33	Encodes a transcriptional factor TFIIIA required for transcription of 5S rRNA gene. 5S rRNA is the smallest constituent of the ribosome. Work on one of the gene models AT1G72050.2 showed that it encodes a protein with nine Cys(2)-His(2)-type zinc fingers, a characteristic feature of TFIIIA proteins. AT1G72050.2 also contains a 23 amino acid spacer between fingers 1 and 2, a 66 amino acid spacer b…	TRANSCRIPTION FACTOR IIIA (TFIIIA)	C2H2
AT1G74250	661.734	1.68031	4.94464e-12	1.58494e-11	DNAJ heat shock N-terminal domain-containing protein		C2H2
AT2G17180	1387.12	-6.54243	2.15786e-107	1.00362e-105	Target promoter of the male germline-specific transcription factor DUO1.	DUO1-ACTIVATED ZINC FINGER 1 (DAZ1)	C2H2
AT2G26940	69.7657	6.08374	3.62318e-11	1.10181e-10	C2H2-type zinc finger family protein		C2H2
AT2G28200	3.69609	4.28484	0.0125097	0.0187127	C2H2-type zinc finger family protein		C2H2
AT2G29660	5.82226	3.88265	0.0105649	0.0159525	zinc finger (C2H2 type) family protein		C2H2
AT2G41835	164.123	-2.72453	2.41598e-08	6.01038e-08	zinc finger (C2H2 type, AN1-like) family protein		C2H2
AT2G45120	66.0607	-6.49925	1.89636e-24	1.06596e-23	C2H2-like zinc finger protein		C2H2
AT3G10470	4037.19	-11.8724	6.89414e-151	8.24046e-149	C2H2-type zinc finger family protein		C2H2
AT3G44750	899.964	7.03925	5.90123e-65	1.09787e-63	Encodes a histone deacetylase. Controls the development of adaxial/abaxial leaf polarity. Two lines with RNAi-directed against this gene show reduced Agrobacterium-mediated DNA transformation of the roots. Involved in development of the vascular tissue of the stem by affecting cell proliferation and differentiation.	HISTONE DEACETYLASE 3 (HDA3)	C2H2
AT3G46070	5.73055	4.91982	0.00435623	0.00687607	C2H2-type zinc finger family protein		C2H2
AT3G48430	318.591	1.00988	2.59531e-05	5.05285e-05	Relative of Early Flowering 6 (REF6) encodes a Jumonji N/C and zinc finger domain-containing protein that acts as a positive regulator of flowering in an FLC-dependent pathway. REF6 mutants have hyperacetylation of histone H4 at the FLC locus. REF6 interacts with BES1 in a Y2H assay and in vitro. REF6 may play a role in brassinoteroid signaling by affecting histone methylation in the promoters of…	RELATIVE OF EARLY FLOWERING 6 (REF6)	C2H2
AT3G49930	5.97174	4.97699	0.00061309	0.00105917	C2H2 and C2HC zinc fingers superfamily protein		C2H2
AT3G50700	8.66176	5.5187	0.000171355	0.000311456	zinc finger protein, similar to maize Indeterminate1 (ID1)	INDETERMINATE(ID)-DOMAIN 2 (IDD2)	C2H2
AT3G57480	1249.8	-2.56216	2.49804e-11	7.68556e-11	SAP1 is a protein of unknown function whose expression is responsive to abiotic stressors including metals, salt, and ABA. Over expression confers increased tolerance to a variety of abiotic stressors.	STRESS ASSOCIATED PROTEIN 13 (SAP13)	C2H2
AT3G60580	314.905	-5.69159	2.43376e-39	2.28694e-38	C2H2-like zinc finger protein		C2H2
AT4G06634	305.468	1.43521	3.25431e-11	9.933e-11	Encodes an ABA responsive C2H2-type zinc finger transcription factor with both transcriptional repression and activation domains, that binds a G-rich, 11-bp DNA-binding motif. YY1 binds to the promoter of ABR1 and disruption represses ABA- and salt-induced ABR1 expression.	YIN YANG 1 (YY1)	C2H2
AT4G12240	40.8122	7.75131	3.47709e-10	9.88942e-10	zinc finger (C2H2 type) family protein		C2H2
AT4G27240	3.42037	4.17575	0.0098264	0.0148871	zinc finger (C2H2 type) family protein		C2H2
AT4G35280	1240.24	-5.49152	1.03411e-46	1.20302e-45	Target promoter of the male germline-specific transcription factor DUO1.	DUO1-ACTIVATED ZINC FINGER 2 (DAZ2)	C2H2
AT4G35610	1828.38	-8.25329	4.8432e-201	1.26963e-198	zinc finger (C2H2 type) family protein		C2H2
AT4G35700	5574.95	-8.55916	7.53456e-91	2.54115e-89	Target promoter of the male germline-specific transcription factor DUO1.	DUO1-ACTIVATED ZINC FINGER 3 (DAZ3)	C2H2
AT5G03150	3.5005	4.21328	0.0256891	0.0368111	JKD is a nuclear-localized putative transcription factor of the BIRDS/IDD C2H2 zinc finger family. JKD and its homologue BIB, restrict SHR movement to a single layer, the endodermis, and delimit tissue boundaries in the root meristem through a process that involves nuclear retention through protein complex formation. JKD mutation leads to periclinal divisions in the cortex, increased cell numbers…	JACKDAW (JKD)	C2H2
AT5G03740	1001.5	3.54141	5.77695e-62	1.01191e-60	HD2-type histone deacetylase HDAC. Involved in the ABA and stress responses. Mediates transcriptional repression	HISTONE DEACETYLASE 2C (HD2C)	C2H2
AT5G04340	11.8737	4.04746	0.000491169	0.000856575	Encodes a C2H2 zinc finger transcription factor that coordinately activates phytochelatin-synthesis related gene expression and directly targets GSH1 by binding to its promoter to positively regulate Cd accumulation and tolerance.	ZINC FINGER OF ARABIDOPSIS THALIANA 6 (ZAT6)	C2H2
AT5G04390	2185.78	-8.56968	1.5528e-87	4.80826e-86	C2H2-type zinc finger family protein		C2H2
AT5G43170	14.603	2.43549	0.0071051	0.0109323	Encodes zinc finger protein. mRNA levels are elevated in response to high salinity and low temperature. The protein is localized to the nucleus and acts as a transcriptional repressor.	ZINC-FINGER PROTEIN 3 (ZF3)	C2H2
AT5G52010	70.7244	4.47779	1.91134e-15	7.3341e-15	C2H2-like zinc finger protein		C2H2
AT5G59820	244.438	-1.90117	4.83236e-13	1.64228e-12	Encodes a zinc finger protein involved in high light and cold acclimation. Overexpression of this putative transcription factor increases the expression level of 9 cold-responsive genes and represses the expression level of 15 cold-responsive genes, including CBF genes. Also, lines overexpressing this gene exhibits a small but reproducible increase in freeze tolerance. Because of the repression o…	RESPONSIVE TO HIGH LIGHT 41 (RHL41)	C2H2
AT5G60470	31.6244	-9.5179	2.6574e-14	9.61926e-14	C2H2 and C2HC zinc fingers superfamily protein	EGRET (EGRET)	C2H2
AT5G66730	277.644	4.70933	3.22527e-46	3.698e-45	C2H2-like zinc finger protein	INDETERMINATE DOMAIN 1 (IDD1)	C2H2
AT5G67450	32.3097	2.54197	4.03988e-06	8.44506e-06	Encodes zinc-finger protein. mRNA levels are elevated in response to low temperature, cold temperatures and high salt. The protein is localized to the nucleus and acts as a transcriptional repressor.	ZINC-FINGER PROTEIN 1 (ZF1)	C2H2
AT1G01350	286.48	1.57378	1.73833e-10	5.05058e-10	Zinc finger (CCCH-type/C3HC4-type RING finger) family protein		C3H
AT1G04990	1448.95	-4.50835	1.03551e-22	5.46266e-22	Zinc finger C-x8-C-x5-C-x3-H type family protein		C3H
AT1G10320	43.1056	2.28016	7.24175e-07	1.61286e-06	Zinc finger C-x8-C-x5-C-x3-H type family protein		C3H
AT1G32360	195.71	-2.73994	2.6978e-22	1.3995e-21	Zinc finger (CCCH-type) family protein		C3H
AT1G68200	28.4849	3.93996	2.93423e-07	6.7568e-07	Zinc finger C-x8-C-x5-C-x3-H type family protein	CALLOSE DEFECTIVE MICROSPORE1 (CDM1)	C3H
AT1G75340	117.372	2.33677	1.23375e-08	3.1359e-08	Zinc finger C-x8-C-x5-C-x3-H type family protein		C3H
AT2G19810	111.18	2.70869	8.28228e-16	3.22798e-15	Encodes Oxidation-related Zinc Finger 1 (OZF1), a plasma membrane protein involved in oxidative stress.	OXIDATION-RELATED ZINC FINGER 1 (OZF1)	C3H
AT2G24830	486.447	-1.35166	6.97878e-18	3.01035e-17	zinc finger (CCCH-type) family protein / D111/G-patch domain-containing protein		C3H
AT2G28450	345.107	2.46467	3.73211e-25	2.16321e-24	zinc finger (CCCH-type) family protein	TRNA METHYLTRANSFERASE 2B (TRM2B)	C3H
AT2G32930	1379.39	-2.61841	1.67354e-20	8.08523e-20	Encodes a zinc finger protein.	ZINC FINGER NUCLEASE 2 (ZFN2)	C3H
AT2G40140	34.8353	4.29981	1.97028e-08	4.93564e-08	zinc finger (CCCH-type) family protein	(CZF1)	C3H
AT3G02830	3340.99	-3.03105	7.79121e-77	1.88798e-75	Encodes a zinc finger protein that binds to PORA mRNA in vivo and recruits the Pfr form of phytochrome to the 5&#8242;-UTR of PORA mRNA to regulate translation of the mRNA.	ZINC FINGER PROTEIN 1 (ZFN1)	C3H
AT3G06410	640.928	-1.82087	1.20081e-11	3.76636e-11	Zinc finger C-x8-C-x5-C-x3-H type family protein		C3H
AT3G08505	2738.61	-5.14426	4.12278e-179	8.27029e-177	zinc finger (CCCH-type/C3HC4-type RING finger) family protein		C3H
AT3G12130	289.069	1.25019	8.29852e-07	1.83863e-06	KHZ1 is a CCCH zinc-finger and KH domain protein belonging to the VII subfamily. It is expressed throughout the plant. Highly similar to KHZ2. khz1 mutants are late flowering and double mutants with khz2 are even more late flowering. Overexpression leads to increased rates of leaf senescence.	(KHZ1)	C3H
AT3G12680	128.539	2.68268	7.31063e-08	1.75655e-07	Member of the floral homeotic AGAMOUS pathway.	ENHANCER OF AG-4 1 (HUA1)	C3H
AT3G19360	433.409	1.87305	4.50002e-17	1.86677e-16	Zinc finger (CCCH-type) family protein		C3H
AT3G48440	612.771	-2.28625	3.63611e-29	2.41247e-28	Zinc finger C-x8-C-x5-C-x3-H type family protein		C3H
AT3G51120	19.7578	2.40697	0.00860612	0.0131159	zinc finger CCCH domain-containing protein 44		C3H
AT3G55980	331.365	-3.83844	1.02419e-09	2.81341e-09	salt-inducible zinc finger 1	SALT-INDUCIBLE ZINC FINGER 1 (SZF1)	C3H
AT4G25440	344.085	-1.22063	8.38439e-08	2.00747e-07	zinc finger WD40 repeat protein 1	ZINC FINGER WD40 REPEAT PROTEIN 1 (ZFWD1)	C3H
AT4G29190	50.8622	7.10067	1.983e-08	4.96483e-08	Zinc finger C-x8-C-x5-C-x3-H type family protein	OXIDATION-RELATED ZINC FINGER 2 (OZF2)	C3H
AT5G06420	40.6141	1.2989	0.0144774	0.0214708	Zinc finger (CCCH-type/C3HC4-type RING finger) family protein		C3H
AT5G12850	111.481	7.33515	5.08215e-11	1.53095e-10	CCCH-type zinc finger protein with ARM repeat domain-containing protein	TANDEM ZINC FINGER 8 (TZF8)	C3H
AT5G16540	3638	-4.08516	8.75453e-34	6.86699e-33	Encodes a zinc finger protein.	ZINC FINGER NUCLEASE 3 (ZFN3)	C3H
AT5G18550	3073.36	-3.29318	6.07023e-26	3.61099e-25	Zinc finger C-x8-C-x5-C-x3-H type family protein		C3H
AT5G26749	35.294	3.6089	1.78096e-08	4.47645e-08	C2H2 and C2HC zinc fingers superfamily protein		C3H
AT5G51980	306.399	1.75046	1.51561e-06	3.28636e-06	Transducin/WD40 repeat-like superfamily protein		C3H
AT5G58620	43.1494	2.34824	1.27473e-06	2.7813e-06	zinc finger (CCCH-type) family protein	TANDEM ZINC FINGER PROTEIN 9 (TZF9)	C3H
AT1G67310	7.14205	5.24119	0.000295117	0.000526084	Calmodulin-binding transcription activator protein with CG-1 and Ankyrin domain		CAMTA
AT2G22300	13.9703	5.20735	0.000195079	0.000353047	Encodes a putative CAM binding transcription factor. Loss of function mutations show enhanced resistance to fungal and bacterial pathogens suggesting that CAMTA functions to suppress defense responses.It acts in the cold response pathway, it can bind to and activate the expression of DREB1 genes.	SIGNAL RESPONSIVE 1 (SR1)	CAMTA
AT3G16940	29.9029	4.77334	4.62284e-06	9.62319e-06	calmodulin-binding transcription activator	CALMODULIN-BINDING TRANSCRIPTION ACTIVATOR 6 (CAMTA6)	CAMTA
AT1G28050	96.2217	2.8258	2.44514e-11	7.52795e-11	B-box type zinc finger protein with CCT domain-containing protein	B-BOX DOMAIN PROTEIN 13 (BBX13)	CO-like
AT2G33500	114.271	3.82715	1.33987e-18	5.96591e-18	B-box type zinc finger protein with CCT domain-containing protein	B-BOX DOMAIN PROTEIN 12 (BBX12)	CO-like
AT3G07650	220.976	-2.79891	3.19039e-14	1.15034e-13	This gene belongs to the CO (CONSTANS) gene family. This gene family is divided in three subgroups: groups III, to which COL9 belongs, is characterised by one B-box (supposed to regulate protein-protein interactions) and a second diverged zinc finger. COL9 downregulates expression of CO (CONSTANS) as well as FT and SOC1 which are known regulatory targets of CO. The mRNA is cell-to-cell mobile.	CONSTANS-LIKE 9 (COL9)	CO-like
AT4G15250	946.547	-3.04995	8.41635e-15	3.13409e-14	B-box type zinc finger protein with CCT domain-containing protein	B-BOX DOMAIN PROTEIN 9 (BBX9)	CO-like
AT5G15850	7.6723	4.30485	0.00216737	0.0035405	Homologous to the flowering-time gene CONSTANS.	CONSTANS-LIKE 1 (COL1)	CO-like
AT5G24930	19.0119	5.65794	7.87461e-06	1.60689e-05	Flowering repressor in long days (LD) and short days (SD) and acts on the expression of FT and FT-like genes as well as on SUPPRESSOR OF OVEREXPRESSION OF CONSTANS 1 (SOC1).	CONSTANS-LIKE 4 (COL4)	CO-like
AT5G48250	144.83	2.58464	2.67717e-17	1.12209e-16	B-box type zinc finger protein with CCT domain-containing protein	B-BOX DOMAIN PROTEIN 8 (BBX8)	CO-like
AT5G57660	26.7513	7.14222	1.49446e-08	3.77734e-08	CONSTANS-like 5	CONSTANS-LIKE 5 (COL5)	CO-like
AT3G16160	13.4905	-1.95903	0.00644502	0.00996048	Tesmin/TSO1-like CXC domain-containing protein		CPP
AT3G22760	2800.59	-1.26095	0.000535558	0.00093068	CXC domain containing TSO1-like protein 1. The gene is expressed in stamens, pollen mother cells, and immature ovules. Regulates fate transition and cell Divisions in the stomatal lineage.	(SOL1)	CPP
AT3G22780	166.588	6.59772	3.34765e-21	1.66187e-20	CHC protein involved in cell cycle progression (positive regulator).	CHINESE FOR 'UGLY' (TSO1)	CPP
AT4G14770	97.5516	-4.56818	0.00814774	0.0124535	Regulates fate transition and cell Divisions in the stomatal lineage.	TESMIN/TSO1-LIKE CXC 2 (TCX2)	CPP
AT4G29000	186.161	1.4595	4.27701e-05	8.17722e-05	Tesmin/TSO1-like CXC domain-containing protein		CPP
AT1G78600	34.1855	7.49639	1.21618e-09	3.31986e-09	light-regulated zinc finger protein 1	LIGHT-REGULATED ZINC FINGER PROTEIN 1 (LZF1)	DBB
AT2G21320	17.1707	6.50292	1.28906e-05	2.58676e-05	B-box zinc finger family protein	B-BOX DOMAIN PROTEIN 18 (BBX18)	DBB
AT2G47890	10.5981	5.80786	1.65875e-05	3.29451e-05	B-box type zinc finger protein with CCT domain-containing protein		DBB
AT4G38960	17.695	5.5538	1.58791e-05	3.16252e-05	BBX19 is a B-box containing transcriptional regulator involved in photomporphogenesis and flowering.	B-BOX DOMAIN PROTEIN 19 (BBX19)	DBB
AT1G21340	12.5659	6.05419	7.79524e-06	1.59126e-05	Dof-type zinc finger DNA-binding family protein		Dof
AT1G47655	20.5891	6.76597	1.77602e-07	4.15612e-07	Dof-type zinc finger DNA-binding family protein		Dof
AT1G51700	4.76764	3.57524	0.0233386	0.0336352	Encodes dof zinc finger protein (adof1). The mRNA is cell-to-cell mobile.	DOF ZINC FINGER PROTEIN 1 (DOF1)	Dof
AT1G69570	911.359	-6.28905	9.56974e-68	1.91636e-66	CDF5 is a circadian regulated transcript that is antiphasic with respect to its natural antisense transcript (NAT) FLORE (AT1G69572).CDF5 transcript accumulation delays flowering. CDF5 links circadian oscillation and photoperiodism.	CYCLING DOF FACTOR 5 (CDF5)	Dof
AT2G28510	4.81689	4.673	0.00238794	0.00388186	DOF transcription factor with a conserved zinc finger (ZF) DNA-binding domain.	DOF PROTEIN 2.1 (DOF2.1)	Dof
AT3G50410	3.3057	4.12088	0.0169645	0.0249191	Arabidopsis Dof protein containing a single 51-amino acid zinc finger DNA-binding domain, which may play an important roles in plant growth and development.	OBF BINDING PROTEIN 1 (OBP1)	Dof
AT4G38000	53.6557	-5.71972	5.81489e-14	2.07172e-13	DNA binding with one finger 4.7	DNA BINDING WITH ONE FINGER 4.7 (DOF4.7)	Dof
AT5G39660	621.801	-3.89346	1.07601e-55	1.60353e-54	Dof-type zinc finger domain-containing protein, identical to H-protein promoter binding factor-2a GI:3386546 from (Arabidopsis thaliana). Interacts with LKP2 and FKF1, but its overexpression does not change flowering time under short or long day conditions.	CYCLING DOF FACTOR 2 (CDF2)	Dof
AT5G60850	4.7282	3.59347	0.0163073	0.0240133	Encodes a zinc finger protein.	OBF BINDING PROTEIN 4 (OBP4)	Dof
AT5G62430	42.4246	-3.63264	4.12311e-06	8.61247e-06	Dof-type zinc finger domain-containing protein, similar to H-protein promoter binding factor-2a GI:3386546 from (Arabidopsis thaliana). Represses expression of Constans (CO), a circadian regulator of flowering time. Interacts with LKP2 and FKF1. Expression oscillates under constant light conditions. Mainly expressed in the vasculature of cotyledons, leaves and hypocotyls, but also in stomata. Loc…	CYCLING DOF FACTOR 1 (CDF1)	Dof
AT2G36010	33.159	1.73171	0.0266613	0.0381142	Member of the E2F transcription factors, (cell cycle genes), key components of the cyclin D/retinoblastoma/E2F pathway.	E2F TRANSCRIPTION FACTOR 3 (E2F3)	E2F/DP
AT3G01330	618.108	-3.27381	1.67393e-63	3.03107e-62	Member of the E2F transcription factors, (cell cycle genes), key components of the cyclin D/retinoblastoma/E2F pathway.	DP-E2F-LIKE PROTEIN 3 (DEL3)	E2F/DP
AT5G03415	205.458	1.79082	5.09334e-11	1.53372e-10	Encodes a homolog of the animal DP protein. DP, in animals, forms a heterodimer with E2F and plays a central role in G1/S transition in the cell division cycle. DPB has been shown to interact with non phosphorylated E2Fc; when E2Fc is phosphorylated, the formation of the E2Fc/DPB heterodimer is lost.	(DPB)	E2F/DP
AT5G14960	8.15697	-2.65344	0.00965632	0.01464	DP-E2F-like 2	DP-E2F-LIKE 2 (DEL2)	E2F/DP
AT5G22220	309.794	-2.02897	9.57969e-25	5.44454e-24	Member of the E2F transcription factors, (cell cycle genes), key components of the cyclin D/retinoblastoma/E2F pathway. Binds DPA and RBR1 proteins. Expressed throughout the cell cycle. Abundance increased by auxin through stabilization of the protein. Elevates CDK levels and activity, even under hormone-free conditions. Promotes cell division and shortens cell doubling time, inhibits cell growth…	E2F TRANSCRIPTION FACTOR 1 (E2F1)	E2F/DP
AT2G27050	458.731	-6.83819	2.86933e-33	2.20642e-32	ethylene-insensitive3-like1 (EIL1) The mRNA is cell-to-cell mobile.	ETHYLENE-INSENSITIVE3-LIKE 1 (EIL1)	EIL
AT3G20770	2469.49	-6.65945	3.1228e-66	6.0234e-65	Encodes EIN3 (ethylene-insensitive3), a nuclear transcription factor that initiates downstream transcriptional cascades for ethylene responses. EIN3 interacts with MYC2, MYC3 and MYC4 to inhibit jasmonate-induced expression of wound-responsive genes and herbivory-inducible genes, and plant defense against generalist herbivores.	ETHYLENE-INSENSITIVE3 (EIN3)	EIL
AT5G21120	3.82198	-5.47245	0.00125028	0.00209385	ethylene-insensitive3-like2 (EIL2)	ETHYLENE-INSENSITIVE3-LIKE 2 (EIL2)	EIL
AT1G03800	22.7984	-4.27976	2.84844e-08	7.05352e-08	encodes a member of the ERF (ethylene response factor) subfamily B-1 of ERF/AP2 transcription factor family (ATERF-10). The protein contains one AP2 domain. There are 15 members in this subfamily including ATERF-3, ATERF-4, ATERF-7, and leafy petiole.	ERF DOMAIN PROTEIN 10 (ERF10)	ERF
AT1G22190	23.4286	3.36427	1.14796e-05	2.31085e-05	The gene encodes a putative transcription factor belongings to the abiotic stress-associated DREB A-6 clade. The mRNA is cell-to-cell mobile.	RELATED TO AP2 4 (RAP2.4)	ERF
AT1G22985	12.0894	2.31109	0.00432195	0.00682524	encodes a member of the ERF (ethylene response factor) subfamily B-5 of ERF/AP2 transcription factor family. The protein contains one AP2 domain. There are 7 members in this subfamily.	CYTOKININ RESPONSE FACTOR 7 (CRF7)	ERF
AT1G25470	2719.78	1.91538	1.7854e-48	2.18153e-47	encodes a member of the ERF (ethylene response factor) subfamily B-6 of ERF/AP2 transcription factor family. The protein contains one AP2 domain. There are 12 members in this subfamily including RAP2.11.	CYTOKININ RESPONSE FACTOR 12 (CRF12)	ERF
AT1G28360	8.81346	3.01804	0.00877527	0.0133574	encodes a member of the ERF (ethylene response factor) subfamily B-1 of ERF/AP2 transcription factor family (ERF12). The protein contains one AP2 domain. There are 15 members in this subfamily including ATERF-3, ATERF-4, ATERF-7, and leafy petiole. Regulates floral development.	ERF DOMAIN PROTEIN 12 (ERF12)	ERF
AT1G50640	1469.84	-3.66498	3.99315e-56	6.06958e-55	encodes a member of the ERF (ethylene response factor) subfamily B-1 of ERF/AP2 transcription factor family (ATERF-3). The protein contains one AP2 domain. There are 15 members in this subfamily including ATERF-3, ATERF-4, ATERF-7, and leafy petiole.	ETHYLENE RESPONSIVE ELEMENT BINDING FACTOR 3 (ERF3)	ERF
AT1G53170	605.994	-2.94491	7.59731e-19	3.42109e-18	encodes a member of the ERF (ethylene response factor) subfamily B-1 of ERF/AP2 transcription factor family (ATERF-8). The protein contains one AP2 domain. There are 15 members in this subfamily including ATERF-3, ATERF-4, ATERF-7, and leafy petiole.	ETHYLENE RESPONSE FACTOR 8 (ERF8)	ERF
AT1G68550	189.647	3.53296	4.0953e-11	1.24129e-10	encodes a member of the ERF (ethylene response factor) subfamily B-6 of ERF/AP2 transcription factor family. The protein contains one AP2 domain. There are 12 members in this subfamily including RAP2.11.	CYTOKININ RESPONSE FACTOR 10 (CRF10)	ERF
AT1G72360	43.1773	-2.42164	3.35886e-09	8.88597e-09	Encodes a member of the ERF (ethylene response factor) subfamily B-2 of ERF/AP2 transcription factor family. The protein contains one AP2 domain. There are 5 members in this subfamily including RAP2.2 AND RAP2.12.	ETHYLENE RESPONSE FACTOR 73 (ERF73)	ERF
AT2G23340	438.498	-4.79532	4.93955e-42	5.0376e-41	encodes a member of the DREB subfamily A-5 of ERF/AP2 transcription factor family. The protein contains one AP2 domain. There are 16 members in this subfamily including RAP2.1, RAP2.9 and RAP2.10.	DREB AND EAR MOTIF PROTEIN 3 (DEAR3)	ERF
AT2G40340	45.2276	6.92809	3.5485e-08	8.71969e-08	Encodes a member of the DREB subfamily A-2 of ERF/AP2 transcription factor family. The protein contains one AP2 domain. There are eight members in this subfamily including DREB2A AND DREB2B that are involved in response to drought.	(DREB2C)	ERF
AT2G40350	4.11231	4.44177	0.00448839	0.00707161	encodes a member of the DREB subfamily A-2 of ERF/AP2 transcription factor family. The protein contains one AP2 domain. There are eight members in this subfamily including DREB2A AND DREB2B that are involved in response to drought.		ERF
AT2G46310	234.592	3.46565	1.1572e-26	7.06413e-26	CRF5 encodes one of the six cytokinin response factors. It is transcriptionally upregulated in response to cytokinin. CRF5 belongs to the AP2/ERF superfamily of the transcriptional factors. CRF proteins rapidly relocalize to the nucleus in response to cytokinin. Analysis of loos-of-function mutants revealed that the CRFs function redundantly to regulate the development of embryos, cotyledons and …	CYTOKININ RESPONSE FACTOR 5 (CRF5)	ERF
AT3G11020	223.814	-1.01138	7.60623e-07	1.68996e-06	encodes a member of the DREB subfamily A-2 of ERF/AP2 transcription factor family (DREB2B). The protein contains one AP2 domain. There are eight members in this subfamily including DREB2A.	DRE/CRT-BINDING PROTEIN 2B (DREB2B)	ERF
AT3G14230	232.747	3.15833	9.35692e-22	4.7451e-21	encodes a member of the ERF (ethylene response factor) subfamily B-2 of ERF/AP2 transcription factor family (RAP2.2). The protein contains one AP2 domain. There are 5 members in this subfamily including RAP2.2 AND RAP2.12.	RELATED TO AP2 2 (RAP2.2)	ERF
AT3G15210	586.769	-4.92134	2.27532e-20	1.09148e-19	Encodes a member of the ERF (ethylene response factor) subfamily B-1 of ERF/AP2 transcription factor family (ATERF-4). The protein contains one AP2 domain. Acts as a negative regulator of JA-responsive defense gene expression and resistance to the necrotrophic fungal pathogen Fusarium oxysporum and antagonizes JA inhibition of root elongation. The mRNA is cell-to-cell mobile.	ETHYLENE RESPONSIVE ELEMENT BINDING FACTOR 4 (ERF4)	ERF
AT3G20310	1104.31	-4.09869	1.86261e-43	1.97194e-42	Encodes a member of the ERF (ethylene response factor) subfamily B-1 of ERF/AP2 transcription factor family (ATERF-7). The protein contains one AP2 domain. Phosphorylated by PKS3 in vitro. Involved in ABA-mediated responses. Acts as a repressor of GCC box?mediated transcription together with AtSin3 and HDA19.	ETHYLENE RESPONSE FACTOR 7 (ERF7)	ERF
AT3G61630	75.2364	2.18257	1.22514e-07	2.89815e-07	CRF6 encodes one of the six cytokinin response factors. CRF5 belongs to the AP2/ERF superfamily of the transcriptional factors. CRF proteins rapidly relocalize to the nucleus in response to cytokinin. Analysis of loos-of-function mutants revealed that the CRFs function redundantly to regulate the development of embryos, cotyledons and leaves.	CYTOKININ RESPONSE FACTOR 6 (CRF6)	ERF
AT4G06746	5.50014	4.8575	0.00161259	0.00266978	encodes a member of the DREB subfamily A-5 of ERF/AP2 transcription factor family (RAP2.9). The protein contains one AP2 domain. There are 16 members in this subfamily including RAP2.1 and RAP2.10.	RELATED TO AP2 9 (RAP2.9)	ERF
AT4G13620	34.477	-5.18304	4.52833e-19	2.058e-18	encodes a member of the DREB subfamily A-6 of ERF/AP2 transcription factor family. The protein contains one AP2 domain. There are 8 members in this subfamily including RAP2.4. The mRNA is cell-to-cell mobile.		ERF
AT4G17490	22.936	1.99005	0.00985532	0.014927	Encodes a member of the ERF (ethylene response factor) subfamily B-3 of ERF/AP2 transcription factor family (ATERF-6). The protein contains one AP2 domain. There are 18 members in this subfamily including ATERF-1, ATERF-2, AND ATERF-5. It is involved in the response to reactive oxygen species and light stress.	ETHYLENE RESPONSIVE ELEMENT BINDING FACTOR 6 (ERF6)	ERF
AT4G25470	27.2889	1.68609	0.0242407	0.0348526	Encodes a member of the DREB subfamily A-1 of ERF/AP2 transcription factor family (CBF2). The protein contains one AP2 domain. There are six members in this subfamily, including CBF1, CBF2, and CBF3. This gene is involved in response to low temperature, abscisic acid, and circadian rhythm. Overexpressing this gene leads to increased freeze tolerance and induces the expression level of 85 cold-ind…	C-REPEAT/DRE BINDING FACTOR 2 (CBF2)	ERF
AT4G27950	102.94	3.32562	2.79203e-15	1.06427e-14	Encodes a member of the ERF (ethylene response factor) subfamily B-5 of ERF/AP2 transcription factor family. The protein contains one AP2 domain. There are 7 members in this subfamily. CRF proteins relocalize to the nucleus in response to cytokinin.	CYTOKININ RESPONSE FACTOR 4 (CRF4)	ERF
AT4G31060	14.9218	1.78903	0.00871461	0.0132698	encodes a member of the DREB subfamily A-5 of ERF/AP2 transcription factor family. The protein contains one AP2 domain. There are 15 members in this subfamily including RAP2.1, RAP2.9 and RAP2.10. A maternally expressed imprinted gene.		ERF
AT4G32800	32.7491	4.98271	6.34112e-08	1.53192e-07	encodes a member of the DREB subfamily A-4 of ERF/AP2 transcription factor family. The protein contains one AP2 domain. There are 17 members in this subfamily including TINY.	ETHYLENE RESPONSE FACTOR 43 (ERF043)	ERF
AT4G36900	29.8553	-3.85834	1.5233e-07	3.57961e-07	encodes a member of the DREB subfamily A-5 of ERF/AP2 transcription factor family (RAP2.10). The protein contains one AP2 domain. There are 16 members in this subfamily including RAP2.9 and RAP2.1.	RELATED TO AP2 10 (RAP2.10)	ERF
AT5G13330	2.63483	-5.94246	0.00183421	0.00301959	encodes a member of the ERF (ethylene response factor) subfamily B-4 of ERF/AP2 transcription factor family. The protein contains one AP2 domain. There are 7 members in this subfamily.	RELATED TO AP2 6L (Rap2.6L)	ERF
AT5G19790	67.7503	-4.62506	1.84091e-30	1.28225e-29	encodes a member of the ERF (ethylene response factor) subfamily B-6 of ERF/AP2 transcription factor family (RAP2.11). The protein contains one AP2 domain. There are 12 members in this subfamily including RAP2.11.	RELATED TO AP2 11 (RAP2.11)	ERF
AT5G47230	69.5586	-2.18146	4.11822e-07	9.35717e-07	encodes a member of the ERF (ethylene response factor) subfamily B-3 of ERF/AP2 transcription factor family (ATERF-5). The protein contains one AP2 domain. There are 18 members in this subfamily including ATERF-1, ATERF-2, AND ATERF-5. The mRNA is cell-to-cell mobile.	ETHYLENE RESPONSIVE ELEMENT BINDING FACTOR 5 (ERF5)	ERF
AT5G53290	181.601	6.73826	1.85388e-21	9.29318e-21	encodes a member of the ERF (ethylene response factor) subfamily B-5 of ERF/AP2 transcription factor family. The protein contains one AP2 domain. There are 7 members in this subfamily. CRF proteins relocalize to the nucleus in response to cytokinin.	CYTOKININ RESPONSE FACTOR 3 (CRF3)	ERF
AT5G61600	3.99572	4.39916	0.00755715	0.0116	encodes a member of the ERF (ethylene response factor) subfamily B-3 of ERF/AP2 transcription factor family. The protein contains one AP2 domain. There are 18 members in this subfamily including ATERF-1, ATERF-2, AND ATERF-5.	ETHYLENE RESPONSE FACTOR 104 (ERF104)	ERF
AT2G32250	44.9405	3.94218	2.3559e-09	6.28521e-09	FAR1-related sequence 2	FAR1-RELATED SEQUENCE 2 (FRS2)	FAR1
AT2G43280	56.3743	4.31896	8.52348e-13	2.85797e-12	Encodes one of four FRS (FAR1-RELATED SEQUENCE) factor-like genes in Arabidopsis. FRS factors are characterized by having an N-terminal C2H2-type chelating motif of the WRKY- Glial Cell Missing1 family, a central core transposase domain of Mutator-like element transposases, and a C-terminal SWIM domain. The four FRF-like genes in Arabidopsis share only the N-terminal motif with FRS proteins.	FAR1-RELATED SEQUENCES-RELATED FACTOR4 (FRF4)	FAR1
AT3G06250	398.127	-2.34038	7.00354e-21	3.43243e-20	FAR1-related sequence 7	FAR1-RELATED SEQUENCE 7 (FRS7)	FAR1
AT4G12850	1247.3	-4.36117	1.49179e-83	4.21224e-82	Encodes one of four FRS (FAR1-RELATED SEQUENCE) factor-like genes in Arabidopsis. FRS factors are characterized by having an N-terminal C2H2-type chelating motif of the WRKY- Glial Cell Missing1 family, a central core transposase domain of Mutator-like element transposases, and a C-terminal SWIM domain. The four FRF-like genes in Arabidopsis share only the N-terminal motif with FRS proteins.	FAR1-RELATED SEQUENCES-RELATED FACTOR3 (FRF3)	FAR1
AT4G19990	81.1112	3.99289	2.22407e-13	7.70492e-13	FAR1-related sequence 1	FAR1-RELATED SEQUENCE 1 (FRS1)	FAR1
AT1G25550	36.6437	1.17919	0.0129616	0.0193385	myb-like transcription factor family protein	HRS1 HOMOLOG3 (HHO3)	G2-like
AT1G49560	19.3744	6.67627	1.67627e-07	3.92906e-07	Homeodomain-like superfamily protein	HRS1 HOMOLOG6 (HHO6)	G2-like
AT1G68670	28.8811	7.25533	8.69803e-09	2.23521e-08	HHO2 is a HRS1 homolog. Induced in roots by low Pi and is likely involved in maintaining phosphate homeostasis. It is target of PHR1.	(HHO2)	G2-like
AT2G01060	255.243	7.20127	9.98003e-25	5.66927e-24	myb-like HTH transcriptional regulator family protein		G2-like
AT2G20400	521.503	1.52496	1.6355e-10	4.7602e-10	MYB-CC transcription factor. PHL4 is related to PHR1 (which regulates plant Pi starvation response) but it does not seem to have a significant role in Pi starvation.	PHR1-LIKE 4 (PHL4)	G2-like
AT2G20570	16.9821	5.49475	1.78475e-05	3.53411e-05	Encodes GLK1, Golden2-like 1, one of a pair of partially redundant nuclear transcription factors that regulate chloroplast development in a cell-autonomous manner. GLK2, Golden2-like 2, is encoded by At5g44190. GLK1 and GLK2 regulate the expression of the photosynthetic apparatus.	GBF'S PRO-RICH REGION-INTERACTING FACTOR 1 (GPRI1)	G2-like
AT2G40970	15.7966	5.38932	2.67959e-05	5.21166e-05	Homeodomain-like superfamily protein	(MYBC1)	G2-like
AT3G04450	9.85586	5.69994	8.60641e-05	0.000160502	Homeodomain-like superfamily protein		G2-like
AT3G10760	187.461	-1.56956	7.16894e-09	1.85383e-08	Homeodomain-like superfamily protein		G2-like
AT3G13040	96.192	1.47708	0.000294614	0.000525228	myb-like HTH transcriptional regulator family protein	(GAMMAMYB2)	G2-like
AT3G24120	402.642	-2.00874	1.23122e-19	5.73221e-19	MYB-CC protein involved in regulation of response to phosphate starvation.	PHR1-LIKE 2 (PHL2)	G2-like
AT3G46640	1245.89	-1.21969	1.79724e-20	8.67556e-20	Encodes a myb family transcription factor with a single Myb DNA-binding domain (type SHAQKYF) that is unique to plants and is essential for circadian rhythms, specifically for transcriptional regulation within the circadian clock. LUX is required for normal rhythmic expression of multiple clock outputs in both constant light and darkness. It is coregulated with TOC1 and seems to be repressed by C…	PHYTOCLOCK 1 (PCL1)	G2-like
AT4G28610	736.727	-1.01047	9.49388e-09	2.43052e-08	Similar to phosphate starvation response gene from Chlamydomonas. Weakly responsive to phosphate starvation. Acts upstream of PHO2 in phosphate signaling. Its expression is responsive to both phosphate (Pi) and phosphite (Phi) in shoots.	PHOSPHATE STARVATION RESPONSE 1 (PHR1)	G2-like
AT4G37180	282.458	-1.36828	1.59643e-11	4.97272e-11	UIF1 is a nuclear and cytoplasmically localized myb-domain containing member of the GARP G2-like subfamily of transcription factors. Interacts with ULT1 and binds to the WUS promoter. UIF1 binding domains are also found in CUC and AG promoters suggesting they are also direct targets. This locus was also identified as a putative cytoskeletal protein in a yeast screen.	ULT1 INTERACTING FACTOR 1 (UIF1)	G2-like
AT5G29000	170.553	1.56297	2.1055e-10	6.07983e-10	MYB-CC family member. PHL1 acts redundantly with PHR1 to regulate responses to Pi starvation.	PHR1-LIKE 1 (PHL1)	G2-like
AT5G59570	3222.85	-1.32201	3.67344e-13	1.25787e-12	Encodes BOA (BROTHER OF LUX ARRHYTHMO), a component of the circadian clock. The mRNA is cell-to-cell mobile.	BROTHER OF LUX ARRHYTHMO (BOA)	G2-like
AT1G08000	67.0414	4.05673	4.13811e-14	1.4851e-13	Encodes a member of the GATA factor family of zinc finger transcription factors.	GATA TRANSCRIPTION FACTOR 10 (GATA10)	GATA
AT3G16870	59.5099	-3.19211	4.73012e-16	1.86944e-15	Encodes a member of the GATA factor family of zinc finger transcription factors.	GATA TRANSCRIPTION FACTOR 17 (GATA17)	GATA
AT3G21175	248.863	1.7795	2.7875e-12	9.0698e-12	member of a novel family of plant-specific GATA-type transcription factors.	ZIM-LIKE 1 (ZML1)	GATA
AT3G24050	172.235	2.71063	4.89297e-19	2.22153e-18	Encodes a member of the GATA factor family of zinc finger transcription factors.	GATA TRANSCRIPTION FACTOR 1 (GATA1)	GATA
AT3G45170	2.84322	3.91034	0.027877	0.0397536	Encodes a member of the GATA factor family of zinc finger transcription factors.	GATA TRANSCRIPTION FACTOR 14 (GATA14)	GATA
AT3G54810	5.68278	3.87284	0.0194613	0.0283591	Encodes a protein containing a GATA type zinc finger domain that is expressed in the embryo axis and involved in germination. Mutants have a reduced rate of germination even when stratified.	BLUE MICROPYLAR END 3 (BME3)	GATA
AT3G60530	42.5195	6.83616	9.12511e-08	2.17804e-07	Encodes a member of the GATA factor family of zinc finger transcription factors.	GATA TRANSCRIPTION FACTOR 4 (GATA4)	GATA
AT4G16141	50.7593	7.09639	1.3759e-08	3.48799e-08	GATA type zinc finger transcription factor family protein	GATA17-LIKE (GATA17L)	GATA
AT4G17570	88.9445	5.00456	3.90438e-16	1.55079e-15	Encodes a member of the GATA factor family of zinc finger transcription factors.	GATA TRANSCRIPTION FACTOR 26 (GATA26)	GATA
AT4G32890	1534.46	-2.42982	1.28706e-11	4.03248e-11	Encodes a member of the GATA factor family of zinc finger transcription factors.	GATA TRANSCRIPTION FACTOR 9 (GATA9)	GATA
AT5G47140	58.1007	4.76608	5.35079e-13	1.81206e-12	Encodes a member of the GATA factor family of zinc finger transcription factors.	GATA TRANSCRIPTION FACTOR 27 (GATA27)	GATA
AT5G49300	21.3808	2.6082	0.000491015	0.000856371	Encodes a member of the GATA factor family of zinc finger transcription factors.	GATA TRANSCRIPTION FACTOR 16 (GATA16)	GATA
AT5G66320	257.133	-3.24613	3.1183e-44	3.37728e-43	Encodes GATA transcription factor gene GNC, involved in regulating carbon and nitrogen metabolism. Expression occurs in aerial tissue at an early stage of development and is inducible by nitrate.	GATA TRANSCRIPTION FACTOR 5 (GATA5)	GATA
AT1G44810	233.239	3.98274	3.63513e-34	2.89467e-33	GeBP transcription factor required for Cd&#8208;induced growth inhibition.	GEBP-LIKE 4 (GPL4)	GeBP
AT1G55950	3.05661	-6.1629	0.00863762	0.0131604	DNA-binding storekeeper protein-related transcriptional regulator		GeBP
AT1G61730	468.41	3.29741	2.05873e-41	2.06581e-40	DNA-binding storekeeper protein-related transcriptional regulator		GeBP
AT2G01370	9.35933	5.62951	0.000140731	0.000257968	DNA-binding storekeeper protein-related transcriptional regulator		GeBP
AT2G36340	87.7586	7.88863	2.0103e-10	5.81001e-10	DNA-binding storekeeper protein-related transcriptional regulator	GEBP-LIKE PROTEIN 3 (GPL3)	GeBP
AT3G04930	472.309	-1.10085	4.70258e-11	1.42106e-10	DNA-binding storekeeper protein-related transcriptional regulator		GeBP
AT4G00232	97.6821	-2.60632	6.09177e-11	1.82176e-10	DNA-binding storekeeper protein-related transcriptional regulator		GeBP
AT4G00238	155.311	7.82855	1.17836e-13	4.14193e-13	STKL1 is a DUF domain containing DNA binding protein that may be involved in mediating certain glucose responses. Binds to promoter of PGR, a putative plasma membrane glucose response regulator.	(ATSTKL1)	GeBP
AT4G00250	136.777	6.65422	2.38884e-17	1.00325e-16	STKL2 is a DUF domain containing DNA binding protein that may be involved in mediating certain glucose responses. Binds to promoter of PGR, a putative plasma membrane glucose response regulator.	(ATSTKL2)	GeBP
AT4G00390	522.811	4.89452	9.85312e-53	1.35057e-51	DNA-binding storekeeper protein-related transcriptional regulator		GeBP
AT4G00610	3.65815	4.26998	0.00717704	0.0110408	DNA-binding storekeeper protein-related transcriptional regulator		GeBP
AT4G01260	2.92995	3.9562	0.0206642	0.0300172	DNA-binding storekeeper protein-related transcriptional regulator		GeBP
AT4G25210	459.97	2.19809	8.53887e-25	4.85898e-24	DNA-binding storekeeper protein-related transcriptional regulator		GeBP
AT5G14280	14.0819	3.26164	0.000357449	0.00063241	DNA-binding storekeeper-like protein	GEBP-LIKE PROTEIN 2 (GPL2)	GeBP
AT5G28040	751.381	-1.4462	1.43138e-18	6.36356e-18	Member of the GeBP/GPL family of leucine zipper transcription factors. VPF4 interacts with the F-box proteins from A.tumefaciens VirF and VBF. Over expression results in decreased tumor formation upon Agrobacterium infection. Mutants show changes in the level of expression of defense response genes.	VIRF INTERACTING PROTEIN 4 (VFP4)	GeBP
AT1G14920	243.275	5.36377	1.37812e-40	1.3454e-39	Similar to a putative transcription factor and transcriptional coactivators. Repressor of GA responses and involved in gibberellic acid mediated signaling. Member of the DELLA proteins that restrain the cell proliferation and expansion that drives plant growth. The protein undergoes degradation in response to GA via the 26S proteasome. GAI may be involved in reducing ROS accumulation in response …	GIBBERELLIC ACID INSENSITIVE (GAI)	GRAS
AT1G50600	21.9047	5.86577	4.05569e-06	8.47701e-06	Encodes a scarecrow-like protein (SCL5). Member of GRAS gene family.	SCARECROW-LIKE 5 (SCL5)	GRAS
AT2G01570	172.425	6.65219	1.53775e-22	8.0459e-22	Member of the VHIID/DELLA regulatory family. Contains homopolymeric serine and threonine residues, a putative nuclear localization signal, leucine heptad repeats, and an LXXLL motif. Putative transcriptional regulator repressing the gibberellin response and integration of phytohormone signalling. DELLAs repress cell proliferation and expansion that drives plant growth. The protein undergoes degra…	REPRESSOR OF GA1-3 1 (RGA1)	GRAS
AT2G04890	48.1634	3.58407	5.39183e-10	1.50915e-09	Encodes a scarecrow-like protein (SCL21). Member of GRAS gene family.	SCARECROW-LIKE 21 (SCL21)	GRAS
AT2G29065	39.0294	1.20962	0.0182868	0.0267406	GRAS family transcription factor		GRAS
AT2G37650	99.8813	-1.58066	0.000128173	0.000235604	GRAS family transcription factor		GRAS
AT3G03450	16.4064	5.44462	2.5137e-05	4.90183e-05	Encodes a DELLA protein, a member of the GRAS superfamily of putative transcription factors. DELLA proteins restrain the cell proliferation and expansion that drives plant growth. Negative regulator of the response to GA in controlling seed germination. GA triggers the degradation of RGL2 protein in a process blocked by both proteasome inhibitors and serine/threonine phosphatase inhibitors. The p…	RGA-LIKE 2 (RGL2)	GRAS
AT3G46600	9.91797	4.69419	0.00059764	0.00103381	GRAS family transcription factor		GRAS
AT3G60630	37.6848	2.67741	1.65624e-06	3.57784e-06	Belongs to one of the LOM (LOST MERISTEMS) genes: AT2G45160 (LOM1), AT3G60630 (LOM2) and AT4G00150 (LOM3). LOM1 and LOM2 promote cell differentiation at the periphery of shoot meristems and help to maintain their polar organization.	HAIRY MERISTEM 2 (HAM2)	GRAS
AT4G08250	32.4373	-1.39803	0.00340534	0.00543917	GRAS family transcription factor		GRAS
AT4G17230	37.1848	7.61847	7.41193e-10	2.05635e-09	Encodes a scarecrow-like protein (SCL13). Member of GRAS gene family. Regulated by heat shock.	SCARECROW-LIKE 13 (SCL13)	GRAS
AT5G41920	209.197	-1.59075	1.89842e-10	5.497e-10	Encodes a GRAS family transcription factor that is involved in bundle sheath cell fate specification.	SCARECROW-LIKE 23 (SCL23)	GRAS
AT5G52510	745.305	-2.26435	1.17836e-14	4.34452e-14	SCARECROW-like 8	SCARECROW-LIKE 8 (SCL8)	GRAS
AT5G59450	116.578	-1.06598	0.0036809	0.0058578	GRAS family transcription factor		GRAS
AT5G66770	45.0953	3.77766	4.94877e-10	1.38986e-09	GRAS family transcription factor		GRAS
AT2G36400	53.9138	-3.14998	2.21866e-19	1.02201e-18	Growth regulating factor encoding transcription activator. One of the nine members of a GRF gene family, containing nuclear targeting domain. Mutants result in smaller leaves indicating the role of the gene in leaf development. Expressed in root, shoot and flower.	GROWTH-REGULATING FACTOR 3 (GRF3)	GRF
AT3G18380	97.9567	1.41772	0.000101035	0.000187226	DNA-BINDING TRANSCRIPTION FACTOR 2	SAWADEE HOMEODOMAIN HOMOLOG 2 (SHH2)	HB-other
AT4G03250	307.652	-2.06112	4.13271e-28	2.66306e-27	Homeodomain-like superfamily protein		HB-other
AT4G12750	266.324	3.11894	1.94135e-11	6.01867e-11	Homeodomain-like transcriptional regulator		HB-other
AT5G11270	87.2393	1.64474	2.52225e-05	4.91724e-05	Encodes a homeodomain transcription factor involved in mediating resistance to infection by necrotrophic pathogens dependent on perception of jasmonic acid through COI1. Expressed in the nucleus. Downregulated upon fungal infection. Also involved in drought tolerance.	OVEREXPRESSOR OF CATIONIC PEROXIDASE 3 (OCP3)	HB-other
AT4G29940	151.343	1.38859	5.58694e-05	0.000105852	Homeodomain protein (PRHA). Expression of the gene differs in various vegetative and floral plant tissues and is positively influenced by the phytohormone auxin. It is often associated with regions of developing vascular tissue. The prha promoter is highly responsive to the synthetic auxin, naphthalene acetic acid, in transient assays using tobacco protoplasts. The PRHA protein has the capacity t…	PATHOGENESIS RELATED HOMEODOMAIN PROTEIN A (PRHA)	HB-PHD
AT1G17920	96.3874	2.97725	2.35361e-08	5.86154e-08	Encodes a homeobox-leucine zipper family protein belonging to the HD-ZIP IV family. Together with HDG11, it is involved in trichome branching.	HOMEODOMAIN GLABROUS 12 (HDG12)	HD-ZIP
AT1G26960	5.68214	-3.78191	0.016658	0.0245047	Encodes a homeodomain leucine zipper class I (HD-Zip I) protein. Participates in the gene regulatory network controlling root branching.	HOMEOBOX PROTEIN 23 (AtHB23)	HD-ZIP
AT1G30490	18.5763	6.61831	2.08519e-07	4.85057e-07	Dominant PHV mutations cause transformation of abaxial leaf fates into adaxial leaf fates. Has overlapping functions with PHABULOSA, REVOLUTA and CORONA/ATHB15 in patterning the apical portion of the embryo. Encodes a member of HD-Zip family which contains homeodomain-leucine zipper domains and domain similar to a mammalian sterol binding domain.	PHAVOLUTA (PHV)	HD-ZIP
AT1G52150	4.94	4.70438	0.00601837	0.00933741	Member of the class III HD-ZIP protein family. Contains homeodomain and leucine zipper domain. Critical for vascular development and negatively regulates vascular cell differentiation.	(ATHB-15)	HD-ZIP
AT1G73360	23.8868	2.73412	0.000914589	0.00155423	Encodes a homeobox-leucine zipper family protein belonging to the HD-ZIP IV family. It is involved in trichome branching. The transcription factor directly upregulates the expression of several cell-wall-loosening protein genes and reveals the important role that these target genes play in coordinating cell-wall extensibility with root development.	HOMEODOMAIN GLABROUS 11 (HDG11)	HD-ZIP
AT1G79840	5.94849	3.92194	0.0060725	0.00941759	Glabra 2, a homeodomain protein affects epidermal cell identity including trichomes, root hairs, and seed coat. It also down-regulates seed oil content. Expressed in atrichoblasts and required to suppress root hair development. Also expressed abundantly during early seed development. Directly regulated by WER.	GLABRA 2 (GL2)	HD-ZIP
AT4G00730	39.9738	-1.15944	0.0142789	0.0211955	Encodes a homeodomain protein of the HD-GLABRA2 group. Involved in the accumulation of anthocyanin and in root development. Loss of function mutants have increased cell wall polysaccharide content.	ANTHOCYANINLESS 2 (ANL2)	HD-ZIP
AT4G04890	7.69856	5.34857	0.00435303	0.00687196	Encodes a homeodomain protein that is expressed in the LI layer of the vegetative, floral and inflorescence meristems. Binds to the L1 box promoter element which is required in some proteins for L1 specific expression.	PROTODERMAL FACTOR 2 (PDF2)	HD-ZIP
AT4G21750	8.59555	5.50688	0.000771989	0.00132225	Encodes a homeobox protein similar to GL2. It is expressed in both the apical and basal daughter cells of the zygote as well as their progeny. Expression is detected starting the two-celled stage of embryo development and is later restricted to the outermost, epidermal cell layer from its inception. Its promoter is highly modular with each region contributing to specific aspects of the gene's spa…	MERISTEM LAYER 1 (ATML1)	HD-ZIP
AT4G25530	59.9357	2.3749	1.11243e-06	2.43802e-06	Encodes a homeodomain-containing transcription factor that controls flowering. FWA is silenced in wild type plants and reverse of the imprinted silencing causes a late flowering phenotype. FWA gene contains two tandem repeats around the transcription start site that are necessary and sufficient for silencing via DNA methylation.	FLOWERING WAGENINGEN (FWA)	HD-ZIP
AT5G52170	19.9714	3.13947	2.2899e-05	4.48474e-05	Encodes a homeobox-leucine zipper family protein belonging to the HD-ZIP IV family.	HOMEODOMAIN GLABROUS 7 (HDG7)	HD-ZIP
AT5G60690	13.4283	2.37783	0.010507	0.0158671	REVOLUTA regulates meristem initiation at lateral positions. a member of a small homeodomain-leucine zipper family. Has overlapping functions with PHAVOLUTA and PHABULOSA. The mRNA is cell-to-cell mobile.	REVOLUTA (REV)	HD-ZIP
AT5G65310	9.28578	5.61917	7.40912e-05	0.000138994	Encodes a class I HDZip (homeodomain-leucine zipper) protein that is a positive regulator of ABA-responsiveness, mediating the inhibitory effect of ABA on growth during seedling establishment.	HOMEOBOX PROTEIN 5 (HB5)	HD-ZIP
AT4G26170	10.023	3.23628	0.00886045	0.0134838	ET1 is a DNA and Zinc binding domain containing protein involved in DNA methylation.	EFFECTOR OF TRANSCRIPTION 1 (ET1)	HRT-like
AT5G56780	342.224	-5.19424	3.11852e-19	1.42712e-18	Encodes a transcriptional regulator that is required for the induction of dormancy during late seed development.ET2 contains DNA and Zinc binding domains and is involved in DNA methylation. ET2 may function in DNA repair.	EFFECTOR OF TRANSCRIPTION2 (ET2)	HRT-like
AT1G77570	45.6989	7.91543	1.44184e-10	4.21461e-10	Winged helix-turn-helix transcription repressor DNA-binding protein	RESTRICTED TO NUCLEOLUS 1 (REN1)	HSF
AT3G02990	28.1569	2.42352	2.7582e-05	5.35957e-05	member of Heat Stress Transcription Factor (Hsf) family The mRNA is cell-to-cell mobile.	HEAT SHOCK TRANSCRIPTION FACTOR A1E (HSFA1E)	HSF
AT4G13980	652.062	-2.48519	3.90573e-20	1.85165e-19	member of Heat Stress Transcription Factor (Hsf) family	(AT-HSFA5)	HSF
AT4G17750	96.6097	-1.10973	0.000598094	0.00103445	native protein is a trimer, interacts with HSP70, also with TBP, DNA interaction is modulated by phosphorylation and is heat-shock inducible	HEAT SHOCK FACTOR 1 (HSF1)	HSF
AT4G18880	54.1925	2.71063	2.24129e-08	5.59207e-08	Encodes a member of Heat Stress Transcription Factor(Hsf) family that is a substrate of the MPK3/MPK6 signaling and regulates stress responses.	HEAT SHOCK TRANSCRIPTION FACTOR A4A (HSF A4A)	HSF
AT4G19630	169.051	3.32512	4.72621e-31	3.34753e-30	winged-helix DNA-binding transcription factor family protein		HSF
AT4G36990	12.3087	3.05258	0.000970082	0.00164357	Encodes a protein whose sequence is similar to heat shock factors that regulate the expression of heat shock proteins. Transcript level is increased in response to heat shock. However, overexpression of this gene did not result in the increase of decrease of heat shock proteins.	HEAT SHOCK FACTOR 4 (HSF4)	HSF
AT5G03720	8.70559	2.91809	0.0189658	0.0276685	Member of Heat Stress Transcription Factor (Hsf) family. Expression is regulated by DREB2A and in turn HSFA3 regulates the expression of hsps Hsp18.1-CI and Hsp26.5-MII35S. Involved in establishing thermotolerence.	HEAT SHOCK TRANSCRIPTION FACTOR A3 (HSFA3)	HSF
AT5G16820	44.4989	3.3664	3.59576e-06	7.55196e-06	Encodes a putative transcription factor whose expression is not induced by heat but whose stable overexpression leads to expression of HSP. Required early in the stress response for transient expression of heat shock genes.	HEAT SHOCK FACTOR 3 (HSF3)	HSF
AT5G45710	833.451	-3.2882	6.38964e-60	1.06505e-58	member of Heat Stress Transcription Factor (Hsf) family	ROOT HANDEDNESS 1 (RHA1)	HSF
AT5G62020	441.383	-3.41355	9.30306e-09	2.38379e-08	member of Heat Stress Transcription Factor (Hsf) family The mRNA is cell-to-cell mobile.	HEAT SHOCK TRANSCRIPTION FACTOR B2A (HSFB2A)	HSF
AT2G23660	1546.28	-3.02378	6.87527e-17	2.82518e-16	LOB domain-containing protein 10	LOB DOMAIN-CONTAINING PROTEIN 10 (LBD10)	LBD
AT2G30340	13.5148	-3.38479	2.04385e-06	4.38478e-06	Lateral Organ Boundaries domain protein. LOB13 promotes lateral root formation.	LOB DOMAIN-CONTAINING PROTEIN 13 (LBD13)	LBD
AT2G42440	3.06877	4.01817	0.0219614	0.0317774	Lateral organ boundaries (LOB) domain family protein	ASYMMETRIC LEAVES 2-LIKE 15 (ASL15)	LBD
AT3G02550	48.6938	1.6005	0.000488868	0.000853078	LOB domain-containing protein 41	LOB DOMAIN-CONTAINING PROTEIN 41 (LBD41)	LBD
AT3G03760	21.6008	6.8357	7.75851e-08	1.86186e-07	LOB domain-containing protein 20	LOB DOMAIN-CONTAINING PROTEIN 20 (LBD20)	LBD
AT3G13850	2737.55	-4.02135	3.72826e-63	6.69317e-62	LOB domain-containing protein 22	LOB DOMAIN-CONTAINING PROTEIN 22 (LBD22)	LBD
AT3G27650	27.8817	-7.49032	2.20615e-10	6.35536e-10	LOB domain-containing protein 25	LOB DOMAIN-CONTAINING PROTEIN 25 (LBD25)	LBD
AT3G47870	2672.89	1.03789	6.74754e-10	1.87722e-09	Required for normal cell division during pollen development. Mutant has extra cell in pollen of vegetative cell identity. Male gametophytic mutation.	LOB DOMAIN-CONTAINING PROTEIN 27 (LBD27)	LBD
AT3G49940	49.0085	-1.75381	0.000189576	0.000343465	LOB domain-containing protein 38	LOB DOMAIN-CONTAINING PROTEIN 38 (LBD38)	LBD
AT3G50510	26.4387	7.12635	9.91548e-08	2.36131e-07	LOB domain-containing protein 28	LOB DOMAIN-CONTAINING PROTEIN 28 (LBD28)	LBD
AT4G37540	12.695	2.34335	0.00266112	0.00430711	LOB domain-containing protein 39	LOB DOMAIN-CONTAINING PROTEIN 39 (LBD39)	LBD
AT5G15060	8.77785	5.53552	4.88124e-05	9.29011e-05	Lateral organ boundaries (LOB) domain family protein		LBD
AT5G66870	506.906	1.54586	5.49103e-09	1.42987e-08	Encodes LOB domain protein whose overexpression results in KNOX gene repression. Overexpression also results in plants with hyponastic leaves, downward pointing flowers and reduced apical dominance. May be involved in the transcriptional regulation of the homeobox gene BP (brevipedicellus) during lateral organ differentiation. Acts together with AS2 in proximal-distal symmetry determination.	ASYMMETRIC LEAVES 2-LIKE 1 (ASL1)	LBD
AT4G20380	2266.31	-4.0274	3.25539e-27	2.0275e-26	LSD1 monitors a superoxide-dependent signal and negatively regulates a plant cell death pathway. contains zinc-finger motifs. LSD1 negatively regulates a basal defense pathway that can act upstream or independently of both NIM1/NPR1 function and SA accumulation following avirulent or virulent pathogen challenge	LESION SIMULATING DISEASE 1 (LSD1)	LSD
AT4G21610	101.994	2.62285	3.24289e-12	1.05026e-11	Contains the same novel zinc finger motif with LSD1, a negative regulator of cell death and defense response. Due to differential splicing, it encodes two different proteins, one of which contains an additional, putative DNA binding motif. Northern analysis demonstrated that LOL2 transcripts containing the additional DNA binding motif are predominantly upregulated after treatment with both virule…	LSD ONE LIKE 2 (LOL2)	LSD
AT1G18750	2541.14	-8.09953	1.81922e-92	6.32042e-91	Encodes a member of the MIKC (MADS box, Keratin binding domain, and C terminal domain containing )family of transcriptional regulators. AGL65 is expressed in pollen.It forms heterodimers with other MICK family members (AGL104). Involved in late stages of pollen development and pollen tube growth.	AGAMOUS-LIKE 65 (AGL65)	M-type_MADS
AT1G46408	49.8591	-9.21124	2.45973e-13	8.49327e-13	AGAMOUS-like 97	AGAMOUS-LIKE 97 (AGL97)	M-type_MADS
AT1G47760	63.2288	-2.77577	1.07648e-19	5.02599e-19	AGAMOUS-like 102	AGAMOUS-LIKE 102 (AGL102)	M-type_MADS
AT1G48150	20.067	2.56422	0.00414501	0.00655794	MADS-box transcription factor family protein	AGAMOUS-LIKE 74 (AGL74)	M-type_MADS
AT1G69540	2869.63	-1.88628	3.92286e-54	5.59656e-53	Encodes a member of the MIKC (MADS box, Keratin binding domain, and C terminal domain containing )family of transcriptional regulators.	AGAMOUS-LIKE 94 (AGL94)	M-type_MADS
AT2G03060	4823.79	-2.57675	8.70975e-45	9.56787e-44	Encodes a member of the MIKC (MADS box, Keratin binding domain, and C terminal domain containing )family of transcriptional regulators. AGL30 is expressed in pollen.It forms heterodimers with other MICK family members.	AGAMOUS-LIKE 30 (AGL30)	M-type_MADS
AT2G34440	303.633	-8.25103	4.73114e-56	7.18517e-55	AGL29 MADS box gene.	AGAMOUS-LIKE 29 (AGL29)	M-type_MADS
AT3G66656	8.54774	5.49606	5.7917e-05	0.000109623	AGAMOUS-like 91	AGAMOUS-LIKE 91 (AGL91)	M-type_MADS
AT5G26880	195.325	3.76916	9.04477e-33	6.82768e-32	Root Specific	AGAMOUS-LIKE 26 (AGL26)	M-type_MADS
AT5G27090	33.6959	-9.60751	2.37947e-05	4.65147e-05	AGAMOUS-like 54	AGAMOUS-LIKE 54 (AGL54)	M-type_MADS
AT5G37415	12.3939	6.03109	7.17757e-06	1.46986e-05	Encodes a MADS-box gene AGL105 (AGAMOUS-LIKE 105). Note that previous reports (Plant Cell 2003,15:1538; PNAS 2003, 100:13407) have incorrectly named AT5G37420 as AGL105. Current nomenclature is based on Plant Cell 2003, 15:1538 where the GenBank accession number given for AGL105 is AY141227 (Supplemental Table 3), which corresponds to AT5G37415.	AGAMOUS-LIKE 105 (AGL105)	M-type_MADS
AT5G38740	30.7445	4.05512	1.21266e-06	2.64988e-06	AGAMOUS-like 77	AGAMOUS-LIKE 77 (AGL77)	M-type_MADS
AT5G40220	6.093	5.00767	0.00207268	0.00339376	AGAMOUS-like 43	AGAMOUS-LIKE 43 (AGL43)	M-type_MADS
AT5G41200	4.6966	4.62944	0.00346457	0.00552956	AGAMOUS-like 75	AGAMOUS-LIKE 75 (AGL75)	M-type_MADS
AT5G60440	9.93333	-2.21746	0.0237463	0.0341907	AGL62 encodes a Type I MADS domain protein that likely functions as a transcription factor. It is expressed AGL62 is expressed exclusively in the endosperm. AGL62 supresses suppresses cellularization during the syncytial phase of endosperm development.	AGAMOUS-LIKE 62 (AGL62)	M-type_MADS
AT1G22130	3508.32	-3.12942	4.75759e-44	5.12384e-43	Encodes a member of the MIKC (MADS box, Keratin binding domain, and C terminal domain containing )family of transcriptional regulators. AGL104 is expressed in pollen.It forms heterodimers with other MICK family members (AGL65 and AGL30). Involved in late stages of pollen development and pollen tube growth.	AGAMOUS-LIKE 104 (AGL104)	MIKC_MADS
AT1G24260	62.7192	4.13464	9.16093e-14	3.23189e-13	Member of the MADs box transcription factor family. SEP3 is redundant with SEP1 and 2. Flowers of SEP1/2/3 triple mutants show a conversion of petals and stamens to sepals.SEP3 forms heterotetrameric complexes with other MADS box family members and binds to the CArG box motif.	SEPALLATA3 (SEP3)	MIKC_MADS
AT1G69120	4.89979	4.69574	0.00322799	0.00517739	Floral homeotic gene encoding a MADS domain protein homologous to SRF transcription factors. Specifies floral meristem and sepal identity. Required for the transcriptional activation of AGAMOUS. Interacts with LEAFY.Binds to promoter and regulates the expression of flowering time genes SVP, SOC1 and AGL24.	APETALA1 (AP1)	MIKC_MADS
AT1G77080	587.619	-1.30491	1.33231e-18	5.93572e-18	MADS domain protein - flowering regulator that is closely related to FLC. Deletion of this locus in Nd ecotype is correlated with earlier flowering in short days suggesting function as a negative regulator of flowering.	MADS AFFECTING FLOWERING 1 (MAF1)	MIKC_MADS
AT1G77980	4566.78	-4.52689	7.20595e-90	2.39186e-88	Encodes a member of the MIKC (MADS box, Keratin binding domain, and C terminal domain containing )family of transcriptional regulators. AGL66 is expressed in pollen.It forms heterodimers with other MICK family members (AGL104). Involved in late stages of pollen development and pollen tube growth.	AGAMOUS-LIKE 66 (AGL66)	MIKC_MADS
AT3G57230	331.416	-3.41406	4.76184e-60	7.95444e-59	MADS-box transcription factor. Expressed in leaf, root and stem, with higher RNA accumulation in guard cells and trichomes. AGL16 can directly interact with SVP and indirectly interact with FLC. Furthermore, the accumulation of AGL16 transcripts is modulated by miR824 (AT4G24415). The flowering time effect for the miR824/AGL16 module is more obvious in the Col-FRI background than in the Col-0 bac…	AGAMOUS-LIKE 16 (AGL16)	MIKC_MADS
AT3G57390	2128.29	-3.33641	2.59018e-20	1.23917e-19	encodes a MADS-box containing protein likely to be a transcription factor that is expressed in endosperm and developing gametophytes. The protein sequence is most similar to that of AGL15, which is expressed in developing embryos.	AGAMOUS-LIKE 18 (AGL18)	MIKC_MADS
AT3G58780	7.98466	5.39678	0.00141348	0.00235112	One of two genes (SHP1 and SHP2) that are required for fruit dehiscence. The two genes control dehiscence zone differentiation and promote the lignification of adjacent cells.	SHATTERPROOF 1 (SHP1)	MIKC_MADS
AT4G09960	6.8587	5.18063	0.00440551	0.00695148	Encodes a MADS box transcription factor expressed in the carpel and ovules. Plays a maternal role in fertilization and seed development. Controls the structure and mechanical properties of the seed coat.	SEEDSTICK (STK)	MIKC_MADS
AT4G18960	4.15162	4.45954	0.0129137	0.0192682	Floral homeotic gene encoding a MADS domain transcription factor. Specifies floral meristem and carpel and stamen identity. Binds CArG box sequences. It is the only C function gene. It interacts genetically with the other homeotic genes to specify the floral organs.	AGAMOUS (AG)	MIKC_MADS
AT4G22950	9.38348	5.63293	3.2526e-05	6.28692e-05	MADS-box protein AGL19	AGAMOUS-LIKE 19 (AGL19)	MIKC_MADS
AT4G37940	265.914	-8.72584	6.69177e-08	1.61376e-07	encodes a MADS box protein, highly expressed in the root.	AGAMOUS-LIKE 21 (AGL21)	MIKC_MADS
AT5G10140	84.9015	4.58125	1.03308e-16	4.20839e-16	MADS-box protein encoded by FLOWERING LOCUS C - transcription factor that functions as a repressor of floral transition and contributes to temperature compensation of the circadian clock. Expression is downregulated during cold treatment. Vernalization, FRI and the autonomous pathway all influence the state of FLC chromatin. Both maternal and paternal alleles are reset by vernalization, but their…	FLOWERING LOCUS C (FLC)	MIKC_MADS
AT5G65080	126.834	-1.11281	0.00114903	0.00193101	Is upregulated during vernalization and regulates flowering time. Encodes MADS-domain protein. Two variants encoding proteins of 198 and 184 amino acids have been reported.	MADS AFFECTING FLOWERING 5 (MAF5)	MIKC_MADS
AT1G17950	60.7437	-6.0032	9.06859e-30	6.16937e-29	putative transcription factor: R2R3-MYB transcription family	MYB DOMAIN PROTEIN 52 (MYB52)	MYB
AT1G35515	103.734	-3.40234	1.37482e-14	5.05309e-14	high response to osmotic stress 10	HIGH RESPONSE TO OSMOTIC STRESS 10 (HOS10)	MYB
AT1G56160	110.895	-5.78411	3.27342e-40	3.17288e-39	Encodes a member of the R2R3 transcription factor gene family that is involved in mediating induced systemic resistance. Genetic analysis of loss of function mutants and overexpressor lines indicates MYB72 is necessary but not sufficient for ISR.Interacts in vivo with EIL3.	MYB DOMAIN PROTEIN 72 (MYB72)	MYB
AT1G57560	14.6818	-8.4097	1.95734e-10	5.66192e-10	Member of the R2R3 factor gene family.	MYB DOMAIN PROTEIN 50 (MYB50)	MYB
AT1G63910	18.3195	3.67692	6.76311e-05	0.000127258	member of MYB3R- and R2R3- type MYB- encoding genes	MYB DOMAIN PROTEIN 103 (AtMYB103)	MYB
AT1G66370	98.7033	-11.1578	5.23296e-20	2.4697e-19	Encodes a member of the MYB family of transcription factors. Involved in regulation of anthocyanin biosynthesis. Affects the expression of enzymes involved in later steps of anthocyanin biosynthesis.	MYB DOMAIN PROTEIN 113 (MYB113)	MYB
AT2G02820	75.7998	-1.57031	2.25028e-06	4.81335e-06	Encodes a putative transcription factor (MYB88), involved in stomata development, double loss of MYB88 and FLP (MYB124) activity results in a failure of guard mother cells (GMCs) to adopt the guard cell fate, thus they continue to divide resulting in abnormal stomata consisting of clusters of numerous guard cell-like cells. This phenotype is enhanced in double mutants over the single mutant flp p…	MYB DOMAIN PROTEIN 88 (MYB88)	MYB
AT2G16720	68.5174	6.04129	1.01944e-11	3.20839e-11	Encodes a member of MYB3R- and R2R3- type MYB- encoding gene family that acts as a repressor of flavonol biosynthesis. AtMYB7 gene expression is induced by salt treatment.	MYB DOMAIN PROTEIN 7 (MYB7)	MYB
AT2G23290	230.416	1.43836	3.34852e-07	7.66795e-07	Member of the R2R3 factor gene family.	MYB DOMAIN PROTEIN 70 (MYB70)	MYB
AT2G26960	305.256	6.4622	1.14028e-33	8.89889e-33	Member of the R2R3 factor gene family.	MYB DOMAIN PROTEIN 81 (MYB81)	MYB
AT2G32460	4729.32	-6.96976	2.61895e-79	6.6538e-78	Member of the R2R3 factor gene family.	MYB DOMAIN PROTEIN 101 (MYB101)	MYB
AT2G37630	12.616	-2.54862	0.0105036	0.015863	Encodes a MYB-domain protein involved in specification of the leaf proximodistal axis. Mutation results in lobed and dissected leaves with a characteristic asymmetry. Homologous to the Antirrhinum PHANTASTICA (PHAN) and maize ROUGH SHEATH2 (RS2) genes Asymmetric placement of auxin response at the distal leaf tip precedes visible asymmetric leaf growth. Acts alongside AXR1 to exclude BP expression…	ASYMMETRIC LEAVES 1 (AS1)	MYB
AT2G38090	8.56909	-5.77899	1.09642e-05	2.21057e-05	Duplicated homeodomain-like superfamily protein		MYB
AT2G39880	54.4291	5.70767	1.60724e-09	4.3467e-09	Encodes a putative transcription factor (MYB25).	MYB DOMAIN PROTEIN 25 (MYB25)	MYB
AT3G09230	52.0059	2.98108	6.05958e-10	1.6899e-09	member of MYB3R- and R2R3- type MYB- encoding genes	MYB DOMAIN PROTEIN 1 (MYB1)	MYB
AT3G09370	96.1315	2.24351	4.07169e-06	8.50891e-06	C-myb-like transcription factor (MYB3R3) mRNA. It is a target of CDK phosphorylation and blocks cell division in response to DNA damage.	MYB DOMAIN PROTEIN 3R-3 (MYB3R-3)	MYB
AT3G11280	42.5888	-1.94586	2.3956e-05	4.68261e-05	Putative transcription factors interacting with the gene product of VHA-B1 (vacuolar ATPase subunit B1; as shown through yeast two-hybrid assay).		MYB
AT3G12820	45.8262	7.91902	1.68333e-10	4.89447e-10	Member of the R2R3 factor gene family.	MYB DOMAIN PROTEIN 10 (MYB10)	MYB
AT3G27810	83.7459	-7.74863	1.64257e-27	1.03474e-26	Encodes a member of the R2R3-MYB transcription factor gene family. Induced by jasmonate. Involved in jasmonate response during stamen development. MYB21 interacts with JAZ proteins, and functions redundantly with MYB24 and MYB57 to regulate stamen development.	MYB DOMAIN PROTEIN 21 (MYB21)	MYB
AT3G49690	3.8913	-6.50919	0.000143992	0.000263569	Putative homolog of the Blind gene in tomato. Together with RAX1 and RAX3 belong to the class R2R3 MYB genes; encoded by the Myb-like transcription factor MYB84, regulates axillary meristem formation.	MYB DOMAIN PROTEIN 84 (MYB84)	MYB
AT3G50060	293.333	3.01172	2.19951e-31	1.57335e-30	Encodes a member of the R2R3 transcription factor gene family. Expressed in response to potassium deprivation and auxin. Involved in lateral root development. Interacts with ARF7 and regulates the expression of some auxin responsive genes.	MYB DOMAIN PROTEIN 77 (MYB77)	MYB
AT3G55730	188.542	4.00836	1.74801e-31	1.25662e-30	putative transcription factor MYB109 (MYB109) mRNA,	MYB DOMAIN PROTEIN 109 (MYB109)	MYB
AT3G62610	14.847	-4.17391	1.51152e-09	4.09593e-09	Member of the R2R3 factor gene family.	MYB DOMAIN PROTEIN 11 (MYB11)	MYB
AT4G00540	83.2165	8.78003	1.51886e-12	5.01339e-12	Encodes a putative c-myb-like transcription factor. Member of a class of domain proteins containing structural features of the vertebrate c-Myb proto-oncoprotein, including the presence of three Myb motifs (R1,R2,R3).	MYB DOMAIN PROTEIN 3R2 (MYB3R2)	MYB
AT4G09460	102.596	-6.36849	2.52908e-42	2.59535e-41	Encodes myb6 DNA-binding protein. The mRNA is cell-to-cell mobile.	MYB DOMAIN PROTEIN 6 (MYB6)	MYB
AT4G26930	208.446	-6.3056	7.30123e-25	4.16808e-24	Encodes a putative transcription factor (MYB97).	MYB DOMAIN PROTEIN 97 (MYB97)	MYB
AT4G32730	251.861	1.95302	7.08118e-08	1.70375e-07	Encodes a putative c-myb-like transcription factor with three MYB repeats.	(PC-MYB1)	MYB
AT4G34990	42.8024	5.95499	4.26547e-08	1.0427e-07	Member of the R2R3 factor gene family.	MYB DOMAIN PROTEIN 32 (MYB32)	MYB
AT4G38620	7.75048	5.35526	0.000427957	0.000751164	Encodes a R2R3 MYB protein which is involved in the response to UV-B. It functions as a repressor of target gene expression. One of its target genes encodes cinnamate 4-hydroxylase; mutants accumulate sinapate esters in their leaves. MYB4 binds to its own promoter and represses its own expression. Nuclear localization of MYB4 depends on the action of the beta importin SAD2. The mRNA is cell-to-ce…	MYB DOMAIN PROTEIN 4 (MYB4)	MYB
AT5G01200	45.6368	-5.46295	8.56325e-22	4.35027e-21	Duplicated homeodomain-like superfamily protein		MYB
AT5G02320	126.842	-1.22425	1.65938e-06	3.58429e-06	Encodes a putative c-MYB-like transcription factor of the MYB3R factor gene family (MYB3R5).	MYB DOMAIN PROTEIN 3R-5 (MYB3R-5)	MYB
AT5G06110	828.624	5.78073	3.3351e-74	7.70145e-73	Encodes a ZRF1 chromatin regulator. Functions in regulating plant growth and development.	GONIDIALESS A/ZUOTIN RELATED FACTOR A2 (ATGLSA2)	MYB
AT5G08520	45.3937	5.05405	3.64896e-09	9.63244e-09	Duplicated homeodomain-like superfamily protein	(MYBS2)	MYB
AT5G10280	85.2493	3.86875	1.77665e-16	7.18414e-16	Encodes a putative transcription factor (MYB92).	MYB DOMAIN PROTEIN 92 (MYB92)	MYB
AT5G11510	198.476	1.91681	1.10841e-05	2.23358e-05	Arabidopsis thaliana putative c-myb-like transcription factor MYB3R-4. Functions in powdery mildew induced host endoreduplication at the site of infection.	MYB DOMAIN PROTEIN 3R-4 (MYB3R-4)	MYB
AT5G17800	3.98568	3.32649	0.0254405	0.0364753	Member of the R2R3 factor gene family that acts as a cell-specific repressor of quiescent center (QC) divisions in the primary root, acting through the BR signaling pathway. Works with BES1 to regulate QC division in the root.	MYB DOMAIN PROTEIN 56 (MYB56)	MYB
AT5G23000	33.9481	-9.62077	1.16576e-14	4.30151e-14	Putative homolog of the Blind gene in tomato. Together with RAX2 and RAX3 belong to the class R2R3 MYB genes; encoded by the Myb-like transcription factor MYB37, regulates axillary meristem formation. RAX1 is expressed in a small central domain within the boundary zone separating SAM and leaf primordia during early leaf primordium development and is currently the earliest spatial marker for futur…	MYB DOMAIN PROTEIN 37 (MYB37)	MYB
AT5G40350	35.1199	-6.2559	1.49808e-13	5.24816e-13	Myb24 transcription factor. Member of the R2R3 factor gene family. Induced by jasmonate. Involved in jasmonate response during stamen development. MYB24 interacts with JAZ proteins, and functions redundantly with MYB21 and MYB57 to regulate stamen development. Possible positive regulator of CKL2 and 7 expression under high temperature.	MYB DOMAIN PROTEIN 24 (MYB24)	MYB
AT5G55020	22.7926	-5.25046	5.85072e-05	0.000110668	Encodes a putative transcription factor, member of the R2R3 factor gene family (MYB120).	MYB DOMAIN PROTEIN 120 (MYB120)	MYB
AT5G56110	2.27255	-5.73346	0.00386911	0.00613954	Encodes a member of the R2R3 MYB transcription factor gene family that is required for anther development by regulation tapetum development, callose dissolution and exine formation. It acts upstream of MS2.	(MYB80)	MYB
AT5G58850	62.3847	-5.66543	1.18525e-15	4.59228e-15	Encodes a putative transcription factor, member of the R2R3 factor gene family (MYB119).	MYB DOMAIN PROTEIN 119 (MYB119)	MYB
AT5G65230	16.2153	2.53632	0.000364381	0.000644131	Member of the R2R3 factor gene family.	MYB DOMAIN PROTEIN 53 (MYB53)	MYB
AT5G67300	82.7226	3.71552	1.88178e-17	7.94198e-17	Member of the R2R3 factor MYB gene family involved in mediating plant responses to a variety of abiotic stimiuli. The mRNA is cell-to-cell mobile.	MYB DOMAIN PROTEIN R1 (MYBR1)	MYB
AT1G01060	704.588	-3.62886	6.43503e-62	1.12547e-60	LHY encodes a myb-related putative transcription factor involved in circadian rhythm along with another myb transcription factor CCA1	LATE ELONGATED HYPOCOTYL (LHY)	MYB_related
AT1G07540	6828.06	-4.04437	4.75723e-21	2.35049e-20	Arabidopsis thaliana telomere-binding protein, putative (At1g07540)	TRF-LIKE 2 (TRFL2)	MYB_related
AT1G15720	45.1028	7.89611	2.06542e-10	5.96635e-10	Arabidopsis thaliana myb family transcription factor (At1g15720). MYB/SANT domain containing protein.	TRF-LIKE 5 (TRFL5)	MYB_related
AT1G17460	235.085	4.81859	7.67669e-26	4.53854e-25	Arabidopsis thaliana myb family transcription factor (At1g17460)	TRF-LIKE 3 (TRFL3)	MYB_related
AT1G18960	12.5047	5.05166	0.000102062	0.000189039	myb-like HTH transcriptional regulator family protein		MYB_related
AT1G19510	462.435	4.68056	1.2235e-65	2.31703e-64	RAD-like 5	RAD-LIKE 5 (RL5)	MYB_related
AT1G74840	52.797	3.86812	4.44738e-09	1.166e-08	Homeodomain-like superfamily protein		MYB_related
AT2G13960	14.8413	2.35883	0.00315516	0.00506763	Homeodomain-like superfamily protein		MYB_related
AT2G44430	324.826	1.33792	5.26445e-08	1.27986e-07	DNA-binding bromodomain-containing protein		MYB_related
AT2G46830	1337.2	-2.73252	2.21327e-61	3.82457e-60	Encodes a transcriptional repressor that performs overlapping functions with LHY in a regulatory feedback loop that is closely associated with the circadian oscillator of Arabidopsis. Binds to the evening element in the promoter of TOC1 and represses TOC1 transcription. CCA1 and LHY colocalize in the nucleus and form heterodimers in vivo. CCA1 and LHY function synergistically in regulating circad…	CIRCADIAN CLOCK ASSOCIATED 1 (CCA1)	MYB_related
AT3G10580	129.611	5.94449	4.13151e-17	1.71699e-16	Homeodomain-like superfamily protein		MYB_related
AT3G16350	1614.59	-5.46592	3.51784e-56	5.36018e-55	Homeodomain-like superfamily protein		MYB_related
AT3G21430	379.962	-1.41676	4.73364e-17	1.96121e-16	DNA binding protein	ALWAYS EARLY 3 (ALY3)	MYB_related
AT3G53790	39.5687	-9.84504	2.7248e-15	1.03898e-14	Arabidopsis thaliana telomere-binding protein, putative (At3g53790)	TRF-LIKE 4 (TRFL4)	MYB_related
AT3G60110	165.54	1.28163	3.66887e-08	9.00971e-08	DNA-binding bromodomain-containing protein		MYB_related
AT4G01280	68.2249	2.49844	4.69787e-08	1.14549e-07	RVE5 is one of eleven homologous MYB-like transcription factors in Arabidopsis and a member of the RVE8 clade. Plays a minor role in clock regulation.	REVEILLE 5 (RVE5)	MYB_related
AT4G09450	98.5595	7.15717	1.89258e-11	5.86984e-11	Duplicated homeodomain-like superfamily protein		MYB_related
AT5G02840	502.549	-2.74666	1.38086e-28	9.02919e-28	Encodes RVE4, a homolog of the circadian rhythm regulator RVE8. rve4 rve6 rve8 triple mutants display an extremely long circadian period, with delayed and reduced expression of evening-phased clock genes. Involved in heat shock response.	LHY/CCA1-LIKE 1 (LCL1)	MYB_related
AT5G17300	706.212	-3.30194	5.59547e-44	6.0122e-43	Myb-like transcription factor that regulates hypocotyl growth by regulating free auxin levels in a time-of-day specific manner.	REVEILLE 1 (RVE1)	MYB_related
AT5G41020	289.976	2.07133	1.57421e-12	5.19238e-12	myb family transcription factor		MYB_related
AT5G45420	1344.52	-1.66931	3.00173e-29	1.99674e-28	The gene encodes a MYB transcription factor belons to R2R3-MYB family of transcription factors. Knock-down mutant analysis indicates its role in root hair elongation.	MEMBRANE ANCHORED MYB (maMYB)	MYB_related
AT5G47390	458.146	-3.5406	2.24481e-15	8.58995e-15	Encodes a circadian-regulated transcription factor which specifically controls cell expansion during leaf development by controlling ROS homeostasis. The mRNA is cell-to-cell mobile.	MYB HYPOCOTYL ELONGATION-RELATED (MYBH)	MYB_related
AT5G52660	65.4148	2.58987	1.82715e-09	4.92069e-09	Encodes RVE6, a homolog of the circadian rhythm regulator RVE8. rve4 rve6 rve8 triple mutants display an extremely long circadian period, with delayed and reduced expression of evening-phased clock genes.	REVEILLE 6 (RVE6)	MYB_related
AT5G58900	38.8134	1.79138	0.0033412	0.00534411	R-R-type MYB protein	DIVARICATA1 (DIV1)	MYB_related
AT5G67580	867.013	-2.55019	2.23081e-70	4.74309e-69	Encodes a telomeric DNA binding protein and Single Myb Histone (SMH) gene family member. In vitro, the protein preferentially binds double-stranded telomeric repeats, but it can also bind to the single G-rich telomeric strand.	(TRB2)	MYB_related
AT1G01010	8.78688	2.38467	0.0215035	0.0311578	NAC domain containing protein 1	NAC DOMAIN CONTAINING PROTEIN 1 (NAC001)	NAC
AT1G02220	22.2491	3.24177	0.00103551	0.00174876	NAC domain containing protein 3	NAC DOMAIN CONTAINING PROTEIN 3 (NAC003)	NAC
AT1G02250	7.02427	5.21759	0.000720147	0.00123664	Encodes a member of the NAC family of transcription factors. ANAC005 contains sequences specifying both nuclear and plasma membrane targeting. Overexpression results in increased xylem differentiation suggesting ANAC005 promotes xylem formation.	NAC DOMAIN CONTAINING PROTEIN 5 (NAC005)	NAC
AT1G12260	191.866	-12.1185	1.44258e-23	7.8748e-23	Encodes a NAC-domain transcription factor that is expressed in developing xylem. Over expression of this protein causes ectopic secondary cell wall growth. Complements some of the cell wall defects seen in SND1/NST1 double mutants.	NAC 007 (NAC007)	NAC
AT1G25580	114.984	3.32068	6.42476e-14	2.28512e-13	Encodes suppressor of gamma response 1 (SOG1), a putative transcription factor governing multiple responses to DNA damage.	SUPPRESSOR OF GAMMA RADIATION 1 (SOG1)	NAC
AT1G32870	684.519	-1.02535	8.24297e-09	2.12229e-08	Expression in rosette leaves is activated by high concentration of boron.	NAC DOMAIN PROTEIN 13 (NAC13)	NAC
AT1G33060	56.6021	2.4109	9.96403e-05	0.000184805	NAC 014	NAC 014 (NAC014)	NAC
AT1G34180	427.57	4.17744	1.80263e-26	1.09492e-25	NAC domain containing protein 16	NAC DOMAIN CONTAINING PROTEIN 16 (NAC016)	NAC
AT1G34190	1621.67	-1.90162	5.19171e-19	2.35346e-18	Encodes a NAC domain transcription factor that regulates the mitochondrial retrograde response and coordinates organellar functions and stress responses.	NAC DOMAIN CONTAINING PROTEIN 17 (NAC017)	NAC
AT1G52880	4.62197	4.60786	0.0038287	0.00607875	Transcription factor with a NAC domain. Homologous to the petunia gene NAM which is required for the development of the shoot. Expressed in the embryo.	NO APICAL MERISTEM (NAM)	NAC
AT1G60240	2032.94	-6.80419	1.73966e-113	9.35484e-112	NAC (No Apical Meristem) domain transcriptional regulator superfamily protein		NAC
AT1G60280	11.0371	-4.52785	0.000157185	0.000286716	NAC domain containing protein 23	NAC DOMAIN CONTAINING PROTEIN 23 (NAC023)	NAC
AT1G60300	4.19202	4.4714	0.00391141	0.00620409	NAC (No Apical Meristem) domain transcriptional regulator superfamily protein		NAC
AT1G64105	109.895	4.4457	2.98158e-17	1.24651e-16	NAC domain containing protein 27	NAC DOMAIN CONTAINING PROTEIN 27 (NAC027)	NAC
AT1G65910	3.48744	4.20187	0.0119175	0.0178754	NAC domain containing protein 28	NAC DOMAIN CONTAINING PROTEIN 28 (NAC028)	NAC
AT1G77450	103.083	-3.95982	9.67085e-29	6.34158e-28	NAC domain containing protein 32	NAC DOMAIN CONTAINING PROTEIN 32 (NAC032)	NAC
AT3G01600	25.3449	2.59003	4.69976e-05	8.95874e-05	NAC domain containing protein 44	NAC DOMAIN CONTAINING PROTEIN 44 (NAC044)	NAC
AT3G04070	5.69859	-4.12902	0.000760429	0.0013031	NAC domain containing protein 47	NAC DOMAIN CONTAINING PROTEIN 47 (NAC047)	NAC
AT3G10480	66.804	1.76537	2.92118e-06	6.18528e-06	Encodes a NAC transcription factor that physically associates with the histone H3K4 demethylase JMJ14 and through that association is involved in transcriptional repression and flowering time control. It binds the NAC-binding site, the Mitochondrial Dysfunction Motif.	NAC DOMAIN CONTAINING PROTEIN 50 (NAC050)	NAC
AT3G10490	220.292	4.30901	5.63605e-22	2.88737e-21	Encodes a NAC transcription factor that physically associates with the histone H3K4 demethylase JMJ14 and through that association is involved in transcriptional repression and flowering time control.	NAC DOMAIN CONTAINING PROTEIN 52 (ANAC052)	NAC
AT3G10500	81.5111	6.89902	6.23822e-11	1.8646e-10	Encodes a transcriptional activator that is associated with the plasma membrane in a dormant form and is proteolytically cleaved to create a form that can enter the nucleus. It is thought to promote ROS production by binding directly to the promoters of genes encoding ROS biosynthetic enzymes during drought-induced leaf senescence. The mRNA is cell-to-cell mobile.	NAC DOMAIN CONTAINING PROTEIN 53 (NAC053)	NAC
AT3G15510	3.39795	4.1642	0.00954222	0.0144755	Note of caution: not to be confused with another protein (AtNAC6 locus AT5G39610) which on occasion has also been referred to as AtNAC2.	NAC DOMAIN CONTAINING PROTEIN 2 (NAC2)	NAC
AT3G29035	11.1615	5.88415	1.91223e-05	3.77423e-05	Encodes a protein with transcription factor activity. Note: this protein (AT3G29035) on occasion has also been referred to as AtNAC3, not to be confused with the AtNAC3 found at locus AT3G15500. The mRNA is cell-to-cell mobile.	NAC DOMAIN CONTAINING PROTEIN 3 (NAC3)	NAC
AT3G56560	5.41797	4.83775	0.00341717	0.00545691	NAC domain containing protein 65	NAC DOMAIN CONTAINING PROTEIN 65 (NAC065)	NAC
AT3G61910	359.019	-4.82407	1.72462e-15	6.63307e-15	NAC transcription factor NST2. NST1 and NST2 are redundant in regulating secondary wall thickening in anther walls. NST2 promoter was particularly strong in anther tissue.	NAC DOMAIN PROTEIN 66 (NAC066)	NAC
AT4G01540	83.124	-3.17619	1.28105e-18	5.71505e-18	Encodes a membrane-bound NAC (for NAM, ATAF1/2, CUC2) transcription factor, designated NTM1 (for NAC with transmembrane motif1). NTM1 regulates cell division in Arabidopsis.	NAC WITH TRANSMEMBRANE MOTIF1 (NTM1)	NAC
AT4G17980	15.6996	6.3727	1.04381e-06	2.29352e-06	Encodes ANAC071, a transcription factor involved in cell proliferation in incised inflorescence stems.	NAC DOMAIN CONTAINING PROTEIN 71 (NAC071)	NAC
AT4G35580	25.9324	1.77628	0.00188763	0.0031031	Encodes a calmodulin-binding NAC protein (CBNAC). Contains calmodulin-binding domain in the C-terminus of the protein. Functions as a calmodulin-regulated transcriptional repressor.	NAC TRANSCRIPTION FACTOR-LIKE 9 (NTL9)	NAC
AT4G36160	9.72669	-6.83338	3.92673e-06	8.21938e-06	Encodes a NAC-domain transcription factor that is expressed in developing xylem. Over expression of this protein causes ectopic secondary cell wall growth. Complements some of the cell wall defects seen in SND1/NST1 double mutants.	NAC DOMAIN CONTAINING PROTEIN 76 (NAC076)	NAC
AT5G08790	43.1209	1.04703	0.0142698	0.0211861	induced by wounding, belongs to a large family of putative transcriptional activators with NAC domain.	(ATAF2)	NAC
AT5G09330	469.839	3.87712	3.43811e-34	2.73968e-33	NAC domain containing protein 82	NAC DOMAIN CONTAINING PROTEIN 82 (NAC082)	NAC
AT5G18270	7.27812	5.26463	0.000350125	0.000620022	NAC domain containing protein 87	ARABIDOPSIS NAC DOMAIN CONTAINING PROTEIN 87 (ANAC087)	NAC
AT5G22290	121.303	3.82635	4.27462e-18	1.8627e-17	Encodes ANAC089, a membrane-tethered transcription factor that negatively regulates floral initiation. Also controls ER-stress-induced programmed cell death.	NAC DOMAIN CONTAINING PROTEIN 89 (NAC089)	NAC
AT5G22380	19.1628	-6.91431	3.88701e-09	1.02386e-08	NAC domain containing protein 90	NAC DOMAIN CONTAINING PROTEIN 90 (NAC090)	NAC
AT5G41090	366.235	9.06285	1.93199e-17	8.1479e-17	NAC domain containing protein 95	NAC DOMAIN CONTAINING PROTEIN 95 (NAC095)	NAC
AT5G46590	3.8707	-5.48288	0.0119327	0.0178947	NAC domain containing protein 96	NAC DOMAIN CONTAINING PROTEIN 96 (NAC096)	NAC
AT5G53950	18.122	6.58286	3.09834e-07	7.12618e-07	Transcriptional activator of the NAC gene family, with CUC1 redundantly required for embryonic apical meristem formation, cotyledon separation and expression of STM. Proper timing of CUC2 expression is required to maintain the phyllotactic pattern initiated in the meristem. CUC2 expression in leaf sinus region is required for serration and the extent of serration is modulated by mir164A mediated …	CUP-SHAPED COTYLEDON 2 (CUC2)	NAC
AT5G64060	194.06	7.13153	1.23851e-20	6.02007e-20	NAC domain containing protein 103	NAC DOMAIN CONTAINING PROTEIN 103 (NAC103)	NAC
AT5G66300	619.285	-10.3803	9.21208e-60	1.52997e-58	Encodes a NAC-domain transcription factor. Expressed in the vascular tissue.	NAC DOMAIN CONTAINING PROTEIN 105 (NAC105)	NAC
AT1G10170	1363.36	-2.37052	1.37941e-22	7.23055e-22	Encodes AtNFXL1, a homologue of the putative human transcription repressor NF-X1. Functions as a negative regulator of the trichothecene phytotoxin-induced defense response.	NF-X-LIKE 1 (NFXL1)	NF-X1
AT5G05660	1424.96	-2.7752	1.61577e-34	1.3033e-33	Encodes a homolog of the mammalian zinc finger transcription factor NF-X1.	NFX1-LIKE 2 (NFXL2)	NF-X1
AT1G30500	43.4445	3.0349	3.23614e-09	8.56917e-09	nuclear factor Y, subunit A7	NUCLEAR FACTOR Y, SUBUNIT A7 (NF-YA7)	NF-YA
AT3G14020	23.1692	3.65085	1.30344e-05	2.61379e-05	nuclear factor Y, subunit A6	NUCLEAR FACTOR Y, SUBUNIT A6 (NF-YA6)	NF-YA
AT2G13570	11321.3	-5.12102	4.85613e-53	6.71619e-52	nuclear factor Y, subunit B7	NUCLEAR FACTOR Y, SUBUNIT B7 (NF-YB7)	NF-YB
AT2G27470	234.008	1.57164	6.22525e-12	1.98193e-11	nuclear factor Y, subunit B11	NUCLEAR FACTOR Y, SUBUNIT B11 (NF-YB11)	NF-YB
AT2G37060	150.476	-1.06994	2.28983e-05	4.48474e-05	nuclear factor Y, subunit B8	NUCLEAR FACTOR Y, SUBUNIT B8 (NF-YB8)	NF-YB
AT2G38880	176.034	2.92068	4.12811e-18	1.8009e-17	Encodes a transcription factor from the nuclear factor Y (NF-Y) family, AtNF-YB1. Confers drought tolerance.	NUCLEAR FACTOR Y, SUBUNIT B1 (NF-YB1)	NF-YB
AT4G14540	3.74985	-3.46059	0.014624	0.0216758	nuclear factor Y, subunit B3	NUCLEAR FACTOR Y, SUBUNIT B3 (NF-YB3)	NF-YB
AT5G47640	28.5791	5.33097	2.83054e-06	6.00052e-06	Involved in the regulation of response to nutrient levels.	NUCLEAR FACTOR Y, SUBUNIT B2 (NF-YB2)	NF-YB
AT1G07980	485.433	-1.17319	4.82264e-15	1.81905e-14	nuclear factor Y, subunit C10	NUCLEAR FACTOR Y, SUBUNIT C10 (NF-YC10)	NF-YC
AT1G08970	205.204	5.74665	1.35713e-31	9.80818e-31	Encodes a NUCLEAR FACTOR-Y C (NF-YC) homologue NF-YC9. NF-YC3., NF-YC4 and NF-YC9 redundantly modulate GA- and ABA-mediated seed germination.	NUCLEAR FACTOR Y, SUBUNIT C9 (NF-YC9)	NF-YC
AT1G56170	166.486	9.78034	4.19474e-16	1.66212e-15	Encodes a protein with similarity to a subunit of the CCAAT promoter motif binding complex of yeast.One of two members of this class (HAP5B) and expressed in vegetative and reproductive tissues. Involved in the regulation of response to nutrient levels.	NUCLEAR FACTOR Y, SUBUNIT C2 (NF-YC2)	NF-YC
AT3G12480	488.839	1.05517	1.82071e-06	3.9203e-06	nuclear factor Y, subunit C11	NUCLEAR FACTOR Y, SUBUNIT C11 (NF-YC11)	NF-YC
AT3G48590	340.383	-3.04897	2.06799e-36	1.77479e-35	Encodes a protein with similarity to a subunit of the CCAAT promoter motif binding complex of yeast.One of two members of this class (HAP5A) and expressed in vegetative and reproductive tissues.	NUCLEAR FACTOR Y, SUBUNIT C1 (NF-YC1)	NF-YC
AT5G19490	7.26193	2.54332	0.020948	0.0304007	Histone superfamily protein		NF-YC
AT5G43250	7.80023	3.45149	0.0077385	0.011861	nuclear factor Y, subunit C13	NUCLEAR FACTOR Y, SUBUNIT C13 (NF-YC13)	NF-YC
AT5G50470	62.6387	3.22888	4.02442e-11	1.22045e-10	nuclear factor Y, subunit C7	NUCLEAR FACTOR Y, SUBUNIT C7 (NF-YC7)	NF-YC
AT5G50480	121.53	4.83657	2.55242e-20	1.22162e-19	nuclear factor Y, subunit C6	NUCLEAR FACTOR Y, SUBUNIT C6 (NF-YC6)	NF-YC
AT5G50490	17.2589	-3.76674	2.90574e-07	6.69523e-07	nuclear factor Y, subunit C5	NUCLEAR FACTOR Y, SUBUNIT C5 (NF-YC5)	NF-YC
AT5G63470	1620.75	-3.69005	8.87315e-40	8.45846e-39	Encodes a member of class of transcription regulators that his highly conserved across many plant species.In Arabidopsis and rice, NF-YC4 interacts with other members of this class and CO to regulate flowering. In Arabidopsis, it interacts with QQS to regulate C/N partitioning.	NUCLEAR FACTOR Y, SUBUNIT C4 (NF-YC4)	NF-YC
AT1G20640	186.487	-3.05993	2.96479e-19	1.35758e-18	Plant regulator RWP-RK family protein	NIN-LIKE PROTEIN 4 (NLP4)	Nin-like
AT1G64530	6.61758	5.12306	0.00126865	0.00212261	Plant regulator RWP-RK family protein	NIN-LIKE PROTEIN 6 (NLP6)	Nin-like
AT1G76350	76.7254	1.04745	0.00311918	0.00501263	Plant regulator RWP-RK family protein	NIN-LIKE PROTEIN 5 (NLP5)	Nin-like
AT2G43500	33.0932	5.5606	2.76402e-07	6.38207e-07	Plant regulator RWP-RK family protein	NIN-LIKE PROTEIN 8 (NLP8)	Nin-like
AT3G59580	6.60101	4.07656	0.00550235	0.00857428	Plant regulator RWP-RK family protein	NIN-LIKE PROTEIN 9 (NLP9)	Nin-like
AT4G24020	43.1869	-2.42511	1.77287e-05	3.51149e-05	Encodes NIN Like Protein 7 (NLP7). Modulates nitrate sensing and metabolism. Mutants of NLP7 show features of nitrogen-starved plants and are tolerant to drought stress. Localized in the nucleus and functions as a putative transcription factor. The mRNA is cell-to-cell mobile.	NIN LIKE PROTEIN 7 (NLP7)	Nin-like
AT4G35270	16.6215	3.52986	0.000189463	0.000343286	Plant regulator RWP-RK family protein	NIN-LIKE PROTEIN 2 (NLP2)	Nin-like
AT1G25560	6.00555	-3.94505	0.00369198	0.00587462	Encodes a member of the RAV transcription factor family that contains AP2 and B3 binding domains. Involved in the regulation of flowering under long days. Loss of function results in early flowering. Overexpression causes late flowering and repression of expression of FT. Novel transcriptional regulator involved in ethylene signaling. Promoter bound by EIN3. EDF1 in turn, binds to promoter elemen…	TEMPRANILLO 1 (TEM1)	RAV
AT2G37120	328.173	-1.30097	0.000434766	0.000762535	S1FA-like DNA-binding protein		S1Fa-like
AT3G53370	1748.51	-1.72899	1.5457e-17	6.55834e-17	S1FA-like DNA-binding protein		S1Fa-like
AT1G20980	73.7174	6.1629	4.02068e-11	1.21947e-10	Encodes a nuclear plant-specific protein with features characteristic of a transcriptional regulator, including a nuclear localization signal sequence, a plant-specific DNA binding domain (the SBP box), and a protein interaction motif (ankyrin repeats). It unctions as a transcriptional regulator that plays a role not only in sensitivity to FB1, but also in the development of normal plant architec…	SQUAMOSA PROMOTER BINDING PROTEIN-LIKE 14 (SPL14)	SBP
AT1G27360	7.38703	3.26775	0.0134596	0.0200396	In conjunction with SPL10 and SPL2, SPL11 redundantly controls proper development of lateral organs in association with shoot maturation in the reproductive phase.	SQUAMOSA PROMOTER-LIKE 11 (SPL11)	SBP
AT1G53160	68.2574	-2.30144	7.79989e-10	2.16009e-09	Encodes a member of the SPL (squamosa-promoter binding protein-like)gene family, a novel gene family encoding DNA binding proteins and putative transcription factors. Contains the SBP-box, which encodes the SBP-domain, required and sufficient for interaction with DNA. It is involved in regulation of flowering and vegetative phase change. Its temporal expression is regulated by the microRNA miR156…	SQUAMOSA PROMOTER BINDING PROTEIN-LIKE 4 (SPL4)	SBP
AT1G69170	216.28	-3.89569	9.1121e-43	9.46027e-42	Encodes SPL6. Required for the resistance mediated by the TIR-NB-LRR RPS4 against Pseudomonas syringae carrying the avrRps4 effector. Transcriptome analysis indicates that SPL6 positively regulates a subset of defense genes.	SQUAMOSA PROMOTER BINDING PROTEIN (SBP)-DOMAIN TRANSCRIPTION FACTOR 6 (SPL6)	SBP
AT1G76580	36.8608	4.06047	2.95034e-08	7.29412e-08	Squamosa promoter-binding protein-like (SBP domain) transcription factor family protein		SBP
AT2G47070	270.049	-2.82959	4.68558e-11	1.41611e-10	member of SPL gene family, encodes DNA binding proteins and putative transcription factors. All have the SBP-box, which encodes the SBP-domain, required for and sufficient for interaction with DNA.	SQUAMOSA PROMOTER BINDING PROTEIN-LIKE 1 (SPL1)	SBP
AT3G15270	26.5299	-3.12569	0.00272346	0.00440184	Encodes a member of the SPL (squamosa-promoter binding protein-like)gene family, a novel gene family encoding DNA binding proteins and putative transcription factors. Contains the SBP-box, which encodes the SBP-domain, required and sufficient for interaction with DNA. It is involved in regulation of flowering and vegetative phase change. Its temporal expression is regulated by the microRNA miR156…	SQUAMOSA PROMOTER BINDING PROTEIN-LIKE 5 (SPL5)	SBP
AT3G60030	728.787	-4.4248	1.09209e-53	1.53806e-52	squamosa promoter-binding protein-like 12	SQUAMOSA PROMOTER-BINDING PROTEIN-LIKE 12 (SPL12)	SBP
AT5G18830	1245.11	-1.80885	1.43441e-50	1.84863e-49	Encodes a member of the Squamosa Binding Protein family of transcriptional regulators. SPL7 is expressed highly in roots and appears to play a role in copper homeostasis. Mutants are hypersensitive to copper deficient conditions and display a retarded growth phenotype. SPL7 binds to the promoter of the copper responsive miRNAs miR398b and miR389c.	SQUAMOSA PROMOTER BINDING PROTEIN-LIKE 7 (SPL7)	SBP
AT5G43270	3.86391	4.3536	0.0114248	0.0171846	member of the SPL (squamosa-promoter binding protein-like) gene family, a novel gene family encoding DNA binding proteins and putative transcription factors. In conjunction with SPL10 and SPL11, SPL2 redundantly controls proper development of lateral organs in association with shoot maturation in the reproductive phase.	SQUAMOSA PROMOTER BINDING PROTEIN-LIKE 2 (SPL2)	SBP
AT1G32730	298.371	-1.09208	2.00042e-09	5.36975e-09	electron carrier/iron ion-binding protein		SRS
AT5G12330	6.13477	5.01867	0.000412153	0.000724858	A member of SHI gene family. Arabidopsis thaliana has ten members that encode proteins with a RING finger-like zinc finger motif. Despite being highly divergent in sequence, many of the SHI-related genes are partially redundant in function and synergistically promote gynoecium, stamen and leaf development in Arabidopsis. Expressed in lateral root primordia and induced by auxin. SWP1 is involved i…	LATERAL ROOT PRIMORDIUM 1 (LRP1)	SRS
AT1G23380	45.768	2.68446	9.11522e-09	2.33877e-08	homeodomain transcription factor KNAT6, belonging to class I of KN transcription factor family (which also includes KNAT1 and KNAT2). Expression is increased in as and bop1 leaf mutants.	KNOTTED1-LIKE HOMEOBOX GENE 6 (KNAT6)	TALE
AT1G75410	97.9066	-5.64748	2.7791e-20	1.32818e-19	BEL1-like homeodomain 3 (BLH3)	BEL1-LIKE HOMEODOMAIN 3 (BLH3)	TALE
AT4G32040	24.649	6.03895	1.58004e-06	3.42059e-06	A member of Class II KN1-like homeodomain transcription factors factors (together with KNAT3 and KNAT4), with greatest homology to the maize knox1 homeobox protein. Regulates photomorphogenic responses and represses late steps in gibberellin biosynthesis. KNAT5 promoter activity showed cell-type specific pattern along longitudinal root axis, primarily in the epidermis of the distal end of primary…	KNOTTED1-LIKE HOMEOBOX GENE 5 (KNAT5)	TALE
AT5G02030	11.8486	2.47849	0.015118	0.0223648	Mutant has additional lateral organs and phyllotaxy defect. Encodes a homeodomain transcription factor. Has sequence similarity to the Arabidopsis ovule development regulator Bell1. Binds directly to the AGAMOUS cis-regulatory element. Its localization to the nucleus is dependent on the coexpression of either STM or BP.	REPLUMLESS (RPL)	TALE
AT5G25220	11.4104	5.91248	1.01796e-05	2.05867e-05	A member of class II knotted1-like homeobox gene family (together with KNAT4 and KNAT5). Expressed in: hypocotyl-root boundary, anther-filament junction in flowers, ovule-funiculus and peduncle-silique boundaries, petioles and root. Light-regulated expression with differential response to red/far-red light. KNAT3 promoter activity showed cell-type specific pattern along longitudinal root axis, re…	KNOTTED1-LIKE HOMEOBOX GENE 3 (KNAT3)	TALE
AT5G41410	104.245	5.07949	3.36204e-16	1.34e-15	Homeodomain protein required for ovule identity.Loss of function mutations show homeotic conversion of integuments to carpels.Forms heterodimers with STM and KNAT1. Interacts with AG-SEP heterodimers is thought to restrict WUS expression. BEL interacts with MADS box dimers composed of SEP1(or SEP3) and AG, SHP1, SHP2 and STK. The interaction of BEL1 with AG-SEP3 is required for proper integument …	BELL 1 (BEL1)	TALE
AT1G30210	8.03977	4.37528	0.00270442	0.0043726	TCP family protein involved in heterochronic regulation of leaf differentiation.	TEOSINTE BRANCHED 1, CYCLOIDEA, AND PCF FAMILY 24 (TCP24)	TCP
AT1G53230	5.91252	4.96528	0.000641524	0.00110608	Encodes a member of a recently identified plant transcription factor family that includes Teosinte branched 1, Cycloidea 1, and proliferating cell nuclear antigen (PCNA) factors, PCF1 and 2. Regulated by miR319. Involved in heterochronic regulation of leaf differentiation.	TEOSINTE BRANCHED 1, CYCLOIDEA AND PCF TRANSCRIPTION FACTOR 3 (TCP3)	TCP
AT1G58100	6.18386	5.03326	0.000592321	0.001025	Encodes TCP8, belongs to the TCP transcription factor family known to bind site II elements in promoter regions.	TCP DOMAIN PROTEIN 8 (TCP8)	TCP
AT1G72010	5.23308	3.71946	0.0100522	0.0152112	TCP family transcription factor	TCP DOMAIN PROTEIN 22 (TCP22)	TCP
AT3G18550	7.76859	-4.64158	0.00329657	0.00528005	Encodes a TCP transcription factor, closely related to teosinte branched1, arrests axillary bud development and prevents axillary bud outgrowth. Role in flowering control.	BRANCHED 1 (BRC1)	TCP
AT3G27010	11.612	5.93697	1.16321e-05	2.34092e-05	Belongs to a TCP protein transcription factor family. Members of this family contain a predicted basic-helix-loop-helix domain involved in DNA binding. Related to rice PCF1 and PCF2 genes. Binds to the GCCCR element of CYCB1;1. Involved in regulation of expression of cell cycle control and ribosomal protein genes.	TEOSINTE BRANCHED 1, CYCLOIDEA, PCF (TCP)-DOMAIN FAMILY PROTEIN 20 (TCP20)	TCP
AT3G47620	4.14377	4.45178	0.00362856	0.00577689	Encodes a transcription factor AtTCP14 that regulates seed germination. AtTCP14 shows elevated expression level just prior to germination. AtTCP14 is predominantly expressed in the vascular tissue of the embryo, and affects gene expression in radicles in a non-cell-autonomous manner.	TEOSINTE BRANCHED, CYCLOIDEA AND PCF (TCP) 14 (TCP14)	TCP
AT4G18390	21.3869	5.82959	9.56504e-06	1.93864e-05	TEOSINTE BRANCHED 1, cycloidea and PCF transcription factor 2	TEOSINTE BRANCHED 1, CYCLOIDEA AND PCF TRANSCRIPTION FACTOR 2 (TCP2)	TCP
AT5G08070	53.5644	7.17252	3.77842e-09	9.96506e-09	TCP gene involved in heterochronic control of leaf differentiation.	TCP DOMAIN PROTEIN 17 (tcp17)	TCP
AT5G41030	61.035	5.44429	1.85886e-10	5.38515e-10	TCP family transcription factor		TCP
AT5G51910	90.9716	7.94112	1.00999e-10	2.97795e-10	TCP family transcription factor	TCP DOMAIN PROTEIN 19 (TCP19)	TCP
AT1G21200	29.2964	7.27265	1.00481e-08	2.56757e-08	sequence-specific DNA binding transcription factor		Trihelix
AT1G54060	160.625	-1.17194	6.14557e-07	1.37723e-06	Member of the trihelix DNA binding protein family. Nuclear localized. Involved in repressing seed maturation genes during seed germination and seedling development.	6B-INTERACTING PROTEIN 1-LIKE 1 (ASIL1)	Trihelix
AT1G76870	35.8334	6.59139	7.99571e-08	1.91779e-07	transcription factor		Trihelix
AT2G33550	38.9369	1.52371	0.00575777	0.00895115	Homeodomain-like superfamily protein	ARABIDOPSIS SH4-RELATED3 (ASR3)	Trihelix
AT2G44730	188.942	-2.02056	2.87683e-08	7.12153e-08	Alcohol dehydrogenase transcription factor Myb/SANT-like family protein		Trihelix
AT3G10000	35.3742	-9.68222	8.60143e-15	3.19939e-14	Homeodomain-like superfamily protein	EMBRYO SAC DEVELOPMENT ARREST 31 (EDA31)	Trihelix
AT3G10030	651.814	-2.42653	5.99309e-41	5.93622e-40	aspartate/glutamate/uridylate kinase family protein		Trihelix
AT3G10040	14.7239	3.27993	0.000215712	0.000388649	Encodes HRA1 (HYPOXIA RESPONSE ATTENUATOR1), a low oxygen-inducible transcription factor.	HYPOXIA RESPONSE ATTENUATOR1 (HRA1)	Trihelix
AT3G11100	433.024	-2.81388	2.24783e-36	1.9277e-35	SANT and trihelix-domain protein. Interacts with agrobacterium virulence protein VirF. It also plays a role in regulation of histone acetylation during ethylene signaling. It binds EIN2 and EIN3 and histone H3.	VFP3 (VFP3)	Trihelix
AT3G25990	171.478	3.31423	2.77331e-31	1.97645e-30	Homeodomain-like superfamily protein		Trihelix
AT4G31270	62.4042	1.95345	0.000176002	0.0003196	Encodes IDAP2. Acts together with IDAP1 and IDM1 to regulate active DNA demethylation.	IDM1-ASSOCIATED PROTEIN 2 (IDAP2)	Trihelix
AT5G47660	155.871	4.1781	2.08137e-26	1.2619e-25	Homeodomain-like superfamily protein		Trihelix
AT5G63420	61.5433	4.05023	4.55476e-06	9.48747e-06	Encodes a member of the metallo-beta-lactamase protein family that plays a vital role in embryo morphogenesis and apical-basal pattern formation by regulating chloroplast development. In bacteria, RNase J plays an important role in rRNA maturation and in the 5&#8242; stability of mRNA.	EMBRYO DEFECTIVE 2746 (emb2746)	Trihelix
AT1G14410	63.8709	8.39889	6.74738e-12	2.1446e-11	Encodes a homolog of the potato p24 protein. Binds single strand telomeric repeats. Negatively regulates telomerase activity and telomere length.	WHIRLY 1 (WHY1)	Whirly
AT1G71260	202.593	5.72717	1.34444e-27	8.49955e-27	Encodes WHY2, a homolog of the potato p24 protein. It shares the conserved KGKAAL domain, a putative DNA-binding domain, with potato p24 and is localized to mitochondria and not the nucleus. WHY2 is a member of the Whirly family proteins present mainly in the plant kingdom performing various activities related to DNA metabolism. Crystal structure of Solanum tuberosum WHY2, a close homolog of Arab…	WHIRLY 2 (ATWHY2)	Whirly
AT2G02740	86.5184	6.99193	1.38948e-10	4.0662e-10	Encodes a homolog of the potato p24 protein. It shares the conserved KGKAAL domain, a putative DNA-binding domain, with potato p24 and is localized to the plastid and not the nucleus.	WHIRLY 3 (WHY3)	Whirly
AT4G35550	90.0767	-3.1713	1.09352e-20	5.32538e-20	Encodes a WUSCHEL-related homeobox gene family member with 65 amino acids in its homeodomain. WOX13 is the only family member that does not contain a sequence of eight residues (TLPLFPMH) downstream of the homeodomain called the WUS box.	WUSCHEL RELATED HOMEOBOX 13 (WOX13)	WOX
AT1G13960	13.641	-2.74664	0.000839022	0.00143246	Encodes WRKY DNA-binding protein 4 (WRKY4).	WRKY DNA-BINDING PROTEIN 4 (WRKY4)	WRKY
AT1G62300	341.468	1.52198	6.2749e-09	1.62921e-08	Encodes a transcription factor WRKY6. Regulates Phosphate1 (Pho1) expression in response to low phosphate (Pi) stress.	(WRKY6)	WRKY
AT1G80840	11.8805	5.9733	3.20472e-05	6.19748e-05	Pathogen-induced transcription factor. Binds W-box sequences in vitro. Forms protein complexes with itself and with WRKY40 and WRKY60. Coexpression with WRKY18 or WRKY60 made plants more susceptible to both P. syringae and B. cinerea. WRKY18, WRKY40, and WRKY60 have partially redundant roles in response to the hemibiotrophic bacterial pathogen Pseudomonas syringae and the necrotrophic fungal path…	WRKY DNA-BINDING PROTEIN 40 (WRKY40)	WRKY
AT2G04880	290	5.3599	8.81453e-37	7.6502e-36	Encodes WRKY1, a member of the WRKY transcription factors in plants involved in disease resistance, abiotic stress, senescence as well as in some developmental processes. WRKY1 is involved in the salicylic acid signaling pathway. The crystal structure of the WRKY1 C-terminal domain revealed a zinc-binding site and identified the DNA-binding residues of WRKY1. The mRNA is cell-to-cell mobile.	ZINC-DEPENDENT ACTIVATOR PROTEIN-1 (ZAP1)	WRKY
AT2G23320	106.191	-3.53694	1.60768e-09	4.34738e-09	Encodes WRKY DNA-binding protein 15 (WRKY15).	WRKY DNA-BINDING PROTEIN 15 (WRKY15)	WRKY
AT2G25000	7.33238	4.23926	0.00204437	0.0033505	Pathogen-induced transcription factor. Forms protein complexes with itself and with WRKY40. Coexpression with WRKY18 or WRKY40 made plants more susceptible to both P. syringae and B. cinerea. WRKY18, WRKY40, and WRKY60 have partially redundant roles in response to the hemibiotrophic bacterial pathogen Pseudomonas syringae and the necrotrophic fungal pathogen Botrytis cinerea, with WRKY18 playing …	WRKY DNA-BINDING PROTEIN 60 (WRKY60)	WRKY
AT2G38470	17.3315	2.23969	0.0152111	0.0224925	Member of the plant WRKY transcription factor family. Regulates the antagonistic relationship between defense pathways mediating responses to P. syringae and necrotrophic fungal pathogens. Located in nucleus. Involved in response to various abiotic stresses - especially salt stress.	WRKY DNA-BINDING PROTEIN 33 (WRKY33)	WRKY
AT2G40740	2.81573	-6.01768	0.000989562	0.00167497	member of WRKY Transcription Factor; Group III	WRKY DNA-BINDING PROTEIN 55 (WRKY55)	WRKY
AT2G44745	68.9506	-10.6401	2.61143e-18	1.14968e-17	WRKY family transcription factor	WRKY DNA-BINDING PROTEIN 12 (WRKY12)	WRKY
AT2G46400	5.7441	3.8903	0.0269625	0.0385185	Encodes a WRKY transcription factor that contributes to the feedforward inhibition of osmotic/salt stress-dependent LR inhibition via regulation of ABA signaling and auxin homeostasis.	WRKY DNA-BINDING PROTEIN 46 (WRKY46)	WRKY
AT3G01970	84.9867	-2.54179	7.99553e-17	3.27443e-16	member of WRKY Transcription Factor; Group I	WRKY DNA-BINDING PROTEIN 45 (WRKY45)	WRKY
AT3G04670	17.107	5.50629	1.45069e-05	2.89673e-05	member of WRKY Transcription Factor; Group II-d	WRKY DNA-BINDING PROTEIN 39 (WRKY39)	WRKY
AT4G01250	15.9756	-2.57737	0.00217792	0.00355648	AtWRKY22 is a member of WRKY Transcription Factor; Group II-e. It is involved in regulation of dark induced leaf senescence.	(WRKY22)	WRKY
AT4G04450	2158.85	1.22984	2.30068e-16	9.23835e-16	member of WRKY Transcription Factor; Group II-b	(WRKY42)	WRKY
AT4G12020	170.065	-1.03763	0.000690476	0.00118755	Encodes a member of the A1 subgroup of the MEKK (MAPK/ERK kinase kinase) family. MEKK is another name for Mitogen-Activated Protein Kinase Kinase Kinase (MAPKKK or MAP3K). This subgroup has four members: At4g08500 (MEKK1, also known as ARAKIN, MAP3Kb1, MAPKKK8), At4g08480 (MEKK2, also known as MAP3Kb4, MAPKKK9), At4g08470 (MEKK3, also known as MAP3Kb3, MAPKKK10) and At4g12020 (MEKK4, also known a…	(WRKY19)	WRKY
AT4G22070	868.509	1.12394	1.72932e-05	3.42936e-05	member of WRKY Transcription Factor; Group II-b	WRKY DNA-BINDING PROTEIN 31 (WRKY31)	WRKY
AT4G26440	1090.71	1.98225	4.88964e-19	2.22046e-18	member of WRKY Transcription Factor; Group I	WRKY DNA-BINDING PROTEIN 34 (WRKY34)	WRKY
AT4G26640	150.048	1.68798	1.24051e-07	2.93392e-07	member of WRKY Transcription Factor; Group I	(WRKY20)	WRKY
AT4G30935	280.386	1.31592	3.72662e-10	1.05704e-09	member of WRKY Transcription Factor; Group I	WRKY DNA-BINDING PROTEIN 32 (WRKY32)	WRKY
AT4G31550	42.5331	1.48391	0.00487202	0.00763796	member of WRKY Transcription Factor; Group II-d; negative regulator of basal resistance to Pseudomonas syringae.	WRKY DNA-BINDING PROTEIN 11 (WRKY11)	WRKY
AT4G31800	27.3963	3.61954	1.48394e-06	3.2186e-06	Pathogen-induced transcription factor. Binds W-box sequences in vitro. Forms protein complexes with itself and with WRKY40 and WRKY60. Constitutive expression of WRKY18 enhanced resistance to P. syringae, but its coexpression with WRKY40 or WRKY60 made plants more susceptible to both P. syringae and B. cinerea. WRKY18, WRKY40, and WRKY60 have partially redundant roles in response to the hemibiotr…	WRKY DNA-BINDING PROTEIN 18 (WRKY18)	WRKY
AT5G01900	5.43666	4.84608	0.000906877	0.00154169	member of WRKY Transcription Factor; Group III	WRKY DNA-BINDING PROTEIN 62 (WRKY62)	WRKY
AT5G24110	13.2863	-4.14414	3.81663e-06	7.99763e-06	member of WRKY Transcription Factor; Group III	WRKY DNA-BINDING PROTEIN 30 (WRKY30)	WRKY
AT5G43290	3.97264	4.3935	0.00537524	0.00838471	member of WRKY Transcription Factor; Group II-c	WRKY DNA-BINDING PROTEIN 49 (WRKY49)	WRKY
AT5G45050	92.4151	2.23711	0.000125207	0.000230336	Encodes a member of the WRKY Transcription Factor (Group II-e) family.	(WRKY16)	WRKY
AT5G52830	79.9101	-4.39762	1.61588e-22	8.44893e-22	Encodes a WRKY transcription factor WRKY27. Mutation in Arabidopsis WRKY27 results in delayed symptom development in response to the bacterial wilt pathogen Ralstonia solanacearum.	WRKY DNA-BINDING PROTEIN 27 (WRKY27)	WRKY
AT5G56270	1318.67	-2.10996	3.84383e-12	1.23932e-11	Encodes WRKY transcription factor 2, a zinc-finger protein. In wrky2 mutants, egg cells polarize normally but zygotes fail to reestablish polar organelle positioning from a transient symmetric state, resulting in equal cell division and distorted embryo development.	WRKY DNA-BINDING PROTEIN 2 (WRKY2)	WRKY
AT1G18835	16.5853	5.46238	3.4119e-05	6.58048e-05	Encodes a small zinc &#64257;nger protein whose overexpression induces ectopic meristem formation on leaf margins.	MINI ZINC FINGER 3 (MIF3)	ZF-HD
AT1G75240	14.9777	5.30863	0.00127004	0.00212472	Encodes a zinc finger-homeodomain transcription factor ZHD5. Nuclear import and DNA binding of the ZHD5 transcription factor is modulated by a competitive peptide inhibitor MIF1 (AT1G74660).	HOMEOBOX PROTEIN 33 (HB33)	ZF-HD
AT2G18350	71.4181	-3.80418	9.65187e-11	2.84949e-10	homeobox protein 24	HOMEOBOX PROTEIN 24 (HB24)	ZF-HD
AT5G15210	25.0997	7.05079	4.44189e-08	1.08468e-07	Encodes ZFHD3, a member of the zinc finger homeodomain transcriptional factor family.	HOMEOBOX PROTEIN 30 (HB30)	ZF-HD
AT5G42780	3.48096	4.19907	0.010668	0.0160955	homeobox protein 27	HOMEOBOX PROTEIN 27 (HB27)	ZF-HD
AT5G60480	466.409	-9.95053	9.10347e-52	1.20972e-50	homeobox protein 26	HOMEOBOX PROTEIN 26 (HB26)	ZF-HD
