# Supplementary material for: Regulatory dynamics of gene expression in the developing male gametophyte of Arabidopsis
Source: Plant Reprod. 2022 Oct 25;36(3):213–41. doi: 10.1007/s00497-022-00452-5 (PMC10363097; doi:10.1007/s00497-022-00452-5)
Supplement: Supplementary file 4 — Supplementary file4 (XLSX 50 kb) [file 497_2022_452_MOESM4_ESM.xlsx]

## Sheet: S4_description
Supplementary file 4		Expression of F-box transcripts differentially expressed between Col-0 and Ler-0 in each stage
	The first four sheets provide list of DE f-box in each developmental stage comparison between Col-0 and Ler-0. The columns are as follows:
Geneid	Araport gene ID
baseMean	mean expression of the gene in both compared stages
log2foldchange	the log2 scaled fold change of the particular gene between the two compared stages
lfcSE	standard error of the log2FoldChange estimate
stat	Wald statistic evaluation
pvalue	Wald test p-value
padj	Benjamini-Hochberg adjusted p-value
Gene Model Description	short description obtained from TAIR database
	The last sheet 'f-box_statistics' provides statistical evaluation of DE expressed f-boxes in each comparison. The statistics evaluate the log2foldchange and expression in TPMs for up-regulated and down-regulated f-boxes.

## Sheet: ColUNM-LerUNM
Geneid	baseMean	log2FoldChange	lfcSE	stat	pvalue	padj	Gene Model Description
AT5G56380	346.809949720576	-11.7310585967795	1.19486115342774	-9.81792617755308	9.42627069980739E-23	8.63517988031723E-21	F-box/RNI-like/FBD-like domains-containing protein
AT5G42460	198.023757385918	-10.9231579143551	1.20467883751953	-9.06727799489381	1.22027279719827E-19	8.22774618011542E-18	F-box and associated interaction domains-containing protein
AT2G04810	169.688251965696	-10.7006700422503	1.20373913976518	-8.88952571928306	6.1370299123759E-19	3.83979989704879E-17	F-box only protein (DUF295)
AT1G12490	45.4494627439215	-8.79899563400654	1.26059422590024	-6.98003802748093	2.95100175779872E-12	8.75262283655301E-11	F-box associated ubiquitination effector family protein
AT3G47130	165.148436131217	-8.21756137617642	0.884491107223554	-9.29072243809393	1.53244599465791E-20	1.14333109931333E-18	F-box associated ubiquitination effector family protein
AT3G17570	134.701649130202	-7.50238271019165	0.769859053506315	-9.74513799119739	1.93515777264699E-22	1.73612439677433E-20	F-box and associated interaction domains-containing protein
AT5G48550	260.947793555556	-7.45809573927008	0.564725636622164	-13.20658255198	8.03922021528371E-40	2.32719346792033E-37	F-box associated ubiquitination effector family protein
AT5G38392	16.0306920286052	-7.29730547328456	1.38996828236701	-5.24997984907812	1.5211584970919E-07	2.18603956048492E-06	F-box/RNI superfamily protein
AT5G02930	45.9741177524184	-6.34467866799463	0.953468984992424	-6.65431048923426	2.84631237703861E-11	7.38306905828976E-10	F-box/RNI-like superfamily protein
AT2G03560	10.8554508644341	-5.75195762399024	1.52745160589965	-3.76572167771065	0.000166068704970628	0.00116082345576861	F-box only protein (DUF295)
AT1G66290	80.7790110344925	-5.73919930320199	0.624990223708731	-9.18286252406513	4.19781086640299E-20	2.93995715227339E-18	F-box/RNI-like superfamily protein
AT5G39470	58.1754431281881	-5.69631717348103	0.716534616027515	-7.94981435099611	1.86791223322383E-15	8.15980734316348E-14	F-box family protein
AT1G66300	42.2261631425234	-4.98369904138703	0.737890351713558	-6.7539832033495	1.43840409723923E-11	3.88422778049264E-10	F-box/RNI-like/FBD-like domains-containing protein
AT1G58090	163.663531722762	-3.78103504706281	0.309183419664806	-12.2291002899248	2.17332455678019E-34	4.45141975964668E-32	F-box and associated interaction domains-containing protein
AT2G24510	109.325786495752	-3.59381255509199	0.434866588666385	-8.26417261926977	1.40666940623633E-16	6.71213175358174E-15	F-box associated ubiquitination effector family protein
AT1G15680	43.6945898018173	-3.51301012611785	0.543745973065624	-6.46075612534948	1.04181099863292E-10	2.52441502135259E-09	F-box family protein
AT3G22650	16.8395745560232	-3.20940766323792	0.94194680665665	-3.40720690442107	0.00065631354701255	0.0038211617077415	F-box and associated interaction domains-containing protein
AT3G04660	391.365372533441	-3.02496693796048	0.242683451476847	-12.4646609381566	1.16365663021994E-35	2.65513320575864E-33	F-box and associated interaction domains-containing protein
AT4G33290	245.55000273698	-2.92161579411778	0.267919827956582	-10.9048136392176	1.09317039486265E-27	1.5021406609407E-25	F-box and associated interaction domains-containing protein
AT1G66490	107.337033298393	-2.70194440729166	0.359723504618119	-7.51117003088255	5.86012192285282E-14	2.19760926887872E-12	F-box and associated interaction domains-containing protein
AT1G52650	27.6183065719875	-2.69550165847936	0.628443042494505	-4.28917415933192	0.0000179338707491483	0.000162099195601481	F-box/RNI superfamily protein
AT2G26850	130.839206637455	-2.66806225316737	0.423513489103384	-6.29982827422073	2.97975585521304E-10	6.80267921898321E-09	F-box family protein
AT3G17540	317.545056854236	-2.54480175842674	0.218325427702272	-11.6560026251137	2.13848367006927E-31	3.59911774890495E-29	F-box and associated interaction domains-containing protein
AT4G19930	21.9862985088739	-2.48278184695542	0.691532493547796	-3.5902605736108	0.000330347552328808	0.00212006376252165	F-box and associated interaction domains-containing protein
AT1G32140	346.703289294546	-2.43104921321336	0.200795538734989	-12.1070877795839	9.68728293723934E-34	1.89478017883246E-31	F-box family protein
AT2G14710	1071.87195887819	-2.38454068125395	0.139350483831273	-17.1118220453485	1.21149703034973E-65	1.01164661638166E-62	F-box family protein
AT3G03040	234.132425599599	-2.34284178928377	0.259026754356975	-9.04478687964024	1.49957402837973E-19	1.00176159169699E-17	F-box/RNI-like superfamily protein. Idenfitied in GWAS as locus involved in response to the defense molecule, allyl glucosinolate.
AT1G69630	371.895436564943	-2.3281520931252	0.182495492960625	-12.757312826501	2.8382406267471E-37	7.165237470617E-35	F-box/RNI-like superfamily protein
AT1G66320	178.582153645336	-2.29823956397917	0.371004474301073	-6.19464109781633	5.8417988908102E-10	1.27983144014511E-08	F-box/RNI-like superfamily protein
AT5G47300	162.192000396581	-2.26210358384389	0.30776949802321	-7.34999276527817	1.98217583432055E-13	6.95234564441576E-12	F-box and associated interaction domains-containing protein
AT4G02733	235.213370044247	-2.15234401810911	0.239866612640467	-8.97308714379199	2.88317821818532E-19	1.84107889103004E-17	F-box family protein
AT3G17560	190.714936551135	-2.08469170466728	0.307115686060452	-6.78796883157876	1.13723210711544E-11	3.11748059060396E-10	F-box and associated interaction domains-containing protein
AT1G76830	23.1390001472556	-2.01660301335408	0.702144607809694	-2.87206223749944	0.00407802644282708	0.0181840279523965	F-box and associated interaction domains-containing protein
AT5G55150	17.1046603055183	-1.96335539163026	0.727574316762952	-2.69849463676153	0.00696538602572525	0.0280723029523892	F-box SKIP23-like protein (DUF295)
AT4G17200	32.6857400850862	-1.85602630247093	0.613464102252376	-3.02548477678873	0.00248234900519801	0.0120005075154429	F-box and associated interaction domains-containing protein
AT4G08535	316.220888980992	-1.82153128904268	0.279593116426653	-6.51493610544783	7.27206061649305E-11	1.79209657258434E-09	F-box SKIP17-like protein
AT3G57580	209.54997470776	-1.76612052050504	0.243914374423986	-7.2407398074665	4.46243791069301E-13	1.48367518344649E-11	F-box and associated interaction domains-containing protein
AT5G38386	28.2110117071285	-1.51016225416215	0.588575665312915	-2.56579118567411	0.0102940778278352	0.0388101578195927	F-box/RNI-like superfamily protein
AT1G49990	41.2611307940086	-1.47694761423638	0.528866287475959	-2.79266735129817	0.00522754192216826	0.0221713543020502	F-box family protein
AT2G29910	271.40196014175	-1.44768387152505	0.329641404555805	-4.39169306864173	0.0000112471399218934	0.000107571213587766	F-box/RNI-like superfamily protein
AT3G52680	408.344461972887	-1.43962358197434	0.165904400309993	-8.67742856298201	4.04817330685403E-18	2.32512938267481E-16	F-box/RNI-like/FBD-like domains-containing protein
AT3G23955	54.4626585988032	-1.41515569885844	0.413744368403279	-3.42036244340873	0.000625377541342508	0.00365873667477423	F-box family protein
AT4G03635	78.4937161735841	-1.3140977194452	0.42509049463768	-3.09133640018286	0.00199257750313988	0.0099863458381048	F-box/LRR protein
AT1G49360	366.569335046719	-1.29776206974255	0.370595899851533	-3.50182522327543	0.000462082632178984	0.00282281261317893	F-box family protein
AT4G23960	588.417678546769	-1.24310278026804	0.212851219851882	-5.84024268751236	5.21248346239967E-09	9.88116083983306E-08	F-box family protein
AT3G59210	75.881114038072	-1.21928001002563	0.404298199619657	-3.01579381548735	0.00256307482442347	0.0123112649365172	F-box/RNI-like superfamily protein
AT2G04830	38.9746557440363	-1.19904024062857	0.483765993875476	-2.47855420969752	0.0131916063603287	0.0470438511315861	F-box only protein (DUF295)
AT3G19470	564.893024756515	-1.16674455308792	0.172431077852153	-6.76644006185662	1.31989682104629E-11	3.5865181328831E-10	F-box and associated interaction domains-containing protein
AT4G38870	599.244606022491	-1.14420710371671	0.179918250135663	-6.3595944427758	2.02287125206989E-10	4.74282481141354E-09	F-box and associated interaction domains-containing protein
AT3G59160	165.04693759382	-1.10904752922263	0.278572331827141	-3.98118334993447	0.0000685730275016185	0.000536114151994108	F-box/RNI-like superfamily protein
AT4G22165	74.3253938934664	-1.09915620731924	0.405936408195213	-2.70770540687904	0.00677501311809566	0.0274425951132416	F-box protein (DUF295)
AT5G62660	63.8020862645045	-1.0199389073481	0.411264546849892	-2.48000688403702	0.0131379846197537	0.0469067727155575	F-box and associated interaction domains-containing protein
AT2G02660	496.147785171427	-1.0028499122143	0.177092099524808	-5.66287211516068	1.48860102233096E-08	2.61058293988914E-07	F-box associated ubiquitination effector family protein
AT5G38396	796.302935222079	1.02093101003784	0.277689852064082	3.67651537299333	0.00023644161290054	0.00158291207452471	F-box/RNI-like superfamily protein
AT3G28330	767.334310769623	1.02624724223	0.221843654987193	4.62599321260393	3.72807507019184E-06	0.0000396571474027119	F-box family protein-like protein
AT4G26350	426.044921129613	1.03087146427454	0.256250137376259	4.02291087462281	0.0000574832531727216	0.000458999231200058	F-box/RNI-like/FBD-like domains-containing protein
AT5G62510	73.5330224165891	1.03728902953666	0.393456085660804	2.63635274008929	0.00838025657049473	0.0328122182871075	F-box family protein
AT5G10340	242.737809493448	1.05371317191506	0.267810276206586	3.93455093225113	0.0000833523926763144	0.000634747035214122	F-box family protein
AT3G21120	289.739527831655	1.05796561752092	0.288988081819359	3.66093165801293	0.000251299789678227	0.00167053574210165	F-box and associated interaction domains-containing protein
AT3G22345	145.750620580275	1.07147648834466	0.295045073819447	3.63156881243287	0.000281703519394828	0.00184385441953003	F-box/kelch-repeat protein
AT1G32430	275.463137921517	1.13012737348211	0.219819606513843	5.14115820424299	2.73050012527895E-07	3.74094332473687E-06	F-box and associated interaction domains-containing protein
AT2G29930	121.627653161439	1.14628460206357	0.333698721812667	3.43508838103096	0.000592360603376926	0.0034947665923686	F-box/RNI-like superfamily protein
AT3G19890	181.168387035336	1.14677193922048	0.237505239483338	4.82840690889658	1.37629645254866E-06	0.0000162395501528717	F-box family protein
AT5G42430	92.6807077122908	1.17314268978006	0.394809464365606	2.97141481059758	0.00296431100336322	0.013885254842291	F-box and associated interaction domains-containing protein
AT3G24700	155.171048933517	1.17476410217714	0.329011234186875	3.57058963375666	0.000356178542174379	0.00226048176340945	F-box and associated interaction domains-containing protein
AT1G53370	60.2982061893027	1.20457537435315	0.447511713826561	2.69171808722754	0.00710850049778491	0.028537842882287	F-box and associated interaction domains-containing protein
AT3G17500	357.695221120263	1.24689775198073	0.217852718806021	5.72358132051125	1.04301606568831E-08	1.88865069242359E-07	F-box family protein
AT3G16590	460.358486380366	1.25970725093132	0.208661712231566	6.03707904751273	1.56928860912737E-09	3.26661792835709E-08	F-box and associated interaction domains-containing protein
AT5G41510	382.274471963275	1.30118523568881	0.278121267155166	4.67848161702381	2.89007075251406E-06	0.000031642121083123	F-box and associated interaction domains-containing protein
AT2G17020	86.0422949124796	1.41197027133166	0.445230086367816	3.17132717344083	0.00151744131776713	0.00789105831138736	F-box/RNI-like superfamily protein
AT1G59630	109.868830618679	1.44879215775108	0.326385864516741	4.43889369993463	9.04224592959784E-06	0.0000882320006191005	F-box associated ubiquitination effector family protein
AT1G50880	52.3583831527935	1.45403462381216	0.47487363762309	3.06194007966017	0.00219907469102911	0.0108534009131468	F-box and associated interaction domains-containing protein
AT4G05010	136.11614613682	1.50282473094596	0.321027476077218	4.68129628438558	2.85066586340701E-06	0.0000313212583807842	F-box family protein
AT2G40910	102.018324948861	1.51643593244456	0.307974915163833	4.92389431015141	8.48386695308091E-07	0.0000105373704472734	F-box and associated interaction domains-containing protein
AT1G16940	198.322551025626	1.54505954270819	0.368272795199896	4.19542133670109	0.000027236480374511	0.000235778000562603	F-box/RNI-like/FBD-like domains-containing protein
AT4G27050	2010.20072300887	1.68416376964493	0.144346953354907	11.6674701509222	1.86898660187907E-31	3.1701225088591E-29	F-box/RNI-like superfamily protein
AT3G58920	28.6771087923824	1.71436410111243	0.59434662276196	2.88445165742792	0.00392095953745813	0.0176029678489978	F-box/RNI-like superfamily protein
AT1G78760	1065.37886167999	1.75396670030523	0.132384490734438	13.2490346155704	4.57044552448759E-40	1.34093165921824E-37	F-box/RNI-like superfamily protein
AT2G02890	33.6580122367522	1.76767003368106	0.687339602650027	2.5717564168656	0.0101184054766711	0.0382053393572186	F-box family protein
AT2G33190	578.693638449474	1.77378104991859	0.17368945074309	10.2123706553845	1.74547220779048E-24	1.83960908268637E-22	F-box only protein (DUF295)
AT1G43005	220.777886135935	1.82428374990229	0.415622831807947	4.38927703265652	0.0000113728115444719	0.000108438784120346	F-box/associated interaction domain protein
AT5G44940	279.056514697727	1.85137198222181	0.198864839489842	9.30969992971727	1.28194004434108E-20	9.66395843843375E-19	F-box/RNI-like superfamily protein
AT4G02735	130.000604094396	1.89529722549747	0.302587305672844	6.26363760132969	3.7609897179024E-10	8.43541815758048E-09	F-box SKIP17-like protein
AT3G49520	86.3250689267823	1.93702346342967	0.393439044923425	4.92331274290958	8.50912993361152E-07	0.0000105627055453768	F-box and associated interaction domains-containing protein
AT1G27540	1924.59086830661	2.05196175546181	0.500130311279028	4.10285421456289	0.0000408084404837012	0.000336879106974006	F-box protein (DUF295)
AT1G80960	693.80124305074	2.07248452852152	0.190542365959381	10.8767649550616	1.48748704850311E-27	2.01842695687819E-25	F-box and Leucine Rich Repeat domains containing protein
AT4G22180	146.00777080305	2.1541987923211	0.283454862864291	7.59979479820199	2.9660068207801E-14	1.16446607750374E-12	F-box protein (DUF295)
AT3G10240	68.4379744049916	2.20540658774335	0.423141107203639	5.21198850737513	1.86827125908314E-07	2.64420060664629E-06	F-box and associated interaction domains-containing protein
AT1G10110	538.095148334123	2.29044619893728	0.763308123121452	3.00068364210614	0.00269374267701353	0.0128029437961122	F-box family protein
AT5G41720	32.8697309702132	2.32249734762716	0.607814266121023	3.8210642248478	0.000132877039823061	0.000956529645755463	F-box associated ubiquitination effector family protein
AT3G22730	151.188701861923	2.34268826672684	0.420107358477496	5.57640379168064	2.45541609780826E-08	4.13893935555241E-07	F-box and associated interaction domains-containing protein
AT5G38590	1346.46825680537	2.36937052247566	0.15326317595655	15.4594899113103	6.51120916734469E-54	3.59274501436146E-51	F-box/RNI-like/FBD-like domains-containing protein
AT5G22610	20.639597137526	2.41801266869969	0.706848363771522	3.42083648011566	0.000624288559502357	0.0036533501119557	F-box/RNI-like/FBD-like domains-containing protein
AT2G21920	49.6894200561312	2.42474085610957	0.475236438437696	5.10217790555101	3.35766886025639E-07	0.000004511036424816	F-box associated ubiquitination effector family protein
AT1G57790	160.982228584441	2.49134230880386	0.276190472848058	9.02037743414282	1.87442373683034E-19	1.23320041667647E-17	F-box family protein
AT2G34280	81.015502892869	2.54905612150532	0.591482304789428	4.3096067301841	0.0000163545115482647	0.000149693423366094	F-box and associated interaction domains-containing protein
AT3G18320	737.534579904285	2.61480301413472	0.192661634612117	13.5719964143306	5.8701107967506E-42	2.02295199219448E-39	F-box and associated interaction domains-containing protein
AT3G13820	122.837980054325	2.69823314775883	0.497871692554235	5.41953516962587	5.97541946194755E-08	9.27985206998163E-07	F-box and associated interaction domains-containing protein
AT5G44220	81.8784727371605	2.71889433470466	0.480671351085362	5.65645181175321	1.54534339778468E-08	2.70790561011325E-07	F-box family protein
AT3G19410	10.513119991929	2.78644612491445	1.03027450613402	2.70456670365478	0.00683935366845917	0.0276619239001336	F-box and associated interaction domains-containing protein
AT1G23037	11.5186873501981	2.80052459471254	0.944698754186916	2.96446309715196	0.00303211607539716	0.0141509613312441	F-box associated ubiquitination effector family protein
AT1G30925	59.2134331316122	2.94736370319083	0.476235360066373	6.18888043672367	6.05930191310514E-10	1.324808699249E-08	F-box/associated interaction domain protein
AT1G53815	44.9300762332849	3.02698849858158	0.556510383094871	5.43923094794362	5.3511052655269E-08	8.40042273462433E-07	F-box family protein
AT3G22350	150.398897443425	3.07442675907414	0.411617875307634	7.46912839190082	8.07277438253749E-14	2.97064414608935E-12	F-box and associated interaction domains-containing protein
AT5G02920	35.7541206818272	3.41214037220374	0.674953149041288	5.05537366119469	4.29548910242915E-07	0.0000056692622433337	F-box/RNI-like superfamily protein
AT4G10820	88.9281966840725	3.42359454359045	0.389900417945377	8.7806895966705	1.62475377099582E-18	9.69094206650831E-17	F-box family protein
AT1G66310	164.245008289257	3.43772127870931	0.453726482428761	7.57663793461529	3.54624647391091E-14	1.38475822293309E-12	F-box/RNI-like/FBD-like domains-containing protein
AT5G38570	21.615591857914	3.45655105120271	1.05606423444455	3.27305000819456	0.00106393651940781	0.00581320753519401	F-box/RNI-like superfamily protein
AT1G33020	36.795785830133	4.81827904263005	0.791249657201607	6.08945482475246	1.13295827816682E-09	2.39743247341909E-08	F-box and associated interaction domains-containing protein
AT3G19560	40.6821363122718	5.08632553304525	0.758764327168119	6.7034326086844	2.03579606429334E-11	5.3901424819357E-10	F-box family protein
AT5G56440	119.573147836372	6.01606230305826	0.54601694209611	11.018087240962	3.12631682184774E-28	4.49506387543948E-26	F-box/RNI-like/FBD-like domains-containing protein
AT2G02030	11.4037775614601	7.12422583797138	1.52287895304438	4.67813007969502	0.000002895028775812	0.0000316644683887427	F-box family protein
AT3G28410	35.3923972838975	8.75964164849272	1.29446998430418	6.76697162136311	1.31505858066901E-11	3.58265250685579E-10	F-box/RNI-like superfamily protein
AT5G02700	37.0439390244408	8.8258371650484	1.3203656999306	6.68438839748133	2.31891040945379E-11	6.08777072547173E-10	F-box/RNI-like superfamily protein
AT1G33010	65.3481209750178	9.64415802580856	1.25577494700755	7.67984585836028	1.59280125999896E-14	6.46379591697896E-13	F-box and associated interaction domains-containing protein

## Sheet: ColBCP-LerBCP
Geneid	baseMean	log2FoldChange	lfcSE	stat	pvalue	padj	Gene Model Description
AT5G56380	399.586377807954	-11.9418267681775	1.20326375137989	-9.92452964238535	3.25634375067193E-23	8.66736700480053E-21	F-box/RNI-like/FBD-like domains-containing protein
AT5G42460	206.176235551348	-10.9873059999243	1.22220092462993	-8.98977064941359	2.47746879888327E-19	4.48624923810895E-17	F-box and associated interaction domains-containing protein
AT3G47130	142.75524444628	-10.457155505228	1.22045031012877	-8.56827633082802	1.05045483822137E-17	1.61157279763796E-15	F-box associated ubiquitination effector family protein
AT2G04810	69.7600297643741	-9.42247583636907	1.28796054833498	-7.31581091404549	2.55831694611933E-13	2.19063325479334E-11	F-box only protein (DUF295)
AT5G02930	60.7654576644293	-9.22320042598369	1.26895791455121	-7.26832649075334	3.63968253760147E-13	3.02267165860882E-11	F-box/RNI-like superfamily protein
AT1G12490	56.1942375371113	-9.11288693010551	1.26369310646303	-7.21131331926917	5.54147811328747E-13	4.4355918289401E-11	F-box associated ubiquitination effector family protein
AT3G17570	136.13607921674	-8.56165190075758	1.07465587557712	-7.96687767250121	1.6273360674852E-15	1.81571254560016E-13	F-box and associated interaction domains-containing protein
AT5G39470	113.102283331808	-8.30449614131705	1.08055788396979	-7.68537832587708	1.52545525465508E-14	1.56020173545555E-12	F-box family protein
AT5G48550	666.804193649708	-7.18050893583546	0.39757721834214	-18.0606649590676	6.50344551606548E-73	2.39456863901531E-69	F-box associated ubiquitination effector family protein
AT5G38392	7.30580306869591	-6.16667159429664	1.68686988490365	-3.65568894760894	0.000256492208223399	0.00358181154492498	F-box/RNI superfamily protein
AT2G03560	7.03971434236179	-6.11951700832979	1.75179866345735	-3.49327644550905	0.000477132294181484	0.00596874668349792	F-box only protein (DUF295)
AT1G70390	6.67578349000948	-6.04255569254968	1.74778204949644	-3.45727071306782	0.000545676379940415	0.00666394836132871	F-box and associated interaction domains-containing protein
AT4G19930	13.0208655255349	-6.02169130411774	1.54638019437852	-3.89405614868071	0.0000985818154418568	0.00156681256600108	F-box and associated interaction domains-containing protein
AT5G44345	6.19146360582369	-5.93084679918015	1.78927877356252	-3.31465777541843	0.000917553827418764	0.0102948700636543	F-box associated ubiquitination effector family protein
AT1G25141	4.98557973614083	-5.61953149629484	1.83436080837676	-3.06348209721489	0.00218777294973741	0.0208239034922873	F-box associated ubiquitination effector family protein
AT1G66290	41.8194644019495	-4.66628028605458	0.838037910711006	-5.56810166510919	2.57529560727892E-08	1.03631021049191E-06	F-box/RNI-like superfamily protein
AT1G58090	178.831158742418	-4.29463444635324	0.379912736980827	-11.304265501817	1.24995666521251E-29	5.75292555164057E-27	F-box and associated interaction domains-containing protein
AT1G66300	19.7799832348153	-4.14589777412668	0.958024674634278	-4.32754800987705	0.0000150778486394238	0.000309860308969442	F-box/RNI-like/FBD-like domains-containing protein
AT4G14103	33.583759535803	-3.05251906910426	0.820026579667821	-3.72246356982818	0.000197288381001297	0.00286178260872006	F-box/RNI-like superfamily protein
AT3G04660	246.818549318394	-2.93812334929454	0.373034127584899	-7.87628565867838	3.37256700077258E-15	3.67028326015112E-13	F-box and associated interaction domains-containing protein
AT1G15680	27.753312148829	-2.90068141326054	0.73396580594525	-3.95206614499548	0.0000774793162653855	0.00129085449090113	F-box family protein
AT3G03040	159.692114919674	-2.36284441277836	0.46772357544616	-5.05179669535462	4.37673421882167E-07	0.0000133168248760426	F-box/RNI-like superfamily protein. Idenfitied in GWAS as locus involved in response to the defense molecule, allyl glucosinolate.
AT4G08535	362.559530524844	-2.26593090253253	0.256506290769032	-8.83382195321229	1.01158619751939E-18	1.70595131874796E-16	F-box SKIP17-like protein
AT2G24510	91.0414514622031	-2.24903480937149	0.406006460978339	-5.53940645169064	3.03498513436836E-08	1.20159303921982E-06	F-box associated ubiquitination effector family protein
AT1G32140	230.301962808204	-2.17755843972987	0.327235030573655	-6.65441727284679	2.84424678981623E-11	1.84267155661643E-09	F-box family protein
AT2G14710	803.114242055326	-2.14826677787533	0.252778162597498	-8.4986248645855	1.91849808966355E-17	2.84452750314411E-15	F-box family protein
AT1G66320	111.509819198829	-2.12995185762223	0.453649389779339	-4.69514983511445	2.66411371698921E-06	0.0000678059910549835	F-box/RNI-like superfamily protein
AT4G33290	95.6557335744523	-2.09593158355656	0.509177447560393	-4.11630875169105	0.0000384988501491148	0.000699437991360398	F-box and associated interaction domains-containing protein
AT5G47300	98.987619183996	-2.08184601001829	0.440172187186556	-4.7296173420788	0.0000022494341210854	0.0000577843007011845	F-box and associated interaction domains-containing protein
AT3G17540	239.07813888385	-2.04651071734611	0.316501259262263	-6.4660428906866	1.00602534579536E-10	6.07243495609595E-09	F-box and associated interaction domains-containing protein
AT4G02733	242.367985398144	-2.03282700065148	0.2736273608135	-7.42918030787506	1.09272707995911E-13	9.93437310718381E-12	F-box family protein
AT1G66490	114.830670419156	-1.94885908917828	0.357971879520347	-5.44416810557743	5.20480496401326E-08	1.95219951213889E-06	F-box and associated interaction domains-containing protein
AT1G69630	353.341048635322	-1.91455399478347	0.427677490945954	-4.47663025367265	0.0000075830411036317	0.000171644000062942	F-box/RNI-like superfamily protein
AT3G57580	206.008096186695	-1.71930965774379	0.321042983816781	-5.35538773438824	8.53731418772673E-08	3.04203782314934E-06	F-box and associated interaction domains-containing protein
AT4G15563	110.004511981776	-1.64898423447058	0.451841579366019	-3.64947430642455	0.000262777520362199	0.00364713632550839	F-box-like protein
AT2G29910	302.062289114004	-1.56665884717841	0.407918121125022	-3.84062086493639	0.000122723530261944	0.00189727657840928	F-box/RNI-like superfamily protein
AT3G60710	58.3040560653033	-1.47604282584203	0.497072722908857	-2.96947057807611	0.00298313377825545	0.026520479448378	F-box family protein.
AT4G03635	105.10787160573	-1.42699239099708	0.457699141906351	-3.11775194738962	0.00182236110873794	0.0179971397470892	F-box/LRR protein
AT3G52680	362.033220909997	-1.25743223323932	0.23874671438176	-5.26680434742513	1.38819017361439E-07	4.67498434687333E-06	F-box/RNI-like/FBD-like domains-containing protein
AT1G49360	446.749063681303	-1.17290821898002	0.327466018038194	-3.58177079260547	0.000341273150675258	0.00452002784455503	F-box family protein
AT4G38870	559.441269882206	-1.14361019737794	0.210801012754081	-5.42506974912909	5.7931913522335E-08	2.14522022842575E-06	F-box and associated interaction domains-containing protein
AT3G22720	248.360799956515	-1.04634531365642	0.346565250619059	-3.01918704136484	0.0025345400177985	0.0232762312095934	F-box/associated interaction domain protein
AT1G20790	319.67495463111	1.09395807443736	0.287592071212862	3.80385338797348	0.000142462516712124	0.00215272361094681	F-box family protein
AT4G12382	167.950167062954	1.12976016500966	0.344367739318504	3.28067944821263	0.00103557365294181	0.0113627749289354	F-box family protein
AT3G17530	610.541302375244	1.1630697387486	0.277344775631304	4.1935880569633	0.0000274576418896743	0.00052382920952218	F-box and associated interaction domains-containing protein
AT1G11620	549.765382715072	1.17132259235245	0.342481357416701	3.42010613712703	0.000625967077348935	0.00750345343070683	F-box and associated interaction domains-containing protein
AT3G22345	97.8132918087636	1.21647738808304	0.387773061280427	3.1370858616796	0.00170636148484045	0.0171056412262072	F-box/kelch-repeat protein
AT5G44980	3068.80456700555	1.21949341095022	0.280466103005889	4.34809553767934	0.0000137324786133391	0.000286205582571591	F-box/RNI-like/FBD-like domains-containing protein
AT5G50270	93.3371295616179	1.22281431358524	0.385958760932097	3.16825121583489	0.00153358941126888	0.0156997485049825	F-box/RNI-like/FBD-like domains-containing protein
AT3G17500	247.932861601259	1.23313130546307	0.309563927172771	3.98344638125372	0.0000679230019073533	0.00115832199623946	F-box family protein
AT5G22670	212.363941014929	1.24918444878314	0.405225960786559	3.08268612987783	0.00205141396804684	0.0198336268630594	F-box/RNI-like/FBD-like domains-containing protein
AT1G47390	402.495147982128	1.3033916471677	0.333678701082131	3.90612778981924	0.000093786926630694	0.00151347025794397	F-box and associated interaction domains-containing protein
AT5G10340	151.004893068917	1.30949166566131	0.391232971582917	3.34708923014118	0.000816649189240426	0.00938191049854368	F-box family protein
AT4G26350	348.173297168942	1.32921553113585	0.30202838746414	4.40096224827103	0.0000107771875967992	0.000232509402723134	F-box/RNI-like/FBD-like domains-containing protein
AT3G16590	410.899345649229	1.42090635767199	0.268718957552759	5.28770418958261	1.2386106469602E-07	4.24238549033253E-06	F-box and associated interaction domains-containing protein
AT1G32430	234.49188006205	1.43409070854443	0.361503555817202	3.9670168812104	0.0000727778394689212	0.00122639819187445	F-box and associated interaction domains-containing protein
AT1G11608	55.3804401983822	1.46317821750064	0.442930442714143	3.30340404812713	0.000955186515262922	0.0106307206524879	F-box associated ubiquitination effector family protein
AT1G27580	2156.57450023688	1.52069892534011	0.253706681245888	5.99392541762146	2.04835343916086E-09	1.02612753237963E-07	F-box protein (DUF295)
AT4G04690	62.6335701333557	1.55786707950147	0.470142024994904	3.31360949814761	0.000921000370159675	0.010317819562661	F-box and associated interaction domains-containing protein
AT5G38396	670.579351149106	1.5882791755207	0.355395700652797	4.46904442738987	7.85698117968886E-06	0.000177481010451622	F-box/RNI-like superfamily protein
AT1G16940	155.318289666499	1.61134411447239	0.375525938295268	4.29089964274432	0.0000177950726561793	0.000358901714443014	F-box/RNI-like/FBD-like domains-containing protein
AT3G22730	103.991973632644	1.6326974601569	0.385920235388411	4.23066040710113	0.0000233006215893352	0.000456866925738347	F-box and associated interaction domains-containing protein
AT2G34280	45.9689631210477	1.65018080473087	0.525691155136878	3.13906899251749	0.00169485538593887	0.01704266963412	F-box and associated interaction domains-containing protein
AT2G40910	97.229183843991	1.65866310719862	0.402793127385944	4.11790319751246	0.0000382335222754463	0.00069633551039502	F-box and associated interaction domains-containing protein
AT3G21120	251.494360741049	1.68166268314971	0.316117481584104	5.31973959403537	1.03915881111392E-07	3.62613514244338E-06	F-box and associated interaction domains-containing protein
AT4G27050	1557.01434355951	1.69279372280058	0.282304547195866	5.99633884616851	2.01815691888503E-09	1.01329824209109E-07	F-box/RNI-like superfamily protein
AT3G22770	112.628488444118	1.71172613397664	0.412114801080044	4.15351773217233	0.0000327402829019846	0.000611410253483215	F-box associated ubiquitination effector family protein
AT3G25090	141.185113392652	1.72232052551212	0.499976375205672	3.44480381658756	0.000571474002109747	0.0069406287271075	F-box associated ubiquitination effector family protein
AT2G29930	142.138741893094	1.75222653793342	0.336488390402786	5.20739076862638	1.9151450582967E-07	6.28668419433739E-06	F-box/RNI-like superfamily protein
AT1G80960	750.873859260779	1.76004271950409	0.241705371328305	7.28176916314137	3.2947049307046E-13	2.77811531790558E-11	F-box and Leucine Rich Repeat domains containing protein
AT5G44940	228.060738108599	1.76571830323097	0.450196927200926	3.92210207699377	0.0000877797869958638	0.00142695441818442	F-box/RNI-like superfamily protein
AT4G22180	171.501206438926	1.76578676584746	0.356846021060215	4.94831569258128	7.48584265182746E-07	0.0000217601626137069	F-box protein (DUF295)
AT5G41510	253.35025405173	1.83104723435687	0.310170263013775	5.90336164584403	3.5616833039193E-09	1.7105371206562E-07	F-box and associated interaction domains-containing protein
AT5G38590	1270.78717743187	1.84085193381515	0.218282407550797	8.43334996379296	3.35908258176457E-17	4.78766789653825E-15	F-box/RNI-like/FBD-like domains-containing protein
AT2G16810	32.0962058691976	1.90905543216678	0.630679065608279	3.02698398642031	0.0024700704350177	0.0227844659918209	F-box and associated interaction domains-containing protein
AT3G24580	27.1083286874599	2.02581327209291	0.658702257145677	3.07546125752062	0.00210177232248662	0.0202055501080828	F-box and associated interaction domains-containing protein
AT2G21920	86.2099643504414	2.13808964546251	0.384019979483253	5.56765210065263	2.58194673959509E-08	1.03709758856609E-06	F-box associated ubiquitination effector family protein
AT5G44220	106.030495695724	2.24548747149648	0.40183301140561	5.58811100074078	2.29552904872305E-08	9.30510600814489E-07	F-box family protein
AT2G02890	34.7889767853492	2.33003929999202	0.771968237616441	3.01830980402295	0.00254188902678804	0.023310673466086	F-box family protein
AT3G49520	67.2412515960448	2.40406171930519	0.469193346924949	5.12381885860317	2.99408639513028E-07	9.50513670201597E-06	F-box and associated interaction domains-containing protein
AT3G18320	701.836091239887	2.60099688763533	0.23993934490276	10.8402266776607	2.2192050290898E-27	8.91394136411851E-25	F-box and associated interaction domains-containing protein
AT3G10240	41.9243076815635	2.61779000993952	0.554445780057113	4.72145357417973	2.34165085137957E-06	0.0000600014978424185	F-box and associated interaction domains-containing protein
AT5G38570	20.3933504679139	2.65916717214904	0.873174789863764	3.04540076399129	0.00232370447334742	0.0217602320512171	F-box/RNI-like superfamily protein
AT3G22350	126.279207812597	2.66269786587839	0.389140820288784	6.84250463341879	7.78203875743039E-12	5.372525007161E-10	F-box and associated interaction domains-containing protein
AT1G27540	2316.88736423369	2.7542488121764	0.220727834290908	12.4780312416169	9.8389402426732E-36	8.05043954967171E-33	F-box protein (DUF295)
AT1G10110	654.015018389216	3.01841734826824	0.225310228235395	13.3967169262938	6.31974747330725E-41	7.34820322001599E-38	F-box family protein
AT4G10820	100.923117154161	3.16627619174659	0.559339319637282	5.66074309562188	1.50718916970691E-08	6.29429548906711E-07	F-box family protein
AT1G53815	23.9521351143985	3.17828485059805	0.854499461060583	3.7194696959238	0.00019964149734013	0.00289211800605781	F-box family protein
AT1G55070	15.0995224347545	3.31833826882829	1.00194218164528	3.3119059458893	0.000926626933883029	0.0103650846700475	F-box and associated interaction domains-containing protein
AT3G19410	14.2197176139675	3.3519701050539	1.09494641235324	3.06130972916739	0.00220371003895328	0.0209362228096135	F-box and associated interaction domains-containing protein
AT1G33020	35.6166253654066	3.3530566708997	0.849715486221506	3.94609339863863	0.0000794366377447147	0.0013145424727013	F-box and associated interaction domains-containing protein
AT3G13820	107.463508390613	3.65372463936974	0.561319704534988	6.50916867847456	7.5567830902178E-11	4.65026328771843E-09	F-box and associated interaction domains-containing protein
AT5G02920	35.7620504957667	3.86846768714794	0.854501219314124	4.52716461920676	5.97803705366986E-06	0.000139017678515447	F-box/RNI-like superfamily protein
AT1G66310	90.4602946304282	4.45763250135168	0.607785902834483	7.33421502631596	2.23024776991946E-13	1.93978872964806E-11	F-box/RNI-like/FBD-like domains-containing protein
AT5G56440	129.783175368582	4.5610611631386	0.556720277602852	8.1927340293366	2.55358051802005E-16	3.2236400459485E-14	F-box/RNI-like/FBD-like domains-containing protein
AT1G30925	45.8195283733786	4.64020195642447	0.728955312233986	6.3655506428836	1.94590354316274E-10	1.12831761353153E-08	F-box/associated interaction domain protein
AT3G22337	4.00050378100031	5.61863222136666	2.00831912111016	2.79767899548792	0.00514712387932397	0.0411695368363595	F-box/kelch-repeat protein
AT3G55670	5.24283888173488	6.01866946020453	1.82360303366508	3.30042742257793	0.000965376793108617	0.0107279195741225	F-box/FBD/LRR protein
AT5G60560	5.6279751650423	6.11392956179064	1.84323982761475	3.31694740434423	0.000910067469161945	0.0102316593021505	F-box and associated interaction domains-containing protein
AT5G36730	6.52578406759667	6.34264966364931	1.88440816686192	3.36585766034523	0.000763060725620683	0.00884910107633182	F-box and associated interaction domains-containing protein
AT5G36820	6.52578406759667	6.34264966364931	1.88440816686192	3.36585766034523	0.000763060725620683	0.00884910107633182	F-box and associated interaction domains-containing protein
AT3G21170	8.43557120550631	6.70436674077294	1.60548583961937	4.17591147509741	0.0000296795232395042	0.000558500875133838	F-box/associated interaction domain protein
AT5G41720	19.5397567844454	6.95193535831965	1.39199205711882	4.99423493314246	5.90694575644008E-07	0.0000174227297264719	F-box associated ubiquitination effector family protein
AT3G19560	33.5518746062234	7.73049072120806	1.31044804236045	5.8991203552668	3.6544460176656E-09	1.74371536549176E-07	F-box family protein
AT3G28410	51.2039394053659	9.30943306598424	1.27139628222569	7.3222119618655	2.43916469647137E-13	2.09673254764379E-11	F-box/RNI-like superfamily protein
AT1G33010	57.8348103608335	9.48251177718972	1.25968753787236	7.52766975309282	5.16538330880087E-14	4.91869172663917E-12	F-box and associated interaction domains-containing protein
AT5G02700	70.9374827699851	9.77755822299874	1.24960872165898	7.82449582299497	5.09695452769992E-15	5.43970625246119E-13	F-box/RNI-like superfamily protein

## Sheet: ColTCP-LerTCP
Geneid	baseMean	log2FoldChange	lfcSE	stat	pvalue	padj	Gene model description
AT3G47130	146.155458011637	-10.395400386929	1.23753787372216	-8.40006646072385	4.46226015470367E-17	5.37108450707533E-15	F-box associated ubiquitination effector family protein
AT5G38391	110.172083221684	-9.98761263022801	1.2420831424215	-8.04101777821144	8.90953290350975E-16	8.87294017908462E-14	F-box/RNI superfamily protein
AT1G74875	169.155464421558	-9.64186902850663	1.21693614186111	-7.92306900653057	2.31718893563955E-15	2.16585966939583E-13	F-box protein
AT5G02930	49.1578643310052	-8.82411559756722	1.25921208386112	-7.00764844196053	2.42356834966882E-12	1.59640638024839E-10	F-box/RNI-like superfamily protein
AT5G38270	40.1915072323143	-8.5333563628456	1.26781658906549	-6.73074988641344	1.68790895825429E-11	9.94380450019458E-10	F-box family protein
AT1G12490	15.6715499740451	-7.17467890074446	1.34700113688528	-5.32640894226321	1.00173462192622E-07	3.12686976855365E-06	F-box associated ubiquitination effector family protein
AT5G42460	11.1452205092804	-6.68183520720804	1.41689379576457	-4.71583348531952	2.40723252469083E-06	0.0000552474723876574	F-box and associated interaction domains-containing protein
AT5G56380	9.53190035281503	-6.45889348352808	1.47591645232058	-4.37619180501226	0.0000120770750226084	0.000228576405207308	F-box/RNI-like/FBD-like domains-containing protein
AT3G18330	15.5577898513611	-5.25403841974737	1.19374620287323	-4.40130272842033	0.0000107602871974754	0.000206220349485637	F-box family protein
AT1G13200	3.84616574031113	-5.14702306822228	1.80208814830902	-2.85614389787311	0.00428820735865552	0.0277547378404895	F-box and associated interaction domains-containing protein
AT3G20030	3.62459484554509	-5.06415665630442	1.81387944436255	-2.79189263213913	0.0052400740507023	0.0321967238128168	F-box and associated interaction domains-containing protein
AT1G70390	7.14322207924109	-5.05612473217829	1.47544034154826	-3.4268581316359	0.000610607990565628	0.00611009706348894	F-box and associated interaction domains-containing protein
AT4G14165	12.8307844892088	-4.99174070968383	1.23307676414177	-4.04819947536527	0.0000516131504457851	0.000784322997373687	F-box family protein-like protein
AT3G57580	6.03779739511954	-4.8061382045111	1.52078788124258	-3.16029491278178	0.00157609519424202	0.0128946937383194	F-box and associated interaction domains-containing protein
AT5G48550	17.0327786009875	-4.15868872944682	0.911561954072703	-4.56215697777481	5.06307691713333E-06	0.000106553886667368	F-box associated ubiquitination effector family protein
AT1G58090	5.71003528212613	-3.97763025133578	1.48205353916679	-2.68386407522903	0.00727766877785992	0.0409699449267747	F-box and associated interaction domains-containing protein
AT3G52680	21.2449699642375	-3.53152812429922	0.783937292282656	-4.50486047680698	6.64165654078963E-06	0.000135349032379965	F-box/RNI-like/FBD-like domains-containing protein
AT4G09190	84.5781850245821	-3.52252349124548	0.451807585443485	-7.79651250827902	6.36415166545177E-15	5.57479693794102E-13	F-box and associated interaction domains-containing protein
AT3G62380	26.8616155901896	-3.01483711334698	0.648370021981796	-4.64987123268267	3.32142333750692E-06	0.0000731193866576687	F-box/associated interaction domain protein
AT3G16020	10.6756382679634	-2.89800388425732	0.991425685591732	-2.92306718130633	0.00346601724383566	0.0235348760172948	F-box associated ubiquitination effector protein
AT5G38390	343.952379368318	-2.86561126975332	0.368902035814603	-7.7679464777838	7.97687518436248E-15	6.91508283469268E-13	F-box/RNI-like superfamily protein
AT1G20800	17.4044776299419	-2.51084012037314	0.741278887418176	-3.38717338776263	0.000706167432996194	0.0068531829010785	F-box family protein
AT1G80960	414.807797142825	-2.31599200320624	0.40277334291448	-5.75011242414319	8.91841253236465E-09	3.43810967923947E-07	F-box and Leucine Rich Repeat domains containing protein
AT1G49360	212.155058241658	-2.15453671135884	0.61308743209717	-3.51424054476027	0.000441013258633857	0.00466409154880092	F-box family protein
AT4G11590	20.4194268253597	-2.03019910892766	0.770542792318446	-2.63476490749994	0.00841955754554809	0.0458553441714079	F-box associated ubiquitination effector family protein
AT1G54550	19.4471024736684	-1.9248726721352	0.718679181694786	-2.67834761485086	0.00739863893930492	0.0414556691538883	F-box and associated interaction domains-containing protein
AT5G37040	25.8930729411839	-1.81786411107815	0.592604637046532	-3.06758333876387	0.00215797277867654	0.0163297343102836	F-box family protein
AT1G69630	24.7973427786132	-1.79738245164984	0.583660346607131	-3.07950070978469	0.00207347876331197	0.0158480462261181	F-box/RNI-like superfamily protein
AT2G29910	204.066282048893	-1.69083130492506	0.405622938669488	-4.1684804870042	0.0000306637006141873	0.00050595106013409	F-box/RNI-like superfamily protein
AT3G59160	90.4278602538166	-1.65929562459189	0.427705016618021	-3.87953276235194	0.00010465730478503	0.00142707527820565	F-box/RNI-like superfamily protein
AT4G38870	46.2817631484118	-1.62739747533551	0.620340917636853	-2.62339212047301	0.00870590108289044	0.0469714385739568	F-box and associated interaction domains-containing protein
AT3G19470	47.2103834015971	-1.57069344948234	0.498584187764543	-3.15030738645105	0.00163098762272228	0.0132053757038361	F-box and associated interaction domains-containing protein
AT3G16740	71.2480435927701	-1.46346662086631	0.509836823548696	-2.87046080877391	0.00409874002269743	0.0267665961435405	F-box and associated interaction domains-containing protein
AT2G02240	209.199554941129	-1.2216726857652	0.328390710901615	-3.72018039855949	0.000199080526394491	0.00241538526983773	F-box family protein
AT1G67190	1464.30250335995	1.03338850971732	0.360244546115856	2.86857503009907	0.00412325389757933	0.0269033768788055	F-box/RNI-like superfamily protein
AT4G18380	430.01992246919	1.07538145661385	0.39168225182429	2.74554553239311	0.00604103839307891	0.0358032636750277	F-box family protein
AT1G32430	249.787973050291	1.25314263011095	0.396449163992672	3.16091631393657	0.00157273677054628	0.0128735121859147	F-box and associated interaction domains-containing protein
AT2G26850	20692.4716036138	1.47940284443249	0.502113605728559	2.94635084083391	0.00321547458790047	0.0222122647936262	F-box family protein
AT5G44940	34.2860629430762	1.55702551212687	0.56227525811002	2.76915174493096	0.00562024523850689	0.0340080734486288	F-box/RNI-like superfamily protein
AT3G13820	178.570835073417	1.65318386911052	0.428449946416317	3.85852275846511	0.00011407444667282	0.0015317653027953	F-box and associated interaction domains-containing protein
AT1G33020	27.9446271352594	1.69682749399335	0.548608427604324	3.092966510564	0.00198166496633616	0.0153212738224447	F-box and associated interaction domains-containing protein
AT1G06630	67.1789030813137	1.70627580250753	0.448673333006818	3.80293562595484	0.000142991521577526	0.00185594417279708	F-box/RNI-like superfamily protein
AT3G49450	103.836741804959	1.75874779465096	0.647731167968658	2.71524342446967	0.00662270715080595	0.0382480197929356	F-box and associated interaction domains-containing protein
AT1G80470	17631.6384759927	1.82449717212618	0.497396381970342	3.66809498070488	0.000244364412070948	0.00288310560502579	F-box/RNI-like/FBD-like domains-containing protein
AT5G22610	17.5345000394617	1.83591155570137	0.699987905103941	2.62277611129402	0.00872165651915228	0.04700702994973	F-box/RNI-like/FBD-like domains-containing protein
AT5G38590	177.636112039182	1.93779026628245	0.388518233320633	4.98764305016092	6.11203610741967E-07	0.0000160032043995678	F-box/RNI-like/FBD-like domains-containing protein
AT1G27540	1652.8843641754	2.24091726742503	0.339135762733389	6.60772915649928	3.90259818824921E-11	2.12685245236474E-09	F-box protein (DUF295)
AT3G61340	10.0350248855156	2.25120188644142	0.863434067628517	2.60726553519542	0.0091268552401961	0.0486000684353027	F-box and associated interaction domains-containing protein
AT2G24080	82.9456776551122	2.27684811830684	0.558833759211151	4.07428520696537	0.0000461558897125667	0.000712312384740631	F-box protein (DUF295)
AT1G46984	15.0894688814768	2.47104574281531	0.789601593116938	3.12948424161722	0.00175113464871104	0.0139515399083735	F-box family protein
AT3G22421	8.02223687092455	3.68849812764826	1.25728554655214	2.93369961800902	0.00334948193163108	0.0229390839943183	F-box/associated interaction domain protein
AT1G67623	534.048966750638	3.73333097644243	1.37231181834399	2.72046842892277	0.00651894965321961	0.0377682506541069	F-box family protein
AT3G49520	23.7951046820127	4.19347984353394	0.773987782780151	5.41801813521014	6.0263304763693E-08	1.98087495481601E-06	F-box and associated interaction domains-containing protein
AT1G27580	1267.03076066771	4.38906238257671	0.422038426373815	10.3996747885918	2.48780803603593E-25	7.56791204562131E-23	F-box protein (DUF295)
AT1G10110	69.4622858824021	4.92278069676587	0.592569603654367	8.30751470613268	9.77272742762229E-17	1.12763794890723E-14	F-box family protein
AT3G20690	14.0312727047229	5.06139200618237	1.13056448848356	4.47687156083532	7.57447866286699E-06	0.000151952760801472	F-box and associated interaction domains-containing protein
AT4G10820	18.5841312902192	5.0761930588712	1.0339271446306	4.9096235505886	9.12513940379535E-07	0.0000228551957133084	F-box family protein
AT3G14030	3.04080892932585	5.31843631080423	1.92222734028402	2.76680921103661	0.00566078732837979	0.034142261280145	F-box associated ubiquitination effector family protein
AT3G22333	3.54312638011692	5.51239277528769	1.87036695012554	2.94722528908976	0.00320639506120696	0.0221628046969028	F-box/kelch-repeat protein
AT3G23970	14.2500709293641	5.71186064549263	1.24518730507156	4.5871497582963	0.0000044933836634509	0.0000961365755411726	F-box family protein
AT1G33010	4.07657055446989	5.73163394045319	1.7200871946586	3.33217639097115	0.000861696211474891	0.00804073581382398	F-box and associated interaction domains-containing protein
AT4G05010	5.78239803908204	6.22159051253437	1.71598958800348	3.62565749584359	0.000288227165965274	0.00331023078379367	F-box family protein
AT1G66290	109.999246257941	6.63480300390199	0.703427623077863	9.43210472012922	4.01941276397747E-21	8.10226445230205E-19	F-box/RNI-like superfamily protein
AT1G48060	16.872503765673	6.81122985981002	1.51798496846736	4.48702062358825	7.22260855356853E-06	0.000145832000635315	F-box/associated interaction domain protein
AT1G31080	10.7214977746938	7.12298089019188	1.46788961094583	4.85253171429031	1.21895283364735E-06	0.0000295666950361874	F-box family protein
AT4G22280	93.4652307934702	7.81846817556742	0.933124754707042	8.3788026586242	5.34688360445515E-17	6.34458933235029E-15	F-box/RNI-like superfamily protein
AT3G21170	331.480223846033	7.88412784274405	0.763785875083404	10.32243211081	5.57916892114723E-25	1.58211991897821E-22	F-box/associated interaction domain protein
AT1G30925	18.9330556573035	7.95285585637946	1.34644695519876	5.90654969783452	3.49346941780152E-09	1.44676328785241E-07	F-box/associated interaction domain protein
AT3G12840	28.5740851214961	8.54273589414726	1.35808758808698	6.29026873456716	3.16916858524471E-10	1.54587054226616E-08	F-box/FBD-like domain protein

## Sheet: ColMPG-LerMPG
Geneid	baseMean	log2FoldChange	lfcSE	stat	pvalue	padj	Gene Model Description
AT3G47130	253.105754605258	-11.2754188319783	1.26810437748799	-8.89155422230622	6.02600147041336E-19	1.40621691029721E-16	F-box associated ubiquitination effector family protein
AT5G38391	150.354059580599	-10.5240166681548	1.26662927590069	-8.30867947582475	9.67729257766514E-17	1.64461379838907E-14	F-box/RNI superfamily protein
AT5G48550	15.6132216744335	-7.26056524322323	1.48907319729211	-4.87589546063056	1.08315963298371E-06	0.0000370573323013135	F-box associated ubiquitination effector family protein
AT5G38270	13.8762773804771	-7.08591080936451	1.4611859181665	-4.84942451283402	1.23820178161322E-06	0.0000417225966713852	F-box family protein
AT5G56380	11.8919444158339	-6.86307162484529	1.50096868552699	-4.57242825318215	4.82104326116554E-06	0.000140891610071632	F-box/RNI-like/FBD-like domains-containing protein
AT5G42460	8.48784624932108	-6.38317116275694	1.71154613918684	-3.72947653388392	0.000191877973808916	0.00357569978605769	F-box and associated interaction domains-containing protein
AT5G02930	5.87576429280763	-5.84498600223724	1.72434322660145	-3.3896882662724	0.000699721435146175	0.0110506511500105	F-box/RNI-like superfamily protein
AT1G74875	27.4348753949283	-5.53690595173128	1.07199355789277	-5.16505524773419	2.40367914912048E-07	9.66106002480686E-06	F-box protein
AT4G14165	10.8354175353042	-4.90439370341862	1.38685821594804	-3.53633388548377	0.000405721566329351	0.00680628400167318	F-box family protein-like protein
AT3G18330	9.61717941755758	-4.6586354076122	1.37334076921861	-3.39219188130768	0.000693358657125286	0.01096123620238	F-box family protein
AT3G57580	10.6882077178389	-4.39875387123323	1.34429310532691	-3.27216873597185	0.00106725859405505	0.0156976369878181	F-box and associated interaction domains-containing protein
AT1G80960	232.970042071927	-2.72311400835449	0.41778856674863	-6.51792371808225	7.12872264023217E-11	5.11273295779954E-09	F-box and Leucine Rich Repeat domains containing protein
AT5G38390	191.470679597222	-2.43792903754769	0.490337502956397	-4.97194080168998	6.62859477871122E-07	0.0000240459580893619	F-box/RNI-like superfamily protein
AT1G49360	34.6024677517565	-2.03066816214617	0.644096791554026	-3.15273758350314	0.00161747138870055	0.0220802217435107	F-box family protein
AT4G00755	356.599651514167	1.14554758656704	0.396615911156479	2.88830466540481	0.00387324514162634	0.0448911695992052	F-box family protein
AT1G32430	224.800912085584	1.59220337720847	0.493200190325858	3.22831054902169	0.00124523710268362	0.0178453548125191	F-box and associated interaction domains-containing protein
AT1G06630	62.4820850570002	1.61512616853933	0.537909649070828	3.00259750188393	0.00267686209250123	0.0333487958695272	F-box/RNI-like superfamily protein
AT1G27540	1057.47694089961	1.82030434177736	0.434098103051001	4.19330176516229	0.0000274923330686298	0.000651514484150394	F-box protein (DUF295)
AT5G44940	34.5755432558852	2.09353928095186	0.635735852746772	3.29309613718728	0.000990905862295737	0.0147270087043668	F-box/RNI-like superfamily protein
AT5G44960	23.1121835289907	2.30925495359063	0.76945018417433	3.00117538612147	0.0026893961460786	0.0334516378233405	F-box/RNI-like/FBD-like domains-containing protein
AT3G13820	204.810457434742	3.02040026606875	0.4619210664409	6.53878007630377	6.20226486014988E-11	4.53142107889923E-09	F-box and associated interaction domains-containing protein
AT1G10110	20.1356576108654	3.13352875354942	1.01579562823746	3.08480236224928	0.0020368745484882	0.0266944958638834	F-box family protein
AT1G27580	591.219229438111	4.28943057474972	0.657436907957231	6.52447485505145	6.8240196568889E-11	4.91675333343124E-09	F-box protein (DUF295)
AT5G38590	132.67649671375	4.65296406079508	0.644118822109506	7.22376664224235	5.05670023935734E-13	4.87952021496573E-11	F-box/RNI-like/FBD-like domains-containing protein
AT3G12840	32.1285562568483	5.10324883690709	1.07796901953349	4.73413311925754	2.19993311047539E-06	0.0000699104759802495	F-box/FBD-like domain protein
AT4G22280	93.1510595393933	5.12697842213273	0.655881549185503	7.81692735296425	5.41283209671022E-15	7.23330169504823E-13	F-box/RNI-like superfamily protein
AT3G49520	25.4575463781767	5.5415450091009	1.08877489437648	5.08970682344252	3.58617528762118E-07	0.0000137090099320189	F-box and associated interaction domains-containing protein
AT4G10820	17.0854785015199	5.94857911179191	1.3120933237602	4.53365549848578	5.79715524393321E-06	0.000166004619485157	F-box family protein
AT3G21170	325.309442850035	6.41642092897134	0.731176251068371	8.77547775874267	1.70179821382864E-18	3.85617609756678E-16	F-box/associated interaction domain protein
AT1G48060	24.8261068155807	6.48683133438565	1.26414242618178	5.13140861348865	2.87581842450737E-07	0.0000113257987574743	F-box/associated interaction domain protein
AT1G31080	9.71764123083382	6.96477005805763	1.5986883471648	4.35655271423559	0.0000132126883421598	0.000342587698556665	F-box family protein
AT3G23970	12.8340418072008	7.35815504597817	1.50171894370549	4.89982168555584	9.59236737137746E-07	0.0000334769338954211	F-box family protein
AT1G30925	21.9395288581028	8.14306514575956	1.41010603543255	5.7747892294225	7.70494720307873E-09	4.13975427904247E-07	F-box/associated interaction domain protein
AT1G66290	119.701182281883	8.7569145248677	1.15430478594203	7.58631050612961	3.29143125968268E-14	3.86928780038637E-12	F-box/RNI-like superfamily protein

## Sheet: f-box_statistics
f-box: Evaluation of expression of f-box transcripts differentially expressed between Col-0 and Ler-0 accessions in each stage.
F-box UNM_UNM						F-box BCP_BCP						F-box TCP_TCP						F-box MPG_MPG
down	54 genes		up	71 genes		down	42 genes		up	65 genes		down	34 genes		up	35 genes		down	14 genes		up	20 genes
mean log2FC	-3.5		mean log2FC	2.8		mean log2FC	-4.3		mean log2FC	3.0		mean log2FC	-4.3		mean log2FC	4.0		mean log2FC	-5.9		mean log2FC	4.6
median log2FC	-2.4		median log2FC	2.3		median log2FC	-2.6		median log2FC	1.9		median log2FC	-3.5		median log2FC	3.7		median log2FC	-5.7		median log2FC	4.9
min log2FC	-11.7		min log2FC	1.0		min log2FC	-11.9		min log2FC	1.1		min log2FC	-10.4		min log2FC	1.0		min log2FC	-11.3		min log2FC	1.1
max log2FC	-1.0		max log2FC	9.6		max log2FC	-1.0		max log2FC	9.8		max log2FC	-1.2		max log2FC	8.5		max log2FC	-2.0		max log2FC	8.8
mean expression	193.7		mean expression	240.7		mean expression	184.4		mean expression	311.2		mean expression	73.9		mean expression	1297.5		mean expression	69.8		mean expression	169.5
median expression	148.4		median expression	92.7		median expression	114.0		median expression	107.5		median expression	25.3		median expression	34.3		median expression	14.7		median expression	48.5
max expression	1071.9		max expression	2010.2		max expression	803.1		max expression	3068.8		max expression	414.8		max expression	20692.5		max expression	253.1		max expression	1057.5
min expression	4.8		min expression	4.2		min expression	5.0		min expression	4.0		min expression	3.6		min expression	3.0		min expression	5.9		min expression	9.7
