# Supplementary material for: Regulatory dynamics of gene expression in the developing male gametophyte of Arabidopsis
Source: Plant Reprod. 2022 Oct 25;36(3):213–41. doi: 10.1007/s00497-022-00452-5 (PMC10363097; doi:10.1007/s00497-022-00452-5)
Supplement: Supplementary file 5 — Supplementary file5 (XLSX 1015 kb) [file 497_2022_452_MOESM5_ESM.xlsx]

## Sheet: S5_description
Supplementary file 5	IsoformSwitchAnalyser results for DIU of pollen stage transitions and between the Col-0 and Ler-0
	Each sheet represents one comparison as stated in the sheet title. The columns are as follows:
	isoform_id	A unique isoform id
	gene_id	A unique gene id referring to a gene at a specific genomic loci
	condition_1	Name of the first condition in the comparison
	condition_2	Name of the second condition in the comparison
	gene_name	gene symbol
	gene_biotype	type of RNA encoded by the particular gene
	iso_biotype	type of RNA of the particular isoform
	gene_overall_mean	mean expression of the gene in all replicas in both conditions
	gene_value_1	mean expression of the gene in condition 1
	gene_value_2	mean expression of the gene in condition 2
	gene_stderr_1	Standard error (of mean) of the gene expression in condition_1
	gene_stderr_2	Standard error (of mean) of the gene expression in condition_2
	gene_log2_fold_change	log2 fold change of the gene expression between condition_1 and condition_2
	gene_q_value	The FDR corrected (for multiple testing) p-value of the differential expression test of the gene
	iso_overall_mean	Mean expression of <isoform_id> across all samples
	iso_value_1	Expression of <isoform_id> in condition_1
	iso_value_2	Expression of <isoform_id> in condition_2
	iso_stderr_1	Standard error (of mean) of <isoform_id> expression in condition_1
	iso_stderr_2	Standard error (of mean) of <isoform_id> expression in condition_2
	iso_log2_fold_change	log2 fold change of <isoform_id> expression between condition_1 and condition_2
	iso_q_value	The FDR corrected (for multiple testing) p-value of the differential expression test of <isoform_id>
	IF_overall	The average <isoform_id> usage across all samples (given as Isoform Fraction (IF) value)
	IF1	The <isoform_id> usage in condition 1 (given as Isoform Fraction (IF) value)
	IF2	The <isoform_id> usage in condition 2 (given as Isoform Fraction (IF) value)
	dIF	The change in isoform usage from condition_1 to condition_2 (difference in IF values (dIF))
	isoform_switch_q_value	The q-value of the test of differential isoform usage in <isoform_id> between condition 1 and condition 2.
	gene_switch_q_value	The q-value of the test of differential isoform usage in <gene_id> between condition 1 and condition 2.
	PTC	A logic indicating whether the <isoform_id> is classified as having a Premature Termination Codon.
	IR	number of Intron Retentions found in the <isoform_id>
	domain_identified	A string ('yes'/'no') indicating whether the <isoform_id> contain (at least one) protein domain, as predicted by pfam
	signal_peptide_identified	A string ('yes'/'no') indicating whether the <isoform_id> contain (at least one) signal peptide, as predicted by SignalP
	switchConsequencesGene	A logic (TRUE/FALSE) indicating whether the <gene_id> contain an isoform switch with functional consequences

## Sheet: Col_UNM_BCP
isoform_id	gene_id	condition_1	condition_2	gene_name	gene_biotype	iso_biotype	gene_overall_mean	gene_value_1	gene_value_2	gene_stderr_1	gene_stderr_2	gene_log2_fold_change	gene_q_value	iso_overall_mean	iso_value_1	iso_value_2	iso_stderr_1	iso_stderr_2	iso_log2_fold_change	iso_q_value	IF_overall	IF1	IF2	dIF	isoform_switch_q_value	gene_switch_q_value	PTC	IR	domain_identified	signal_peptide_identified	switchConsequencesGene
AT1G01570.1	AT1G01570	BCP	UNM	NA	protein_coding	protein_coding	16.9624967227289	12.6145371097109	21.3104563357468	3.59275705610391	0.797140957502287	0.756007826287415	NA	3.97021706489206	0	7.94043412978412	0	0.630665255675068	9.63488983001907	NA	0.1857	0	0.3714	0.3714	5.34909e-13	5.64517e-18	FALSE	0	yes	no	FALSE
AT1G01570.2	AT1G01570	BCP	UNM	NA	protein_coding	protein_coding	16.9624967227289	12.6145371097109	21.3104563357468	3.59275705610391	0.797140957502287	0.756007826287415	NA	12.9922796578368	12.6145371097109	13.3700222059627	3.59275705610391	0.182798372898474	0.0838500192387907	NA	0.8143	1	0.6286	-0.3714	5.64517e-18	5.64517e-18	FALSE	0	yes	no	FALSE
AT1G02750.1	AT1G02750	BCP	UNM	DI19-2	protein_coding	protein_coding	27.6461502484423	26.204338900496	29.0879615963885	2.03637923794305	1.27287840744556	0.15056192837222	NA	22.9535282159094	17.1638201020712	28.7432363297475	3.32764058788985	1.46533816490345	0.743513363646307	NA	0.81745	0.647266666666667	0.987633333333333	0.340366666666667	0.00772353	0.00772353	FALSE	0	yes	no	FALSE
AT1G02750.2	AT1G02750	BCP	UNM	DI19-2	protein_coding	protein_coding	27.6461502484423	26.204338900496	29.0879615963885	2.03637923794305	1.27287840744556	0.15056192837222	NA	4.6926220325329	9.04051879842482	0.344725266640989	2.15985023912322	0.344725266640989	-4.67322649303745	NA	0.18255	0.352733333333333	0.0123666666666667	-0.340366666666667	0.0148436	0.00772353	FALSE	0	yes	no	FALSE
AT1G03250.1	AT1G03250	BCP	UNM	NA	protein_coding	protein_coding	30.2454522522326	30.4468288021817	30.0440757022834	1.38528782653874	1.47557464895262	-0.0192050832892451	NA	11.0405704719674	5.39615265010168	16.6849882938331	1.96644196110662	0.382878381156437	1.6267409277899	NA	0.36645	0.176166666666667	0.556733333333333	0.380566666666667	0.0169372	0.0082679	FALSE	0	yes	no	FALSE
AT1G03250.3	AT1G03250	BCP	UNM	NA	protein_coding	protein_coding	30.2454522522326	30.4468288021817	30.0440757022834	1.38528782653874	1.47557464895262	-0.0192050832892451	NA	13.2687904381868	17.9255233092758	8.61205756709791	2.92810886329232	1.29563177751928	-1.05671573964803	NA	0.435216666666667	0.585533333333333	0.2849	-0.300633333333333	0.0082679	0.0082679	FALSE	0	yes	no	FALSE
AT1G03550.1	AT1G03550	BCP	UNM	SCAMP2	protein_coding	protein_coding	16.0657909158142	19.987940986349	12.1436408452794	0.660754780308282	2.22531704485844	-0.718462901664856	NA	6.78727897438674	6.52446721627285	7.05009073250064	1.1773743372735	1.58346337593264	0.111617112787232	NA	0.451616666666667	0.323566666666667	0.579666666666667	0.2561	0.0176175	0.0148436	FALSE	0	yes	no	FALSE
AT1G03550.3	AT1G03550	BCP	UNM	SCAMP2	protein_coding	protein_coding	16.0657909158142	19.987940986349	12.1436408452794	0.660754780308282	2.22531704485844	-0.718462901664856	NA	8.00906659884565	12.3544843687884	3.66364882890288	0.330048619382855	0.475950800791075	-1.75091644865756	NA	0.465833333333333	0.6203	0.311366666666667	-0.308933333333333	0.0148436	0.0148436	FALSE	0	yes	no	FALSE
AT1G03960.1	AT1G03960	BCP	UNM	B''EPSILON	protein_coding	protein_coding	27.8661035526278	28.453724214508	27.2784828907477	1.235894836914	1.1564338926599	-0.0608322475983569	NA	8.24401022656007	4.90760478521287	11.5804156679073	0.637521404294622	0.719266120531013	1.23690460759673	NA	0.3014	0.1749	0.4279	0.253	0.0256398	0.0186009	FALSE	0	yes	no	FALSE
AT1G03960.7	AT1G03960	BCP	UNM	B''EPSILON	protein_coding	protein_coding	27.8661035526278	28.453724214508	27.2784828907477	1.235894836914	1.1564338926599	-0.0608322475983569	NA	13.9675000933435	17.2332915602976	10.7017086263894	1.79169003039746	1.32193612375956	-0.68684657283389	NA	0.496133333333333	0.602666666666667	0.3896	-0.213066666666667	0.0186009	0.0186009	FALSE	0	yes	no	FALSE
AT1G04080.1	AT1G04080	BCP	UNM	PRP39	protein_coding	protein_coding	94.5191408805354	83.4318625381201	105.606419222951	10.9624933551033	6.69007532748041	0.339990868508245	NA	61.7914933718348	41.580580852282	82.0024058913876	6.89111003663741	5.57349626980044	0.979585326771377	NA	0.6346	0.493	0.7762	0.2832	6.31098e-06	1.31151e-11	FALSE	0	no	no	FALSE
AT1G04080.5	AT1G04080	BCP	UNM	PRP39	protein_coding	protein_coding	94.5191408805354	83.4318625381201	105.606419222951	10.9624933551033	6.69007532748041	0.339990868508245	NA	20.250920763288	31.8791916736343	8.62264985294177	2.11386788922542	0.791210032154243	-1.88519215071206	NA	0.235666666666667	0.389933333333333	0.0814	-0.308533333333333	1.31151e-11	1.31151e-11	FALSE	0	no	no	FALSE
AT1G04300.4	AT1G04300	BCP	UNM	NA	protein_coding	protein_coding	37.0696714155619	35.7112714603819	38.428071370742	0.547871295357409	0.840984229826034	0.105752518183289	NA	3.3880118764943	6.77602375298861	0	1.84928043049753	0	-9.4064226696702	NA	0.0942	0.1884	0	-0.1884	2.06848e-08	2.06848e-08	FALSE	0	yes	no	FALSE
AT1G04430.1	AT1G04430	BCP	UNM	NA	protein_coding	protein_coding	34.9439304636135	50.2358101711328	19.6520507560942	8.96244560885978	1.38745507331501	-1.35358949689982	NA	15.0111912608809	16.1121532699461	13.9102292518156	4.69827280101914	0.545002104553149	-0.211861471569383	NA	0.5113	0.3089	0.7137	0.4048	0.000864638	0.00067125	FALSE	0	yes	no	FALSE
AT1G04430.2	AT1G04430	BCP	UNM	NA	protein_coding	protein_coding	34.9439304636135	50.2358101711328	19.6520507560942	8.96244560885978	1.38745507331501	-1.35358949689982	NA	19.9327392027326	34.1236569011866	5.74182150427864	4.41231323609404	1.26440073615028	-2.5691041749372	NA	0.4887	0.6911	0.2863	-0.4048	0.00067125	0.00067125	FALSE	0	yes	no	FALSE
AT1G05410.1	AT1G05410	BCP	UNM	NA	protein_coding	protein_coding	63.0262026681283	58.3344958468999	67.7179094893567	2.02646120517947	1.38616171372181	0.215153905622824	NA	52.6046077288547	38.6211873848146	66.5880280728949	1.2982082902991	0.86642635272796	0.785713439058747	NA	0.8244	0.664966666666667	0.983833333333333	0.318866666666667	0.0145358	0.0145358	FALSE	1	yes	no	TRUE
AT1G05410.2	AT1G05410	BCP	UNM	NA	protein_coding	protein_coding	63.0262026681283	58.3344958468999	67.7179094893567	2.02646120517947	1.38616171372181	0.215153905622824	NA	10.4215949392736	19.7133084620853	1.12988141646185	3.2193432764323	1.12988141646185	-4.11294592349344	NA	0.1756	0.335033333333333	0.0161666666666667	-0.318866666666667	0.0190631	0.0145358	FALSE	0	yes	no	TRUE
AT1G05460.1	AT1G05460	BCP	UNM	SDE3	protein_coding	protein_coding	25.1862575041357	20.4293462814152	29.9431687268562	3.50238937749698	2.29205783660234	0.551359578081573	NA	18.6122214013161	17.5746484128761	19.6497943897561	2.82961647435008	1.7557213739421	0.160931743422672	NA	0.761183333333333	0.866766666666667	0.6556	-0.211166666666667	0.0358556	0.0358556	FALSE	1	yes	no	TRUE
AT1G07480.1	AT1G07480	BCP	UNM	NA	protein_coding	protein_coding	48.5380715472439	39.7928297897632	57.2833133047246	2.60094596118272	2.556751670386	0.525495768959323	NA	19.8852074478539	25.8170476265157	13.9533672691921	3.72876987060339	1.21175652652946	-0.887235843997179	NA	0.45575	0.6657	0.2458	-0.4199	0.0424285	0.0424285	FALSE	0	yes	no	FALSE
AT1G09810.1	AT1G09810	BCP	UNM	ECT11	protein_coding	protein_coding	85.1665869325589	64.7122372517038	105.620936613414	7.47984986796191	5.79143345867113	0.706699041908341	NA	72.9780574316864	45.9290580848532	100.02705677852	6.63650242032953	3.63575822618759	1.12274133555597	NA	0.829816666666667	0.7105	0.949133333333333	0.238633333333333	0.000607616	0.000607616	FALSE	0	yes	no	FALSE
AT1G09810.2	AT1G09810	BCP	UNM	ECT11	protein_coding	protein_coding	85.1665869325589	64.7122372517038	105.620936613414	7.47984986796191	5.79143345867113	0.706699041908341	NA	9.96456008349404	17.1801699364343	2.74895023055375	6.07078306673439	0.897189429888484	-2.63939247002669	NA	0.14395	0.262633333333333	0.0252666666666667	-0.237366666666667	0.00170034	0.000607616	FALSE	0	yes	no	FALSE
AT1G11280.2	AT1G11280	BCP	UNM	NA	protein_coding	protein_coding	26.52775653039	23.3636280212832	29.6918850394967	3.10614512056327	0.50404988780144	0.345672810453918	NA	15.7859138509817	8.52641492508359	23.0454127768798	2.63052303343445	1.07022039881733	1.43340328823331	NA	0.560516666666667	0.345633333333333	0.7754	0.429766666666667	0.0140115	0.0140115	FALSE	1	yes	yes	TRUE
AT1G11280.4	AT1G11280	BCP	UNM	NA	protein_coding	protein_coding	26.52775653039	23.3636280212832	29.6918850394967	3.10614512056327	0.50404988780144	0.345672810453918	NA	7.778331306456	8.91019035029509	6.64647226261691	1.66354630897887	0.566791298085786	-0.422316703254659	NA	0.3029	0.3812	0.2246	-0.1566	0.0226609	0.0140115	FALSE	0	yes	no	TRUE
AT1G14570.2	AT1G14570	BCP	UNM	PUX7	protein_coding	protein_coding	112.168954914583	98.0375843194822	126.300325509683	5.33016604762393	4.0730554892329	0.365418589079533	NA	37.7393492106134	20.7691434126287	54.7095550085981	3.92378509629168	5.68400508494324	1.3969203153163	NA	0.320033333333333	0.2089	0.431166666666667	0.222266666666667	0.027141	0.027141	FALSE	1	yes	no	TRUE
AT1G16060.1	AT1G16060	BCP	UNM	ADAP	protein_coding	protein_coding	62.4495833750437	54.222394031887	70.6767727182003	8.62810254388433	3.22214697196289	0.382285417572359	NA	21.547422834706	13.2255961370854	29.8692495323266	1.82634692425133	1.54282929459946	1.1747207369491	NA	0.3354	0.248366666666667	0.422433333333333	0.174066666666667	0.0185732	0.0185732	FALSE	0	yes	no	TRUE
AT1G16560.4	AT1G16560	BCP	UNM	NA	protein_coding	protein_coding	90.9302758802281	87.8695979983114	93.9909537621447	6.28720263910827	5.86840658725035	0.0971471246595248	NA	10.7669094654594	18.1408940843595	3.3929248465594	4.8757025805344	0.310330908679462	-2.41519341993627	NA	0.118616666666667	0.200933333333333	0.0363	-0.164633333333333	8.00392e-05	8.00392e-05	FALSE	0	yes	no	TRUE
AT1G16560.9	AT1G16560	BCP	UNM	NA	protein_coding	protein_coding	90.9302758802281	87.8695979983114	93.9909537621447	6.28720263910827	5.86840658725035	0.0971471246595248	NA	16.5344893540075	2.60212225859287	30.466856449422	2.60212225859287	5.26239557572795	3.54441977507437	NA	0.17535	0.0312	0.3195	0.2883	0.0461227	8.00392e-05	FALSE	0	yes	yes	TRUE
AT1G17160.1	AT1G17160	BCP	UNM	NA	protein_coding	protein_coding	36.0401580040852	36.4490944966674	35.6312215115029	0.801807785585428	0.705448077659986	-0.0327319484583487	NA	25.2921094346476	30.6176782105429	19.9665406587522	1.49826661226041	1.28459284376682	-0.616529231845821	NA	0.702316666666667	0.8424	0.562233333333333	-0.280166666666667	0.0461227	0.0461227	FALSE	0	yes	no	FALSE
AT1G18150.1	AT1G18150	BCP	UNM	MPK8	protein_coding	protein_coding	86.2617597826647	123.559917367095	48.9636021982341	22.5541357786161	3.84474845494779	-1.33525134641685	NA	76.4978389243569	117.384276855413	35.6114009933012	21.7164606181779	3.46355878769873	-1.720545912636	NA	0.839116666666667	0.949566666666667	0.728666666666667	-0.2209	7.13919e-06	7.13919e-06	FALSE	0	yes	no	TRUE
AT1G18150.2	AT1G18150	BCP	UNM	MPK8	protein_coding	protein_coding	86.2617597826647	123.559917367095	48.9636021982341	22.5541357786161	3.84474845494779	-1.33525134641685	NA	6.23535293899876	2.19008987360961	10.2806160043879	1.28741740823302	0.900123458164817	2.2256949815612	NA	0.113366666666667	0.0151666666666667	0.211566666666667	0.1964	0.0244389	7.13919e-06	FALSE	1	yes	no	TRUE
AT1G18670.1	AT1G18670	BCP	UNM	IBS1	protein_coding	protein_coding	11.7214256518537	10.2617554643025	13.1810958394049	0.998846799339193	1.14411163668888	0.360881657967843	NA	3.04569322066326	4.69712393175197	1.39426250957454	0.477817108733618	0.595014732864466	-1.74503318268065	NA	0.284433333333333	0.458133333333333	0.110733333333333	-0.3474	0.0452517	0.0256127	FALSE	0	yes	no	TRUE
AT1G18670.3	AT1G18670	BCP	UNM	IBS1	protein_coding	protein_coding	11.7214256518537	10.2617554643025	13.1810958394049	0.998846799339193	1.14411163668888	0.360881657967843	NA	7.3223779025763	4.00374711539234	10.6410086897603	0.67660538914013	1.41627482194559	1.40796843723111	NA	0.5931	0.385566666666667	0.800633333333333	0.415066666666667	0.0256127	0.0256127	FALSE	1	yes	no	TRUE
AT1G20870.1	AT1G20870	BCP	UNM	IDM3	protein_coding	protein_coding	17.8014103525453	17.1575025343382	18.4453181707524	0.968158928960985	2.24873576211505	0.104356433352427	NA	5.73760505057804	3.28383704026482	8.19137306089126	0.733030088230219	0.952340342220095	1.31609628292882	NA	0.316766666666667	0.188033333333333	0.4455	0.257466666666667	0.0372883	0.0203004	FALSE	0	no	no	FALSE
AT1G20870.2	AT1G20870	BCP	UNM	IDM3	protein_coding	protein_coding	17.8014103525453	17.1575025343382	18.4453181707524	0.968158928960985	2.24873576211505	0.104356433352427	NA	12.0638053019673	13.8736654940734	10.2539451098612	0.437166737599347	1.41639871112929	-0.435803150912283	NA	0.683233333333333	0.811966666666667	0.5545	-0.257466666666667	0.0203004	0.0203004	FALSE	0	no	no	FALSE
AT1G21560.1	AT1G21560	BCP	UNM	NA	protein_coding	protein_coding	32.3660112075897	33.0259355531378	31.7060868620417	4.22473894380662	0.988022123390584	-0.0588214193629109	NA	12.2486838167719	17.0551245590822	7.44224307446167	2.77316196864849	0.272628980310843	-1.19530430732483	NA	0.37405	0.513433333333333	0.234666666666667	-0.278766666666667	0.000305354	0.000305354	FALSE	1	no	no	TRUE
AT1G22790.1	AT1G22790	BCP	UNM	NA	protein_coding	protein_coding	22.0348712509117	23.4272139506696	20.6425285511539	0.396248121107295	0.831011476268764	-0.182482656675996	NA	15.625539896539	19.2595437238185	11.9915360692595	0.424161302758748	0.697374127481943	-0.683103343704954	NA	0.701266666666667	0.821966666666667	0.580566666666667	-0.2414	0.000334478	0.000334478	FALSE	0	no	no	FALSE
AT1G22790.2	AT1G22790	BCP	UNM	NA	protein_coding	protein_coding	22.0348712509117	23.4272139506696	20.6425285511539	0.396248121107295	0.831011476268764	-0.182482656675996	NA	6.40933135437273	4.16767022685109	8.65099248189438	0.0681523777544678	0.48595657419132	1.05183374123067	NA	0.298733333333333	0.178033333333333	0.419433333333333	0.2414	0.00231538	0.000334478	FALSE	0	no	no	FALSE
AT1G25380.1	AT1G25380	BCP	UNM	NDT2	protein_coding	protein_coding	37.1962368643503	36.8467582437877	37.5457154849129	2.12354608681895	1.28454117163195	0.027103300096788	NA	13.2759421653879	18.8470248367981	7.70485949397781	3.44326333673823	1.07624097721175	-1.28939028583059	NA	0.3545	0.505066666666667	0.203933333333333	-0.301133333333333	0.0204704	0.0157312	FALSE	1	yes	no	TRUE
AT1G25380.2	AT1G25380	BCP	UNM	NDT2	protein_coding	protein_coding	37.1962368643503	36.8467582437877	37.5457154849129	2.12354608681895	1.28454117163195	0.027103300096788	NA	23.9202946989623	17.9997334069896	29.8408559909351	1.86237657838899	0.61909065876106	0.728995476622112	NA	0.6455	0.494933333333333	0.796066666666667	0.301133333333333	0.0157312	0.0157312	TRUE	0	yes	no	TRUE
AT1G27540.2	AT1G27540	BCP	UNM	NA	protein_coding	protein_coding	30.7096128923843	24.295389677093	37.1238361076756	1.18353880848305	0.236437902466904	0.611458096000202	NA	11.4085075604588	4.08743600657521	18.7295791143425	1.87489052402871	1.28152522686519	2.19329522811893	NA	0.3336	0.162266666666667	0.504933333333333	0.342666666666667	0.0329562	0.0267997	FALSE	0	yes	no	TRUE
AT1G27540.3	AT1G27540	BCP	UNM	NA	protein_coding	protein_coding	30.7096128923843	24.295389677093	37.1238361076756	1.18353880848305	0.236437902466904	0.611458096000202	NA	19.3011053319255	20.2079536705178	18.3942569933331	0.872279732548807	1.49638841495011	-0.135597477244981	NA	0.6664	0.837733333333333	0.495066666666667	-0.342666666666667	0.0267997	0.0267997	FALSE	2	yes	no	TRUE
AT1G30230.1	AT1G30230	BCP	UNM	NA	protein_coding	protein_coding	542.408564603125	508.687412671193	576.129716535058	12.8810374308149	22.9937337217816	0.179610957882218	NA	365.795419403387	399.634130769884	331.95670803689	8.72767264805599	22.1020471906189	-0.267677336576242	NA	0.681066666666667	0.787133333333333	0.575	-0.212133333333333	0.013375	0.013375	FALSE	0	yes	no	FALSE
AT1G30230.2	AT1G30230	BCP	UNM	NA	protein_coding	protein_coding	542.408564603125	508.687412671193	576.129716535058	12.8810374308149	22.9937337217816	0.179610957882218	NA	176.613145199738	109.053281901309	244.173008498167	19.1879180146829	2.19014522014636	1.16279733933041	NA	0.318933333333333	0.212866666666667	0.425	0.212133333333333	0.0140115	0.013375	FALSE	0	yes	no	FALSE
AT1G30470.1	AT1G30470	BCP	UNM	NA	protein_coding	protein_coding	53.0001671438269	51.6358098217079	54.364524465946	0.861598381617936	2.91992717730035	0.0742795750755808	NA	34.026275140096	21.4416173538343	46.6109329263577	7.74268872001208	2.17688976734978	1.11989144993425	NA	0.6346	0.4111	0.8581	0.447	0.014282	0.0119376	FALSE	0	yes	no	FALSE
AT1G30470.3	AT1G30470	BCP	UNM	NA	protein_coding	protein_coding	53.0001671438269	51.6358098217079	54.364524465946	0.861598381617936	2.91992717730035	0.0742795750755808	NA	11.8835368106966	18.2190017732402	5.54807184815291	3.21011114556262	0.521938085786457	-1.71357917181548	NA	0.229	0.354433333333333	0.103566666666667	-0.250866666666667	0.0119376	0.0119376	FALSE	0	yes	no	FALSE
AT1G30590.3	AT1G30590	BCP	UNM	NA	protein_coding	protein_coding	52.647149980688	46.1488221343079	59.1454778270682	3.46993492106564	2.74968003437744	0.357905358805006	NA	22.7417485307657	31.3420852617715	14.1414117997598	4.51588631897511	0.914420884046835	-1.14761541236377	NA	0.45765	0.674133333333333	0.241166666666667	-0.432966666666667	3.58459e-05	3.58459e-05	FALSE	0	yes	no	FALSE
AT1G30620.1	AT1G30620	BCP	UNM	MUR4	protein_coding	protein_coding	26.0049135609629	25.9366469506814	26.0731801712444	2.21424063821349	2.0853258918021	0.00757166660935954	NA	5.44474958536875	0.087184508664194	10.8023146620733	0.087184508664194	1.41179815053738	6.79773332313782	NA	0.210566666666667	0.00396666666666667	0.417166666666667	0.4132	4.67908e-08	4.67908e-08	FALSE	0	yes	no	FALSE
AT1G30970.1	AT1G30970	BCP	UNM	SUF4	protein_coding	protein_coding	57.9813037177566	54.4825393305577	61.4800681049555	4.92960869126533	3.90644427763557	0.174294683221114	NA	23.2484120330411	14.2902660692778	32.2065579968044	3.95448899876559	1.91575122486179	1.17176037547165	NA	0.390333333333333	0.2565	0.524166666666667	0.267666666666667	0.0452517	0.0452517	FALSE	0	no	no	FALSE
AT1G31500.2	AT1G31500	BCP	UNM	NA	protein_coding	protein_coding	26.727020668275	24.7067579897641	28.747283346786	0.37427640483123	0.755908008186788	0.218437870772876	NA	13.8519182082856	19.5568977900283	8.14693862654302	1.79849725003671	0.941711300397912	-1.26231534148235	NA	0.53815	0.793633333333333	0.282666666666667	-0.510966666666667	0.0117475	0.0117475	FALSE	0	yes	no	FALSE
AT1G31500.5	AT1G31500	BCP	UNM	NA	protein_coding	protein_coding	26.727020668275	24.7067579897641	28.747283346786	0.37427640483123	0.755908008186788	0.218437870772876	NA	5.40794134039852	0.684063067980599	10.1318196128164	0.684063067980599	0.650262182471975	3.86910594578886	NA	0.189816666666667	0.0275333333333333	0.3521	0.324566666666667	0.035013	0.0117475	FALSE	0	yes	no	FALSE
AT1G31810.1	AT1G31810	BCP	UNM	FH14	protein_coding	protein_coding	15.8121277599793	12.9428954869217	18.6813600330369	1.94416844419662	0.338556722600895	0.529096913587279	NA	10.7142611464768	12.0140451446147	9.41447714833897	1.23583238455682	0.480361231084337	-0.351437843216782	NA	0.723383333333333	0.943	0.503766666666667	-0.439233333333333	0.0447537	0.0447537	FALSE	0	yes	no	FALSE
AT1G31870.1	AT1G31870	BCP	UNM	NA	protein_coding	protein_coding	22.624963179771	23.2517866234658	21.9981397360763	0.785864029483836	0.6692898405297	-0.0799247024937862	NA	19.1169943255929	23.2517866234658	14.9822020277199	0.785864029483836	2.00726355155648	-0.633749608073025	NA	0.8395	1	0.679	-0.321	2.88773e-11	2.88773e-11	FALSE	0	yes	no	FALSE
AT1G31870.2	AT1G31870	BCP	UNM	NA	protein_coding	protein_coding	22.624963179771	23.2517866234658	21.9981397360763	0.785864029483836	0.6692898405297	-0.0799247024937862	NA	3.50796885417818	0	7.01593770835635	0	1.69856289576589	9.4565469755232	NA	0.1605	0	0.321	0.321	1.48869e-08	2.88773e-11	FALSE	0	yes	no	FALSE
AT1G34180.3	AT1G34180	BCP	UNM	anac016	protein_coding	protein_coding	84.5572977538995	59.5985659511423	109.516029556657	10.6905157718107	4.52770968144526	0.877682205394828	NA	7.11691646333326	0	14.2338329266665	0	2.32975360331324	10.4761217034536	NA	0.0646	0	0.1292	0.1292	1.9489e-14	1.9489e-14	FALSE	0	yes	no	FALSE
AT1G35220.1	AT1G35220	BCP	UNM	NA	protein_coding	protein_coding	23.4023208935445	25.5855698186783	21.2190719684106	1.16628969407371	1.09797718989304	-0.269852819509278	NA	4.95755120656805	2.83026206109619	7.0848403520399	0.325502576746107	0.430860440529736	1.32074617283317	NA	0.221933333333333	0.1102	0.333666666666667	0.223466666666667	0.00182469	0.00182469	TRUE	0	yes	no	FALSE
AT1G35780.1	AT1G35780	BCP	UNM	NA	protein_coding	protein_coding	96.6329937856636	59.4193690134167	133.84661855791	13.9839161683145	12.7043804380899	1.17144050654318	NA	62.2524574535456	16.0365027697301	108.468412137361	2.51433634199297	12.1861029889946	2.75707715538572	NA	0.548466666666667	0.289333333333333	0.8076	0.518266666666667	1.15409e-08	1.15409e-08	FALSE	0	yes	no	FALSE
AT1G35780.4	AT1G35780	BCP	UNM	NA	protein_coding	protein_coding	96.6329937856636	59.4193690134167	133.84661855791	13.9839161683145	12.7043804380899	1.17144050654318	NA	30.8518957356926	41.6830005162696	20.0207909551156	13.0092195851805	1.49125484975195	-1.0575858122595	NA	0.41635	0.679533333333333	0.153166666666667	-0.526366666666667	2.25333e-08	1.15409e-08	FALSE	0	yes	no	FALSE
AT1G42480.1	AT1G42480	BCP	UNM	NA	protein_coding	protein_coding	79.1363058913249	95.5344142309709	62.7381975516789	6.52199529869765	0.872363208038321	-0.606597513955587	NA	63.2215945247207	69.1478340539038	57.2953549955376	8.06622698115001	0.694021104035368	-0.271222725738249	NA	0.8173	0.720966666666667	0.913633333333333	0.192666666666667	0.0284014	0.0284014	FALSE	0	yes	yes	FALSE
AT1G43190.3	AT1G43190	BCP	UNM	PTB3	protein_coding	protein_coding	86.5540292086577	81.7732439971557	91.3348144201598	6.17041212902805	1.73429959877279	0.159517540770019	NA	29.1228688990623	38.7605636640892	19.4851741340354	1.74062459259616	2.44907118772258	-0.991844668620693	NA	0.344716666666667	0.476933333333333	0.2125	-0.264433333333333	0.000636249	0.000636249	FALSE	0	yes	no	FALSE
AT1G44170.3	AT1G44170	BCP	UNM	ALDH3H1	protein_coding	protein_coding	38.8892683592758	43.4758038184644	34.3027329000872	2.73336168524113	0.812655149124672	-0.341800465488307	NA	6.0566902726932	12.1133805453864	0	4.76741136219974	0	-10.2435763280294	NA	0.137466666666667	0.274933333333333	0	-0.274933333333333	1.98817e-06	1.98817e-06	FALSE	0	yes	no	TRUE
AT1G48580.3	AT1G48580	BCP	UNM	NA	protein_coding	protein_coding	18.7426325965901	16.4408244127044	21.0444407804757	0.157447944139017	0.630649538338003	0.35596467245674	NA	6.35062750706439	8.18943219183767	4.51182282229111	0.943390036571787	0.399761958165382	-0.85861954264488	NA	0.356683333333333	0.4975	0.215866666666667	-0.281633333333333	0.0345202	0.0345202	FALSE	0	yes	no	FALSE
AT1G48900.1	AT1G48900	BCP	UNM	SRP-54C	protein_coding	protein_coding	93.5243892185294	84.0516308263122	102.997147610747	5.5886702571208	1.01553252193599	0.293225098033011	NA	86.8629299518211	84.0516308263122	89.6742290773299	5.5886702571208	2.45488521772572	0.0934068647420553	NA	0.935383333333333	1	0.870766666666667	-0.129233333333333	4.85441e-19	4.85441e-19	FALSE	1	yes	no	TRUE
AT1G48900.2	AT1G48900	BCP	UNM	SRP-54C	protein_coding	protein_coding	93.5243892185294	84.0516308263122	102.997147610747	5.5886702571208	1.01553252193599	0.293225098033011	NA	6.66145926670832	0	13.3229185334166	0	2.51856768666056	10.3807769010091	NA	0.0646166666666667	0	0.129233333333333	0.129233333333333	1.7195e-14	4.85441e-19	FALSE	0	yes	no	TRUE
AT1G53040.1	AT1G53040	BCP	UNM	NA	protein_coding	protein_coding	54.6523844364988	62.5713247042029	46.7334441687947	4.26678659434765	4.31158956938756	-0.420968158213067	NA	6.81098222003719	13.6219644400744	0	8.06385286782378	0	-10.4127777619732	NA	0.114266666666667	0.228533333333333	0	-0.228533333333333	1.45571e-05	1.45571e-05	FALSE	0	yes	no	FALSE
AT1G55310.5	AT1G55310	BCP	UNM	SR33	protein_coding	protein_coding	56.4710560615997	57.5956697684272	55.3464423547722	7.25654673713188	1.79826416283125	-0.0574595872746713	NA	16.1210064695892	12.7061892152039	19.5358237239745	1.57409519706717	0.240368816703638	0.620193996866213	NA	0.287366666666667	0.220966666666667	0.353766666666667	0.1328	0.024347	0.024347	FALSE	0	yes	no	TRUE
AT1G59900.1	AT1G59900	BCP	UNM	E1 ALPHA	protein_coding	protein_coding	97.8073490192889	90.3845141116575	105.23018392692	2.1430064122642	2.5806168351553	0.219378549281226	NA	81.8674473613277	88.6905611150402	75.0443336076153	1.53837573103625	2.19239054481138	-0.241007856073958	NA	0.847333333333333	0.9816	0.713066666666667	-0.268533333333333	0.0169372	0.0169372	FALSE	0	yes	no	FALSE
AT1G59900.2	AT1G59900	BCP	UNM	E1 ALPHA	protein_coding	protein_coding	97.8073490192889	90.3845141116575	105.23018392692	2.1430064122642	2.5806168351553	0.219378549281226	NA	15.9399016579611	1.69395299661723	30.185850319305	0.852121173847306	1.115813451968	4.14739285542497	NA	0.152666666666667	0.0184	0.286933333333333	0.268533333333333	0.0237269	0.0169372	FALSE	0	yes	no	FALSE
AT1G60200.1	AT1G60200	BCP	UNM	NA	protein_coding	protein_coding	34.1263390174736	35.0866484134489	33.1660296214983	2.59676382485561	1.76812366126908	-0.0811920251452918	NA	25.2362633037781	23.8240853089664	26.6484412985898	2.10402718658869	1.10673042674266	0.161566169932705	NA	0.741466666666667	0.677966666666667	0.804966666666667	0.127	0.0183469	0.0183469	FALSE	0	yes	no	FALSE
AT1G60200.2	AT1G60200	BCP	UNM	NA	protein_coding	protein_coding	34.1263390174736	35.0866484134489	33.1660296214983	2.59676382485561	1.76812366126908	-0.0811920251452918	NA	7.57607053179883	10.3087583826537	4.84338268094394	0.828209172580133	0.311643056948223	-1.08820686339953	NA	0.220183333333333	0.293733333333333	0.146633333333333	-0.1471	0.0461227	0.0183469	FALSE	0	yes	no	FALSE
AT1G60640.4	AT1G60640	BCP	UNM	NA	protein_coding	protein_coding	84.902152637507	73.9732619572998	95.8310433177142	12.081026893174	1.37145416374849	0.373444702295175	NA	20.7092518856054	26.1207571926496	15.2977465785613	2.99343855328906	2.31323457914477	-0.77148700799093	NA	0.259983333333333	0.359633333333333	0.160333333333333	-0.1993	0.0203004	0.0203004	FALSE	0	no	no	FALSE
AT1G62180.1	AT1G62180	BCP	UNM	2002-04-01	protein_coding	protein_coding	13.6882035720317	7.49256142403934	19.8838457200241	2.31881794700445	1.82163871713774	1.40686706302378	NA	9.90080728084626	7.45902892070696	12.3425856409856	2.32949585362647	0.658750241503529	0.725820468504602	NA	0.812416666666667	0.994466666666667	0.630366666666667	-0.3641	3.19883e-07	3.19883e-07	FALSE	0	yes	no	FALSE
AT1G62180.2	AT1G62180	BCP	UNM	2002-04-01	protein_coding	protein_coding	13.6882035720317	7.49256142403934	19.8838457200241	2.31881794700445	1.82163871713774	1.40686706302378	NA	3.78739629118545	0.0335325033323823	7.54126007903851	0.0335325033323823	1.93031553639778	7.43848061232425	NA	0.187583333333333	0.00553333333333333	0.369633333333333	0.3641	6.14433e-06	3.19883e-07	FALSE	0	yes	no	FALSE
AT1G63770.4	AT1G63770	BCP	UNM	NA	protein_coding	protein_coding	156.610361848015	147.153555265953	166.067168430078	7.99469422810091	6.25222730136569	0.174433316123805	NA	98.8678405862285	111.212296214093	86.5233849583644	4.9042606310906	6.21249451417235	-0.362117284073307	NA	0.640033333333333	0.760133333333333	0.519933333333333	-0.2402	0.0257871	0.0120521	FALSE	0	yes	no	FALSE
AT1G63770.7	AT1G63770	BCP	UNM	NA	protein_coding	protein_coding	156.610361848015	147.153555265953	166.067168430078	7.99469422810091	6.25222730136569	0.174433316123805	NA	47.2639795168923	24.5623227660784	69.9656362677062	7.88243057625736	1.71200731344795	1.50981846101162	NA	0.292533333333333	0.163066666666667	0.422	0.258933333333333	0.0120521	0.0120521	FALSE	0	yes	no	FALSE
AT1G63980.1	AT1G63980	BCP	UNM	NA	protein_coding	protein_coding	81.3147867520393	76.49342898936	86.1361445147186	6.94929554895272	5.16022984254727	0.171261816995282	NA	57.8104162130664	43.5395820673528	72.0812503587801	3.92472049880803	5.28790239098651	0.727165297904781	NA	0.7025	0.569533333333333	0.835466666666667	0.265933333333333	4.4321e-08	4.4321e-08	FALSE	0	yes	no	FALSE
AT1G63980.2	AT1G63980	BCP	UNM	NA	protein_coding	protein_coding	81.3147867520393	76.49342898936	86.1361445147186	6.94929554895272	5.16022984254727	0.171261816995282	NA	23.5043705389728	32.9538469220072	14.0548941559384	3.20345127164804	0.289672192595371	-1.22878592082964	NA	0.2975	0.430466666666667	0.164533333333333	-0.265933333333333	2.42177e-07	4.4321e-08	FALSE	0	yes	no	FALSE
AT1G66235.1	AT1G66235	BCP	UNM	NA	protein_coding	protein_coding	14.7551071729019	26.6535101651742	2.85670418062962	12.4114045608074	0.3697689960099	-3.2174017755078	NA	7.88376048116034	15.014469637068	0.753051325252719	6.24888042857832	0.201785424799001	-4.29939015398774	NA	0.423116666666667	0.5918	0.254433333333333	-0.337366666666667	0.0249277	0.0249277	FALSE	0	yes	no	FALSE
AT1G66235.2	AT1G66235	BCP	UNM	NA	protein_coding	protein_coding	14.7551071729019	26.6535101651742	2.85670418062962	12.4114045608074	0.3697689960099	-3.2174017755078	NA	6.87134669174158	11.6390405281063	2.1036528553769	6.16320597650923	0.175822166282198	-2.46240077812962	NA	0.576883333333333	0.4082	0.745566666666667	0.337366666666667	0.0279277	0.0249277	FALSE	0	yes	no	FALSE
AT1G67820.1	AT1G67820	BCP	UNM	NA	protein_coding	protein_coding	29.5779948649966	15.2096355450496	43.9463541849437	4.07742243950733	2.87712237732836	1.53013791970684	NA	10.6930424862921	2.11143942873138	19.2746455438529	0.667923934985233	1.66837527223424	3.1843372366011	NA	0.293133333333333	0.148866666666667	0.4374	0.288533333333333	0.0221432	0.0162302	FALSE	1	yes	no	TRUE
AT1G67820.2	AT1G67820	BCP	UNM	NA	protein_coding	protein_coding	29.5779948649966	15.2096355450496	43.9463541849437	4.07742243950733	2.87712237732836	1.53013791970684	NA	18.8849523787045	13.0981961163182	24.6717086410909	4.0062674484188	1.25957036010296	0.912973108599037	NA	0.706866666666667	0.851133333333333	0.5626	-0.288533333333333	0.0162302	0.0162302	FALSE	0	yes	no	TRUE
AT1G70620.1	AT1G70620	BCP	UNM	NA	protein_coding	protein_coding	17.4813994055867	18.6522892890948	16.3105095220786	1.23565058493048	1.20761939065472	-0.193439872790961	NA	5.01473421752405	7.20361269199305	2.82585574305504	0.482364288790761	0.46321610755101	-1.34693781898776	NA	0.281116666666667	0.386366666666667	0.175866666666667	-0.2105	0.0368763	0.0368763	FALSE	0	yes	no	FALSE
AT1G72550.1	AT1G72550	BCP	UNM	NA	protein_coding	protein_coding	109.554043169819	94.100777380147	125.007308959491	9.59421255610346	1.19440857576481	0.409696001346657	NA	80.2099043318983	82.5512615359149	77.8685471278818	6.87375447195083	1.99618404044488	-0.0842390453596146	NA	0.752333333333333	0.881866666666667	0.6228	-0.259066666666667	0.000891463	0.000891463	FALSE	0	yes	no	FALSE
AT1G72550.2	AT1G72550	BCP	UNM	NA	protein_coding	protein_coding	109.554043169819	94.100777380147	125.007308959491	9.59421255610346	1.19440857576481	0.409696001346657	NA	29.3441388379207	11.5495158442321	47.1387618316094	3.79155997332898	1.46436097790892	2.0281389113053	NA	0.247666666666667	0.118133333333333	0.3772	0.259066666666667	0.00143246	0.000891463	FALSE	0	yes	no	FALSE
AT1G72880.1	AT1G72880	BCP	UNM	NA	protein_coding	protein_coding	26.049413816661	37.6040981847143	14.4947294486078	9.08949899086192	0.598335051515558	-1.37475011577747	NA	8.06713140481119	7.06733454289276	9.06692826672961	2.22823419477317	1.47396006021913	0.358998039541134	NA	0.406516666666667	0.182033333333333	0.631	0.448966666666667	0.0400692	0.0301056	FALSE	1	yes	no	TRUE
AT1G72880.2	AT1G72880	BCP	UNM	NA	protein_coding	protein_coding	26.049413816661	37.6040981847143	14.4947294486078	9.08949899086192	0.598335051515558	-1.37475011577747	NA	17.9822824118498	30.5367636418215	5.42780118187819	7.42112567581601	1.80862341781666	-2.48992422867861	NA	0.593483333333333	0.817966666666667	0.369	-0.448966666666667	0.0301056	0.0301056	FALSE	0	yes	no	TRUE
AT1G74330.1	AT1G74330	BCP	UNM	NA	protein_coding	protein_coding	17.258304381706	14.8089033919837	19.7077053714284	2.08203782610396	0.660869292319898	0.412052977999223	NA	7.16330293212116	3.73089074759977	10.5957151166426	1.08702956288645	0.528204994418173	1.50338816360996	NA	0.390416666666667	0.241166666666667	0.539666666666667	0.2985	0.0329562	0.0329562	FALSE	0	yes	no	FALSE
AT1G75180.1	AT1G75180	BCP	UNM	NA	protein_coding	protein_coding	37.8699071107994	42.870847900239	32.8689663213599	4.85165545449603	2.32583433371948	-0.383168490083777	NA	25.0656567730523	32.8127591292571	17.3185544168475	3.81247128186332	2.18022054989171	-0.921545212037938	NA	0.646316666666667	0.7685	0.524133333333333	-0.244366666666667	0.0377357	0.0377357	FALSE	0	no	no	FALSE
AT1G76400.1	AT1G76400	BCP	UNM	OST1A	protein_coding	protein_coding	108.441445064821	99.109391294827	117.773498834816	1.79587561708378	3.96856967871191	0.248898202622282	NA	98.7986012847531	97.0409474500353	100.556255119471	1.66141702848511	4.8723682515136	0.0513320895515155	NA	0.9161	0.9792	0.853	-0.1262	1.22875e-09	1.22875e-09	FALSE	0	yes	yes	FALSE
AT1G76400.2	AT1G76400	BCP	UNM	OST1A	protein_coding	protein_coding	108.441445064821	99.109391294827	117.773498834816	1.79587561708378	3.96856967871191	0.248898202622282	NA	9.64284378006821	2.06844384479163	17.2172437153448	0.357277889439483	1.23274216310478	3.05111622004843	NA	0.0839	0.0208	0.147	0.1262	1.53455e-07	1.22875e-09	FALSE	0	yes	yes	FALSE
AT1G78070.1	AT1G78070	BCP	UNM	NA	protein_coding	protein_coding	19.3841642496861	17.161100940209	21.6072275591632	1.27283919260156	1.62951767199961	0.332198965237438	NA	12.7226633727079	8.32156092308294	17.1237658223328	0.9879789224252	0.751588198410857	1.04018355970531	NA	0.642266666666667	0.488166666666667	0.796366666666667	0.3082	0.00686286	0.00686286	FALSE	0	yes	no	FALSE
AT1G78070.2	AT1G78070	BCP	UNM	NA	protein_coding	protein_coding	19.3841642496861	17.161100940209	21.6072275591632	1.27283919260156	1.62951767199961	0.332198965237438	NA	4.87080875956006	6.788274611695	2.95334290742511	1.04911448760433	0.424461328658564	-1.19794306028426	NA	0.266533333333333	0.397633333333333	0.135433333333333	-0.2622	0.0176175	0.00686286	FALSE	0	yes	no	FALSE
AT1G78160.1	AT1G78160	BCP	UNM	APUM7	protein_coding	protein_coding	394.728075777429	345.297641710584	444.158509844274	16.4091328177296	17.9296597377125	0.363224852347112	NA	34.9882920692688	0	69.9765841385375	0	10.3819882077305	12.7728626802657	NA	0.0783333333333333	0	0.156666666666667	0.156666666666667	5.98882e-39	1.46675e-42	FALSE	0	yes	no	FALSE
AT1G78160.2	AT1G78160	BCP	UNM	APUM7	protein_coding	protein_coding	394.728075777429	345.297641710584	444.158509844274	16.4091328177296	17.9296597377125	0.363224852347112	NA	359.73978370816	345.297641710584	374.181925705736	16.4091328177296	12.0478030882019	0.115896166909573	NA	0.921666666666667	1	0.843333333333333	-0.156666666666667	1.46675e-42	1.46675e-42	FALSE	0	yes	no	FALSE
AT1G79640.5	AT1G79640	BCP	UNM	NA	protein_coding	protein_coding	199.835457143388	178.660745407393	221.010168879382	13.2709827209808	5.7942118107847	0.306874592153173	NA	13.2474302556772	0	26.4948605113545	0	2.44388321354311	11.372041232739	NA	0.0600333333333333	0	0.120066666666667	0.120066666666667	1.65513e-27	1.65513e-27	FALSE	0	yes	no	FALSE
AT1G79640.6	AT1G79640	BCP	UNM	NA	protein_coding	protein_coding	199.835457143388	178.660745407393	221.010168879382	13.2709827209808	5.7942118107847	0.306874592153173	NA	7.42497826493087	0.616863319383458	14.2330932104783	0.505792242305473	4.15619317679495	4.50596777041727	NA	0.0341166666666667	0.0033	0.0649333333333333	0.0616333333333333	0.0116603	1.65513e-27	FALSE	0	yes	no	FALSE
AT1G79690.1	AT1G79690	BCP	UNM	NUDT3	protein_coding	protein_coding	54.9970406759995	46.8420679730709	63.152013378928	2.52052484927406	2.67932776045056	0.430944432414133	NA	38.7790496420014	44.4631959309052	33.0949033530976	4.0832360539471	0.39115114728552	-0.425891164782682	NA	0.735466666666667	0.945433333333333	0.5255	-0.419933333333333	0.0379667	0.0379667	FALSE	1	yes	no	TRUE
AT1G79690.2	AT1G79690	BCP	UNM	NUDT3	protein_coding	protein_coding	54.9970406759995	46.8420679730709	63.152013378928	2.52052484927406	2.67932776045056	0.430944432414133	NA	16.2179910339981	2.37887204216577	30.0571100258304	1.64756158273092	2.30910047891565	3.65378472211363	NA	0.264533333333333	0.0545666666666667	0.4745	0.419933333333333	0.0461227	0.0379667	FALSE	0	yes	no	TRUE
AT1G80380.2	AT1G80380	BCP	UNM	GLYK	protein_coding	protein_coding	35.4168796368664	35.8150398612148	35.018719412518	3.53169701111364	1.82011008294259	-0.0324300629749928	NA	24.1373895084166	28.6263584353705	19.6484205814627	2.51045591717004	3.48493574582697	-0.542700627101212	NA	0.689283333333333	0.805133333333333	0.573433333333333	-0.2317	0.0250417	0.0250417	FALSE	0	yes	no	FALSE
AT1G80380.3	AT1G80380	BCP	UNM	GLYK	protein_coding	protein_coding	35.4168796368664	35.8150398612148	35.018719412518	3.53169701111364	1.82011008294259	-0.0324300629749928	NA	5.22735671537938	0.361853073940882	10.0928603568179	0.361853073940882	4.87427275253286	4.7638873031009	NA	0.144233333333333	0.0125666666666667	0.2759	0.263333333333333	0.0376413	0.0250417	FALSE	0	yes	no	FALSE
AT2G03640.3	AT2G03640	BCP	UNM	NA	protein_coding	protein_coding	59.831314840778	51.3151753812364	68.3474543003197	5.03706847409119	1.59093171416258	0.413432018495519	NA	7.93574711520603	0.947869197563424	14.9236250328486	0.37790370670908	2.15647475292369	3.9625919405982	NA	0.1184	0.0182333333333333	0.218566666666667	0.200333333333333	2.40206e-06	2.40206e-06	FALSE	0	yes	no	FALSE
AT2G03810.1	AT2G03810	BCP	UNM	NA	protein_coding	protein_coding	90.5085039787352	92.4344300077465	88.5825779497239	4.16890592735047	2.74906379085903	-0.0614005578172138	NA	9.4269133647478	4.16310921377796	14.6907175157176	0.701373112429109	1.40026790235383	1.81669198939299	NA	0.10525	0.0451	0.1654	0.1203	0.00080264	0.00080264	FALSE	0	no	no	FALSE
AT2G05830.3	AT2G05830	BCP	UNM	NA	protein_coding	protein_coding	39.9288348192121	37.2499535674886	42.6077160709356	2.67421626141593	2.03549719200013	0.193827403192586	NA	10.5797740286289	17.2366939841471	3.92285407311071	4.67559659585539	0.270744801186153	-2.13267127662854	NA	0.288066666666667	0.483133333333333	0.093	-0.390133333333333	0.039524	0.039524	FALSE	0	yes	no	FALSE
AT2G14120.4	AT2G14120	BCP	UNM	DRP3B	protein_coding	protein_coding	45.7942105427679	38.1358335407488	53.452587544787	4.03950972243017	3.17490318780335	0.487004176477892	NA	4.83742477499046	0.61164326912599	9.06320628085492	0.421639247058874	2.83676311783836	3.86745362871141	NA	0.0904	0.0148	0.166	0.1512	0.0304797	0.0304797	FALSE	0	yes	no	FALSE
AT2G14720.1	AT2G14720	BCP	UNM	VSR4	protein_coding	protein_coding	15.6230742401316	10.2987629097386	20.9473855705246	0.85295956647843	0.692280318618385	1.02358753792458	NA	9.13678596436103	2.30593647322811	15.9676354554939	0.845244538017013	2.58713616681775	2.78638633287599	NA	0.4882	0.214433333333333	0.761966666666667	0.547533333333333	0.0263335	0.0263335	FALSE	1	yes	yes	TRUE
AT2G14720.2	AT2G14720	BCP	UNM	VSR4	protein_coding	protein_coding	15.6230742401316	10.2987629097386	20.9473855705246	0.85295956647843	0.692280318618385	1.02358753792458	NA	6.48628827577055	7.99282643651046	4.97975011503063	0.229146467582397	2.49612533338177	-0.681542053021555	NA	0.5118	0.785566666666667	0.238033333333333	-0.547533333333333	0.0304797	0.0263335	FALSE	0	yes	yes	TRUE
AT2G15910.1	AT2G15910	BCP	UNM	NA	protein_coding	protein_coding	88.0374275983914	93.4451161463371	82.6297390504458	4.9304097685864	2.40025538831885	-0.177437946992738	NA	16.494363534487	27.7980671541675	5.19065991480644	9.49017330023579	0.455949860327854	-2.41873686685033	NA	0.175866666666667	0.289033333333333	0.0627	-0.226333333333333	0.0140084	0.00878343	FALSE	0	yes	no	FALSE
AT2G15910.2	AT2G15910	BCP	UNM	NA	protein_coding	protein_coding	88.0374275983914	93.4451161463371	82.6297390504458	4.9304097685864	2.40025538831885	-0.177437946992738	NA	69.9061369012368	64.6064730229374	75.2058007795363	4.76029333635757	1.82040827847499	0.219133758683476	NA	0.805166666666667	0.6999	0.910433333333333	0.210533333333333	0.00878343	0.00878343	FALSE	0	yes	no	FALSE
AT2G18740.1	AT2G18740	BCP	UNM	NA	protein_coding	protein_coding	154.613160318537	147.880864909584	161.34545572749	9.78353263910333	2.97263281900311	0.125709417678907	NA	138.701740097465	142.660471543297	134.743008651634	10.4772413172686	4.05059739242503	-0.0823692870137407	NA	0.89965	0.963866666666667	0.835433333333333	-0.128433333333333	0.00080264	0.00080264	NA	0	yes	no	FALSE
AT2G18740.2	AT2G18740	BCP	UNM	NA	protein_coding	protein_coding	154.613160318537	147.880864909584	161.34545572749	9.78353263910333	2.97263281900311	0.125709417678907	NA	15.9114202210718	5.22039336628722	26.6024470758563	1.16071363046652	4.17333697203105	2.34710981803426	NA	0.10035	0.0361333333333333	0.164566666666667	0.128433333333333	0.00221176	0.00080264	NA	0	yes	no	FALSE
AT2G21170.1	AT2G21170	BCP	UNM	TIM	protein_coding	protein_coding	92.8975860498473	92.4322660354753	93.3629060642192	0.633902073329445	0.430612962280279	0.0144513600865354	NA	36.8691718748675	26.1119703679052	47.6263733818298	2.12550862045432	2.38334078568774	0.866799860364618	NA	0.39615	0.282266666666667	0.510033333333333	0.227766666666667	0.00547659	0.00453142	FALSE	0	yes	no	FALSE
AT2G21170.2	AT2G21170	BCP	UNM	TIM	protein_coding	protein_coding	92.8975860498473	92.4322660354753	93.3629060642192	0.633902073329445	0.430612962280279	0.0144513600865354	NA	56.0284141749798	66.3202956675702	45.7365326823894	1.6705131062225	2.19374737275617	-0.536005556951226	NA	0.60385	0.717733333333333	0.489966666666667	-0.227766666666667	0.00453142	0.00453142	FALSE	0	yes	no	FALSE
AT2G21510.5	AT2G21510	BCP	UNM	NA	protein_coding	protein_coding	137.979811282984	156.168388138012	119.791234427956	6.2368629997493	3.49813174481327	-0.38255205442138	NA	10.7135090506862	3.33605348642877	18.0909646149436	0.546798595326958	1.71564595210251	2.43553416968306	NA	0.0858833333333333	0.0211666666666667	0.1506	0.129433333333333	4.86469e-10	4.86469e-10	FALSE	0	yes	no	FALSE
AT2G22610.1	AT2G22610	BCP	UNM	NA	protein_coding	protein_coding	18.2531420040707	11.1403578129659	25.3659261951755	1.04909765412579	1.57684108268928	1.18637047343081	NA	12.8919185750942	10.1026591770372	15.6811779731511	1.37847167245179	2.12112001771388	0.633791251443529	NA	0.7591	0.899533333333333	0.618666666666667	-0.280866666666667	0.00849042	0.00849042	FALSE	0	yes	no	FALSE
AT2G22610.3	AT2G22610	BCP	UNM	NA	protein_coding	protein_coding	18.2531420040707	11.1403578129659	25.3659261951755	1.04909765412579	1.57684108268928	1.18637047343081	NA	3.97387159520501	0.656598058054724	7.29114513235529	0.326344193504782	0.756417785121161	3.45323373844819	NA	0.1734	0.0587666666666667	0.288033333333333	0.229266666666667	0.0226609	0.00849042	FALSE	0	yes	no	FALSE
AT2G26430.1	AT2G26430	BCP	UNM	CYCL1-1	protein_coding	protein_coding	41.4573799234871	38.6976672196132	44.2170926273609	3.60711836188186	1.02265144753206	0.192311042487654	NA	8.92305974352105	3.85615055733372	13.9899689297084	0.0335207552174824	1.52923937414181	1.85645389956422	NA	0.20975	0.101466666666667	0.318033333333333	0.216566666666667	0.00399893	0.00399893	FALSE	0	yes	no	FALSE
AT2G29070.2	AT2G29070	BCP	UNM	NA	protein_coding	protein_coding	91.8040443412928	90.4166749013363	93.1914137812493	10.5239065274397	7.08109722670932	0.0436034244053346	NA	46.9176968704549	37.8968001629626	55.9385935779472	4.46275888080023	2.286459593232	0.561645186503399	NA	0.512016666666667	0.419166666666667	0.604866666666667	0.1857	0.0497601	0.000795263	FALSE	0	yes	no	TRUE
AT2G29070.3	AT2G29070	BCP	UNM	NA	protein_coding	protein_coding	91.8040443412928	90.4166749013363	93.1914137812493	10.5239065274397	7.08109722670932	0.0436034244053346	NA	38.9327484523327	49.5158093828656	28.3496875217998	6.39270464429336	3.88035343060347	-0.804338916281367	NA	0.424116666666667	0.547066666666667	0.301166666666667	-0.2459	0.000795263	0.000795263	FALSE	0	yes	yes	TRUE
AT2G29200.1	AT2G29200	BCP	UNM	APUM1	protein_coding	protein_coding	67.1821263934191	56.0404615045173	78.323791282321	8.15683343431696	2.98878402592807	0.482908533309029	NA	12.0846351375913	5.50659985816623	18.6626704170164	1.62786710440458	1.59861205668899	1.75907702037244	NA	0.166066666666667	0.0939333333333333	0.2382	0.144266666666667	0.032206	0.0180129	FALSE	0	yes	no	FALSE
AT2G29200.2	AT2G29200	BCP	UNM	APUM1	protein_coding	protein_coding	67.1821263934191	56.0404615045173	78.323791282321	8.15683343431696	2.98878402592807	0.482908533309029	NA	55.0974912558278	50.5338616463511	59.6611208653046	6.71670621098029	2.6470470765647	0.239496983687293	NA	0.833933333333333	0.906066666666667	0.7618	-0.144266666666667	0.0180129	0.0180129	FALSE	0	yes	no	FALSE
AT2G29390.5	AT2G29390	BCP	UNM	SMO2-1	protein_coding	protein_coding	108.902724683468	118.599758323541	99.2056910433951	2.51725527445119	3.5240399754289	-0.257582501741527	NA	9.29343091711064	18.5868618342213	0	12.3497464276474	0	-10.8608434759858	NA	0.0766666666666667	0.153333333333333	0	-0.153333333333333	1.20552e-06	1.20552e-06	FALSE	0	yes	no	FALSE
AT2G29540.1	AT2G29540	BCP	UNM	ATRPC14	protein_coding	protein_coding	37.2832243189968	43.9219204236019	30.6445282143918	10.4237363006137	2.2724205871634	-0.51916936508626	NA	5.60329026210848	1.58515790443781	9.62142261977914	1.16914632555099	0.690875934295643	2.59404966543069	NA	0.1826	0.0456666666666667	0.319533333333333	0.273866666666667	0.0298523	0.0176175	FALSE	0	yes	no	FALSE
AT2G29540.2	AT2G29540	BCP	UNM	ATRPC14	protein_coding	protein_coding	37.2832243189968	43.9219204236019	30.6445282143918	10.4237363006137	2.2724205871634	-0.51916936508626	NA	31.1707458587995	41.7622216757848	20.5792700418143	11.1010115310256	2.95621815653028	-1.02065119344036	NA	0.8023	0.9396	0.665	-0.2746	0.0176175	0.0176175	FALSE	0	yes	no	FALSE
AT2G32090.1	AT2G32090	BCP	UNM	NA	protein_coding	protein_coding	55.9034991884437	74.205754227948	37.6012441489393	10.7833846215643	0.52866398304147	-0.980561438645702	NA	40.8401258852649	47.5874315110817	34.0928202594481	10.962174118293	0.940524754592739	-0.480992670612491	NA	0.765833333333333	0.625233333333333	0.906433333333333	0.2812	0.00153337	0.00153337	FALSE	0	yes	no	TRUE
AT2G32090.2	AT2G32090	BCP	UNM	NA	protein_coding	protein_coding	55.9034991884437	74.205754227948	37.6012441489393	10.7833846215643	0.52866398304147	-0.980561438645702	NA	15.0633733031788	26.6183227168664	3.50842388949127	2.52824836112321	0.519250754024902	-2.91996034783953	NA	0.234166666666667	0.374766666666667	0.0935666666666667	-0.2812	0.00279357	0.00153337	FALSE	0	no	no	TRUE
AT2G33340.2	AT2G33340	BCP	UNM	PRP19B	protein_coding	protein_coding	77.064691758431	65.3081650931192	88.8212184237427	4.83460156401965	2.55744591540808	0.443582516094073	NA	14.4185192641496	3.91095318074185	24.9260853475574	2.72264940054217	1.71841607214967	2.66895867776933	NA	0.169066666666667	0.0571666666666667	0.280966666666667	0.2238	0.0329562	0.0329562	FALSE	0	yes	no	TRUE
AT2G34040.1	AT2G34040	BCP	UNM	NA	protein_coding	protein_coding	43.2045673458902	34.3453292983867	52.0638053933938	3.11695188250549	3.0447527541239	0.600023926848136	NA	37.9004330980073	33.6063807184869	42.1944854775276	3.17559521597438	2.39437912098104	0.328231929896345	NA	0.89495	0.978466666666667	0.811433333333333	-0.167033333333333	1.0707e-05	1.0707e-05	FALSE	0	yes	no	FALSE
AT2G34040.2	AT2G34040	BCP	UNM	NA	protein_coding	protein_coding	43.2045673458902	34.3453292983867	52.0638053933938	3.11695188250549	3.0447527541239	0.600023926848136	NA	4.25140964296844	0.266140282913214	8.23667900302366	0.18175541606221	1.47399353826298	4.90033998614561	NA	0.08305	0.008	0.1581	0.1501	0.000558043	1.0707e-05	FALSE	0	yes	no	FALSE
AT2G34900.1	AT2G34900	BCP	UNM	GTE1	protein_coding	protein_coding	44.9524797624451	38.2915890845257	51.6133704403646	3.72377552272759	0.941322162810325	0.430620087697073	NA	34.9095977810991	19.1192785486633	50.6999170135349	7.82509321708212	0.382414458220452	1.4064854492692	NA	0.763033333333333	0.5432	0.982866666666667	0.439666666666667	0.0497601	0.0497601	FALSE	0	yes	no	FALSE
AT2G36250.1	AT2G36250	BCP	UNM	FTSZ2-1	protein_coding	protein_coding	30.1604056837668	25.0586116581133	35.2621997094203	1.77195595003374	3.16292079082917	0.492649451050345	NA	19.0413800303771	7.94012491721707	30.1426351435371	2.51006954174752	3.63260375262087	1.92323465557356	NA	0.582516666666667	0.314133333333333	0.8509	0.536766666666667	0.00654255	0.00654255	FALSE	0	yes	no	FALSE
AT2G36250.4	AT2G36250	BCP	UNM	FTSZ2-1	protein_coding	protein_coding	30.1604056837668	25.0586116581133	35.2621997094203	1.77195595003374	3.16292079082917	0.492649451050345	NA	8.74471702211353	16.1460551916949	1.34337885253216	2.31774359314341	1.07516963739413	-3.57743732378675	NA	0.343616666666667	0.646566666666667	0.0406666666666667	-0.6059	0.00928319	0.00654255	FALSE	0	yes	no	FALSE
AT2G36720.1	AT2G36720	BCP	UNM	NA	protein_coding	protein_coding	14.3769704411332	13.2175042845844	15.536436597682	1.02969787843543	0.740764757254066	0.233043052729106	NA	6.0365840615842	3.24333243721335	8.82983568595505	0.0820869708107247	0.777398172562834	1.44210130350313	NA	0.4069	0.247766666666667	0.566033333333333	0.318266666666667	0.00170034	0.000801682	FALSE	1	yes	no	TRUE
AT2G36720.2	AT2G36720	BCP	UNM	NA	protein_coding	protein_coding	14.3769704411332	13.2175042845844	15.536436597682	1.02969787843543	0.740764757254066	0.233043052729106	NA	8.34038637954897	9.97417184737104	6.7066009117269	0.977943919160267	0.0464311129377732	-0.571911456923368	NA	0.5931	0.752233333333333	0.433966666666667	-0.318266666666667	0.000801682	0.000801682	FALSE	0	yes	no	TRUE
AT2G37770.1	AT2G37770	BCP	UNM	AKR4C9	protein_coding	protein_coding	24.1094511487684	44.3540495330133	3.86485276452357	19.6521414151834	0.583411174954498	-3.51717766269305	NA	3.59241007308368	7.18482014616735	0	3.06945154988831	0	-9.49081481315787	NA	0.102416666666667	0.204833333333333	0	-0.204833333333333	0.0169372	0.00673134	TRUE	1	yes	no	TRUE
AT2G37770.2	AT2G37770	BCP	UNM	AKR4C9	protein_coding	protein_coding	24.1094511487684	44.3540495330133	3.86485276452357	19.6521414151834	0.583411174954498	-3.51717766269305	NA	20.5170410756848	37.169229386846	3.86485276452357	17.454803973779	0.583411174954498	-3.26228347040188	NA	0.897583333333333	0.795166666666667	1	0.204833333333333	0.00673134	0.00673134	FALSE	0	yes	no	TRUE
AT2G39770.1	AT2G39770	BCP	UNM	CYT1	protein_coding	protein_coding	153.886506562572	164.020212072731	143.752801052412	3.9497931186911	2.50045611487153	-0.190271140098792	NA	18.784456396003	8.29232943646784	29.2765833555382	1.39233163557166	0.874223126283905	1.81865181036583	NA	0.127333333333333	0.0507	0.203966666666667	0.153266666666667	3.11802e-05	1.3963e-16	FALSE	1	yes	no	TRUE
AT2G39770.3	AT2G39770	BCP	UNM	CYT1	protein_coding	protein_coding	153.886506562572	164.020212072731	143.752801052412	3.9497931186911	2.50045611487153	-0.190271140098792	NA	22.3141548567344	44.6283097134687	0	15.5504906604666	0	-12.1240666833757	NA	0.13495	0.2699	0	-0.2699	1.3963e-16	1.3963e-16	FALSE	1	yes	no	TRUE
AT2G39950.1	AT2G39950	BCP	UNM	NA	protein_coding	protein_coding	20.4421838191163	17.5677381645418	23.3166294736908	0.980869412408152	2.45275046071097	0.408228421565594	NA	5.76646113669036	2.29790761844992	9.2350146549308	0.451887533179863	0.283439311034222	2.00209012999785	NA	0.2661	0.1294	0.4028	0.2734	0.00547659	0.00157977	FALSE	1	no	no	TRUE
AT2G39950.9	AT2G39950	BCP	UNM	NA	protein_coding	protein_coding	20.4421838191163	17.5677381645418	23.3166294736908	0.980869412408152	2.45275046071097	0.408228421565594	NA	13.1629225912696	13.7837514826545	12.5420936998847	0.608719849616578	1.86589726353647	-0.136086852570924	NA	0.659766666666667	0.785733333333333	0.5338	-0.251933333333333	0.00157977	0.00157977	FALSE	0	no	no	TRUE
AT2G40780.1	AT2G40780	BCP	UNM	NA	protein_coding	protein_coding	33.9894633726566	31.172456631995	36.8064701133183	2.81988675369048	0.874018695636173	0.239616719074549	NA	8.92955739045931	4.48786844011807	13.3712463408005	0.432875249041217	1.27109030554493	1.57289912719135	NA	0.256	0.147333333333333	0.364666666666667	0.217333333333333	0.032556	0.0186009	FALSE	0	yes	no	TRUE
AT2G40780.2	AT2G40780	BCP	UNM	NA	protein_coding	protein_coding	33.9894633726566	31.172456631995	36.8064701133183	2.81988675369048	0.874018695636173	0.239616719074549	NA	25.0599059821973	26.6845881918769	23.4352237725178	3.02772155798889	1.9153249116024	-0.187253244318321	NA	0.744	0.852666666666667	0.635333333333333	-0.217333333333333	0.0186009	0.0186009	FALSE	0	no	no	TRUE
AT2G43040.1	AT2G43040	BCP	UNM	NPG1	protein_coding	protein_coding	32.1491996105492	38.9213317221877	25.3770674989108	2.09925865872194	1.68483012251081	-0.616837939149139	NA	4.91296165093032	3.71697857861371	6.10894472324693	0.700992265340566	0.473626497206351	0.715276339369889	NA	0.167316666666667	0.0943	0.240333333333333	0.146033333333333	0.0462449	0.0102359	FALSE	0	no	no	FALSE
AT2G43040.2	AT2G43040	BCP	UNM	NPG1	protein_coding	protein_coding	32.1491996105492	38.9213317221877	25.3770674989108	2.09925865872194	1.68483012251081	-0.616837939149139	NA	27.2362379596189	35.204353143574	19.2681227756639	1.48387942008483	1.2132997909776	-0.869199007246981	NA	0.832683333333333	0.9057	0.759666666666667	-0.146033333333333	0.0102359	0.0102359	FALSE	0	no	no	FALSE
AT2G44350.1	AT2G44350	BCP	UNM	CSY4	protein_coding	protein_coding	247.044371516654	226.253268278859	267.83547475445	1.33156749392084	3.65530578510494	0.243398526356854	NA	207.188610749022	219.779981886227	194.597239611818	1.88361857065838	1.65113924402173	-0.175560248156295	NA	0.849083333333333	0.971366666666667	0.7268	-0.244566666666667	2.02252e-23	2.02252e-23	FALSE	0	yes	no	FALSE
AT2G44350.4	AT2G44350	BCP	UNM	CSY4	protein_coding	protein_coding	247.044371516654	226.253268278859	267.83547475445	1.33156749392084	3.65530578510494	0.243398526356854	NA	31.5010322824718	0.265615554275754	62.7364490106679	0.265615554275754	4.4367626020549	7.83073269680481	NA	0.117666666666667	0.0012	0.234133333333333	0.232933333333333	2.96254e-07	2.02252e-23	FALSE	0	yes	no	FALSE
AT2G45290.1	AT2G45290	BCP	UNM	TKL-2	protein_coding	protein_coding	137.85639365467	119.467317056534	156.245470252805	6.45851877193669	3.41985422134237	0.387169950654644	NA	79.9955106770696	95.5332197142306	64.4578016399085	11.9540356922598	2.4483078165738	-0.567574706813464	NA	0.604883333333333	0.797433333333333	0.412333333333333	-0.3851	0.00878343	0.00878343	FALSE	1	yes	no	TRUE
AT2G45290.2	AT2G45290	BCP	UNM	TKL-2	protein_coding	protein_coding	137.85639365467	119.467317056534	156.245470252805	6.45851877193669	3.41985422134237	0.387169950654644	NA	57.8608829776	23.9340973423032	91.7876686128967	8.95517687417488	1.42361094106595	1.93878746486029	NA	0.395116666666667	0.202566666666667	0.587666666666667	0.3851	0.00928319	0.00878343	FALSE	0	yes	no	TRUE
AT2G46370.2	AT2G46370	BCP	UNM	JAR1	protein_coding	protein_coding	30.2769246379235	24.9587302477825	35.5951190280646	0.552200781644289	1.65131185991534	0.511962218858884	NA	3.67371759749369	1.14511573628462	6.20231945870276	0.249784288859437	0.54665307255959	2.42709461090065	NA	0.110766666666667	0.0459333333333333	0.1756	0.129666666666667	0.023622	0.023622	FALSE	1	yes	no	TRUE
AT2G46370.3	AT2G46370	BCP	UNM	JAR1	protein_coding	protein_coding	30.2769246379235	24.9587302477825	35.5951190280646	0.552200781644289	1.65131185991534	0.511962218858884	NA	19.1084768390164	18.8109243463303	19.4060293317026	0.660584595282333	1.94424941587506	0.0449107086268525	NA	0.6487	0.753266666666667	0.544133333333333	-0.209133333333333	0.0440754	0.023622	FALSE	0	yes	no	TRUE
AT2G47010.1	AT2G47010	BCP	UNM	NA	protein_coding	protein_coding	87.2960787822193	132.904405770762	41.6877517936771	22.4895711051794	1.60147318500966	-1.6724559724011	NA	73.7781646284937	121.833198406008	25.7231308509797	21.499767694963	3.62771983744879	-2.24332681842528	NA	0.766516666666667	0.915766666666667	0.617266666666667	-0.2985	0.00312289	0.00312289	FALSE	0	no	yes	FALSE
AT3G01050.3	AT3G01050	BCP	UNM	MUB1	protein_coding	protein_coding	40.3689058564934	55.1074293080917	25.6303824048952	13.5191675639568	1.62674204979412	-1.10409082321278	NA	6.07948734643553	4.22298336900924	7.93599132386181	0.752191945752394	0.534066085360787	0.908552397709161	NA	0.200783333333333	0.088	0.313566666666667	0.225566666666667	0.0355967	0.0355967	NA	0	yes	no	FALSE
AT3G01435.3	AT3G01435	BCP	UNM	NA	protein_coding	protein_coding	59.86978649749	58.6981878152624	61.0413851797175	1.26603471142799	3.70883454094324	0.0564623037891465	NA	6.32479674810661	12.6495934962132	0	8.37434643418833	0	-10.3060153647512	NA	0.1071	0.2142	0	-0.2142	2.06612e-05	2.06612e-05	NA	0	no	no	TRUE
AT3G01910.1	AT3G01910	BCP	UNM	SOX	protein_coding	protein_coding	60.3789231434104	65.9326993207574	54.8251469660633	5.45229250692456	1.78419885853996	-0.266112048975456	NA	24.9059237753695	19.4187997122742	30.3930478384648	2.40191385503252	2.4006713315393	0.646019182190165	NA	0.424916666666667	0.2948	0.555033333333333	0.260233333333333	0.0246905	0.0246905	FALSE	0	yes	no	FALSE
AT3G04020.1	AT3G04020	BCP	UNM	NA	protein_coding	protein_coding	41.0532599741784	36.7446559617721	45.3618639865846	3.09984877301668	0.748742517628981	0.303870912829504	NA	17.5410461581185	9.15790829866327	25.9241840175737	1.19147116184043	0.525056218535044	1.50019045922882	NA	0.413083333333333	0.254266666666667	0.5719	0.317633333333333	0.00409953	0.00409953	FALSE	0	yes	no	TRUE
AT3G04380.2	AT3G04380	BCP	UNM	SUVR4	protein_coding	protein_coding	49.1961528437158	41.6812882459547	56.711017441477	3.44444082544429	2.00546138144816	0.444137459763206	NA	23.6721495779095	26.4047376771943	20.9395614786247	2.91429115256729	1.17115399302005	-0.334423037270571	NA	0.499683333333333	0.6307	0.368666666666667	-0.262033333333333	0.000696861	0.000696861	FALSE	0	yes	no	FALSE
AT3G04380.6	AT3G04380	BCP	UNM	SUVR4	protein_coding	protein_coding	49.1961528437158	41.6812882459547	56.711017441477	3.44444082544429	2.00546138144816	0.444137459763206	NA	3.39632575820598	0.355444535323253	6.43720698108872	0.355444535323253	0.712211954486685	4.14094993500135	NA	0.06115	0.0084	0.1139	0.1055	0.0448538	0.000696861	FALSE	0	yes	no	FALSE
AT3G04830.1	AT3G04830	BCP	UNM	NA	protein_coding	protein_coding	69.8110935460585	73.5217011826784	66.1004859094387	6.65240359489772	3.25228008428254	-0.15348724411058	NA	40.397256673587	33.1288379721918	47.6656753749822	5.75277787148329	1.41975421132576	0.524730361226629	NA	0.583533333333333	0.444466666666667	0.7226	0.278133333333333	0.00430759	0.00430759	FALSE	0	no	no	FALSE
AT3G04830.2	AT3G04830	BCP	UNM	NA	protein_coding	protein_coding	69.8110935460585	73.5217011826784	66.1004859094387	6.65240359489772	3.25228008428254	-0.15348724411058	NA	29.4138368724715	40.3928632104866	18.4348105344565	2.26837984010361	2.05864746746268	-1.13124256567282	NA	0.416466666666667	0.555533333333333	0.2774	-0.278133333333333	0.00510522	0.00430759	FALSE	0	no	no	FALSE
AT3G05500.1	AT3G05500	BCP	UNM	NA	protein_coding	protein_coding	632.774734445327	634.604531047517	630.944937843136	32.0570374616713	4.94348787037771	-0.00834358257392534	NA	382.424331150673	289.169398858443	475.679263442903	38.9164569091766	5.28781003616161	0.71805468493209	NA	0.608083333333333	0.462266666666667	0.7539	0.291633333333333	0.024328	0.024328	FALSE	0	yes	no	FALSE
AT3G05500.2	AT3G05500	BCP	UNM	NA	protein_coding	protein_coding	632.774734445327	634.604531047517	630.944937843136	32.0570374616713	4.94348787037771	-0.00834358257392534	NA	250.350403294654	345.435132189074	155.265674400234	66.0644412474368	4.45103093216831	-1.15362474860407	NA	0.391916666666667	0.537733333333333	0.2461	-0.291633333333333	0.024347	0.024328	FALSE	0	yes	no	FALSE
AT3G06400.1	AT3G06400	BCP	UNM	CHR11	protein_coding	protein_coding	35.6691484318992	35.1076557604	36.2306411033983	2.16801452482769	1.93161673698082	0.0454119345390101	NA	12.4735677397105	6.28843000331545	18.6587054761056	1.26857759923519	2.99988323151427	1.56755773087272	NA	0.3442	0.177333333333333	0.511066666666667	0.333733333333333	0.00849042	0.00849042	FALSE	0	yes	no	FALSE
AT3G06550.1	AT3G06550	BCP	UNM	NA	protein_coding	protein_coding	12.9783829945505	17.4606602365589	8.49610575254212	2.66020439650882	1.19998707979645	-1.03836343384879	NA	8.95804652039196	10.2531922384246	7.66290080235934	2.6763930637752	1.3337447643065	-0.419635524587629	NA	0.728816666666667	0.563133333333333	0.8945	0.331366666666667	0.0462449	0.0462449	FALSE	0	yes	no	FALSE
AT3G06590.1	AT3G06590	BCP	UNM	BHLH148	protein_coding	protein_coding	10.6489515890915	10.791151312882	10.5067518653009	0.856658912228685	0.713533564659153	-0.0384959077360829	NA	3.33431583342928	5.096147753427	1.57248391343155	1.04682663432689	0.226949639439016	-1.69004445055131	NA	0.3083	0.4642	0.1524	-0.3118	0.034611	0.0186009	FALSE	0	no	no	FALSE
AT3G06590.2	AT3G06590	BCP	UNM	BHLH148	protein_coding	protein_coding	10.6489515890915	10.791151312882	10.5067518653009	0.856658912228685	0.713533564659153	-0.0384959077360829	NA	6.72309304434542	5.22915368636711	8.21703240232373	0.469252600554418	0.667078492109502	0.651038342672845	NA	0.635966666666667	0.491233333333333	0.7807	0.289466666666667	0.0186009	0.0186009	FALSE	0	no	no	FALSE
AT3G07750.1	AT3G07750	BCP	UNM	NA	protein_coding	protein_coding	38.0545074014551	31.0604142550037	45.0486005479065	3.47723873482655	1.16308649970046	0.536261029615849	NA	33.2208763153063	29.3802320570414	37.0615205735712	3.7164680695148	1.11119262018183	0.334974541671524	NA	0.882716666666667	0.9428	0.822633333333333	-0.120166666666667	0.0461227	0.0461227	FALSE	0	yes	no	TRUE
AT3G08970.1	AT3G08970	BCP	UNM	ERDJ3A	protein_coding	protein_coding	9.47528593676221	10.8164090118994	8.13416286162502	0.888479806086592	0.59861446635294	-0.41071648101959	NA	5.40931657920428	2.68447029678354	8.13416286162502	2.65936055888235	0.59861446635294	1.59576472889152	NA	0.609883333333333	0.219766666666667	1	0.780233333333333	0.00255742	0.00255742	FALSE	0	yes	yes	FALSE
AT3G08970.2	AT3G08970	BCP	UNM	ERDJ3A	protein_coding	protein_coding	9.47528593676221	10.8164090118994	8.13416286162502	0.888479806086592	0.59861446635294	-0.41071648101959	NA	4.06596935755793	8.13193871511587	0	2.02174862159896	0	-9.66922855203732	NA	0.390116666666667	0.780233333333333	0	-0.780233333333333	0.00331382	0.00255742	FALSE	0	yes	yes	FALSE
AT3G09090.1	AT3G09090	BCP	UNM	DEX1	protein_coding	protein_coding	51.8036422799122	47.157788272389	56.4494962874353	3.6968112710089	0.702282191653381	0.259414304042062	NA	31.5971995870782	43.1056015966612	20.0887975774952	0.276627478091679	5.21476583504991	-1.10110081632732	NA	0.64125	0.9247	0.3578	-0.5669	0.0249277	0.0229856	FALSE	1	yes	yes	TRUE
AT3G09090.2	AT3G09090	BCP	UNM	DEX1	protein_coding	protein_coding	51.8036422799122	47.157788272389	56.4494962874353	3.6968112710089	0.702282191653381	0.259414304042062	NA	7.21931648253918	1.07450037981224	13.3641325852661	0.769209275447554	2.55252175260967	3.62434286136463	NA	0.128566666666667	0.0206666666666667	0.236466666666667	0.2158	0.0229856	0.0229856	FALSE	1	yes	yes	TRUE
AT3G09350.1	AT3G09350	BCP	UNM	Fes1A	protein_coding	protein_coding	48.1728477614154	41.3162084606031	55.0294870622277	1.91650575594977	1.60675917610645	0.41341001756834	NA	44.5717002801471	34.7448919805425	54.3985085797517	4.16500216849442	1.85434051387834	0.646616221484476	NA	0.915833333333333	0.8434	0.988266666666667	0.144866666666667	0.00250635	0.00250635	FALSE	0	yes	no	FALSE
AT3G09350.2	AT3G09350	BCP	UNM	Fes1A	protein_coding	protein_coding	48.1728477614154	41.3162084606031	55.0294870622277	1.91650575594977	1.60675917610645	0.41341001756834	NA	3.07274108296176	6.14548216592351	0	4.54283841175291	0	-9.26572805885517	NA	0.0730166666666667	0.146033333333333	0	-0.146033333333333	0.00954793	0.00250635	FALSE	0	yes	no	FALSE
AT3G10020.1	AT3G10020	BCP	UNM	NA	protein_coding	protein_coding	43.7678374745196	32.6455568812601	54.8901180677791	4.7544047286442	1.22576539054408	0.749480740880058	NA	27.2371633154399	24.8354031436454	29.6389234872344	2.88466888413581	2.29337637235744	0.25500077202285	NA	0.652883333333333	0.7668	0.538966666666667	-0.227833333333333	0.0188191	0.0188191	FALSE	1	no	no	TRUE
AT3G10020.2	AT3G10020	BCP	UNM	NA	protein_coding	protein_coding	43.7678374745196	32.6455568812601	54.8901180677791	4.7544047286442	1.22576539054408	0.749480740880058	NA	16.5306741590797	7.81015373761469	25.2511945805448	1.96336280799362	1.47757802761157	1.69165398947845	NA	0.347116666666667	0.2332	0.461033333333333	0.227833333333333	0.0240158	0.0188191	FALSE	0	no	no	TRUE
AT3G11400.1	AT3G11400	BCP	UNM	EIF3G1	protein_coding	protein_coding	202.551661706791	193.158132306336	211.945191107246	0.222228976635978	2.87530259396746	0.133902193811819	NA	192.205531725593	172.733224566427	211.677838884759	6.31434084456617	2.76633501472893	0.293309265775791	NA	0.946533333333333	0.8943	0.998766666666667	0.104466666666667	0.0002763	0.0002763	FALSE	0	yes	no	FALSE
AT3G11400.2	AT3G11400	BCP	UNM	EIF3G1	protein_coding	protein_coding	202.551661706791	193.158132306336	211.945191107246	0.222228976635978	2.87530259396746	0.133902193811819	NA	10.3461299811979	20.4249077399091	0.267352222486747	6.41717166529872	0.267352222486747	-6.20317263347356	NA	0.0534666666666667	0.1057	0.00123333333333333	-0.104466666666667	0.000750678	0.0002763	FALSE	0	yes	no	FALSE
AT3G12640.3	AT3G12640	BCP	UNM	NA	protein_coding	protein_coding	52.3731885114589	44.0809780652439	60.665398957674	6.68255564335233	2.13653780275451	0.460628209078291	NA	6.89625441564652	0.37891728765592	13.4135915436371	0.37891728765592	4.86512062105235	5.10916354761161	NA	0.112666666666667	0.00873333333333333	0.2166	0.207866666666667	0.0275909	0.0275909	FALSE	3	yes	no	TRUE
AT3G13460.2	AT3G13460	BCP	UNM	ECT2	protein_coding	protein_coding	183.385050715951	170.800415410279	195.969686021624	1.43880162836518	4.55063494252677	0.198308173672817	NA	83.4315481077475	125.256313344919	41.6067828705756	12.6520321411637	23.8206538683207	-1.58976114793113	NA	0.471766666666667	0.7346	0.208933333333333	-0.525666666666667	0.0459355	0.0459355	FALSE	0	yes	no	FALSE
AT3G15390.1	AT3G15390	BCP	UNM	SDE5	protein_coding	protein_coding	23.3094424657594	19.756496711938	26.8623882195808	3.05175584804548	0.738726264393771	0.443067343501783	NA	16.2653003310942	10.5984696283191	21.9321310338693	0.804277517573535	0.874813283279391	1.04848709910278	NA	0.684433333333333	0.552933333333333	0.815933333333333	0.263	0.0175769	0.0175769	FALSE	0	yes	no	FALSE
AT3G15390.2	AT3G15390	BCP	UNM	SDE5	protein_coding	protein_coding	23.3094424657594	19.756496711938	26.8623882195808	3.05175584804548	0.738726264393771	0.443067343501783	NA	6.96869400216733	9.00713081862323	4.93025718571143	2.58126322441119	0.210315328728394	-0.868082302802519	NA	0.31175	0.439433333333333	0.184066666666667	-0.255366666666667	0.0304797	0.0175769	FALSE	0	yes	no	FALSE
AT3G17240.3	AT3G17240	BCP	UNM	LPD2	protein_coding	protein_coding	76.8330099094478	85.5601002045873	68.1059196143082	5.21147058149995	0.58307193444985	-0.329114764970173	NA	47.0696052826675	45.2336447885547	48.9055657767803	0.898012927737859	1.58690210600626	0.112578472422189	NA	0.6252	0.532466666666667	0.717933333333333	0.185466666666667	0.0494319	0.0494319	FALSE	0	yes	no	FALSE
AT3G18160.1	AT3G18160	BCP	UNM	PEX3-1	protein_coding	protein_coding	40.5190924547246	38.4074850870933	42.630699822356	0.652233863224282	1.69701722017008	0.150468036551201	NA	24.8938538246535	17.8984906415824	31.8892170077245	1.0039918566451	1.84673772026957	0.832877262673123	NA	0.609683333333333	0.467133333333333	0.752233333333333	0.2851	0.0212532	0.0212532	FALSE	0	yes	no	FALSE
AT3G18160.3	AT3G18160	BCP	UNM	PEX3-1	protein_coding	protein_coding	40.5190924547246	38.4074850870933	42.630699822356	0.652233863224282	1.69701722017008	0.150468036551201	NA	14.5026603951777	19.8685236318624	9.13679715849312	2.21234982322375	2.16180772875169	-1.11987204963586	NA	0.363633333333333	0.515766666666667	0.2115	-0.304266666666667	0.0255801	0.0212532	FALSE	0	yes	no	FALSE
AT3G18520.1	AT3G18520	BCP	UNM	HDA15	protein_coding	protein_coding	44.1874926809599	37.6157321516463	50.7592532102735	2.55602702174108	4.57102621357295	0.432235383656423	NA	32.4795519369858	32.3351309450876	32.623972928884	2.28618743802713	0.639971317162413	0.0128260815388696	NA	0.757433333333333	0.8593	0.655566666666667	-0.203733333333333	0.0148436	0.0148436	FALSE	0	yes	no	FALSE
AT3G18520.2	AT3G18520	BCP	UNM	HDA15	protein_coding	protein_coding	44.1874926809599	37.6157321516463	50.7592532102735	2.55602702174108	4.57102621357295	0.432235383656423	NA	9.29689322330863	2.55030081064931	16.0434856359679	0.907368663172365	5.04138072698342	2.64850135053065	NA	0.18435	0.0656333333333333	0.303066666666667	0.237433333333333	0.0237269	0.0148436	FALSE	0	yes	no	FALSE
AT3G23870.1	AT3G23870	BCP	UNM	NA	protein_coding	protein_coding	83.2439391934565	76.6848885009076	89.8029898860053	14.4304077153791	4.97164762105909	0.227793691432143	NA	39.8970392649949	23.4403528182113	56.3537257117784	6.41126959211113	2.52430246793596	1.26515734999922	NA	0.466666666666667	0.304766666666667	0.628566666666667	0.3238	0.014926	0.014926	FALSE	0	yes	no	FALSE
AT3G23870.5	AT3G23870	BCP	UNM	NA	protein_coding	protein_coding	83.2439391934565	76.6848885009076	89.8029898860053	14.4304077153791	4.97164762105909	0.227793691432143	NA	33.7784617755557	43.336223067292	24.2207004838194	11.4199254007357	3.53373671646276	-0.839070178863361	NA	0.411366666666667	0.555166666666667	0.267566666666667	-0.2876	0.026572	0.014926	FALSE	0	yes	no	FALSE
AT3G24840.1	AT3G24840	BCP	UNM	NA	protein_coding	protein_coding	10.7587226750929	11.7653288026909	9.75211654749492	1.13913936352352	1.45060543072428	-0.270501463870451	NA	3.60864093299337	5.70750691918767	1.50977494679907	0.21992696272552	0.564632245841954	-1.91152850602552	NA	0.319883333333333	0.4946	0.145166666666667	-0.349433333333333	0.0104664	0.00524213	TRUE	0	yes	no	FALSE
AT3G24840.5	AT3G24840	BCP	UNM	NA	protein_coding	protein_coding	10.7587226750929	11.7653288026909	9.75211654749492	1.13913936352352	1.45060543072428	-0.270501463870451	NA	5.72850838960421	4.96541284093585	6.49160393827257	1.00255580986705	1.40195062302827	0.385979433270142	NA	0.53425	0.4138	0.6547	0.2409	0.00524213	0.00524213	TRUE	0	yes	no	FALSE
AT3G25520.1	AT3G25520	BCP	UNM	ATL5	protein_coding	protein_coding	1318.78947986646	1231.35349578645	1406.22546394646	64.903824538088	30.2468348437498	0.191581478389426	NA	1020.31066598491	721.030274788999	1319.59105718081	78.6793777903634	27.0667217630851	0.871950088081145	NA	0.765333333333333	0.5922	0.938466666666667	0.346266666666667	6.06595e-06	6.06595e-06	FALSE	0	yes	no	FALSE
AT3G25520.2	AT3G25520	BCP	UNM	ATL5	protein_coding	protein_coding	1318.78947986646	1231.35349578645	1406.22546394646	64.903824538088	30.2468348437498	0.191581478389426	NA	297.056632681443	508.4877102512	85.6255551116863	128.035402176356	9.91387303835022	-2.56995945757074	NA	0.2335	0.4062	0.0608	-0.3454	6.3153e-06	6.06595e-06	FALSE	0	yes	no	FALSE
AT3G27740.1	AT3G27740	BCP	UNM	CARA	protein_coding	protein_coding	92.1021948193841	82.2843642892622	101.920025349506	3.5060844547464	2.17419258261861	0.30871354625735	NA	84.8124400888982	67.7048548282905	101.920025349506	8.18044453735202	2.17419258261861	0.590034823922244	NA	0.9098	0.8196	1	0.1804	8.09693e-12	8.09693e-12	FALSE	0	yes	no	FALSE
AT3G27740.2	AT3G27740	BCP	UNM	CARA	protein_coding	protein_coding	92.1021948193841	82.2843642892622	101.920025349506	3.5060844547464	2.17419258261861	0.30871354625735	NA	7.2897547304859	14.5795094609718	0	6.09749662355559	0	-10.5107156613983	NA	0.0902	0.1804	0	-0.1804	6.44858e-10	8.09693e-12	FALSE	0	yes	no	FALSE
AT3G42850.1	AT3G42850	BCP	UNM	NA	protein_coding	protein_coding	104.301484046711	113.474425998337	95.1285420950854	0.340998187285703	3.61153135729753	-0.254392500577938	NA	5.49255050324439	0	10.9851010064888	0	0.578062183305776	10.102645142233	NA	0.05775	0	0.1155	0.1155	6.96347e-20	5.81348e-32	FALSE	0	yes	no	FALSE
AT3G42850.2	AT3G42850	BCP	UNM	NA	protein_coding	protein_coding	104.301484046711	113.474425998337	95.1285420950854	0.340998187285703	3.61153135729753	-0.254392500577938	NA	98.8089335434668	113.474425998337	84.1434410885967	0.340998187285703	3.19961208337523	-0.431400152666088	NA	0.94225	1	0.8845	-0.1155	5.81348e-32	5.81348e-32	FALSE	0	yes	no	FALSE
AT3G43300.2	AT3G43300	BCP	UNM	ATMIN7	protein_coding	protein_coding	26.2468940266971	26.7126990828712	25.781088970523	0.621967548617312	0.777141224791612	-0.0511930432884937	NA	4.36812058440951	1.14547258992645	7.59076857889256	0.713564489173204	0.421533281458609	2.71766227254144	NA	0.168933333333333	0.0433	0.294566666666667	0.251266666666667	0.0372835	0.0372835	FALSE	0	yes	no	FALSE
AT3G47990.1	AT3G47990	BCP	UNM	SIS3	protein_coding	protein_coding	20.0564152437963	22.1524772493211	17.9603532382716	0.810268940301439	1.20753735756345	-0.302500382355297	NA	7.71467047395992	5.75480455495647	9.67453639296336	0.907839123300614	0.57186396381708	0.748411290639244	NA	0.39885	0.257566666666667	0.540133333333333	0.282566666666667	0.0117475	0.00849042	FALSE	0	yes	no	FALSE
AT3G47990.5	AT3G47990	BCP	UNM	SIS3	protein_coding	protein_coding	20.0564152437963	22.1524772493211	17.9603532382716	0.810268940301439	1.20753735756345	-0.302500382355297	NA	10.5686749786721	14.8115726023073	6.32577735503696	0.366979473427327	1.279930149685	-1.22610498515661	NA	0.5085	0.671666666666667	0.345333333333333	-0.326333333333333	0.00849042	0.00849042	FALSE	0	yes	no	FALSE
AT3G51800.1	AT3G51800	BCP	UNM	ATG2	protein_coding	protein_coding	320.73068127438	282.570123714245	358.891238834515	17.1126845514736	2.25525420257693	0.34492691085948	NA	102.848268888819	148.521183838236	57.1753539394022	3.25750491023814	4.77126579521164	-1.37704825115813	NA	0.344233333333333	0.529	0.159466666666667	-0.369533333333333	4.86469e-10	4.86469e-10	FALSE	0	yes	no	FALSE
AT3G51800.3	AT3G51800	BCP	UNM	ATG2	protein_coding	protein_coding	320.73068127438	282.570123714245	358.891238834515	17.1126845514736	2.25525420257693	0.34492691085948	NA	78.1489311873722	14.2412541652628	142.056608209482	14.2412541652628	4.13638566295667	3.31740670606547	NA	0.220766666666667	0.0456333333333333	0.3959	0.350266666666667	0.0425605	4.86469e-10	FALSE	0	yes	no	FALSE
AT3G53460.2	AT3G53460	BCP	UNM	CP29	protein_coding	protein_coding	119.438206512362	96.7044191362128	142.171993888511	8.92366145555959	7.10544782830664	0.555935869753275	NA	16.1808214050787	0.818777904993094	31.5428649051644	0.370521922264869	8.07001262527064	5.25064165164073	NA	0.113083333333333	0.0083	0.217866666666667	0.209566666666667	7.76374e-08	7.76374e-08	FALSE	0	yes	no	FALSE
AT3G54250.1	AT3G54250	BCP	UNM	MVD2	protein_coding	protein_coding	49.4934734944407	40.1070245861853	58.8799224026961	2.86584417619037	1.18936885100094	0.553806164938259	NA	43.0651621013878	39.6034487995445	46.526875403231	2.6178746183797	1.81338182443881	0.232384038350569	NA	0.889016666666667	0.988266666666667	0.789766666666667	-0.1985	0.000103639	0.000103639	FALSE	0	yes	no	FALSE
AT3G54250.2	AT3G54250	BCP	UNM	MVD2	protein_coding	protein_coding	49.4934734944407	40.1070245861853	58.8799224026961	2.86584417619037	1.18936885100094	0.553806164938259	NA	6.4283113930529	0.503575786640743	12.3530469994651	0.254118635160682	0.995083646807474	4.58931335792145	NA	0.110983333333333	0.0117333333333333	0.210233333333333	0.1985	0.00131246	0.000103639	FALSE	0	yes	no	FALSE
AT3G55200.2	AT3G55200	BCP	UNM	SAP130A	protein_coding	protein_coding	28.5926293755998	23.4945906534529	33.6906680977467	1.92593922915138	2.74126503958361	0.519834636998528	NA	14.9798304431172	16.9156384253367	13.0440224608976	1.01009534292312	1.73219374675218	-0.374715825718919	NA	0.5548	0.7247	0.3849	-0.3398	0.00421699	0.00421699	FALSE	1	yes	no	TRUE
AT3G55200.3	AT3G55200	BCP	UNM	SAP130A	protein_coding	protein_coding	28.5926293755998	23.4945906534529	33.6906680977467	1.92593922915138	2.74126503958361	0.519834636998528	NA	13.5125418490501	6.57895222811628	20.446131469984	1.36021585897034	1.40536947494933	1.63441236587013	NA	0.44255	0.2753	0.6098	0.3345	0.0046272	0.00421699	TRUE	0	yes	no	TRUE
AT3G56310.1	AT3G56310	BCP	UNM	AGAL3	protein_coding	protein_coding	17.4762712551298	15.0858846029191	19.8666579073406	0.895358121894246	0.462421557460949	0.396919900531678	NA	12.4472668388266	6.57329115550404	18.3212425221491	0.217432053918841	1.0582060508139	1.47742366792506	NA	0.681733333333333	0.440166666666667	0.9233	0.483133333333333	0.00357381	0.00357381	FALSE	0	yes	yes	FALSE
AT3G56310.2	AT3G56310	BCP	UNM	AGAL3	protein_coding	protein_coding	17.4762712551298	15.0858846029191	19.8666579073406	0.895358121894246	0.462421557460949	0.396919900531678	NA	5.02900441630329	8.51259344741507	1.5454153851915	1.06783582888295	1.16242978250695	-2.45399259892483	NA	0.318266666666667	0.559833333333333	0.0767	-0.483133333333333	0.0066217	0.00357381	FALSE	0	yes	yes	FALSE
AT3G59820.1	AT3G59820	BCP	UNM	NA	protein_coding	protein_coding	63.3952359057183	65.1626060451584	61.6278657662782	3.78221073969727	2.27166731594048	-0.0804487760199639	NA	57.8537314513748	64.5650625226668	51.1424003800828	3.47689112259422	2.57498501882023	-0.336175193647371	NA	0.912416666666667	0.991333333333333	0.8335	-0.157833333333333	1.17489e-08	1.17489e-08	FALSE	0	yes	no	FALSE
AT3G59820.2	AT3G59820	BCP	UNM	NA	protein_coding	protein_coding	63.3952359057183	65.1626060451584	61.6278657662782	3.78221073969727	2.27166731594048	-0.0804487760199639	NA	3.76580101377631	0	7.53160202755262	0	3.02210513780227	9.55872721084233	NA	0.05965	0	0.1193	0.1193	1.40164e-06	1.17489e-08	FALSE	0	yes	no	FALSE
AT3G60750.1	AT3G60750	BCP	UNM	TKL-1	protein_coding	protein_coding	85.8749109839041	80.608124910492	91.1416970573163	2.20017020258569	3.33183596390103	0.177165288463161	NA	47.4870962884039	59.9876822999547	34.9865102768531	7.6416008927021	0.893942303336891	-0.777695701746452	NA	0.565983333333333	0.747433333333333	0.384533333333333	-0.3629	0.0424285	0.0424285	FALSE	0	yes	no	FALSE
AT3G60750.2	AT3G60750	BCP	UNM	TKL-1	protein_coding	protein_coding	85.8749109839041	80.608124910492	91.1416970573163	2.20017020258569	3.33183596390103	0.177165288463161	NA	38.3878146955002	20.6204426105372	56.1551867804631	8.77314727879427	2.9355949046168	1.44490139928016	NA	0.434016666666667	0.252566666666667	0.615466666666667	0.3629	0.0440046	0.0424285	FALSE	0	yes	no	FALSE
AT3G61240.1	AT3G61240	BCP	UNM	RH12	protein_coding	protein_coding	103.439765080342	81.7037049549616	125.175825205723	7.79809973086025	1.00704774270112	0.615421243725546	NA	83.3232239446957	81.468380669811	85.1780672195804	7.74029998107952	2.48401994891523	0.0642340500906629	NA	0.839016666666667	0.997266666666667	0.680766666666667	-0.3165	6.49057e-07	6.49057e-07	TRUE	0	yes	no	FALSE
AT3G61240.2	AT3G61240	BCP	UNM	RH12	protein_coding	protein_coding	103.439765080342	81.7037049549616	125.175825205723	7.79809973086025	1.00704774270112	0.615421243725546	NA	20.1165411356465	0.235324285150597	39.9977579861424	0.235324285150597	3.31167870749246	7.3494459165621	NA	0.160983333333333	0.00273333333333333	0.319233333333333	0.3165	1.62496e-06	6.49057e-07	TRUE	0	yes	no	FALSE
AT3G61380.2	AT3G61380	BCP	UNM	NA	protein_coding	protein_coding	32.8468715235302	34.6886185468153	31.0051245002452	1.26012283441596	2.89729835802182	-0.161906309893775	NA	4.59216683060089	0	9.18433366120177	0	2.12203288733124	9.8446012120994	NA	0.144283333333333	0	0.288566666666667	0.288566666666667	4.4389e-14	4.4389e-14	FALSE	0	yes	no	FALSE
AT3G61560.1	AT3G61560	BCP	UNM	RTNLB6	protein_coding	protein_coding	177.344441642621	192.630121445892	162.05876183935	18.6054434472776	5.90903522446086	-0.249302163264893	NA	136.957182316248	171.584541408571	102.329823223926	18.1417088643809	3.84285716440897	-0.745636013584517	NA	0.760866666666667	0.889933333333333	0.6318	-0.258133333333333	1.11791e-05	1.11791e-05	TRUE	0	yes	no	TRUE
AT3G61590.4	AT3G61590	BCP	UNM	HWS	protein_coding	protein_coding	13.8577439770956	19.7923373255512	7.92315062864001	4.10195499919545	1.24520626660732	-1.31970487854947	NA	3.00693673228043	5.87911722396484	0.134756240596023	0.601266283239943	0.134756240596023	-5.34635394013122	NA	0.16255	0.309733333333333	0.0153666666666667	-0.294366666666667	0.00625962	0.00625962	FALSE	0	yes	yes	TRUE
AT3G61610.1	AT3G61610	BCP	UNM	NA	protein_coding	protein_coding	44.4965321917352	40.6158797294021	48.3771846540684	6.04268407049735	0.251124517128614	0.252225946231684	NA	31.2608421495542	20.4466528196273	42.0750314794811	3.75697993643266	1.46796644823559	1.04073709026943	NA	0.687733333333333	0.506	0.869466666666667	0.363466666666667	0.00240975	0.00240975	FALSE	1	yes	no	TRUE
AT3G61610.2	AT3G61610	BCP	UNM	NA	protein_coding	protein_coding	44.4965321917352	40.6158797294021	48.3771846540684	6.04268407049735	0.251124517128614	0.252225946231684	NA	13.2356900421811	20.1692269097749	6.30215317458724	4.81327099907491	1.2351902420403	-1.67666678392403	NA	0.312266666666667	0.494	0.130533333333333	-0.363466666666667	0.00409953	0.00240975	FALSE	0	yes	no	TRUE
AT3G66652.1	AT3G66652	BCP	UNM	FIPS3	protein_coding	protein_coding	24.9988562385217	18.7281207339434	31.2695917431	2.38618432099226	3.37495871686846	0.739245412080075	NA	5.43575529135886	0	10.8715105827177	0	3.41699501027293	10.0876631315924	NA	0.167583333333333	0	0.335166666666667	0.335166666666667	1.48226e-09	1.98814e-11	FALSE	0	yes	no	FALSE
AT3G66652.3	AT3G66652	BCP	UNM	FIPS3	protein_coding	protein_coding	24.9988562385217	18.7281207339434	31.2695917431	2.38618432099226	3.37495871686846	0.739245412080075	NA	18.1514102445061	16.1561777283497	20.1466427606626	1.27086935320477	1.53844594621969	0.318276753600223	NA	0.771666666666667	0.887633333333333	0.6557	-0.231933333333333	1.98814e-11	1.98814e-11	FALSE	0	yes	no	FALSE
AT4G00335.1	AT4G00335	BCP	UNM	RHB1A	protein_coding	protein_coding	49.4778743294419	46.3818247479058	52.5739239109781	2.28172016949527	2.00565427359713	0.180751209185637	NA	18.5274020643904	10.0534862732897	27.001317855491	1.42577729972407	3.90587177519277	1.42443384755599	NA	0.363933333333333	0.2185	0.509366666666667	0.290866666666667	0.024347	0.024347	FALSE	0	yes	no	FALSE
AT4G00335.2	AT4G00335	BCP	UNM	RHB1A	protein_coding	protein_coding	49.4778743294419	46.3818247479058	52.5739239109781	2.28172016949527	2.00565427359713	0.180751209185637	NA	27.7816776165964	34.2572424460662	21.3061127871266	4.1109084180138	1.7227164212239	-0.684885728183823	NA	0.571233333333333	0.7343	0.408166666666667	-0.326133333333333	0.0309464	0.024347	FALSE	0	yes	no	FALSE
AT4G01510.1	AT4G01510	BCP	UNM	ARV2	protein_coding	protein_coding	30.8380933400631	32.3062427861348	29.3699438939914	2.70832390546292	2.34462054232045	-0.137427833598291	NA	12.5725806294472	7.05219867812233	18.092962580772	1.74098975220256	2.37142000378736	1.35803650257284	NA	0.416	0.2181	0.6139	0.3958	0.0315006	0.00736738	FALSE	0	yes	no	FALSE
AT4G01510.8	AT4G01510	BCP	UNM	ARV2	protein_coding	protein_coding	30.8380933400631	32.3062427861348	29.3699438939914	2.70832390546292	2.34462054232045	-0.137427833598291	NA	8.37178819715553	14.2006171241393	2.5429592701718	5.88478351638075	0.444160265824757	-2.47672678149305	NA	0.256433333333333	0.424633333333333	0.0882333333333333	-0.3364	0.00736738	0.00736738	FALSE	0	yes	no	FALSE
AT4G03090.5	AT4G03090	BCP	UNM	NDX	protein_coding	protein_coding	27.7405608080773	21.4791974887216	34.001924127433	1.34974684613678	0.759494765440308	0.662429018191011	NA	13.9809162563889	14.3039436545062	13.6578888582717	1.11989929428478	0.775997596400269	-0.0666307842284207	NA	0.534366666666667	0.666266666666667	0.402466666666667	-0.2638	8.44864e-05	8.44864e-05	FALSE	0	no	no	TRUE
AT4G04920.1	AT4G04920	BCP	UNM	MED16	protein_coding	protein_coding	13.218973690037	13.349108201033	13.0888391790409	1.54876289072295	0.813754669248675	-0.028384737064201	NA	7.34117392700152	9.25834567935684	5.4240021746462	1.0672171881142	0.812348640008766	-0.770296710155725	NA	0.552716666666667	0.6937	0.411733333333333	-0.281966666666667	0.0331334	0.0331334	FALSE	0	no	no	FALSE
AT4G04920.3	AT4G04920	BCP	UNM	MED16	protein_coding	protein_coding	13.218973690037	13.349108201033	13.0888391790409	1.54876289072295	0.813754669248675	-0.028384737064201	NA	5.84438073522461	4.09076252167617	7.59799894877305	0.512089543021262	0.595623803999583	0.891624848355213	NA	0.44455	0.3063	0.5828	0.2765	0.0410379	0.0331334	FALSE	0	no	no	FALSE
AT4G10970.5	AT4G10970	BCP	UNM	NA	protein_coding	protein_coding	43.8534777778794	38.7941089048342	48.9128466509246	1.15219137644012	2.42467804439349	0.334298926568822	NA	3.45736570303031	0	6.91473140606061	0	3.46403764439332	9.43561430329621	NA	0.0676166666666667	0	0.135233333333333	0.135233333333333	0.000203823	1.64201e-06	FALSE	0	no	no	FALSE
AT4G10970.7	AT4G10970	BCP	UNM	NA	protein_coding	protein_coding	43.8534777778794	38.7941089048342	48.9128466509246	1.15219137644012	2.42467804439349	0.334298926568822	NA	16.2112325578846	22.1800078229656	10.2424572928036	0.654485881586283	0.532525577296397	-1.11394044210019	NA	0.392116666666667	0.573533333333333	0.2107	-0.362833333333333	1.64201e-06	1.64201e-06	FALSE	0	no	no	FALSE
AT4G11380.1	AT4G11380	BCP	UNM	NA	protein_coding	protein_coding	142.311987384631	187.083192632776	97.5407821364857	33.4426677377248	2.48308661436276	-0.939531722075643	NA	55.3931680676374	88.5515189857429	22.234817149532	20.0991156773326	0.33878086485441	-1.9932107273536	NA	0.34775	0.467433333333333	0.228066666666667	-0.239366666666667	9.52381e-05	7.33009e-05	FALSE	0	yes	no	FALSE
AT4G11380.2	AT4G11380	BCP	UNM	NA	protein_coding	protein_coding	142.311987384631	187.083192632776	97.5407821364857	33.4426677377248	2.48308661436276	-0.939531722075643	NA	86.9188193169935	98.5316736470333	75.3059649869537	14.4425543376954	2.15434351456172	-0.387778264416358	NA	0.65225	0.532566666666667	0.771933333333333	0.239366666666667	7.33009e-05	7.33009e-05	FALSE	0	yes	no	FALSE
AT4G12720.4	AT4G12720	BCP	UNM	AtNUDT7	protein_coding	protein_coding	28.5120342214758	21.858028600803	35.1660398421486	3.18673585030126	2.70055673715449	0.685769904206576	NA	9.30063778981213	3.73472514779572	14.8665504318285	0.639326373572231	0.994735965037986	1.99010829575593	NA	0.299983333333333	0.173033333333333	0.426933333333333	0.2539	0.00547659	0.00547659	FALSE	1	yes	no	TRUE
AT4G14240.1	AT4G14240	BCP	UNM	CBSDUF1	protein_coding	protein_coding	57.84812156321	64.556875785584	51.139367340836	4.75206329145684	0.226851782700219	-0.336077825115773	NA	21.6068815768598	17.6285575731383	25.5852055805813	3.23829232984947	1.38154997745933	0.537141007529911	NA	0.385116666666667	0.269866666666667	0.500366666666667	0.2305	0.0361603	0.0304797	FALSE	0	yes	no	FALSE
AT4G14240.3	AT4G14240	BCP	UNM	CBSDUF1	protein_coding	protein_coding	57.84812156321	64.556875785584	51.139367340836	4.75206329145684	0.226851782700219	-0.336077825115773	NA	35.8355835226113	46.9283182124457	24.7428488327768	2.91266188410474	1.56185847204652	-0.923171575287093	NA	0.606883333333333	0.730133333333333	0.483633333333333	-0.2465	0.0304797	0.0304797	FALSE	0	yes	no	FALSE
AT4G14270.1	AT4G14270	BCP	UNM	CID2	protein_coding	protein_coding	50.6881718660058	42.8439504579978	58.5323932740138	4.01848186809705	3.24855897588864	0.450053521643028	NA	24.4158041217649	12.9901581314714	35.8414501120584	1.90810236843496	3.43535960238407	1.46350230190794	NA	0.46155	0.3135	0.6096	0.2961	0.0415374	0.0404191	FALSE	0	no	no	TRUE
AT4G14270.2	AT4G14270	BCP	UNM	CID2	protein_coding	protein_coding	50.6881718660058	42.8439504579978	58.5323932740138	4.01848186809705	3.24855897588864	0.450053521643028	NA	26.2723677442409	29.8537923265264	22.6909431619555	5.44263698495505	0.516082982674692	-0.395645142469913	NA	0.53845	0.6865	0.3904	-0.2961	0.0404191	0.0404191	FALSE	1	no	no	TRUE
AT4G20980.1	AT4G20980	BCP	UNM	TIF3D1	protein_coding	protein_coding	98.3023398028657	89.399619903888	107.205059701843	6.55933807555948	4.61529605571096	0.262005595027085	NA	71.5786389769766	76.0854956175129	67.0717823364403	6.36660353240108	6.88592480488445	-0.181890036388289	NA	0.737333333333333	0.85	0.624666666666667	-0.225333333333333	0.0140962	0.0140962	FALSE	0	yes	no	FALSE
AT4G23460.1	AT4G23460	BCP	UNM	BETAC-AD	protein_coding	protein_coding	59.2672655348113	59.0633985252336	59.4711325443891	2.6082816499755	0.336950455830521	0.00992350374798819	NA	30.0259245220546	22.0811152883419	37.9707337557674	2.98744540996867	1.08550767741723	0.781801521217244	NA	0.506866666666667	0.375266666666667	0.638466666666667	0.2632	0.026572	0.026572	FALSE	0	yes	no	FALSE
AT4G23460.2	AT4G23460	BCP	UNM	BETAC-AD	protein_coding	protein_coding	59.2672655348113	59.0633985252336	59.4711325443891	2.6082816499755	0.336950455830521	0.00992350374798819	NA	29.2413410127567	36.9822832368916	21.5003987886217	4.03816642305521	1.05393647768164	-0.782190077577157	NA	0.493133333333333	0.624733333333333	0.361533333333333	-0.2632	0.026748	0.026572	FALSE	0	yes	no	FALSE
AT4G24610.2	AT4G24610	BCP	UNM	NA	protein_coding	protein_coding	13.8537391741248	7.57751450951321	20.1299638387365	1.48719791178977	1.61241107854695	1.40836181765899	NA	3.67657739204863	0.177722267661626	7.17543251643563	0.177722267661626	1.17946797933377	5.25840330190784	NA	0.189133333333333	0.0219333333333333	0.356333333333333	0.3344	0.0187256	0.0117475	FALSE	0	no	no	FALSE
AT4G24610.4	AT4G24610	BCP	UNM	NA	protein_coding	protein_coding	13.8537391741248	7.57751450951321	20.1299638387365	1.48719791178977	1.61241107854695	1.40836181765899	NA	7.25551121907667	5.56721663225075	8.9438058059026	1.65646947799135	1.79031681083917	0.682955719027499	NA	0.571716666666667	0.700433333333333	0.443	-0.257433333333333	0.0117475	0.0117475	FALSE	0	no	no	FALSE
AT4G24740.1	AT4G24740	BCP	UNM	AFC2	protein_coding	protein_coding	35.3712666896699	37.2501890130645	33.4923443662752	2.41213603379023	0.172359858540881	-0.153372939386108	NA	4.24566008903772	0	8.49132017807544	0	1.02311734613555	9.73154308590391	NA	0.126933333333333	0	0.253866666666667	0.253866666666667	1.1535e-13	1.1535e-13	FALSE	0	yes	no	FALSE
AT4G25640.1	AT4G25640	BCP	UNM	ATDTX35	protein_coding	protein_coding	123.657100235397	126.101001307102	121.213199163692	10.3573386291117	0.457062374184704	-0.0570283129399399	NA	81.7983028692434	108.542739847625	55.0538658908617	14.1225884193022	6.04895715950119	-0.979218333252964	NA	0.658733333333333	0.863166666666667	0.4543	-0.408866666666667	0.0237269	0.0237269	FALSE	0	yes	no	FALSE
AT4G26650.1	AT4G26650	BCP	UNM	NA	protein_coding	protein_coding	36.3822660820099	48.1437227006066	24.6208094634132	4.04120373780106	1.51120027512218	-0.967183294085211	NA	17.594667141718	19.7308174229014	15.4585168605346	2.603189782203	1.21669318390616	-0.351846853659494	NA	0.51655	0.406633333333333	0.626466666666667	0.219833333333333	0.0166975	0.0157312	FALSE	0	yes	no	FALSE
AT4G26650.2	AT4G26650	BCP	UNM	NA	protein_coding	protein_coding	36.3822660820099	48.1437227006066	24.6208094634132	4.04120373780106	1.51120027512218	-0.967183294085211	NA	18.787598940292	28.4129052777053	9.16229260287862	1.70116239219591	0.302886766368736	-1.63169974493865	NA	0.48345	0.593366666666667	0.373533333333333	-0.219833333333333	0.0157312	0.0157312	FALSE	0	yes	no	FALSE
AT4G29380.1	AT4G29380	BCP	UNM	NA	protein_coding	protein_coding	13.9647376663987	17.437814040208	10.4916612925894	7.22645489442691	0.762116571336923	-0.732428728194693	NA	4.41628245100612	2.60656006369368	6.22600483831855	0.0825947966130678	0.394528578037399	1.25295067067275	NA	0.39795	0.2009	0.595	0.3941	0.0322048	0.0191698	FALSE	0	yes	no	TRUE
AT4G29380.2	AT4G29380	BCP	UNM	NA	protein_coding	protein_coding	13.9647376663987	17.437814040208	10.4916612925894	7.22645489442691	0.762116571336923	-0.732428728194693	NA	9.54845521539258	14.8312539765143	4.26565645427087	7.24236308957696	0.443263550503768	-1.7953951508169	NA	0.60205	0.7991	0.405	-0.3941	0.0191698	0.0191698	FALSE	0	yes	no	TRUE
AT4G29410.1	AT4G29410	BCP	UNM	RPL28C	protein_coding	protein_coding	466.183254901464	450.913767727297	481.45274207563	20.3132863148601	3.15188929487366	0.0945406046929811	NA	349.220814561149	236.812499051723	461.629130070575	81.9021528175599	4.86888281995062	0.962959367727579	NA	0.750033333333333	0.541133333333333	0.958933333333333	0.4178	0.0229856	0.0229856	FALSE	0	yes	no	FALSE
AT4G29410.2	AT4G29410	BCP	UNM	RPL28C	protein_coding	protein_coding	466.183254901464	450.913767727297	481.45274207563	20.3132863148601	3.15188929487366	0.0945406046929811	NA	116.962440340315	214.101268675574	19.8236120050555	100.293497606133	6.40151322053035	-3.43234138324932	NA	0.249966666666667	0.458866666666667	0.0410666666666667	-0.4178	0.0235871	0.0229856	FALSE	0	yes	no	FALSE
AT4G31990.4	AT4G31990	BCP	UNM	ASP5	protein_coding	protein_coding	103.562408795994	106.738582386959	100.38623520503	1.50997038080029	2.89305165695484	-0.0885117409362379	NA	21.6122145485034	30.0711534460283	13.1532756509785	2.6276593289563	1.08420498812473	-1.19234134235498	NA	0.206916666666667	0.282	0.131833333333333	-0.150166666666667	0.0325579	0.0325579	FALSE	0	yes	no	FALSE
AT4G33000.2	AT4G33000	BCP	UNM	CBL10	protein_coding	protein_coding	63.653258577091	73.7499033717685	53.5566137824135	5.43235305721226	2.82888589034289	-0.461502666921331	NA	8.72357543461839	0.00335325033323823	17.4437976189035	0.00335325033323823	7.7201232341551	10.3521343055599	NA	0.164716666666667	3.33333333333333e-05	0.3294	0.329366666666667	6.15695e-09	6.15695e-09	FALSE	0	yes	no	FALSE
AT4G34660.1	AT4G34660	BCP	UNM	SH3P2	protein_coding	protein_coding	49.4104143832621	50.9647718240562	47.856056942468	1.56348236696719	0.711588773359722	-0.0907804461862823	NA	31.373383704226	21.84406850564	40.9026989028121	0.114124988806182	0.195056808262319	0.904646824262033	NA	0.642333333333333	0.429466666666667	0.8552	0.425733333333333	3.52204e-12	3.52204e-12	FALSE	0	yes	no	FALSE
AT4G34660.2	AT4G34660	BCP	UNM	SH3P2	protein_coding	protein_coding	49.4104143832621	50.9647718240562	47.856056942468	1.56348236696719	0.711588773359722	-0.0907804461862823	NA	18.0370306790361	29.1207033184163	6.95335803965586	1.62853624939699	0.905203490234582	-2.06468542322695	NA	0.357666666666667	0.570533333333333	0.1448	-0.425733333333333	2.20396e-11	3.52204e-12	FALSE	0	yes	no	FALSE
AT4G35040.1	AT4G35040	BCP	UNM	BZIP19	protein_coding	protein_coding	17.1981296274864	14.5204816418213	19.8757776131514	0.34425091255788	2.08435059892878	0.452654453601033	NA	11.8597491505857	12.497584615994	11.2219136851773	1.11925344739248	1.17673480407993	-0.155199458448545	NA	0.711983333333333	0.8585	0.565466666666667	-0.293033333333333	0.0304797	0.0304797	TRUE	1	yes	no	TRUE
AT4G36760.1	AT4G36760	BCP	UNM	ATAPP1	protein_coding	protein_coding	59.229747478568	61.1799069622245	57.2795879949116	1.83857267645436	2.59754947396384	-0.095020743102033	NA	53.8640355902616	61.1799069622245	46.5481642182987	1.83857267645436	2.52806055732576	-0.394259531481139	NA	0.906383333333333	1	0.812766666666667	-0.187233333333333	1.36047e-21	1.36047e-21	FALSE	0	yes	no	FALSE
AT4G36760.3	AT4G36760	BCP	UNM	ATAPP1	protein_coding	protein_coding	59.229747478568	61.1799069622245	57.2795879949116	1.83857267645436	2.59754947396384	-0.095020743102033	NA	5.05220957979517	0	10.1044191595903	0	1.34680649993156	9.98219775733739	NA	0.08855	0	0.1771	0.1771	4.13284e-15	1.36047e-21	FALSE	0	yes	no	FALSE
AT4G37090.1	AT4G37090	BCP	UNM	NA	protein_coding	protein_coding	84.2563411810015	83.8807247309248	84.6319576310781	1.71775418748115	4.44723658808684	0.0128616852540212	NA	59.5421162965503	45.0686542878702	74.0155783052303	7.25200720440367	7.28673497430045	0.715579408071904	NA	0.703716666666667	0.537033333333333	0.8704	0.333366666666667	0.0233435	0.0233435	FALSE	0	no	no	FALSE
AT4G37090.2	AT4G37090	BCP	UNM	NA	protein_coding	protein_coding	84.2563411810015	83.8807247309248	84.6319576310781	1.71775418748115	4.44723658808684	0.0128616852540212	NA	24.7142248844512	38.8120704430547	10.6163793258478	7.14120890931235	2.884171864065	-1.86922694315272	NA	0.296283333333333	0.462966666666667	0.1296	-0.333366666666667	0.0263008	0.0233435	FALSE	0	no	no	FALSE
AT4G38150.2	AT4G38150	BCP	UNM	NA	protein_coding	protein_coding	16.2274884760222	15.8400662136471	16.6149107383974	0.851766705333727	0.383100524467133	0.0688577273563512	NA	3.86566265548246	1.45171479550046	6.27961051546447	0.459354741307395	0.401560049053907	2.10530883557256	NA	0.2332	0.0889333333333333	0.377466666666667	0.288533333333333	0.0114521	0.00294593	FALSE	0	yes	no	TRUE
AT4G38150.3	AT4G38150	BCP	UNM	NA	protein_coding	protein_coding	16.2274884760222	15.8400662136471	16.6149107383974	0.851766705333727	0.383100524467133	0.0688577273563512	NA	11.3186214922918	13.6299997631854	9.00724322139825	0.673307579824153	0.279984233716737	-0.597085278361285	NA	0.7047	0.866	0.5434	-0.3226	0.00294593	0.00294593	FALSE	1	yes	no	TRUE
AT4G39860.2	AT4G39860	BCP	UNM	NA	protein_coding	protein_coding	34.7918897619533	51.2981274842965	18.28565203961	11.5234063070129	1.0726625895539	-1.48768654174483	NA	23.5414006127657	38.6990424418077	8.38375878372357	9.39320680068617	0.197544837194827	-2.20528171027988	NA	0.604283333333333	0.747	0.461566666666667	-0.285433333333333	0.0116659	0.0116659	FALSE	0	yes	no	FALSE
AT5G02500.1	AT5G02500	BCP	UNM	MED37E	protein_coding	protein_coding	1119.48965046422	1078.99348402912	1159.98581689933	30.306937271722	14.5228846423342	0.10442007961223	NA	937.671374277494	831.775726789188	1043.5670217658	61.2789925600581	12.0239544000626	0.327253249248849	NA	0.8345	0.7693	0.8997	0.1304	0.0359817	0.0359817	FALSE	1	yes	no	TRUE
AT5G02500.2	AT5G02500	BCP	UNM	MED37E	protein_coding	protein_coding	1119.48965046422	1078.99348402912	1159.98581689933	30.306937271722	14.5228846423342	0.10442007961223	NA	181.818276186731	247.217757239936	116.418795133526	36.858580849035	5.46317522405777	-1.08639282015822	NA	0.1655	0.2307	0.1003	-0.1304	0.0375426	0.0359817	FALSE	0	yes	no	TRUE
AT5G03540.1	AT5G03540	BCP	UNM	ATEXO70A1	protein_coding	protein_coding	15.5992710488706	11.152737950044	20.0458041476973	1.34160442032079	1.74255212121327	0.845328884081944	NA	6.12249731705316	0.449335544653923	11.7956590894524	0.449335544653923	0.26475805855917	4.68378634914122	NA	0.317333333333333	0.0379	0.596766666666667	0.558866666666667	0.0157312	0.0148436	FALSE	0	yes	no	FALSE
AT5G03540.3	AT5G03540	BCP	UNM	ATEXO70A1	protein_coding	protein_coding	15.5992710488706	11.152737950044	20.0458041476973	1.34160442032079	1.74255212121327	0.845328884081944	NA	6.80203804277492	6.44413277360335	7.15994331194648	0.421265448342116	0.71127363047724	0.151738455455824	NA	0.471883333333333	0.587333333333333	0.356433333333333	-0.2309	0.0148436	0.0148436	FALSE	0	yes	no	FALSE
AT5G04110.1	AT5G04110	BCP	UNM	GYRB3	protein_coding	protein_coding	72.8897086734244	77.6495106577278	68.1299066891209	4.68369899630708	4.12814261391873	-0.188662644866363	NA	8.51840915067918	17.0368183013584	0	10.340282529143	0	-10.7352867776244	NA	0.104	0.208	0	-0.208	1.03688e-06	1.03688e-06	FALSE	0	yes	no	FALSE
AT5G04860.1	AT5G04860	BCP	UNM	NA	protein_coding	protein_coding	27.5976055763004	20.1801262519579	35.0150849006429	3.07599462286884	0.667637438520624	0.794738615655315	NA	9.98452616334689	4.02797869918986	15.9410736275039	0.997775107079119	1.31259666634692	1.98194832609343	NA	0.324333333333333	0.193866666666667	0.4548	0.260933333333333	0.0154269	0.00973882	FALSE	0	yes	no	TRUE
AT5G04860.2	AT5G04860	BCP	UNM	NA	protein_coding	protein_coding	27.5976055763004	20.1801262519579	35.0150849006429	3.07599462286884	0.667637438520624	0.794738615655315	NA	17.6130794129536	16.1521475527681	19.074011273139	2.22791639827971	1.08901943215234	0.239745534059163	NA	0.675666666666667	0.806133333333333	0.5452	-0.260933333333333	0.00973882	0.00973882	FALSE	0	no	no	TRUE
AT5G06780.1	AT5G06780	BCP	UNM	NA	protein_coding	protein_coding	19.9583350616412	22.8625159888234	17.0541541344589	2.36418204252551	0.623401760030515	-0.42264616949092	NA	9.31514265439722	8.39059368383781	10.2396916249566	1.17407980191201	0.671548122634066	0.287017310813982	NA	0.481983333333333	0.364433333333333	0.599533333333333	0.2351	0.0202216	0.0175769	FALSE	0	yes	no	FALSE
AT5G06780.2	AT5G06780	BCP	UNM	NA	protein_coding	protein_coding	19.9583350616412	22.8625159888234	17.0541541344589	2.36418204252551	0.623401760030515	-0.42264616949092	NA	10.643192407244	14.4719223049856	6.81446250950232	1.19170407897977	0.324495518676892	-1.08546578610376	NA	0.518016666666667	0.635566666666667	0.400466666666667	-0.2351	0.0175769	0.0175769	FALSE	0	yes	no	FALSE
AT5G06930.1	AT5G06930	BCP	UNM	NA	protein_coding	protein_coding	66.8819041388159	72.3042944591834	61.4595138184485	2.07839270637896	0.966881381823906	-0.234409780351563	NA	33.3925523024852	28.0424850929145	38.7426195120559	4.28081326887101	0.997302879069641	0.466165252821838	NA	0.507866666666667	0.385166666666667	0.630566666666667	0.2454	0.0355967	0.0355967	FALSE	0	no	no	FALSE
AT5G07350.1	AT5G07350	BCP	UNM	Tudor1	protein_coding	protein_coding	112.999585941628	103.977706036468	122.021465846789	3.88203885436296	1.79308571341942	0.230840219475575	NA	99.6511042141149	103.977706036468	95.3245023917621	3.88203885436296	1.67705417572135	-0.125342637863257	NA	0.890933333333333	1	0.781866666666667	-0.218133333333333	3.35996e-32	3.35996e-32	FALSE	2	yes	no	TRUE
AT5G07350.2	AT5G07350	BCP	UNM	Tudor1	protein_coding	protein_coding	112.999585941628	103.977706036468	122.021465846789	3.88203885436296	1.79308571341942	0.230840219475575	NA	13.3484817275135	0	26.696963455027	0	3.23310976791657	11.3830002375198	NA	0.109066666666667	0	0.218133333333333	0.218133333333333	9.57333e-27	3.35996e-32	FALSE	0	yes	no	TRUE
AT5G12840.2	AT5G12840	BCP	UNM	NFYA1	protein_coding	protein_coding	40.8393496717965	36.1187430735644	45.5599562700287	2.13663739967747	2.03632952118238	0.334935922133793	NA	9.95244486147612	3.57346652412227	16.33142319883	0.993303822952299	0.808838312088073	2.18910585302747	NA	0.2304	0.102466666666667	0.358333333333333	0.255866666666667	0.0203004	0.0203004	TRUE	1	yes	no	TRUE
AT5G13740.1	AT5G13740	BCP	UNM	ZIF1	protein_coding	protein_coding	27.2683426198519	22.1125996000248	32.4240856396789	0.876998025073195	1.22142810826353	0.551989842993756	NA	19.3176207201856	20.5734719361605	18.0617695042106	1.46554597517179	1.2198919151397	-0.187748575523048	NA	0.7437	0.931433333333333	0.555966666666667	-0.375466666666667	0.0461227	0.0461227	FALSE	0	yes	no	FALSE
AT5G17410.1	AT5G17410	BCP	UNM	NA	protein_coding	protein_coding	19.904752503673	19.4291319080654	20.3803730992805	0.365898926335672	1.71466992992313	0.0689243797112979	NA	8.11429790932284	5.18838811009741	11.0402077085483	0.851358497746485	0.861695556055528	1.08793723379933	NA	0.405133333333333	0.2672	0.543066666666667	0.275866666666667	0.036685	0.0283547	FALSE	0	yes	no	FALSE
AT5G17410.2	AT5G17410	BCP	UNM	NA	protein_coding	protein_coding	19.904752503673	19.4291319080654	20.3803730992805	0.365898926335672	1.71466992992313	0.0689243797112979	NA	11.7904545943501	14.240743797968	9.34016539073225	0.924182184227768	1.02391906876186	-0.60797343122446	NA	0.594866666666667	0.7328	0.456933333333333	-0.275866666666667	0.0283547	0.0283547	FALSE	0	yes	no	FALSE
AT5G19150.1	AT5G19150	BCP	UNM	NA	protein_coding	protein_coding	24.0570302763095	24.9100199085383	23.2040406440807	2.09811723065733	1.26633568099693	-0.102307560381719	NA	20.793948634844	24.9100199085383	16.6778773611497	2.09811723065733	2.83715735585042	-0.578504760253066	NA	0.855066666666667	1	0.710133333333333	-0.289866666666667	1.48226e-09	1.48226e-09	FALSE	0	yes	no	TRUE
AT5G19150.2	AT5G19150	BCP	UNM	NA	protein_coding	protein_coding	24.0570302763095	24.9100199085383	23.2040406440807	2.09811723065733	1.26633568099693	-0.102307560381719	NA	3.26308164146549	0	6.52616328293098	0	1.70245176637242	9.35230021434344	NA	0.144933333333333	0	0.289866666666667	0.289866666666667	2.77947e-07	1.48226e-09	TRUE	0	yes	no	TRUE
AT5G19350.1	AT5G19350	BCP	UNM	RBP47B'	protein_coding	protein_coding	73.2934669055844	70.9851270388628	75.6018067723059	2.34776188091728	0.39220872584506	0.0908915242892945	NA	60.5755683683188	53.5596904555083	67.5914462811294	0.577405343622466	0.855917734093546	0.335637152509426	NA	0.8253	0.7566	0.894	0.1374	0.0241422	0.0241422	FALSE	0	yes	no	FALSE
AT5G19350.2	AT5G19350	BCP	UNM	RBP47B'	protein_coding	protein_coding	73.2934669055844	70.9851270388628	75.6018067723059	2.34776188091728	0.39220872584506	0.0908915242892945	NA	12.7178985372655	17.4254365833545	8.0103604911766	2.75207756784539	0.53111478907545	-1.12028350158238	NA	0.1747	0.2434	0.106	-0.1374	0.0430434	0.0241422	FALSE	0	yes	no	FALSE
AT5G20660.1	AT5G20660	BCP	UNM	NA	protein_coding	protein_coding	58.052075783842	59.5630024689112	56.5411490987727	5.49070045155009	3.02279107577034	-0.0751023329405284	NA	30.9937223966293	22.9123336375264	39.0751111557321	2.08823231843864	2.0795775803869	0.7698652137288	NA	0.54415	0.3971	0.6912	0.2941	0.00846492	0.00846492	FALSE	0	yes	no	TRUE
AT5G20660.2	AT5G20660	BCP	UNM	NA	protein_coding	protein_coding	58.052075783842	59.5630024689112	56.5411490987727	5.49070045155009	3.02279107577034	-0.0751023329405284	NA	23.8374876412531	34.9132882784591	12.7616870040472	7.81963695151989	2.22590188677961	-1.45124030316273	NA	0.397683333333333	0.5726	0.222766666666667	-0.349833333333333	0.00928319	0.00846492	FALSE	0	no	no	TRUE
AT5G20680.1	AT5G20680	BCP	UNM	TBL16	protein_coding	protein_coding	27.934430788973	26.6620510411972	29.2068105367488	0.999171501571721	1.03931791134254	0.131469924167605	NA	11.4552921308407	7.18481958273585	15.7257646789456	0.569457962324166	0.853503426893581	1.12901687253863	NA	0.4034	0.268666666666667	0.538133333333333	0.269466666666667	0.000410546	0.000410546	FALSE	0	yes	no	FALSE
AT5G20680.6	AT5G20680	BCP	UNM	TBL16	protein_coding	protein_coding	27.934430788973	26.6620510411972	29.2068105367488	0.999171501571721	1.03931791134254	0.131469924167605	NA	9.0205500419342	13.1510125438702	4.89008753999825	0.513827314615237	1.3744781994347	-1.42539105893791	NA	0.330533333333333	0.496	0.165066666666667	-0.330933333333333	0.00249095	0.000410546	FALSE	0	yes	no	FALSE
AT5G20710.1	AT5G20710	BCP	UNM	BGAL7	protein_coding	protein_coding	1032.95037018058	1266.02901869773	799.871721663419	155.612447929556	33.2709240808897	-0.662463278719481	NA	562.299988185573	587.100796382876	537.49917998827	50.4631025986173	48.6979603876847	-0.127343392305448	NA	0.56895	0.468566666666667	0.669333333333333	0.200766666666667	0.0461227	0.0461227	FALSE	0	yes	yes	TRUE
AT5G20710.2	AT5G20710	BCP	UNM	BGAL7	protein_coding	protein_coding	1032.95037018058	1266.02901869773	799.871721663419	155.612447929556	33.2709240808897	-0.662463278719481	NA	470.650381995002	678.928222314856	262.372541675148	114.464037624914	17.5680779240318	-1.37160857771813	NA	0.43105	0.531433333333333	0.330666666666667	-0.200766666666667	0.0461227	0.0461227	FALSE	0	yes	no	TRUE
AT5G22780.1	AT5G22780	BCP	UNM	ALPHAC-AD	protein_coding	protein_coding	18.4612091881771	17.4073356733896	19.5150827029646	1.6446543723443	0.366177911141583	0.164804707224471	NA	12.7554546965069	17.4073356733896	8.10357371962411	1.6446543723443	0.390708530702101	-1.102114540364	NA	0.707966666666667	1	0.415933333333333	-0.584066666666667	7.94738e-27	7.94738e-27	FALSE	1	yes	no	TRUE
AT5G22780.2	AT5G22780	BCP	UNM	ALPHAC-AD	protein_coding	protein_coding	18.4612091881771	17.4073356733896	19.5150827029646	1.6446543723443	0.366177911141583	0.164804707224471	NA	5.70575449167023	0	11.4115089833405	0	0.659678755399867	10.1575375534859	NA	0.292033333333333	0	0.584066666666667	0.584066666666667	1.27705e-21	7.94738e-27	TRUE	0	yes	no	TRUE
AT5G23430.1	AT5G23430	BCP	UNM	NA	protein_coding	protein_coding	10.4203183905298	6.62139805666112	14.2192387243985	1.14776004669567	1.45549332415327	1.10147351660151	NA	5.23248756300023	5.36159691045437	5.10337821554609	0.952152273614577	0.516617694977202	-0.0710743074843525	NA	0.5995	0.8275	0.3715	-0.456	0.0359905	0.0359905	FALSE	0	yes	no	FALSE
AT5G23430.3	AT5G23430	BCP	UNM	NA	protein_coding	protein_coding	10.4203183905298	6.62139805666112	14.2192387243985	1.14776004669567	1.45549332415327	1.10147351660151	NA	4.32445085518729	0.545558825227004	8.10334288514757	0.300371816169934	1.75860124627422	3.86828487642951	NA	0.322133333333333	0.0866333333333333	0.557633333333333	0.471	0.0421528	0.0359905	FALSE	0	yes	no	FALSE
AT5G23540.1	AT5G23540	BCP	UNM	RPN11	protein_coding	protein_coding	242.341227714206	242.504280840022	242.17817458839	4.87432125217647	7.86688693760572	-0.00194128145112892	NA	162.136527828702	134.284511843423	189.988543813981	9.70309043481838	11.2457301867151	0.500588013534803	NA	0.66925	0.554733333333333	0.783766666666667	0.229033333333333	0.0354895	0.0354895	FALSE	0	yes	no	TRUE
AT5G23540.2	AT5G23540	BCP	UNM	RPN11	protein_coding	protein_coding	242.341227714206	242.504280840022	242.17817458839	4.87432125217647	7.86688693760572	-0.00194128145112892	NA	80.2046998855039	108.219768996599	52.1896307744086	12.2706999841281	7.17844595844424	-1.05198586505738	NA	0.33075	0.445266666666667	0.216233333333333	-0.229033333333333	0.0372835	0.0354895	FALSE	0	yes	no	TRUE
AT5G24240.1	AT5G24240	BCP	UNM	PI4KG3	protein_coding	protein_coding	70.566832756912	91.6575821311952	49.4760833826287	14.1976021153334	2.59543243261896	-0.889388757341995	NA	57.4980254432069	82.1288785364913	32.8671723499225	15.5298744266742	1.66241562066602	-1.32097902673644	NA	0.77765	0.8892	0.6661	-0.2231	0.0440754	0.0440754	FALSE	0	yes	no	FALSE
AT5G26110.1	AT5G26110	BCP	UNM	NA	protein_coding	protein_coding	49.1380159026239	44.259420379611	54.0166114256369	6.67403416346593	0.950037842465479	0.287359713969513	NA	20.749009619601	12.2920860755136	29.2059331636885	2.5740790954717	2.36225775547258	1.24785239466273	NA	0.408333333333333	0.277133333333333	0.539533333333333	0.2624	0.0240158	0.0240158	FALSE	0	yes	no	FALSE
AT5G37510.1	AT5G37510	BCP	UNM	EMB1467	protein_coding	protein_coding	131.956287145199	142.091900388793	121.820673901604	7.03688608005608	2.72443938986712	-0.22204843515119	NA	124.861637344549	141.941769858116	107.781504830981	6.98990681150011	1.59819287676697	-0.39715735456992	NA	0.942216666666667	0.998966666666667	0.885466666666667	-0.1135	2.08047e-07	2.08047e-07	FALSE	1	yes	no	TRUE
AT5G37510.2	AT5G37510	BCP	UNM	EMB1467	protein_coding	protein_coding	131.956287145199	142.091900388793	121.820673901604	7.03688608005608	2.72443938986712	-0.22204843515119	NA	7.09464980065036	0.1501305306776	14.0391690706231	0.1501305306776	2.79335203067417	6.4550925954086	NA	0.0577833333333333	0.00103333333333333	0.114533333333333	0.1135	4.71244e-06	2.08047e-07	FALSE	0	yes	no	TRUE
AT5G41760.1	AT5G41760	BCP	UNM	NA	protein_coding	protein_coding	58.3071527987976	54.0403516499039	62.5739539476914	1.30546552493993	2.46183613043024	0.211488804355956	NA	47.3186594408056	49.3724744883806	45.2648443932306	1.77862404588772	2.11746542135802	-0.125289447038341	NA	0.818733333333333	0.9136	0.723866666666667	-0.189733333333333	0.0119376	0.0119376	FALSE	1	yes	yes	TRUE
AT5G41760.2	AT5G41760	BCP	UNM	NA	protein_coding	protein_coding	58.3071527987976	54.0403516499039	62.5739539476914	1.30546552493993	2.46183613043024	0.211488804355956	NA	10.988493357992	4.66787716152325	17.3091095544608	1.26552524744213	2.00378372025775	1.888438874255	NA	0.181266666666667	0.0864	0.276133333333333	0.189733333333333	0.0223593	0.0119376	FALSE	0	yes	yes	TRUE
AT5G42080.1	AT5G42080	BCP	UNM	DRP1A	protein_coding	protein_coding	60.0617947895025	39.8969163177279	80.2266732612771	5.69475978586955	3.8250220807413	1.00762298737928	NA	3.76529422463839	6.46253901090057	1.0680494383762	2.06102830160467	0.786636456426936	-2.58590841517441	NA	0.0907333333333333	0.168666666666667	0.0128	-0.155866666666667	0.0203004	0.0203004	FALSE	1	yes	no	TRUE
AT5G42820.1	AT5G42820	BCP	UNM	U2AF35B	protein_coding	protein_coding	15.8704890053915	18.2174579777796	13.5235200330035	5.20908656580279	0.120291729321214	-0.429576246186236	NA	7.17097597831758	10.7042401781671	3.63771177846809	3.84693599850178	0.271772974646775	-1.55446589650469	NA	0.4198	0.570433333333333	0.269166666666667	-0.301266666666667	0.0346095	0.0301413	FALSE	0	yes	no	FALSE
AT5G42820.2	AT5G42820	BCP	UNM	U2AF35B	protein_coding	protein_coding	15.8704890053915	18.2174579777796	13.5235200330035	5.20908656580279	0.120291729321214	-0.429576246186236	NA	8.69951302707396	7.51321779961255	9.88580825453537	1.6387430511048	0.339075275983147	0.395467688838889	NA	0.5802	0.429566666666667	0.730833333333333	0.301266666666667	0.0301413	0.0301413	FALSE	0	yes	no	FALSE
AT5G45330.1	AT5G45330	BCP	UNM	DCP5-L	protein_coding	protein_coding	36.0327990113908	28.1439841487509	43.9216138740307	0.431091635458087	1.21494146896122	0.641920402775599	NA	17.0501130967103	9.28101770599253	24.8192084874281	0.81190973095072	1.5576506287367	1.41812973339637	NA	0.44745	0.329533333333333	0.565366666666667	0.235833333333333	0.0361308	0.035013	FALSE	0	yes	no	TRUE
AT5G45330.3	AT5G45330	BCP	UNM	DCP5-L	protein_coding	protein_coding	36.0327990113908	28.1439841487509	43.9216138740307	0.431091635458087	1.21494146896122	0.641920402775599	NA	18.5113069983994	18.5269900451705	18.4956239516282	0.786463838552845	1.71725409058787	-0.00244322489900928	NA	0.539816666666667	0.6585	0.421133333333333	-0.237366666666667	0.035013	0.035013	FALSE	0	yes	no	TRUE
AT5G46190.2	AT5G46190	BCP	UNM	NA	protein_coding	protein_coding	15.101666128716	14.9948947979015	15.2084374595305	0.741138278122238	0.695375825961613	0.0203870349568671	NA	4.95010892537406	6.38275626810078	3.51746158264734	0.561580400304064	0.169115807469281	-0.857807719710386	NA	0.328383333333333	0.424366666666667	0.2324	-0.191966666666667	0.0235615	0.0235615	FALSE	1	yes	no	TRUE
AT5G46290.2	AT5G46290	BCP	UNM	KASI	protein_coding	protein_coding	138.124477017802	142.32551637703	133.923437658574	5.38161733493588	2.90505401239941	-0.0877795092389422	NA	26.2847732837063	38.8644215475148	13.7051250198978	3.06553032513545	0.408132927879577	-1.50305343496154	NA	0.187516666666667	0.2725	0.102533333333333	-0.169966666666667	5.47501e-06	5.47501e-06	FALSE	0	yes	no	TRUE
AT5G49510.1	AT5G49510	BCP	UNM	PFD3	protein_coding	protein_coding	91.4203233533672	84.6136662161228	98.2269804906115	3.5578361673045	3.42970950370406	0.215205027247939	NA	76.731199216241	81.490526076791	71.9718723556911	3.59600752283005	2.72461981882217	-0.179175742411988	NA	0.847883333333333	0.963066666666667	0.7327	-0.230366666666667	1.50454e-07	1.50454e-07	FALSE	1	yes	no	TRUE
AT5G49510.2	AT5G49510	BCP	UNM	PFD3	protein_coding	protein_coding	91.4203233533672	84.6136662161228	98.2269804906115	3.5578361673045	3.42970950370406	0.215205027247939	NA	14.6891241371261	3.12314013933185	26.2551081349204	0.964680378013629	1.32454908099919	3.06746631892216	NA	0.152116666666667	0.0369333333333333	0.2673	0.230366666666667	1.20552e-06	1.50454e-07	FALSE	0	yes	no	TRUE
AT5G53450.1	AT5G53450	BCP	UNM	PAP14	protein_coding	protein_coding	14.2155234286248	13.58753402933	14.8435128279196	1.45173461256222	1.3690860011382	0.127459129737778	NA	6.08266685401501	2.61165462880012	9.55367907922991	0.786600925827791	1.95670136832402	1.86708807898814	NA	0.408133333333333	0.184833333333333	0.631433333333333	0.4466	0.0053049	0.00409953	FALSE	0	yes	no	FALSE
AT5G53450.2	AT5G53450	BCP	UNM	PAP14	protein_coding	protein_coding	14.2155234286248	13.58753402933	14.8435128279196	1.45173461256222	1.3690860011382	0.127459129737778	NA	7.68379105842349	10.602722319791	4.76485979705594	0.935421695789524	0.895371394306151	-1.15226449886972	NA	0.559183333333333	0.7841	0.334266666666667	-0.449833333333333	0.00409953	0.00409953	FALSE	0	yes	no	FALSE
AT5G53860.5	AT5G53860	BCP	UNM	emb2737	protein_coding	protein_coding	35.9020871608334	31.0183988430362	40.7857754786306	2.66843672528768	2.54621294391798	0.394830513192984	NA	4.97123079468709	9.26742388018361	0.675037709190567	2.16068404183024	0.675037709190567	-3.75946894764683	NA	0.15635	0.2938	0.0189	-0.2749	0.0415374	0.0415374	FALSE	0	no	no	FALSE
AT5G55300.1	AT5G55300	BCP	UNM	TOP1ALPHA	protein_coding	protein_coding	51.8780127590031	45.4709869248775	58.2850385931286	2.7607530582504	1.03195973633982	0.358109542296585	NA	45.4962376388407	37.3281173418291	53.6643579358524	6.53959576075652	5.22156965702966	0.523583842362743	NA	0.864133333333333	0.809	0.919266666666667	0.110266666666667	1.88811e-07	1.88811e-07	FALSE	0	yes	no	TRUE
AT5G55300.3	AT5G55300	BCP	UNM	TOP1ALPHA	protein_coding	protein_coding	51.8780127590031	45.4709869248775	58.2850385931286	2.7607530582504	1.03195973633982	0.358109542296585	NA	4.07143479152422	8.14286958304844	0	3.86353501801643	0	-9.67116412698069	NA	0.0955	0.191	0	-0.191	5.5912e-06	1.88811e-07	FALSE	0	yes	no	TRUE
AT5G56420.1	AT5G56420	BCP	UNM	NA	protein_coding	protein_coding	21.4491640518456	21.9701307548181	20.9281973488732	1.51345015088159	1.70669956707818	-0.0700627282100415	NA	16.7747382707471	12.8313416531463	20.7181348883479	2.8336097621204	1.7438008630174	0.690794367036355	NA	0.798416666666667	0.607066666666667	0.989766666666667	0.3827	0.00170034	0.00170034	FALSE	0	yes	no	FALSE
AT5G56420.3	AT5G56420	BCP	UNM	NA	protein_coding	protein_coding	21.4491640518456	21.9701307548181	20.9281973488732	1.51345015088159	1.70669956707818	-0.0700627282100415	NA	4.19281618938953	8.38563237877907	0	4.45209333932655	0	-9.71349518621377	NA	0.1784	0.3568	0	-0.3568	0.00433979	0.00170034	FALSE	0	yes	no	FALSE
AT5G57350.3	AT5G57350	BCP	UNM	AHA3	protein_coding	protein_coding	326.998028464593	248.059013903478	405.937043025708	32.3753241472756	6.25147037254294	0.710549995281613	NA	103.345620433248	130.652421803496	76.0388190629997	3.21682838264769	17.1762365698826	-0.780846535080228	NA	0.369433333333333	0.5507	0.188166666666667	-0.362533333333333	0.0240987	0.0240987	FALSE	0	yes	no	TRUE
AT5G57870.1	AT5G57870	BCP	UNM	EIF(ISO)4G1	protein_coding	protein_coding	66.2731301016749	70.0596787677468	62.486581435603	1.19386696748102	1.65546691164541	-0.165013005774226	NA	52.3013772222701	42.3670724925105	62.2356819520298	9.38847482612355	1.44355298725482	0.5546898329924	NA	0.8023	0.608433333333333	0.996166666666667	0.387733333333333	3.48296e-05	3.48296e-05	FALSE	0	yes	no	FALSE
AT5G57870.2	AT5G57870	BCP	UNM	EIF(ISO)4G1	protein_coding	protein_coding	66.2731301016749	70.0596787677468	62.486581435603	1.19386696748102	1.65546691164541	-0.165013005774226	NA	13.9717528794048	27.6926062752363	0.250899483573202	10.2832433116774	0.227258972166943	-6.73038381344027	NA	0.1977	0.391566666666667	0.00383333333333333	-0.387733333333333	7.45517e-05	3.48296e-05	FALSE	0	yes	no	FALSE
AT5G58640.1	AT5G58640	BCP	UNM	NA	protein_coding	protein_coding	135.076783206057	140.29633692242	129.857229489694	13.6771555199803	3.04798130680393	-0.111542740500599	NA	116.560922742545	111.120789812703	122.001055672387	16.4949475766057	3.86234498473482	0.134753295164642	NA	0.861633333333333	0.783933333333333	0.939333333333333	0.1554	0.0287123	0.0287123	FALSE	0	yes	yes	FALSE
AT5G58640.2	AT5G58640	BCP	UNM	NA	protein_coding	protein_coding	135.076783206057	140.29633692242	129.857229489694	13.6771555199803	3.04798130680393	-0.111542740500599	NA	18.5158604635118	29.1755471097165	7.85617381730712	2.94225501146667	2.0142307453975	-1.89152014241251	NA	0.138366666666667	0.216066666666667	0.0606666666666667	-0.1554	0.039524	0.0287123	FALSE	0	yes	yes	FALSE
AT5G60410.1	AT5G60410	BCP	UNM	ATSIZ1	protein_coding	protein_coding	27.5007913751063	23.2478069202622	31.7537758299503	1.99771731372317	0.533818293769339	0.449667353773482	NA	12.7076675684846	15.1355409906626	10.2797941463066	1.10087401565491	0.827422745092537	-0.557678990838248	NA	0.4912	0.659233333333333	0.323166666666667	-0.336066666666667	0.0158373	0.0158373	FALSE	1	yes	no	TRUE
AT5G61060.1	AT5G61060	BCP	UNM	HDA05	protein_coding	protein_coding	22.8867490991521	23.8909439065583	21.882554291746	3.8100353675457	1.21845038931057	-0.126627305544739	NA	12.7710859646639	5.52013865755936	20.0220332717684	1.21950344606059	2.16082761745027	1.85692130477665	NA	0.5693	0.2289	0.9097	0.6808	0.02211	0.02211	FALSE	0	yes	no	FALSE
AT5G61060.2	AT5G61060	BCP	UNM	HDA05	protein_coding	protein_coding	22.8867490991521	23.8909439065583	21.882554291746	3.8100353675457	1.21845038931057	-0.126627305544739	NA	10.1156631344882	18.3708052489989	1.86052101997753	2.79656958477202	0.980635109822184	-3.296687888	NA	0.4307	0.7711	0.0903	-0.6808	0.0237269	0.02211	FALSE	0	yes	no	FALSE
AT5G61220.1	AT5G61220	BCP	UNM	NA	protein_coding	protein_coding	88.1414606885115	93.5241393104022	82.7587820666208	10.650715496725	5.73196784311729	-0.176406306306581	NA	76.8089030176768	91.8640511303642	61.7537549049893	10.0344606467129	2.08198105244184	-0.572896981454429	NA	0.867566666666667	0.9832	0.751933333333333	-0.231266666666667	2.62403e-18	2.62403e-18	NA	0	yes	no	FALSE
AT5G61220.3	AT5G61220	BCP	UNM	NA	protein_coding	protein_coding	88.1414606885115	93.5241393104022	82.7587820666208	10.650715496725	5.73196784311729	-0.176406306306581	NA	9.78825546565658	0	19.5765109313132	0	6.18180307064276	10.9356447087911	NA	0.115	0	0.23	0.23	1.73959e-15	2.62403e-18	FALSE	0	yes	no	TRUE
AT5G62270.1	AT5G62270	BCP	UNM	NA	protein_coding	protein_coding	95.7713581992354	91.7191735133457	99.8235428851251	7.82238333941392	1.27050381709	0.122143984406115	NA	37.8822541968142	48.6334445416038	27.1310638520246	2.34625044091569	0.412010716578839	-0.841768121197915	NA	0.40675	0.541533333333333	0.271966666666667	-0.269566666666667	0.0267997	0.0248193	FALSE	1	yes	no	TRUE
AT5G62270.2	AT5G62270	BCP	UNM	NA	protein_coding	protein_coding	95.7713581992354	91.7191735133457	99.8235428851251	7.82238333941392	1.27050381709	0.122143984406115	NA	57.8891040024212	43.0857289717419	72.6924790331005	10.1650916035211	1.528262862033	0.754459661239544	NA	0.59325	0.458466666666667	0.728033333333333	0.269566666666667	0.0248193	0.0248193	FALSE	0	yes	no	TRUE
AT5G64560.1	AT5G64560	BCP	UNM	MRS2-2	protein_coding	protein_coding	147.176782725249	121.68663225988	172.666933190619	11.3264305576288	8.57313036615394	0.504786130757598	NA	115.628106580025	115.453420471549	115.802792688502	10.0146798983762	4.7217453992736	0.00435875303680288	NA	0.811066666666667	0.950833333333333	0.6713	-0.279533333333333	0.00011338	0.00011338	FALSE	0	yes	no	FALSE
AT5G64560.2	AT5G64560	BCP	UNM	MRS2-2	protein_coding	protein_coding	147.176782725249	121.68663225988	172.666933190619	11.3264305576288	8.57313036615394	0.504786130757598	NA	31.5486761452241	6.23321178833105	56.8641405021172	3.12764116848274	3.86819224876109	3.18741252570525	NA	0.188933333333333	0.0491666666666667	0.3287	0.279533333333333	0.00018464	0.00011338	FALSE	0	yes	no	FALSE
AT5G64970.2	AT5G64970	BCP	UNM	NA	protein_coding	protein_coding	21.9322597826805	25.0210287041848	18.8434908611763	3.24195391455932	0.779716785955227	-0.408885909189522	NA	4.2350554520739	0.375564037322682	8.09454686682512	0.375564037322682	1.64823788251196	4.39368912690094	NA	0.224933333333333	0.0179333333333333	0.431933333333333	0.414	0.0148436	0.0148436	FALSE	0	yes	no	FALSE
AT5G64990.1	AT5G64990	BCP	UNM	AtRABH1a	protein_coding	protein_coding	61.4267745236842	67.1534394287048	55.7001096186636	5.21184471190488	1.58743664363467	-0.269736957609416	NA	53.0720839860825	50.4503260856222	55.6938418865429	9.69088349306231	1.58212326362392	0.142627304127239	NA	0.87455	0.7492	0.9999	0.2507	3.72002e-09	3.72002e-09	FALSE	0	yes	no	TRUE
AT5G64990.2	AT5G64990	BCP	UNM	AtRABH1a	protein_coding	protein_coding	61.4267745236842	67.1534394287048	55.7001096186636	5.21184471190488	1.58743664363467	-0.269736957609416	NA	8.35469053760166	16.7031133430826	0.00626773212074525	8.05521024907526	0.00626773212074525	-10.0047516510468	NA	0.12545	0.2508	0.0001	-0.2507	4.60604e-08	3.72002e-09	FALSE	0	yes	no	TRUE
AT5G65460.5	AT5G65460	BCP	UNM	KCA2	protein_coding	protein_coding	9.56229124153742	9.8581528238317	9.26642965924315	1.07038005714547	1.13520683092167	-0.0892104149266322	NA	4.59421474285508	6.3573557063228	2.83107377938735	1.20875973556712	0.461796153277106	-1.1642580641421	NA	0.471816666666667	0.634433333333333	0.3092	-0.325233333333333	0.0469731	0.0469731	FALSE	0	yes	no	TRUE
AT5G65720.1	AT5G65720	BCP	UNM	NIFS1	protein_coding	protein_coding	119.507772980879	118.026660981273	120.988884980484	2.82659450867155	5.57044840276557	0.0357587374189325	NA	67.6123200081493	51.6321415774879	83.5924984388107	4.73752634139179	8.91986965139518	0.694997227683598	NA	0.56165	0.436066666666667	0.687233333333333	0.251166666666667	0.0229337	0.0229337	FALSE	1	yes	no	TRUE
AT5G65720.2	AT5G65720	BCP	UNM	NIFS1	protein_coding	protein_coding	119.507772980879	118.026660981273	120.988884980484	2.82659450867155	5.57044840276557	0.0357587374189325	NA	50.4582033520517	64.9962074247204	35.920199279383	2.33925184962277	3.40283769180521	-0.855380550297876	NA	0.426366666666667	0.5522	0.300533333333333	-0.251666666666667	0.0237269	0.0229337	FALSE	0	yes	no	TRUE
AT5G66180.3	AT5G66180	BCP	UNM	NA	protein_coding	protein_coding	17.2761163116662	19.9488821907913	14.603350432541	1.43629705472613	0.273914483939518	-0.449743938245476	NA	5.02160380638981	10.0432076127796	0	4.06421565706068	0	-9.97344017101367	NA	0.256416666666667	0.512833333333333	0	-0.512833333333333	0.00074991	0.00074991	FALSE	0	yes	no	TRUE
AT5G67500.1	AT5G67500	BCP	UNM	VDAC2	protein_coding	protein_coding	282.508443275588	279.722320116118	285.294566435058	13.1361213023458	2.31927790087236	0.0284558864995168	NA	31.4756916443428	0.292474468687171	62.6589088199984	0.292474468687171	1.74934306984777	7.69479269087267	NA	0.11035	0.00113333333333333	0.219566666666667	0.218433333333333	2.9716e-06	1.62496e-06	FALSE	0	yes	no	FALSE
AT5G67500.3	AT5G67500	BCP	UNM	VDAC2	protein_coding	protein_coding	282.508443275588	279.722320116118	285.294566435058	13.1361213023458	2.31927790087236	0.0284558864995168	NA	251.032751631245	279.429845647431	222.63565761506	13.3381851526524	1.14562602095737	-0.327788276599565	NA	0.88965	0.998866666666667	0.780433333333333	-0.218433333333333	1.62496e-06	1.62496e-06	FALSE	0	yes	no	FALSE

## Sheet: Col_BCP_TCP
isoform_id	gene_id	condition_1	condition_2	gene_name	gene_biotype	iso_biotype	gene_overall_mean	gene_value_1	gene_value_2	gene_stderr_1	gene_stderr_2	gene_log2_fold_change	gene_q_value	iso_overall_mean	iso_value_1	iso_value_2	iso_stderr_1	iso_stderr_2	iso_log2_fold_change	iso_q_value	IF_overall	IF1	IF2	dIF	isoform_switch_q_value	gene_switch_q_value	PTC	IR	domain_identified	signal_peptide_identified	switchConsequencesGene
AT1G01355.3	AT1G01355	BCP	TCP	NA	protein_coding	protein_coding	13.7827504463236	15.6945614096175	11.8709394830298	0.858031135144276	1.06455426147076	-0.402534731087147	NA	6.62557522190331	5.61152131443361	7.63962912937301	0.866973685809802	0.344302335521113	0.444429194390631	NA	0.50495	0.353766666666667	0.656133333333333	0.302367	0.0267037	0.0267037	FALSE	1	no	no	TRUE
AT1G01800.1	AT1G01800	BCP	TCP	NA	protein_coding	protein_coding	10.3869537473871	19.8687616731487	0.90514582162542	2.06357119202608	0.0659620570084638	-4.44108243393011	NA	3.78101205180868	7.56202410361736	0	0.423916452236716	0	-9.56453519327724	NA	0.195866666666667	0.391733333333333	0	-0.391733	0.00161734	0.00130299	FALSE	0	yes	no	TRUE
AT1G01800.2	AT1G01800	BCP	TCP	NA	protein_coding	protein_coding	10.3869537473871	19.8687616731487	0.90514582162542	2.06357119202608	0.0659620570084638	-4.44108243393011	NA	6.6059416955784	12.3067375695314	0.90514582162542	2.39997051631866	0.0659620570084638	-3.7504747141543	NA	0.804133333333333	0.608266666666667	1	0.391733	0.00130299	0.00130299	FALSE	0	no	no	TRUE
AT1G02010.3	AT1G02010	BCP	TCP	SEC1A	protein_coding	protein_coding	201.632470320725	25.8116648505301	377.453275790921	6.95039772775008	2.13357256111707	3.86968236193448	NA	12.209096497107	3.43749988799088	20.9806931062231	0.612219766875805	2.75729281220771	2.6061273947838	NA	0.0985333333333333	0.141433333333333	0.0556333333333333	-0.0858	0.00547702	0.00547702	TRUE	1	no	no	TRUE
AT1G02010.5	AT1G02010	BCP	TCP	SEC1A	protein_coding	protein_coding	201.632470320725	25.8116648505301	377.453275790921	6.95039772775008	2.13357256111707	3.86968236193448	NA	7.6773598544	4.11055474050777	11.2441649682922	0.411882480154626	5.30463948430092	1.44954853408824	NA	0.1041	0.178233333333333	0.0299666666666667	-0.148267	0.00725704	0.00547702	FALSE	1	no	no	TRUE
AT1G03457.2	AT1G03457	BCP	TCP	NA	protein_coding	protein_coding	32.2836472074461	0.440284666297748	64.1270097485945	0.152517825883147	25.4627164612715	7.15417593262614	NA	8.30948156999239	0	16.6189631399848	0	9.9878465365799	10.6994825002243	NA	0.111783333333333	0	0.223566666666667	0.223567	0.0435489	0.0381009	FALSE	0	no	no	TRUE
AT1G03457.3	AT1G03457	BCP	TCP	NA	protein_coding	protein_coding	32.2836472074461	0.440284666297748	64.1270097485945	0.152517825883147	25.4627164612715	7.15417593262614	NA	21.73458863938	0.308484721687651	43.1606925570724	0.120863935043516	16.6488105794069	7.08268426156069	NA	0.736466666666667	0.793333333333333	0.6796	-0.113733	0.0381009	0.0381009	FALSE	0	yes	no	TRUE
AT1G03620.11	AT1G03620	BCP	TCP	NA	protein_coding	protein_coding	53.7895249366207	4.94109511787778	102.637954755364	0.266296360658142	1.42239445895523	4.37381340615485	NA	6.00371600713166	1.28379613134116	10.7236358829222	0.183202278703216	1.5478280747694	3.05245664442367	NA	0.182583333333333	0.2605	0.104666666666667	-0.155833	0.000656087	0.000656087	FALSE	0	yes	no	TRUE
AT1G04080.1	AT1G04080	BCP	TCP	PRP39	protein_coding	protein_coding	25.3671863242777	46.3717470018805	4.36262564667484	6.19118929181743	0.473021115587482	-3.4069854156957	NA	14.0148097279042	24.9830954193908	3.0465240364177	5.11276121126207	0.349439007584339	-3.03156577411411	NA	0.616133333333333	0.5284	0.703866666666667	0.175467	0.00415023	0.00415023	FALSE	0	no	no	FALSE
AT1G04080.5	AT1G04080	BCP	TCP	PRP39	protein_coding	protein_coding	25.3671863242777	46.3717470018805	4.36262564667484	6.19118929181743	0.473021115587482	-3.4069854156957	NA	8.142796548107	16.1254794859999	0.160113610214105	1.60301910687115	0.160113610214105	-6.56759406896273	NA	0.19505	0.3598	0.0303	-0.3295	0.00480297	0.00415023	FALSE	0	no	no	FALSE
AT1G04300.6	AT1G04300	BCP	TCP	NA	protein_coding	protein_coding	24.1772799184432	20.3664722044978	27.9880876323885	0.643853384351784	5.50128940894759	0.458423991266426	NA	5.34874144770188	6.6521149116157	4.04536798378806	0.612695503901524	1.39893218815831	-0.71614740815713	NA	0.232883333333333	0.329133333333333	0.136633333333333	-0.1925	0.0168782	0.0168782	FALSE	0	no	no	TRUE
AT1G04870.1	AT1G04870	BCP	TCP	PRMT10	protein_coding	protein_coding	9.73135396426911	17.6548099319985	1.80789799653974	4.41376512644983	0.682240242192398	-3.28053507000897	NA	3.33834068871609	6.67668137743219	0	0.772963503179365	0	-9.38514656383795	NA	0.23795	0.4759	0	-0.4759	0.0179434	0.0155911	FALSE	0	no	no	FALSE
AT1G04870.2	AT1G04870	BCP	TCP	PRMT10	protein_coding	protein_coding	9.73135396426911	17.6548099319985	1.80789799653974	4.41376512644983	0.682240242192398	-3.28053507000897	NA	6.39301327555302	10.9781285545663	1.80789799653974	5.17123617098924	0.682240242192398	-2.59560253795706	NA	0.76205	0.5241	1	0.4759	0.0155911	0.0155911	FALSE	0	no	no	FALSE
AT1G04933.1	AT1G04933	BCP	TCP	NA	atlncRNA	atlncRNA	36.2086601417838	1.88760323637514	70.5297170471924	0.771676144310318	7.13890349721918	5.21618550812034	NA	24.0160373689022	0.537869749953489	47.4942049878509	0.448528868541296	3.52070789430114	6.43807846470524	NA	0.431866666666667	0.1858	0.677933333333333	0.492133	0.0257048	0.0257048	NA	0	no	no	FALSE
AT1G04933.2	AT1G04933	BCP	TCP	NA	atlncRNA	atlncRNA	36.2086601417838	1.88760323637514	70.5297170471924	0.771676144310318	7.13890349721918	5.21618550812034	NA	12.1926227728815	1.34973348642165	23.0355120593414	0.323912952188187	4.40745589902854	4.08309001406794	NA	0.568133333333333	0.8142	0.322066666666667	-0.492133	0.0294583	0.0257048	NA	0	NA	NA	FALSE
AT1G05500.1	AT1G05500	BCP	TCP	SYT5	protein_coding	protein_coding	15.6325651132321	16.8880592030904	14.3770710233739	1.18441902644737	1.20987400242643	-0.232084645388719	NA	4.99047109281818	4.04370303314617	5.9372391524902	0.228034954783996	0.970968623355635	0.552979687563615	NA	0.323883333333333	0.239933333333333	0.407833333333333	0.1679	0.0101125	0.00523634	FALSE	0	no	no	TRUE
AT1G05500.2	AT1G05500	BCP	TCP	SYT5	protein_coding	protein_coding	15.6325651132321	16.8880592030904	14.3770710233739	1.18441902644737	1.20987400242643	-0.232084645388719	NA	10.6420940204139	12.8443561699442	8.43983187088365	0.960096520583258	0.265812674856991	-0.605262811387418	NA	0.676116666666667	0.760066666666667	0.592166666666667	-0.1679	0.00523634	0.00523634	FALSE	0	yes	no	TRUE
AT1G05790.1	AT1G05790	BCP	TCP	NA	protein_coding	protein_coding	23.7114351983975	3.28261320820657	44.1402571885884	0.495639878450663	4.9787920069496	3.7451168921527	NA	7.62483678521028	1.91748437330156	13.332189197119	0.294330463639384	4.05770189501907	2.79120433557052	NA	0.437933333333333	0.584133333333333	0.291733333333333	-0.2924	0.0406883	0.0382435	FALSE	0	yes	no	TRUE
AT1G05790.3	AT1G05790	BCP	TCP	NA	protein_coding	protein_coding	23.7114351983975	3.28261320820657	44.1402571885884	0.495639878450663	4.9787920069496	3.7451168921527	NA	12.741866719487	0.214901623930525	25.2688318150435	0.214901623930525	6.39166096471777	6.81249190671613	NA	0.331933333333333	0.0782	0.585666666666667	0.507467	0.0382435	0.0382435	FALSE	0	no	no	TRUE
AT1G06470.1	AT1G06470	BCP	TCP	NA	protein_coding	protein_coding	21.3191015586975	7.07496894348125	35.5632341739137	0.81248253633933	2.04878940510564	2.32795871002767	NA	8.68785076415855	5.15423689363289	12.2214646346842	0.957780273661676	1.8070492890068	1.24397008061117	NA	0.528233333333333	0.716566666666667	0.3399	-0.376667	0.00293372	0.00287918	FALSE	1	yes	no	TRUE
AT1G06470.4	AT1G06470	BCP	TCP	NA	protein_coding	protein_coding	21.3191015586975	7.07496894348125	35.5632341739137	0.81248253633933	2.04878940510564	2.32795871002767	NA	11.7116121013463	0.346506305991063	23.0767178967016	0.346506305991063	0.385899663746469	6.01699168225069	NA	0.3464	0.0406666666666667	0.652133333333333	0.611467	0.00287918	0.00287918	FALSE	0	yes	no	TRUE
AT1G06630.2	AT1G06630	BCP	TCP	NA	protein_coding	protein_coding	12.634136538891	21.9167876808876	3.35148539689441	2.30545067069858	0.598508451542092	-2.70552368244694	NA	4.18174228332694	8.36348456665388	0	1.65987250573329	0	-9.70968430488917	NA	0.196833333333333	0.393666666666667	0	-0.393667	0.000267309	0.000267309	FALSE	0	no	no	TRUE
AT1G06630.3	AT1G06630	BCP	TCP	NA	protein_coding	protein_coding	12.634136538891	21.9167876808876	3.35148539689441	2.30545067069858	0.598508451542092	-2.70552368244694	NA	3.06699498711318	4.30484522266208	1.82914475156428	1.75246855461274	0.59193353753649	-1.23027377673046	NA	0.35465	0.182466666666667	0.526833333333333	0.344367	0.000366329	0.000267309	FALSE	0	yes	no	TRUE
AT1G06720.1	AT1G06720	BCP	TCP	NA	protein_coding	protein_coding	12.6429573404357	24.9162300716249	0.369684609246444	2.54861751545826	0.144715111985538	-6.03671937137097	NA	6.13937605449585	11.9090674997453	0.369684609246444	0.883100958562706	0.144715111985538	-4.97232603969502	NA	0.748333333333333	0.496666666666667	1	0.503333	0.0416493	0.0411287	FALSE	0	no	no	FALSE
AT1G06720.2	AT1G06720	BCP	TCP	NA	protein_coding	protein_coding	12.6429573404357	24.9162300716249	0.369684609246444	2.54861751545826	0.144715111985538	-6.03671937137097	NA	6.45591227759986	12.9118245551997	0	3.34009811428047	0	-10.3355940768992	NA	0.250016666666667	0.500033333333333	0	-0.500033	0.0411287	0.0411287	FALSE	0	no	no	FALSE
AT1G06750.1	AT1G06750	BCP	TCP	NA	protein_coding	protein_coding	76.0218765966969	12.2582203489204	139.785532844473	1.116908209018	3.67732211171867	3.51032037100085	NA	10.6661318048671	8.02778640905584	13.3044772006783	0.660784892713822	4.84035697573829	0.728125635776644	NA	0.3776	0.6615	0.0937	-0.5678	9.20265e-07	1.7146e-22	FALSE	0	yes	no	TRUE
AT1G06750.2	AT1G06750	BCP	TCP	NA	protein_coding	protein_coding	76.0218765966969	12.2582203489204	139.785532844473	1.116908209018	3.67732211171867	3.51032037100085	NA	44.7903867946443	4.23043393986458	85.350339649424	0.940787571479083	2.91404974708731	4.33128210269688	NA	0.474483333333333	0.3385	0.610466666666667	0.271967	0.00234427	1.7146e-22	FALSE	0	no	no	TRUE
AT1G06750.3	AT1G06750	BCP	TCP	NA	protein_coding	protein_coding	76.0218765966969	12.2582203489204	139.785532844473	1.116908209018	3.67732211171867	3.51032037100085	NA	20.5653579971855	0	41.1307159943711	0	4.77032389405512	12.0063511867539	NA	0.147916666666667	0	0.295833333333333	0.295833	1.7146e-22	1.7146e-22	FALSE	0	yes	no	TRUE
AT1G06890.1	AT1G06890	BCP	TCP	UXT3	protein_coding	protein_coding	191.643384423219	32.0433772387776	351.24339160766	3.3750667354995	30.6808707711179	3.45396387908522	NA	7.70303916348662	10.2836306518762	5.12244767509704	3.35157076866138	1.60061903128785	-1.00403300355562	NA	0.160533333333333	0.306433333333333	0.0146333333333333	-0.2918	6.93203e-08	6.93203e-08	FALSE	1	no	no	TRUE
AT1G06890.2	AT1G06890	BCP	TCP	UXT3	protein_coding	protein_coding	191.643384423219	32.0433772387776	351.24339160766	3.3750667354995	30.6808707711179	3.45396387908522	NA	129.462953845819	14.2761228224842	244.649784869155	0.439463185176345	21.9081797497298	4.09809064781965	NA	0.575066666666667	0.453566666666667	0.696566666666667	0.243	4.25327e-05	6.93203e-08	FALSE	1	yes	no	TRUE
AT1G06960.1	AT1G06960	BCP	TCP	NA	protein_coding	protein_coding	55.9064849347618	25.3686946809448	86.4442751885789	1.57305784912036	4.95638990189759	1.76831943930642	NA	5.58501486476331	11.1700297295266	0	3.00157054912028	0	-10.1267083092102	NA	0.21965	0.4393	0	-0.4393	9.2706e-10	9.2706e-10	FALSE	0	yes	no	TRUE
AT1G06960.5	AT1G06960	BCP	TCP	NA	protein_coding	protein_coding	55.9064849347618	25.3686946809448	86.4442751885789	1.57305784912036	4.95638990189759	1.76831943930642	NA	42.9338555769696	2.94337322561004	82.9243379283293	0.504168495850907	4.91798237719786	4.8115339649979	NA	0.538516666666667	0.117866666666667	0.959166666666667	0.8413	7.76773e-07	9.2706e-10	FALSE	2	no	no	TRUE
AT1G07170.1	AT1G07170	BCP	TCP	NA	protein_coding	protein_coding	18.4144202828805	27.8389680281973	8.98987253756374	0.820260730954282	2.26922430292145	-1.62964739377343	NA	11.3130652409138	19.1752114820442	3.45091899978347	0.810122371452589	0.931122821055819	-2.47076758630139	NA	0.534516666666667	0.691166666666667	0.377866666666667	-0.3133	0.0199844	0.0199844	FALSE	0	yes	no	TRUE
AT1G07170.6	AT1G07170	BCP	TCP	NA	protein_coding	protein_coding	18.4144202828805	27.8389680281973	8.98987253756374	0.820260730954282	2.26922430292145	-1.62964739377343	NA	5.99999369679699	6.9723644174652	5.02762297612878	2.16596758170017	1.83633780386508	-0.470972502258675	NA	0.380116666666667	0.2481	0.512133333333333	0.264033	0.0243525	0.0199844	NA	0	yes	no	FALSE
AT1G07280.2	AT1G07280	BCP	TCP	NA	protein_coding	protein_coding	39.3825349418045	56.4196348994059	22.345434984203	1.74515506832591	1.71646049005489	-1.33582739774654	NA	29.3541321386434	43.9960511745491	14.7122131027376	0.250450270882592	1.9343698840033	-1.5797073597254	NA	0.717266666666667	0.781533333333333	0.653	-0.128533	0.0489154	0.0489154	FALSE	0	no	no	FALSE
AT1G08820.1	AT1G08820	BCP	TCP	PVA22	protein_coding	protein_coding	40.4641841162776	32.7914313149209	48.1369369176343	2.46511791538338	2.43339221266153	0.553685248210565	NA	33.6198118965599	29.3384625532201	37.9011612398998	1.93852867710171	2.75026192093569	0.369337719354892	NA	0.8408	0.896	0.7856	-0.1104	9.95492e-06	9.95492e-06	FALSE	0	yes	no	TRUE
AT1G08820.2	AT1G08820	BCP	TCP	PVA22	protein_coding	protein_coding	40.4641841162776	32.7914313149209	48.1369369176343	2.46511791538338	2.43339221266153	0.553685248210565	NA	6.33486801683227	2.88816072961189	9.78157530405266	0.30689377540956	0.186971910628609	1.75640337670393	NA	0.145983333333333	0.0878	0.204166666666667	0.116367	7.82243e-05	9.95492e-06	FALSE	0	no	no	TRUE
AT1G08830.1	AT1G08830	BCP	TCP	CSD1	protein_coding	protein_coding	234.903315740475	154.988441458896	314.818190022054	16.4666236461964	11.0053339084652	1.02231101796699	NA	224.59363041581	134.369070809567	314.818190022054	7.74786988649167	11.0053339084652	1.22825626732895	NA	0.9382	0.8764	1	0.1236	4.13286e-10	4.13286e-10	FALSE	0	yes	no	TRUE
AT1G08830.2	AT1G08830	BCP	TCP	CSD1	protein_coding	protein_coding	234.903315740475	154.988441458896	314.818190022054	16.4666236461964	11.0053339084652	1.02231101796699	NA	10.3096853246644	20.6193706493288	0	10.190216077506	0	-11.0104840935287	NA	0.0618	0.1236	0	-0.1236	1.23225e-09	4.13286e-10	FALSE	0	no	no	TRUE
AT1G09140.1	AT1G09140	BCP	TCP	SR30	protein_coding	protein_coding	62.0249887388141	26.131311395251	97.9186660823772	0.691443710603828	1.38790142410158	1.90539971663578	NA	47.3932841990862	14.6503251194324	80.13624327874	1.34806142562962	2.19817820561487	2.45071779982603	NA	0.689166666666667	0.5602	0.818133333333333	0.257933	2.34575e-05	2.34575e-05	FALSE	0	no	no	TRUE
AT1G09140.2	AT1G09140	BCP	TCP	SR30	protein_coding	protein_coding	62.0249887388141	26.131311395251	97.9186660823772	0.691443710603828	1.38790142410158	1.90539971663578	NA	12.1095141157851	9.55470456539316	14.6643236661771	0.676837130048626	1.41200168318867	0.617501699212993	NA	0.258133333333333	0.3663	0.149966666666667	-0.216333	4.58392e-05	2.34575e-05	TRUE	0	yes	no	TRUE
AT1G09543.1	AT1G09543	BCP	TCP	NA	atlncRNA	atlncRNA	32.6815111318001	1.66794603807746	63.6950762255227	0.582566826232304	8.17420890937223	5.24664011037577	NA	4.59126435673383	1.36399123482821	7.81853747863945	0.538677734656249	1.86128749880705	2.51037000878158	NA	0.4505	0.7738	0.1272	-0.6466	2.83935e-06	4.74453e-07	NA	0	no	no	FALSE
AT1G09543.2	AT1G09543	BCP	TCP	NA	atlncRNA	atlncRNA	32.6815111318001	1.66794603807746	63.6950762255227	0.582566826232304	8.17420890937223	5.24664011037577	NA	28.0902467750662	0.303954803249258	55.8765387468832	0.0730240774057104	8.65927181176618	7.47580013175478	NA	0.5495	0.2262	0.8728	0.6466	4.74453e-07	4.74453e-07	NA	0	no	no	FALSE
AT1G10070.1	AT1G10070	BCP	TCP	BCAT2	protein_coding	protein_coding	157.005002684308	0.510196061051347	313.499809307565	0.245543063579413	1.42102366249242	9.23523939324798	NA	30.957560761692	0	61.9151215233841	0	10.1243624009692	12.5963090793168	NA	0.0987833333333333	0	0.197566666666667	0.197567	0.00343409	0.000702477	FALSE	1	yes	no	TRUE
AT1G10070.2	AT1G10070	BCP	TCP	BCAT2	protein_coding	protein_coding	157.005002684308	0.510196061051347	313.499809307565	0.245543063579413	1.42102366249242	9.23523939324798	NA	119.66726593034	0.510196061051347	238.824335799628	0.245543063579413	10.8460261664337	8.84273906873822	NA	0.880866666666667	1	0.761733333333333	-0.238267	0.000702477	0.000702477	FALSE	0	no	no	TRUE
AT1G10170.2	AT1G10170	BCP	TCP	ATNFXL1	protein_coding	protein_coding	22.5515685144419	8.90039437680054	36.2027426520833	1.21686477037329	1.79739735303793	2.02293625424885	NA	4.77332886308707	3.30491273860098	6.24174498757317	0.668410098321532	1.1582657067382	0.91528803765013	NA	0.272633333333333	0.374166666666667	0.1711	-0.203067	0.0436489	0.0436489	FALSE	0	no	no	TRUE
AT1G10660.4	AT1G10660	BCP	TCP	NA	protein_coding	protein_coding	86.1474903715273	5.33698950337909	166.957991239676	0.487068345725457	26.7226157199041	4.96470090113293	NA	10.3670316862055	0	20.7340633724109	0	9.41175584141215	11.0184828033571	NA	0.0568333333333333	0	0.113666666666667	0.113667	0.00255018	0.00255018	FALSE	0	no	no	FALSE
AT1G12650.1	AT1G12650	BCP	TCP	NA	protein_coding	protein_coding	19.0411004599067	36.3781231084742	1.7040778113391	2.13997263033697	0.478584236680136	-4.40796313135537	NA	10.0185857913481	19.8627774197546	0.174394162941618	3.48701113513669	0.0888083715086506	-6.75185672004019	NA	0.32635	0.545666666666667	0.107033333333333	-0.438633	0.0132784	0.0132784	FALSE	0	yes	no	TRUE
AT1G12760.1	AT1G12760	BCP	TCP	NA	protein_coding	protein_coding	44.6580551204557	5.25522423715123	84.0608860037601	1.10687209340294	4.21113670597066	3.99703939775644	NA	28.0661508389562	1.48077079346289	54.6515308844495	0.4166797251519	8.07548062515581	5.19639550052031	NA	0.4593	0.274166666666667	0.644433333333333	0.370267	0.0008772	0.0008772	FALSE	1	yes	no	TRUE
AT1G12760.2	AT1G12760	BCP	TCP	NA	protein_coding	protein_coding	44.6580551204557	5.25522423715123	84.0608860037601	1.10687209340294	4.21113670597066	3.99703939775644	NA	16.5919042814995	3.77445344368834	29.4093551193106	0.690196279290712	4.68551983110562	2.95860875841491	NA	0.5407	0.725833333333333	0.355566666666667	-0.370267	0.00100887	0.0008772	FALSE	0	no	no	TRUE
AT1G13320.2	AT1G13320	BCP	TCP	PP2AA3	protein_coding	protein_coding	48.6848424094014	38.3930912264104	58.9765935923923	1.3079094781638	4.80702267579067	0.619164653385685	NA	9.76518240246361	3.26996546739949	16.2603993375277	1.08613877506463	4.12673117348355	2.3104971298243	NA	0.175633333333333	0.0834333333333333	0.267833333333333	0.1844	0.0416789	0.0416789	FALSE	0	yes	no	FALSE
AT1G13580.1	AT1G13580	BCP	TCP	LAG13	protein_coding	protein_coding	8.52155547823574	10.2622048445354	6.78090611193604	0.606299542888599	0.534962249550142	-0.597069886045246	NA	3.4575137130614	5.81553444686567	1.09949297925712	0.347076437087011	0.482707997791145	-2.39248987337961	NA	0.36495	0.570366666666667	0.159533333333333	-0.410833	0.0304582	0.0304582	TRUE	1	yes	no	TRUE
AT1G13580.2	AT1G13580	BCP	TCP	LAG13	protein_coding	protein_coding	8.52155547823574	10.2622048445354	6.78090611193604	0.606299542888599	0.534962249550142	-0.597069886045246	NA	3.94407573891801	4.34675999356171	3.54139148427431	0.742918096078406	0.310563718119697	-0.294871236600331	NA	0.47215	0.418866666666667	0.525433333333333	0.106567	0.0307634	0.0304582	FALSE	0	yes	no	TRUE
AT1G13730.1	AT1G13730	BCP	TCP	NA	protein_coding	protein_coding	16.0329718616924	30.2936482692125	1.77229545417225	2.97540921672221	0.45909471592335	-4.08768307100177	NA	5.84726745904707	10.1598274016589	1.53470751643519	0.410780766291068	0.461944036878755	-2.71888959339735	NA	0.612233333333333	0.343333333333333	0.881133333333333	0.5378	0.0182303	0.0157545	FALSE	0	yes	no	TRUE
AT1G13730.2	AT1G13730	BCP	TCP	NA	protein_coding	protein_coding	16.0329718616924	30.2936482692125	1.77229545417225	2.97540921672221	0.45909471592335	-4.08768307100177	NA	10.1857044026453	20.1338208675536	0.237587937737059	3.18538453288842	0.237587937737059	-6.34625251913173	NA	0.387766666666667	0.656666666666667	0.118866666666667	-0.5378	0.0157545	0.0157545	FALSE	0	no	no	TRUE
AT1G14260.2	AT1G14260	BCP	TCP	NA	protein_coding	protein_coding	27.1545949069225	18.8240276292554	35.4851621845896	1.58706438708145	1.62157201272283	0.914280854633976	NA	11.463788185209	13.1154931134827	9.81208325693523	1.80970589062915	1.3834429008815	-0.418270667899236	NA	0.4856	0.690433333333333	0.280766666666667	-0.409667	8.63065e-05	8.41772e-05	FALSE	0	yes	no	TRUE
AT1G14260.3	AT1G14260	BCP	TCP	NA	protein_coding	protein_coding	27.1545949069225	18.8240276292554	35.4851621845896	1.58706438708145	1.62157201272283	0.914280854633976	NA	15.6908067217136	5.7085345157727	25.6730789276544	0.475059725729885	2.94093311233025	2.16710078417736	NA	0.5144	0.309566666666667	0.719233333333333	0.409667	8.41772e-05	8.41772e-05	FALSE	0	no	no	TRUE
AT1G14640.1	AT1G14640	BCP	TCP	NA	protein_coding	protein_coding	8.93229885707708	4.84538449331237	13.0192132208418	0.590366048530136	0.988502210273337	1.42409251733733	NA	5.30842665577198	1.8148362794325	8.80201703211146	0.39458490027816	0.431514000243753	2.27170524936342	NA	0.524516666666667	0.365366666666667	0.683666666666667	0.3183	0.0119175	0.0119175	FALSE	0	yes	no	TRUE
AT1G14640.2	AT1G14640	BCP	TCP	NA	protein_coding	protein_coding	8.93229885707708	4.84538449331237	13.0192132208418	0.590366048530136	0.988502210273337	1.42409251733733	NA	3.6238722013051	3.03054821387988	4.21719618873033	0.257354294957752	1.10024040400323	0.475369604475605	NA	0.475483333333333	0.634633333333333	0.316333333333333	-0.3183	0.0134269	0.0119175	FALSE	0	no	no	TRUE
AT1G15420.1	AT1G15420	BCP	TCP	NA	protein_coding	protein_coding	18.3733639348573	30.2167399962383	6.52998787347629	4.61358987892817	0.436323855547763	-2.20846552454003	NA	12.672793914945	24.2901325198025	1.05545531008741	3.44077803990905	0.142061320785445	-4.51142219504698	NA	0.48505	0.807	0.1631	-0.6439	2.01583e-24	2.01583e-24	FALSE	0	no	no	TRUE
AT1G15420.2	AT1G15420	BCP	TCP	NA	protein_coding	protein_coding	18.3733639348573	30.2167399962383	6.52998787347629	4.61358987892817	0.436323855547763	-2.20846552454003	NA	5.70057001991234	5.92660747643581	5.47453256338888	1.17870354772364	0.459571718038796	-0.114270058833875	NA	0.51495	0.193	0.8369	0.6439	1.21803e-21	2.01583e-24	TRUE	1	no	no	TRUE
AT1G15772.1	AT1G15772	BCP	TCP	NA	protein_coding	protein_coding	47.2320752337722	63.1016859929843	31.36246447456	3.04522336884571	2.7818051618599	-1.00840829965729	NA	7.76584591428843	6.69458474786615	8.83710708071072	0.637345825376082	1.97649054490117	0.400057804057116	NA	0.193433333333333	0.107566666666667	0.2793	0.171733	0.00823808	0.00823808	FALSE	0	no	no	FALSE
AT1G15860.1	AT1G15860	BCP	TCP	NA	protein_coding	protein_coding	35.9968870178463	42.283990073441	29.7097839622516	1.18575024681032	1.48245116096022	-0.509029043890979	NA	29.2329682049771	31.2232385955869	27.2426978143673	2.10375205561103	1.23276688374329	-0.196683118100522	NA	0.827683333333333	0.7371	0.918266666666667	0.181167	9.00043e-05	9.00043e-05	FALSE	0	no	no	TRUE
AT1G15860.2	AT1G15860	BCP	TCP	NA	protein_coding	protein_coding	35.9968870178463	42.283990073441	29.7097839622516	1.18575024681032	1.48245116096022	-0.509029043890979	NA	4.85855404768575	8.47980846171083	1.23729963366068	1.11082381134671	0.278514520445944	-2.76692392605237	NA	0.1222	0.202233333333333	0.0421666666666667	-0.160067	0.000243965	9.00043e-05	FALSE	1	yes	no	TRUE
AT1G16560.2	AT1G16560	BCP	TCP	NA	protein_coding	protein_coding	55.674492612001	50.1776516379394	61.1713335860627	2.63352271059794	2.7745961659278	0.285759112429367	NA	32.3811557045199	34.2485026042516	30.5138088047883	2.05266457987414	2.1452091320979	-0.166527099459032	NA	0.589966666666667	0.682066666666667	0.497866666666667	-0.1842	6.41196e-10	6.41196e-10	FALSE	0	yes	yes	TRUE
AT1G16820.1	AT1G16820	BCP	TCP	NA	protein_coding	protein_coding	15.9592374316828	16.7524318467998	15.1660430165659	3.24041495529291	1.07845759717564	-0.143435793194976	NA	8.03044362668335	3.84038600747298	12.2205012458937	0.36293882329534	0.558670965628498	1.66740854073269	NA	0.525083333333333	0.239866666666667	0.8103	0.570433	3.69104e-16	3.69104e-16	NA	0	no	no	FALSE
AT1G16820.2	AT1G16820	BCP	TCP	NA	protein_coding	protein_coding	15.9592374316828	16.7524318467998	15.1660430165659	3.24041495529291	1.07845759717564	-0.143435793194976	NA	3.74760976427977	7.49521952855954	0	2.72018333659049	0	-9.55175046123857	NA	0.210333333333333	0.420666666666667	0	-0.420667	1.55844e-15	3.69104e-16	NA	0	no	no	FALSE
AT1G18150.1	AT1G18150	BCP	TCP	MPK8	protein_coding	protein_coding	365.076518226319	69.289182358499	660.863854094139	11.8745668207489	9.39697057328085	3.25346468445924	NA	293.38945946294	64.0981658846203	522.680753041259	12.6841644768211	12.953533851137	3.02737759735456	NA	0.8537	0.916633333333333	0.790766666666667	-0.125867	0.0283779	0.0283779	FALSE	0	no	no	TRUE
AT1G18410.2	AT1G18410	BCP	TCP	NA	protein_coding	protein_coding	61.391521499984	3.67881081171516	119.104232188253	0.789221682228084	4.85481746962876	5.0130461922299	NA	29.1119708469739	2.69393764212793	55.5300040518199	0.342146716354952	0.642757998320953	4.36039349654236	NA	0.6129	0.7579	0.4679	-0.29	0.00681794	0.00672591	FALSE	0	yes	no	FALSE
AT1G18410.3	AT1G18410	BCP	TCP	NA	protein_coding	protein_coding	61.391521499984	3.67881081171516	119.104232188253	0.789221682228084	4.85481746962876	5.0130461922299	NA	31.7375968694631	0.848044772471327	62.627148966455	0.390486995094507	4.7662428368907	6.18982180824111	NA	0.367883333333333	0.211533333333333	0.524233333333333	0.3127	0.00672591	0.00672591	FALSE	0	yes	no	FALSE
AT1G18750.2	AT1G18750	BCP	TCP	AGL65	protein_coding	protein_coding	107.649556256091	1.1307585340314	214.168353978151	0.45410756837208	8.59457706997832	7.55267542402661	NA	49.645270416091	0.13817736128478	99.1523634708973	0.13817736128478	7.23551947208951	9.38632379951505	NA	0.265233333333333	0.0679333333333333	0.462533333333333	0.3946	0.00426188	2.37683e-06	FALSE	0	no	no	TRUE
AT1G18750.4	AT1G18750	BCP	TCP	AGL65	protein_coding	protein_coding	107.649556256091	1.1307585340314	214.168353978151	0.45410756837208	8.59457706997832	7.55267542402661	NA	31.7693192090979	0.0807806112126404	63.4578578069831	0.0807806112126404	7.66974480298008	9.44942623190903	NA	0.169733333333333	0.0397	0.299766666666667	0.260067	0.0100124	2.37683e-06	FALSE	0	yes	no	TRUE
AT1G18750.5	AT1G18750	BCP	TCP	AGL65	protein_coding	protein_coding	107.649556256091	1.1307585340314	214.168353978151	0.45410756837208	8.59457706997832	7.55267542402661	NA	9.01475398604814	0.673363465201821	17.3561445068945	0.23657457519517	5.85365715168157	4.66748056497442	NA	0.34765	0.6161	0.0792	-0.5369	2.37683e-06	2.37683e-06	FALSE	0	no	no	TRUE
AT1G19270.1	AT1G19270	BCP	TCP	DA1	protein_coding	protein_coding	12.4701071551697	6.44901098176496	18.4912033285744	0.324243837460659	2.04456778261753	1.51823392923699	NA	6.93661286057794	2.05822957335877	11.8149961477971	0.175203348571003	2.22019633792653	2.51537147486418	NA	0.473566666666667	0.318333333333333	0.6288	0.310467	0.000571523	0.000571523	FALSE	1	yes	no	TRUE
AT1G19270.2	AT1G19270	BCP	TCP	DA1	protein_coding	protein_coding	12.4701071551697	6.44901098176496	18.4912033285744	0.324243837460659	2.04456778261753	1.51823392923699	NA	5.53349429459177	4.39078140840619	6.67620718077734	0.188959824213345	0.286938907766841	0.60342834613772	NA	0.526433333333333	0.681666666666667	0.3712	-0.310467	0.000595585	0.000571523	FALSE	0	yes	no	TRUE
AT1G19800.1	AT1G19800	BCP	TCP	TGD1	protein_coding	protein_coding	11.9253026805527	23.0221717684804	0.828433592624948	2.16825076133203	0.279649700329556	-4.77981012214906	NA	6.4027031580771	11.9769727235292	0.828433592624948	1.87458819269397	0.279649700329556	-3.83762702496733	NA	0.756816666666667	0.513633333333333	1	0.486367	0.00481663	0.00481663	FALSE	0	no	no	TRUE
AT1G19800.2	AT1G19800	BCP	TCP	TGD1	protein_coding	protein_coding	11.9253026805527	23.0221717684804	0.828433592624948	2.16825076133203	0.279649700329556	-4.77981012214906	NA	3.199134747137	6.398269494274	0	0.584778579593735	0	-9.32379101009895	NA	0.144033333333333	0.288066666666667	0	-0.288067	0.00612224	0.00481663	FALSE	0	yes	no	TRUE
AT1G20080.3	AT1G20080	BCP	TCP	SYT2	protein_coding	protein_coding	149.755829760259	65.6221290494659	233.889530471052	6.26084418951051	3.18836397059678	1.83341482688183	NA	81.1710445654707	23.2905243864788	139.051564744463	3.65581099988269	9.0391743103005	2.57728939946905	NA	0.473666666666667	0.351566666666667	0.595766666666667	0.2442	0.00559804	0.00559804	FALSE	0	yes	no	TRUE
AT1G21840.1	AT1G21840	BCP	TCP	UREF	protein_coding	protein_coding	14.8004669149914	6.80746525879113	22.7934685711917	1.04880498358145	2.33970769110525	1.74194593692504	NA	7.26222333074819	1.28015044080786	13.2442962206885	0.522227743729169	0.140261990623347	3.36084885855058	NA	0.383166666666667	0.1713	0.595033333333333	0.423733	0.00827558	0.00740366	FALSE	1	no	no	TRUE
AT1G21840.2	AT1G21840	BCP	TCP	UREF	protein_coding	protein_coding	14.8004669149914	6.80746525879113	22.7934685711917	1.04880498358145	2.33970769110525	1.74194593692504	NA	7.53824358424325	5.52731481798328	9.54917235050322	0.529602160504113	2.47726828498223	0.787699165558132	NA	0.616833333333333	0.8287	0.404966666666667	-0.423733	0.00740366	0.00740366	FALSE	0	yes	no	TRUE
AT1G24095.1	AT1G24095	BCP	TCP	NA	protein_coding	protein_coding	10.0791241791193	19.7820687354141	0.376179622824486	0.751198815472628	0.102057261199656	-5.67950656454239	NA	4.69629140994673	9.39258281989346	0	0.588522648430473	0	-9.87691329865247	NA	0.238983333333333	0.477966666666667	0	-0.477967	0.00964285	0.00936282	FALSE	1	yes	no	TRUE
AT1G24095.2	AT1G24095	BCP	TCP	NA	protein_coding	protein_coding	10.0791241791193	19.7820687354141	0.376179622824486	0.751198815472628	0.102057261199656	-5.67950656454239	NA	5.38283276917257	10.3894859155207	0.376179622824486	1.28524398634517	0.102057261199656	-4.75109636126152	NA	0.761016666666667	0.522033333333333	1	0.477967	0.00936282	0.00936282	FALSE	0	no	no	TRUE
AT1G24350.1	AT1G24350	BCP	TCP	NA	protein_coding	protein_coding	64.7774094424401	15.9025211694281	113.652297715452	1.55066579898004	3.84994781215212	2.83651944673587	NA	34.0689011511432	13.0872770027715	55.0505252995149	2.22205286850472	3.75407864074067	2.07175147532805	NA	0.649566666666667	0.811666666666667	0.487466666666667	-0.3242	0.0191767	0.00977912	FALSE	0	yes	no	TRUE
AT1G24350.2	AT1G24350	BCP	TCP	NA	protein_coding	protein_coding	64.7774094424401	15.9025211694281	113.652297715452	1.55066579898004	3.84994781215212	2.83651944673587	NA	11.0340706930417	0.155157948714429	21.912983437369	0.155157948714429	2.89584462934268	7.05245392850071	NA	0.101516666666667	0.0115333333333333	0.1915	0.179967	0.00977912	0.00977912	TRUE	0	yes	no	TRUE
AT1G25240.1	AT1G25240	BCP	TCP	NA	protein_coding	protein_coding	363.114910783851	1.87251170928086	724.357309858422	0.451357175925617	176.917108213554	8.58791879127756	NA	325.496935523534	1.36313653287189	649.630734514196	0.41452264790853	160.690228851323	8.88602320485569	NA	0.795783333333333	0.695933333333333	0.895633333333333	0.1997	0.00041509	0.00041509	FALSE	0	yes	no	TRUE
AT1G25240.2	AT1G25240	BCP	TCP	NA	protein_coding	protein_coding	363.114910783851	1.87251170928086	724.357309858422	0.451357175925617	176.917108213554	8.58791879127756	NA	37.6179752603173	0.509375176408971	74.7265753442257	0.0389330579111274	16.2303397335165	7.16889358445735	NA	0.204216666666667	0.304066666666667	0.104366666666667	-0.1997	0.000664777	0.00041509	FALSE	0	no	no	TRUE
AT1G25400.1	AT1G25400	BCP	TCP	NA	protein_coding	protein_coding	15.4856332266882	0.717573153199614	30.2536933001767	0.442155085349882	0.559711116583216	5.37835194090568	NA	3.11320658159077	0	6.22641316318153	0	0.510290273821041	9.28457269971033	NA	0.103066666666667	0	0.206133333333333	0.206133	0.00118347	0.000329337	FALSE	1	no	no	TRUE
AT1G25400.2	AT1G25400	BCP	TCP	NA	protein_coding	protein_coding	15.4856332266882	0.717573153199614	30.2536933001767	0.442155085349882	0.559711116583216	5.37835194090568	NA	12.3724266450974	0.717573153199614	24.0272801369952	0.442155085349882	0.842113043600602	5.04603754161728	NA	0.896933333333333	1	0.793866666666667	-0.206133	0.000329337	0.000329337	FALSE	0	no	no	TRUE
AT1G28090.1	AT1G28090	BCP	TCP	NA	protein_coding	protein_coding	12.0988832690455	8.68867722812046	15.5090893099705	0.0715680408443058	1.64162549799468	0.835175961804234	NA	5.54575104150823	2.24950714748089	8.84199493553556	0.202241762267811	1.97228283361188	1.9699945050527	NA	0.40835	0.2587	0.558	0.2993	0.0314519	0.0314519	FALSE	0	no	no	TRUE
AT1G28090.3	AT1G28090	BCP	TCP	NA	protein_coding	protein_coding	12.0988832690455	8.68867722812046	15.5090893099705	0.0715680408443058	1.64162549799468	0.835175961804234	NA	4.52008491044816	4.22596392626422	4.81420589463209	0.227348885090868	0.852345573428985	0.187601178735373	NA	0.4002	0.486633333333333	0.313766666666667	-0.172867	0.0316693	0.0314519	FALSE	0	yes	no	TRUE
AT1G28350.2	AT1G28350	BCP	TCP	NA	protein_coding	protein_coding	14.9643231154724	27.4017533156358	2.52689291530892	1.12864438150289	0.148995145811058	-3.4336600807882	NA	6.2200535154549	12.4401070309098	0	2.70462135886857	0	-10.2819424295497	NA	0.224783333333333	0.449566666666667	0	-0.449567	0.00291816	0.00258184	FALSE	0	yes	no	FALSE
AT1G28350.3	AT1G28350	BCP	TCP	NA	protein_coding	protein_coding	14.9643231154724	27.4017533156358	2.52689291530892	1.12864438150289	0.148995145811058	-3.4336600807882	NA	8.29383425521891	14.9491478840588	1.63852062637905	2.07840654541529	0.829825613639349	-3.18178415420922	NA	0.608316666666667	0.549966666666667	0.666666666666667	0.1167	0.00258184	0.00258184	FALSE	0	yes	no	FALSE
AT1G28395.1	AT1G28395	BCP	TCP	NA	protein_coding	protein_coding	31.7047594506965	59.375310780318	4.03420812107498	3.79726413808268	0.662025932019545	-3.87617697060897	NA	14.4496569012773	26.2408681533582	2.65844564919634	0.844347828597714	0.24722045910294	-3.29829360355619	NA	0.563333333333333	0.4441	0.682566666666667	0.238467	0.0339361	8.52779e-06	NA	0	no	no	TRUE
AT1G28395.3	AT1G28395	BCP	TCP	NA	protein_coding	protein_coding	31.7047594506965	59.375310780318	4.03420812107498	3.79726413808268	0.662025932019545	-3.87617697060897	NA	5.7692356027167	11.5384712054334	0	1.76287288086315	0	-10.1734861639812	NA	0.0962666666666667	0.192533333333333	0	-0.192533	8.52779e-06	8.52779e-06	NA	0	no	no	TRUE
AT1G28490.1	AT1G28490	BCP	TCP	SYP61	protein_coding	protein_coding	44.4355705933785	31.5754372349071	57.29570395185	3.67349480482674	2.02605323927492	0.859419202021442	NA	29.2251233134008	17.5569004206731	40.8933462061284	1.54657031657451	0.927341298546617	1.21935921297376	NA	0.637533333333333	0.559433333333333	0.715633333333333	0.1562	0.0212115	0.0212115	FALSE	0	yes	no	FALSE
AT1G28560.1	AT1G28560	BCP	TCP	SRD2	protein_coding	protein_coding	22.2259789577728	5.23035764382854	39.2216002717171	0.345198468653538	0.609173372722177	2.90427900342906	NA	18.4443331602538	2.89653276297659	33.992133557531	0.436057292923258	0.706189162219812	3.5482541989773	NA	0.708466666666667	0.5504	0.866533333333333	0.316133	2.84812e-06	2.84812e-06	FALSE	0	yes	no	TRUE
AT1G28560.3	AT1G28560	BCP	TCP	SRD2	protein_coding	protein_coding	22.2259789577728	5.23035764382854	39.2216002717171	0.345198468653538	0.609173372722177	2.90427900342906	NA	3.78164579751903	2.33382488085195	5.22946671418612	0.272401424578533	0.129897751145998	1.16055519552481	NA	0.291533333333333	0.4496	0.133466666666667	-0.316133	2.05766e-05	2.84812e-06	FALSE	1	yes	no	TRUE
AT1G28960.3	AT1G28960	BCP	TCP	ATNUDT15	protein_coding	protein_coding	80.9876783778989	12.145797187878	149.82955956792	1.65998089570977	22.462883158279	3.62370214931055	NA	34.8374951765302	3.02589246725068	66.6490978858097	0.891962226168554	11.8938078120396	4.45660919739937	NA	0.341166666666667	0.241066666666667	0.441266666666667	0.2002	0.0236497	0.0236497	TRUE	1	yes	no	TRUE
AT1G28960.7	AT1G28960	BCP	TCP	ATNUDT15	protein_coding	protein_coding	80.9876783778989	12.145797187878	149.82955956792	1.65998089570977	22.462883158279	3.62370214931055	NA	7.43873960997752	3.87062096720118	11.0068582527539	1.12011879687636	5.73925567488147	1.5053534276521	NA	0.195916666666667	0.312166666666667	0.0796666666666667	-0.2325	0.0485383	0.0236497	TRUE	0	yes	no	TRUE
AT1G29040.4	AT1G29040	BCP	TCP	NA	protein_coding	protein_coding	36.1344964245636	47.8219772746405	24.4470155744866	1.94637932353326	1.45646940087143	-0.967727064263866	NA	3.15945084724954	6.31890169449908	0	2.48058604359422	0	-9.30581134861019	NA	0.0643833333333333	0.128766666666667	0	-0.128767	1.77061e-06	1.77061e-06	FALSE	0	no	no	TRUE
AT1G29630.1	AT1G29630	BCP	TCP	EXO1	protein_coding	protein_coding	29.1023086793153	5.63471120830974	52.569906150321	0.119894153947093	1.39084478907065	3.21953988928892	NA	3.76974419646296	1.77198379034449	5.76750460258144	0.277499650012658	1.27951976854325	1.69696229042584	NA	0.213116666666667	0.3151	0.111133333333333	-0.203967	0.0168782	0.00858243	FALSE	0	no	no	TRUE
AT1G29630.2	AT1G29630	BCP	TCP	EXO1	protein_coding	protein_coding	29.1023086793153	5.63471120830974	52.569906150321	0.119894153947093	1.39084478907065	3.21953988928892	NA	22.5212500043688	3.17836994342557	41.864130065312	0.12631362017599	3.73560432970838	3.71516828015384	NA	0.67965	0.565533333333333	0.793766666666667	0.228233	0.00858243	0.00858243	FALSE	0	yes	no	TRUE
AT1G29810.1	AT1G29810	BCP	TCP	NA	protein_coding	protein_coding	45.9159725930041	26.0487273140598	65.7832178719483	1.47792616865532	4.87196086511534	1.33617224940713	NA	30.4690733273826	21.5943803419218	39.3437663128433	1.14659453060694	4.3145364936646	0.865177861967082	NA	0.712716666666667	0.829366666666667	0.596066666666667	-0.2333	1.37803e-07	1.37803e-07	FALSE	0	yes	no	FALSE
AT1G29810.2	AT1G29810	BCP	TCP	NA	protein_coding	protein_coding	45.9159725930041	26.0487273140598	65.7832178719483	1.47792616865532	4.87196086511534	1.33617224940713	NA	15.4468992656215	4.45434697213797	26.439451559105	0.337895673351629	1.97475225119244	2.56671674384475	NA	0.287283333333333	0.170633333333333	0.403933333333333	0.2333	3.48069e-07	1.37803e-07	FALSE	0	yes	no	FALSE
AT1G30300.1	AT1G30300	BCP	TCP	NA	protein_coding	protein_coding	35.7627282734614	28.6355418509599	42.889914695963	1.17933410424809	0.623085248342087	0.582664151371583	NA	19.2874469194026	10.3535803182359	28.2213135205693	1.08588651937044	1.93979772699856	1.44577375605251	NA	0.508433333333333	0.359633333333333	0.657233333333333	0.2976	0.000496736	0.000496736	FALSE	1	yes	no	TRUE
AT1G30450.1	AT1G30450	BCP	TCP	CCC1	protein_coding	protein_coding	29.9104561035159	14.2521030243507	45.5688091826811	1.25284213696242	2.75999959544517	1.67617650177582	NA	19.1600236033084	5.53617247688009	32.7838747297367	0.211711804298694	2.42981197691388	2.56386198445094	NA	0.5606	0.397066666666667	0.724133333333333	0.327067	7.45805e-06	7.45805e-06	TRUE	0	no	no	TRUE
AT1G30450.3	AT1G30450	BCP	TCP	CCC1	protein_coding	protein_coding	29.9104561035159	14.2521030243507	45.5688091826811	1.25284213696242	2.75999959544517	1.67617650177582	NA	4.61233294759355	4.38124294041391	4.8434229547732	0.313432067334853	1.20614081908177	0.144373238100624	NA	0.2123	0.3166	0.108	-0.2086	0.00933641	7.45805e-06	FALSE	1	yes	no	TRUE
AT1G30510.1	AT1G30510	BCP	TCP	RFNR2	protein_coding	protein_coding	20.3318505207481	39.9436157617707	0.72008527972558	1.8140142621908	0.145824083145547	-5.77411726926844	NA	7.07321246099521	14.1464249219904	0	3.06204119643785	0	-10.4672412564014	NA	0.174433333333333	0.348866666666667	0	-0.348867	0.0111442	0.000228274	FALSE	0	yes	no	TRUE
AT1G30510.3	AT1G30510	BCP	TCP	RFNR2	protein_coding	protein_coding	20.3318505207481	39.9436157617707	0.72008527972558	1.8140142621908	0.145824083145547	-5.77411726926844	NA	9.38450690354712	18.0489285273687	0.72008527972558	1.83394150217295	0.145824083145547	-4.62850349511975	NA	0.728316666666667	0.456633333333333	1	0.543367	0.000228274	0.000228274	FALSE	0	yes	no	TRUE
AT1G30810.2	AT1G30810	BCP	TCP	JMJ18	protein_coding	protein_coding	34.1357083019421	20.0358519832014	48.2355646206829	1.92018238771851	2.7344598528836	1.26709258078759	NA	26.2895109943928	18.0347192479012	34.5443027408844	1.85184159264047	2.24197252575714	0.937288670846219	NA	0.807316666666667	0.8989	0.715733333333333	-0.183167	0.00571802	0.00571802	FALSE	0	no	no	TRUE
AT1G30810.3	AT1G30810	BCP	TCP	JMJ18	protein_coding	protein_coding	34.1357083019421	20.0358519832014	48.2355646206829	1.92018238771851	2.7344598528836	1.26709258078759	NA	6.18486419215407	0.21045475026451	12.1592736340436	0.21045475026451	1.11026050628655	5.78661668419837	NA	0.132883333333333	0.0123333333333333	0.253433333333333	0.2411	0.00823319	0.00571802	FALSE	0	yes	no	TRUE
AT1G31600.3	AT1G31600	BCP	TCP	NA	protein_coding	protein_coding	14.5234877811407	18.9105239560842	10.1364516061971	0.883763022881847	1.66196630720574	-0.898976761413827	NA	4.23689748943437	7.02622761579502	1.44756736307373	0.307720403042841	0.580629007883114	-2.27123959278496	NA	0.252516666666667	0.371733333333333	0.1333	-0.238433	0.00108486	0.000928837	FALSE	1	no	no	TRUE
AT1G31600.4	AT1G31600	BCP	TCP	NA	protein_coding	protein_coding	14.5234877811407	18.9105239560842	10.1364516061971	0.883763022881847	1.66196630720574	-0.898976761413827	NA	7.1223657687629	6.74288037437051	7.50185116315529	0.399770417852762	0.520520292359004	0.153665477537881	NA	0.559966666666667	0.356166666666667	0.763766666666667	0.4076	0.000928837	0.000928837	FALSE	0	yes	no	TRUE
AT1G31830.1	AT1G31830	BCP	TCP	NA	protein_coding	protein_coding	20.3875600341562	15.0660958128948	25.7090242554176	1.7646857914387	1.02880100907527	0.770573040945568	NA	12.6881912883033	5.14028969013894	20.2360928864676	1.09942060794084	2.06625826919803	1.97491803450233	NA	0.561966666666667	0.339166666666667	0.784766666666667	0.4456	0.000171054	0.000171054	FALSE	0	yes	no	TRUE
AT1G31830.2	AT1G31830	BCP	TCP	NA	protein_coding	protein_coding	20.3875600341562	15.0660958128948	25.7090242554176	1.7646857914387	1.02880100907527	0.770573040945568	NA	7.69936874585295	9.9258061227559	5.47293136895	1.20287246929938	1.41520690428028	-0.857689607326488	NA	0.438033333333333	0.660833333333333	0.215233333333333	-0.4456	0.000194077	0.000171054	FALSE	0	no	no	TRUE
AT1G34065.1	AT1G34065	BCP	TCP	SAMC2	protein_coding	protein_coding	12.3378095156233	24.1961101448878	0.479508886358811	1.65183335331759	0.132206443962051	-5.62789240041918	NA	6.94208792214052	13.884175844281	0	0.891966494418886	0	-10.4402645459273	NA	0.291133333333333	0.582266666666667	0	-0.582267	0.0013575	0.0013575	FALSE	0	yes	no	FALSE
AT1G34065.2	AT1G34065	BCP	TCP	SAMC2	protein_coding	protein_coding	12.3378095156233	24.1961101448878	0.479508886358811	1.65183335331759	0.132206443962051	-5.62789240041918	NA	5.3957215934828	10.3119343006068	0.479508886358811	2.36902481114237	0.132206443962051	-4.39823449253956	NA	0.708866666666667	0.417733333333333	1	0.582267	0.00149365	0.0013575	FALSE	0	yes	no	FALSE
AT1G35780.1	AT1G35780	BCP	TCP	NA	protein_coding	protein_coding	16.1619006567025	31.8756487104716	0.448152602933525	6.80241693019563	0.21471879048002	-6.12093520691797	NA	7.30223997390747	14.2155862933632	0.388893654451734	5.4265145668667	0.256199073074213	-5.15634012936741	NA	0.542666666666667	0.418666666666667	0.666666666666667	0.248	0.0242676	0.0236497	FALSE	0	yes	no	TRUE
AT1G35780.4	AT1G35780	BCP	TCP	NA	protein_coding	protein_coding	16.1619006567025	31.8756487104716	0.448152602933525	6.80241693019563	0.21471879048002	-6.12093520691797	NA	8.33748735496608	16.6749747099322	0	2.47677245317806	0	-10.7043337844348	NA	0.274483333333333	0.548966666666667	0	-0.548967	0.0236497	0.0236497	FALSE	0	no	no	TRUE
AT1G43640.1	AT1G43640	BCP	TCP	TULP5	protein_coding	protein_coding	9.19742881971706	17.9293216781191	0.465535961315073	2.60756691448549	0.132751974481545	-5.23742708414745	NA	4.05161400192256	8.10322800384513	0	1.61780771770276	0	-9.66413222241369	NA	0.22255	0.4451	0	-0.4451	0.0100627	0.00950886	FALSE	0	yes	no	FALSE
AT1G43640.2	AT1G43640	BCP	TCP	TULP5	protein_coding	protein_coding	9.19742881971706	17.9293216781191	0.465535961315073	2.60756691448549	0.132751974481545	-5.23742708414745	NA	5.1458148177945	9.82609367427393	0.465535961315073	1.25483086955904	0.132751974481545	-4.37045912371679	NA	0.77745	0.5549	1	0.4451	0.00950886	0.00950886	FALSE	0	yes	no	FALSE
AT1G43860.1	AT1G43860	BCP	TCP	NA	protein_coding	protein_coding	17.1652096041609	24.7735973224497	9.55682188587217	2.1383105926053	0.49926661044064	-1.37327396516772	NA	10.352180563042	18.8457028368518	1.85865828923213	1.21590104059573	0.900477172231798	-3.33492624622513	NA	0.479516666666667	0.763966666666667	0.195066666666667	-0.5689	8.63435e-05	8.63435e-05	FALSE	0	yes	no	TRUE
AT1G43860.2	AT1G43860	BCP	TCP	NA	protein_coding	protein_coding	17.1652096041609	24.7735973224497	9.55682188587217	2.1383105926053	0.49926661044064	-1.37327396516772	NA	6.81302904111899	5.92789448559794	7.69816359664003	0.944647677740123	1.03074881131929	0.376435734108321	NA	0.520483333333333	0.236033333333333	0.804933333333333	0.5689	0.000128407	8.63435e-05	FALSE	1	yes	no	TRUE
AT1G43890.2	AT1G43890	BCP	TCP	RABC1	protein_coding	protein_coding	174.322982758019	71.3333793209497	277.312586195088	6.89813604571981	4.74171822917086	1.95871366102226	NA	76.8315793749533	47.8617291021844	105.801429647722	3.34068006176893	2.90711532957265	1.14424965287171	NA	0.528066666666667	0.6743	0.381833333333333	-0.292467	4.35507e-12	7.41955e-17	TRUE	0	yes	no	TRUE
AT1G43890.3	AT1G43890	BCP	TCP	RABC1	protein_coding	protein_coding	174.322982758019	71.3333793209497	277.312586195088	6.89813604571981	4.74171822917086	1.95871366102226	NA	83.5532452344948	11.7381077378879	155.368382731102	1.14473156621377	3.59043426328035	3.72528549401234	NA	0.363533333333333	0.166066666666667	0.561	0.394933	7.41955e-17	7.41955e-17	FALSE	0	no	no	TRUE
AT1G44120.1	AT1G44120	BCP	TCP	NA	protein_coding	protein_coding	42.3744448108884	0.220744349596696	84.5281452721801	0.0970922342112548	5.60440078920902	8.51716333043885	NA	12.947174768446	0	25.8943495368921	0	7.90457594977215	11.33897864236	NA	0.149866666666667	0	0.299733333333333	0.299733	0.0464981	0.0464981	FALSE	1	yes	no	TRUE
AT1G47278.1	AT1G47278	BCP	TCP	NA	protein_coding	protein_coding	68.0519354443183	119.470687091584	16.633183797053	4.73691793420414	1.20595936723435	-2.84377409047999	NA	28.1211659992748	41.642614730695	14.5997172678546	1.50499625237312	0.819280054266668	-1.51147880429877	NA	0.6147	0.349533333333333	0.879866666666667	0.530333	3.92638e-24	3.92638e-24	NA	0	yes	no	FALSE
AT1G47278.2	AT1G47278	BCP	TCP	NA	protein_coding	protein_coding	68.0519354443183	119.470687091584	16.633183797053	4.73691793420414	1.20595936723435	-2.84377409047999	NA	36.0456272443598	71.0971383492897	0.99411613942988	3.53058036188039	0.53161917606948	-6.14599634633132	NA	0.326433333333333	0.594833333333333	0.0580333333333333	-0.5368	2.66855e-07	3.92638e-24	NA	0	yes	no	FALSE
AT1G47710.1	AT1G47710	BCP	TCP	NA	protein_coding	protein_coding	17.0301325980869	28.3291524915107	5.73111270466305	1.91239023326227	0.176476370285989	-2.30339433100824	NA	5.02332695002516	10.0466539000503	0	2.93565993916699	0	-9.97393464896922	NA	0.174283333333333	0.348566666666667	0	-0.348567	3.09424e-06	1.7243e-06	FALSE	0	no	no	TRUE
AT1G47710.2	AT1G47710	BCP	TCP	NA	protein_coding	protein_coding	17.0301325980869	28.3291524915107	5.73111270466305	1.91239023326227	0.176476370285989	-2.30339433100824	NA	12.0068056480617	18.2824985914604	5.73111270466305	2.35031273253719	0.176476370285989	-1.67184986499919	NA	0.825716666666667	0.651433333333333	1	0.348567	1.7243e-06	1.7243e-06	FALSE	0	yes	no	TRUE
AT1G47820.1	AT1G47820	BCP	TCP	NA	protein_coding	protein_coding	19.8037593909284	37.5885038999346	2.01901488192221	4.62932066466436	0.409561402453338	-4.21182390430329	NA	3.77724592601011	7.55449185202021	0	0.140558445290221	0	-9.56309936181447	NA	0.1039	0.2078	0	-0.2078	0.00115104	0.000712542	FALSE	1	no	no	TRUE
AT1G47820.2	AT1G47820	BCP	TCP	NA	protein_coding	protein_coding	19.8037593909284	37.5885038999346	2.01901488192221	4.62932066466436	0.409561402453338	-4.21182390430329	NA	16.0265134649183	30.0340120479144	2.01901488192221	4.76957970620038	0.409561402453338	-3.88822613002543	NA	0.8961	0.7922	1	0.2078	0.000712542	0.000712542	FALSE	0	no	no	TRUE
AT1G48590.1	AT1G48590	BCP	TCP	CAR5	protein_coding	protein_coding	305.570275503087	6.7524392103002	604.388111795874	1.89343693309496	20.304962614456	6.48181162299461	NA	135.061959010193	1.91440501796058	268.209513002426	0.735949913828109	17.2588136478774	7.12285792065519	NA	0.355116666666667	0.267233333333333	0.443	0.175767	0.040982	0.040982	FALSE	0	yes	no	TRUE
AT1G48830.1	AT1G48830	BCP	TCP	RPS7A	protein_coding	protein_coding	140.576023273047	228.409038418688	52.7430081274054	4.27910467380733	0.555331656526713	-2.11435763452187	NA	50.898915608114	76.96119972711	24.836631489118	5.20197738147881	1.50764767908314	-1.63126845853885	NA	0.403733333333333	0.336866666666667	0.4706	0.133733	0.0350524	0.0337419	FALSE	0	yes	no	TRUE
AT1G48830.2	AT1G48830	BCP	TCP	RPS7A	protein_coding	protein_coding	140.576023273047	228.409038418688	52.7430081274054	4.27910467380733	0.555331656526713	-2.11435763452187	NA	89.6771076649329	151.447838691578	27.9063766382874	5.32503033537599	1.2245340431894	-2.43973264016037	NA	0.596266666666667	0.663133333333333	0.5294	-0.133733	0.0337419	0.0337419	FALSE	0	no	no	TRUE
AT1G49160.1	AT1G49160	BCP	TCP	WNK7	protein_coding	protein_coding	53.7480526317152	45.9309586939666	61.5651465694638	5.87236760514925	2.47838299814439	0.422567193696976	NA	11.8077425055041	5.54737051794475	18.0681144930634	0.855059628791909	2.34764500794508	1.7017698805547	NA	0.206133333333333	0.1203	0.291966666666667	0.171667	2.75668e-07	2.75668e-07	FALSE	0	no	no	TRUE
AT1G49160.7	AT1G49160	BCP	TCP	WNK7	protein_coding	protein_coding	53.7480526317152	45.9309586939666	61.5651465694638	5.87236760514925	2.47838299814439	0.422567193696976	NA	27.7532566390296	28.6527027658208	26.8538105122384	2.24556834221016	2.18453505694338	-0.0935106965959732	NA	0.534483333333333	0.6333	0.435666666666667	-0.197633	0.0436489	2.75668e-07	FALSE	0	yes	no	TRUE
AT1G49300.1	AT1G49300	BCP	TCP	RABG3E	protein_coding	protein_coding	24.1737844745324	23.9180765678016	24.4294923812632	1.19860897948623	3.53122730438061	0.0305098879949693	NA	20.4549324581473	22.7880104271359	18.1218544891587	1.32244275197432	2.73160440746412	-0.33038143794905	NA	0.848016666666667	0.952766666666667	0.743266666666667	-0.2095	0.00445301	0.00445301	FALSE	1	yes	no	TRUE
AT1G49300.2	AT1G49300	BCP	TCP	RABG3E	protein_coding	protein_coding	24.1737844745324	23.9180765678016	24.4294923812632	1.19860897948623	3.53122730438061	0.0305098879949693	NA	3.71885201638509	1.13006614066572	6.30763789210446	0.612789815986284	1.25580600658997	2.47026772411108	NA	0.151983333333333	0.0472333333333333	0.256733333333333	0.2095	0.00871419	0.00445301	TRUE	0	yes	no	TRUE
AT1G52360.4	AT1G52360	BCP	TCP	NA	protein_coding	protein_coding	51.1838855601291	54.28676015258	48.0810109676782	1.84962558803116	4.31622869809263	-0.175098861233508	NA	9.05290754623512	13.8463800723627	4.25943502010753	2.34456587338704	1.33711920268282	-1.69843333412025	NA	0.17135	0.2554	0.0873	-0.1681	0.0341796	0.0341796	FALSE	1	yes	no	TRUE
AT1G52570.1	AT1G52570	BCP	TCP	PLDALPHA2	protein_coding	protein_coding	403.741551381116	140.819907868862	666.66319489337	16.3589451650154	38.8555927691821	2.24302597162906	NA	87.4543636624157	18.5809491601158	156.327778164716	4.77473828893867	6.25646823743608	3.07199410580747	NA	0.182383333333333	0.127766666666667	0.237	0.109233	0.0229757	0.0229757	FALSE	0	no	no	TRUE
AT1G55160.1	AT1G55160	BCP	TCP	NA	protein_coding	protein_coding	27.3687083476666	48.1385744634794	6.59884223185383	1.13518079422151	0.59025213475983	-2.86502362391807	NA	4.16181762233477	5.04461141659025	3.27902382807929	0.658802183128536	1.13747268979414	-0.619940726168269	NA	0.29035	0.104733333333333	0.475966666666667	0.371233	0.00672591	0.00672591	FALSE	0	no	no	TRUE
AT1G56180.1	AT1G56180	BCP	TCP	NA	protein_coding	protein_coding	16.840937008165	4.93494776192305	28.7469262544069	0.358135175317256	2.27785371910021	2.539882292822	NA	4.05276701433206	3.80043660177773	4.30509742688638	0.167955182888349	0.183126120518503	0.179436821220292	NA	0.464683333333333	0.778766666666667	0.1506	-0.628167	8.24899e-07	2.65748e-07	FALSE	0	no	no	TRUE
AT1G56180.2	AT1G56180	BCP	TCP	NA	protein_coding	protein_coding	16.840937008165	4.93494776192305	28.7469262544069	0.358135175317256	2.27785371910021	2.539882292822	NA	12.7881699938329	1.13451116014532	24.4418288275205	0.4176322249913	2.09664717959213	4.41713893699887	NA	0.535316666666667	0.221233333333333	0.8494	0.628167	2.65748e-07	2.65748e-07	TRUE	0	no	no	TRUE
AT1G59520.1	AT1G59520	BCP	TCP	CW7	protein_coding	protein_coding	18.5718245111725	23.4411180895352	13.7025309328098	1.8874369401617	1.40014591423103	-0.774161833330352	NA	9.71245750864447	10.2763472021075	9.14856781518147	1.53561740829915	1.18430474860359	-0.167536838431182	NA	0.5486	0.4331	0.6641	0.231	0.0394582	0.0394582	FALSE	0	yes	no	FALSE
AT1G59890.2	AT1G59890	BCP	TCP	SNL5	protein_coding	protein_coding	54.9070587253544	36.2629290232176	73.5511884274912	3.63726175049594	4.43232493519806	1.02005154058025	NA	31.0531216835859	17.1243148173455	44.9819285498262	1.00606324077439	3.38795622890724	1.39277770722769	NA	0.5441	0.4771	0.6111	0.134	0.0224419	0.0224419	FALSE	0	yes	no	FALSE
AT1G59890.3	AT1G59890	BCP	TCP	SNL5	protein_coding	protein_coding	54.9070587253544	36.2629290232176	73.5511884274912	3.63726175049594	4.43232493519806	1.02005154058025	NA	23.4904592774259	19.1161817313592	27.8647368234926	2.79330442789324	1.50469234280958	0.54340929504045	NA	0.450766666666667	0.522133333333333	0.3794	-0.142733	0.0233579	0.0224419	FALSE	0	yes	no	FALSE
AT1G61150.5	AT1G61150	BCP	TCP	NA	protein_coding	protein_coding	45.5396142652392	78.2815081171523	12.7977204133261	3.30572065726048	1.48126073284752	-2.61184211424912	NA	24.6413528061474	41.0179955942139	8.26471001808086	2.32696381351734	1.44504197062471	-2.30982801408792	NA	0.584133333333333	0.5285	0.639766666666667	0.111267	0.0446811	3.0514e-05	FALSE	0	no	no	TRUE
AT1G61150.7	AT1G61150	BCP	TCP	NA	protein_coding	protein_coding	45.5396142652392	78.2815081171523	12.7977204133261	3.30572065726048	1.48126073284752	-2.61184211424912	NA	4.16218768281319	8.32437536562637	0	1.91445952760374	0	-9.70293026772886	NA	0.0523333333333333	0.104666666666667	0	-0.104667	3.0514e-05	3.0514e-05	FALSE	1	no	no	TRUE
AT1G61790.1	AT1G61790	BCP	TCP	OST3B	protein_coding	protein_coding	158.513855788222	70.8038056883918	246.223905888052	1.69811373519342	3.50640017261418	1.7979268743769	NA	47.096832662029	28.9003368459918	65.2933284780661	1.88266381841072	2.64866579052962	1.17557110875754	NA	0.336483333333333	0.407866666666667	0.2651	-0.142767	0.000885053	0.000768563	FALSE	0	yes	no	TRUE
AT1G61790.2	AT1G61790	BCP	TCP	OST3B	protein_coding	protein_coding	158.513855788222	70.8038056883918	246.223905888052	1.69811373519342	3.50640017261418	1.7979268743769	NA	111.417023126193	41.9034688424	180.930577409986	1.58780522712957	2.74207547200183	2.1100301486041	NA	0.663516666666667	0.592133333333333	0.7349	0.142767	0.000768563	0.000768563	FALSE	0	no	no	TRUE
AT1G62250.1	AT1G62250	BCP	TCP	NA	protein_coding	protein_coding	19.7761128329231	3.23746466966221	36.314760996184	0.538137142752333	2.04840351402888	3.48356757020451	NA	5.40377140541491	1.81047439274147	8.99706841808834	0.248499503189205	1.77744556693153	2.30674317264969	NA	0.408566666666667	0.568	0.249133333333333	-0.318867	0.0436489	0.0354621	FALSE	0	no	no	TRUE
AT1G62250.2	AT1G62250	BCP	TCP	NA	protein_coding	protein_coding	19.7761128329231	3.23746466966221	36.314760996184	0.538137142752333	2.04840351402888	3.48356757020451	NA	11.4399515354524	1.34473787037332	21.5351652005315	0.421676689143323	1.82933709313042	3.99127852540987	NA	0.496	0.4008	0.5912	0.1904	0.0354621	0.0354621	TRUE	1	no	no	TRUE
AT1G62305.1	AT1G62305	BCP	TCP	NA	protein_coding	protein_coding	40.3570612495067	7.77302903351572	72.9410934654977	0.872461247643286	2.32531891264884	3.22852595887136	NA	19.5101593122142	2.07336190716323	36.9469567172652	0.358054727698187	3.2352208419447	4.14886057927106	NA	0.385466666666667	0.264433333333333	0.5065	0.242067	0.00202021	0.00202021	FALSE	0	no	no	TRUE
AT1G63940.1	AT1G63940	BCP	TCP	MDAR5	protein_coding	protein_coding	52.9498684752719	54.3242711157802	51.5754658347635	4.53346496686061	4.20315690949243	-0.0748978143505052	NA	5.66625706575081	11.3325141315016	0	1.0414369065491	0	-10.1475247417882	NA	0.107133333333333	0.214266666666667	0	-0.214267	5.97112e-18	5.97112e-18	FALSE	1	yes	no	TRUE
AT1G63980.1	AT1G63980	BCP	TCP	NA	protein_coding	protein_coding	25.7957678750722	42.9041076210834	8.68742812906097	4.16019975089365	1.16165030435893	-2.30279124118208	NA	16.9155860479025	25.143743966744	8.68742812906097	2.62005380326967	1.16165030435893	-1.5321123941925	NA	0.792566666666667	0.585133333333333	1	0.414867	6.03049e-25	6.03049e-25	FALSE	0	yes	no	FALSE
AT1G63980.2	AT1G63980	BCP	TCP	NA	protein_coding	protein_coding	25.7957678750722	42.9041076210834	8.68742812906097	4.16019975089365	1.16165030435893	-2.30279124118208	NA	8.88018182716968	17.7603636543394	0	1.56260329717572	0	-10.7952574897734	NA	0.207433333333333	0.414866666666667	0	-0.414867	8.6667e-24	6.03049e-25	FALSE	0	yes	no	FALSE
AT1G64200.1	AT1G64200	BCP	TCP	VHA-E3	protein_coding	protein_coding	71.2887070866942	8.4025237589865	134.174890414402	1.53590139233322	9.26130194445184	3.9955397448058	NA	5.90957354529348	7.51946169708344	4.29968539350351	1.53806705742688	0.428141421844812	-0.804964169557603	NA	0.459983333333333	0.888033333333333	0.0319333333333333	-0.8561	2.40105e-36	2.40105e-36	FALSE	0	no	no	TRUE
AT1G64200.2	AT1G64200	BCP	TCP	VHA-E3	protein_coding	protein_coding	71.2887070866942	8.4025237589865	134.174890414402	1.53590139233322	9.26130194445184	3.9955397448058	NA	18.8150187836221	0.299542978191469	37.3304945890527	0.122147255739042	2.201855631506	6.91445749358402	NA	0.159133333333333	0.0395	0.278766666666667	0.239267	1.55919e-05	2.40105e-36	FALSE	1	yes	no	TRUE
AT1G64200.3	AT1G64200	BCP	TCP	VHA-E3	protein_coding	protein_coding	71.2887070866942	8.4025237589865	134.174890414402	1.53590139233322	9.26130194445184	3.9955397448058	NA	46.5641147577786	0.583519083711589	92.5447104318457	0.295223498124467	6.99704397937243	7.2848681872211	NA	0.38085	0.0724333333333333	0.689266666666667	0.616833	0.00125805	2.40105e-36	FALSE	0	yes	no	TRUE
AT1G64750.1	AT1G64750	BCP	TCP	ATDSS1(I)	protein_coding	protein_coding	110.106998538328	165.56418820289	54.6498088737646	17.567684647372	7.84716998985867	-1.59892546444655	NA	69.165843369892	129.320077809213	9.01160893057123	16.4966477893398	2.64114760117019	-3.84152927674566	NA	0.468716666666667	0.777566666666667	0.159866666666667	-0.6177	1.43633e-22	3.54977e-29	NA	0	yes	no	TRUE
AT1G64750.3	AT1G64750	BCP	TCP	ATDSS1(I)	protein_coding	protein_coding	110.106998538328	165.56418820289	54.6498088737646	17.567684647372	7.84716998985867	-1.59892546444655	NA	19.1406390162355	1.16069017870613	37.1205878537649	0.337435835530273	7.23869726445126	4.98717693169352	NA	0.338566666666667	0.00746666666666667	0.669666666666667	0.6622	3.54977e-29	3.54977e-29	FALSE	0	no	no	TRUE
AT1G64980.1	AT1G64980	BCP	TCP	NA	protein_coding	protein_coding	229.129841283888	13.1157280190091	445.143954548766	0.81542466336415	14.8187226910917	5.083835022904	NA	112.408808596275	12.080458970447	212.737158222103	0.944497642538785	11.892635727457	4.13719894376183	NA	0.698283333333333	0.919366666666667	0.4772	-0.442167	3.28744e-11	1.95891e-28	FALSE	0	no	no	FALSE
AT1G64980.3	AT1G64980	BCP	TCP	NA	protein_coding	protein_coding	229.129841283888	13.1157280190091	445.143954548766	0.81542466336415	14.8187226910917	5.083835022904	NA	111.503591449885	0.693564650822761	222.313618248947	0.111276432725408	2.52781301150313	8.30376250457725	NA	0.27715	0.0541333333333333	0.500166666666667	0.446033	1.95891e-28	1.95891e-28	FALSE	0	no	no	FALSE
AT1G65040.2	AT1G65040	BCP	TCP	HRD1B	protein_coding	protein_coding	45.1630045383474	29.1075442096076	61.2184648670872	2.8779170769793	4.41066543149001	1.07231382905295	NA	16.8768632566081	7.59711487379512	26.1566116394211	0.23729719151211	1.38570708443049	1.78230582313366	NA	0.346983333333333	0.264966666666667	0.429	0.164033	0.00210876	0.00210876	FALSE	2	yes	no	TRUE
AT1G65040.6	AT1G65040	BCP	TCP	HRD1B	protein_coding	protein_coding	45.1630045383474	29.1075442096076	61.2184648670872	2.8779170769793	4.41066543149001	1.07231382905295	NA	18.8694859331124	14.2234580163838	23.515513849841	1.15335309630642	1.16556896662513	0.724940028002904	NA	0.438383333333333	0.490633333333333	0.386133333333333	-0.1045	0.0496012	0.00210876	FALSE	0	yes	no	TRUE
AT1G66240.1	AT1G66240	BCP	TCP	ATX1	protein_coding	protein_coding	297.751019262603	211.790246045644	383.711792479561	45.2579004917205	26.3737254477351	0.857356436082212	NA	141.546902229062	80.3501637046608	202.743640753464	15.0422949341088	3.7302866988947	1.33517541232928	NA	0.457933333333333	0.383433333333333	0.532433333333333	0.149	0.0177765	0.0177765	NA	0	yes	no	TRUE
AT1G66590.1	AT1G66590	BCP	TCP	ATCOX19-1	protein_coding	protein_coding	16.520346818478	31.8140999150921	1.22659372186404	1.06626592392868	0.483873641917986	-4.68567621944524	NA	6.48093332935233	11.8591149487645	1.10275170994019	1.20154895467211	0.518983774351177	-3.41500873784463	NA	0.6278	0.371766666666667	0.883833333333333	0.512067	0.000395374	0.000231204	NA	0	yes	no	FALSE
AT1G66590.2	AT1G66590	BCP	TCP	ATCOX19-1	protein_coding	protein_coding	16.520346818478	31.8140999150921	1.22659372186404	1.06626592392868	0.483873641917986	-4.68567621944524	NA	10.0394134891257	19.9549849663276	0.123842011923849	0.83019476376802	0.123842011923849	-7.22079713803456	NA	0.3722	0.628233333333333	0.116166666666667	-0.512067	0.000231204	0.000231204	NA	0	yes	no	FALSE
AT1G67530.1	AT1G67530	BCP	TCP	PUB7	protein_coding	protein_coding	28.2573750590899	2.36070734807228	54.1540427701076	0.0906537849914588	2.67356029729352	4.51394593932324	NA	18.6688013548347	2.11828362699043	35.219319082679	0.177450412595861	3.38648975986743	4.04901426010486	NA	0.77325	0.895333333333333	0.651166666666667	-0.244167	0.0475154	0.012838	FALSE	0	no	no	TRUE
AT1G67530.4	AT1G67530	BCP	TCP	PUB7	protein_coding	protein_coding	28.2573750590899	2.36070734807228	54.1540427701076	0.0906537849914588	2.67356029729352	4.51394593932324	NA	6.03149923911237	0.0382645000480928	12.0247339781767	0.0382645000480928	3.93984813428093	7.96202610206063	NA	0.11905	0.0154666666666667	0.222633333333333	0.207167	0.012838	0.012838	FALSE	0	yes	no	TRUE
AT1G69070.1	AT1G69070	BCP	TCP	NA	protein_coding	protein_coding	10.3542734065298	19.9615393568288	0.747007456230764	1.60851194236274	0.130208735695534	-4.72149421593639	NA	6.33267730103683	12.6653546020737	0	0.501602480747319	0	-10.3078103928767	NA	0.32275	0.6455	0	-0.6455	8.06249e-05	8.06249e-05	FALSE	0	no	no	TRUE
AT1G69070.2	AT1G69070	BCP	TCP	NA	protein_coding	protein_coding	10.3542734065298	19.9615393568288	0.747007456230764	1.60851194236274	0.130208735695534	-4.72149421593639	NA	4.02159610549296	7.29618475475516	0.747007456230764	1.89777828695427	0.130208735695534	-3.27073882085269	NA	0.67725	0.3545	1	0.6455	0.000109645	8.06249e-05	FALSE	0	yes	no	TRUE
AT1G69720.2	AT1G69720	BCP	TCP	HO3	protein_coding	protein_coding	13.0938618020214	18.114002185848	8.07372141819479	1.30509555221122	2.89752322998188	-1.16481006053661	NA	7.05989005669884	8.33141924466474	5.78836086873294	1.11922718701534	2.1033505726454	-0.52464774659897	NA	0.587533333333333	0.46	0.715066666666667	0.255067	0.0346093	0.0346093	TRUE	0	yes	no	TRUE
AT1G69720.3	AT1G69720	BCP	TCP	HO3	protein_coding	protein_coding	13.0938618020214	18.114002185848	8.07372141819479	1.30509555221122	2.89752322998188	-1.16481006053661	NA	5.65230191132871	9.01924327319556	2.28536054946185	1.14624792365204	0.796093158012306	-1.97588429640253	NA	0.391733333333333	0.498533333333333	0.284933333333333	-0.2136	0.0358269	0.0346093	FALSE	0	no	no	TRUE
AT1G70790.1	AT1G70790	BCP	TCP	CAR9	protein_coding	protein_coding	499.663221116578	12.550722619241	986.775719613915	3.21866895518434	206.151456632437	6.29574546758224	NA	454.704226853033	6.60095255420242	902.807501151863	1.95236533147997	177.217888944532	7.0934324145528	NA	0.716016666666667	0.5122	0.919833333333333	0.407633	6.22391e-07	6.22391e-07	FALSE	1	yes	no	TRUE
AT1G70790.3	AT1G70790	BCP	TCP	CAR9	protein_coding	protein_coding	499.663221116578	12.550722619241	986.775719613915	3.21866895518434	206.151456632437	6.29574546758224	NA	43.7390847718433	5.90864386176484	81.5695256819217	1.5611327509615	29.8122595886485	3.78486856479387	NA	0.280933333333333	0.484233333333333	0.0776333333333333	-0.4066	8.90616e-07	6.22391e-07	FALSE	0	yes	no	TRUE
AT1G72770.4	AT1G72770	BCP	TCP	HAB1	protein_coding	protein_coding	100.42313258527	7.45432523021726	193.391939940322	2.36419104833103	7.35250317359275	4.69544660814881	NA	11.2794151023888	0	22.5588302047776	0	7.99801040509643	11.1401159268736	NA	0.05695	0	0.1139	0.1139	4.03095e-05	4.03095e-05	TRUE	0	yes	no	TRUE
AT1G72880.1	AT1G72880	BCP	TCP	NA	protein_coding	protein_coding	131.681976861372	20.9554098469238	242.40854387582	4.95180206783813	3.99480584624681	3.53141712398788	NA	13.0663781968927	5.36543561482902	20.7673207789565	0.194056667673985	3.70120500438921	1.95055605396744	NA	0.189433333333333	0.2934	0.0854666666666667	-0.207933	0.0206676	0.0162054	FALSE	1	no	no	TRUE
AT1G72880.2	AT1G72880	BCP	TCP	NA	protein_coding	protein_coding	131.681976861372	20.9554098469238	242.40854387582	4.95180206783813	3.99480584624681	3.53141712398788	NA	118.615598664479	15.5899742320948	221.641223096864	5.13707833216857	3.74174031490231	3.82867577231111	NA	0.810566666666667	0.7066	0.914533333333333	0.207933	0.0162054	0.0162054	FALSE	0	yes	no	TRUE
AT1G73860.1	AT1G73860	BCP	TCP	KIN14P	protein_coding	protein_coding	52.407570691299	4.64960209788413	100.165539284714	0.785969249886229	12.7812335114254	4.42617970354245	NA	34.9603155218516	2.27371211421634	67.6469189294868	0.464362891070844	10.9056979454515	4.88878477835589	NA	0.575983333333333	0.481533333333333	0.670433333333333	0.1889	0.0130744	0.0130744	FALSE	0	yes	no	TRUE
AT1G73860.2	AT1G73860	BCP	TCP	KIN14P	protein_coding	protein_coding	52.407570691299	4.64960209788413	100.165539284714	0.785969249886229	12.7812335114254	4.42617970354245	NA	17.4472551694474	2.3758899836678	32.5186203552271	0.324098362426902	2.79241797556797	3.76911020904906	NA	0.424016666666667	0.518466666666667	0.329566666666667	-0.1889	0.0155911	0.0130744	FALSE	0	no	no	TRUE
AT1G77080.2	AT1G77080	BCP	TCP	MAF1	protein_coding	protein_coding	36.0611574497782	25.3182819155533	46.8040329840031	0.951971656275237	2.28384870569626	0.886191838653007	NA	6.41064840162121	7.92473477308089	4.89656203016152	1.27911900339358	2.31440677160606	-0.693469501034909	NA	0.205466666666667	0.3102	0.100733333333333	-0.209467	0.0371572	2.38923e-05	FALSE	0	no	no	TRUE
AT1G77080.4	AT1G77080	BCP	TCP	MAF1	protein_coding	protein_coding	36.0611574497782	25.3182819155533	46.8040329840031	0.951971656275237	2.28384870569626	0.886191838653007	NA	16.5030801903561	5.9248089847054	27.0813513960068	0.602869500752625	1.56254037751151	2.19055885944754	NA	0.410366666666667	0.236233333333333	0.5845	0.348267	2.38923e-05	2.38923e-05	FALSE	0	yes	no	TRUE
AT1G79640.4	AT1G79640	BCP	TCP	NA	protein_coding	protein_coding	216.735561960652	101.134504295129	332.336619626174	8.58217101161417	10.0106561856069	1.71627074705683	NA	103.323957635283	72.849920419571	133.797994850995	5.30733114886391	10.8802149663697	0.87696699325144	NA	0.562016666666667	0.722666666666667	0.401366666666667	-0.3213	3.97715e-10	1.353e-23	FALSE	0	yes	no	TRUE
AT1G79640.5	AT1G79640	BCP	TCP	NA	protein_coding	protein_coding	216.735561960652	101.134504295129	332.336619626174	8.58217101161417	10.0106561856069	1.71627074705683	NA	16.1696113936905	0	32.339222787381	0	6.41318260605369	11.6595153355426	NA	0.0486333333333333	0	0.0972666666666667	0.0972667	1.353e-23	1.353e-23	FALSE	0	yes	no	TRUE
AT1G79790.1	AT1G79790	BCP	TCP	NA	protein_coding	protein_coding	17.231531218459	28.9766252359045	5.48643720101346	4.65444818283627	0.834313177660215	-2.3988187080169	NA	7.31227671153368	9.92150744639124	4.70304597667611	1.82658661705928	0.994015974814372	-1.07535295756484	NA	0.598016666666667	0.343066666666667	0.852966666666667	0.5099	2.55014e-15	1.58836e-15	FALSE	0	yes	no	TRUE
AT1G79790.3	AT1G79790	BCP	TCP	NA	protein_coding	protein_coding	17.231531218459	28.9766252359045	5.48643720101346	4.65444818283627	0.834313177660215	-2.3988187080169	NA	7.20565534553962	14.4113106910792	0	3.2169037198706	0	-10.4939865755646	NA	0.243083333333333	0.486166666666667	0	-0.486167	1.58836e-15	1.58836e-15	NA	0	NA	NA	TRUE
AT1G79910.2	AT1G79910	BCP	TCP	NA	protein_coding	protein_coding	338.161619530494	3.65284951327024	672.670389547718	1.0630496411245	45.9831790117994	7.52081096038911	NA	10.4724401538859	0.610435667679254	20.3344446400926	0.117972179995404	1.72122409984668	5.03520946164742	NA	0.119416666666667	0.208533333333333	0.0303	-0.178233	0.00678015	0.00678015	FALSE	0	yes	no	TRUE
AT1G79985.2	AT1G79985	BCP	TCP	NA	protein_coding	protein_coding	31.9056328176503	20.9112151676363	42.9000504676643	1.9301312190073	1.23912759061322	1.03634894775718	NA	17.383912604802	14.32962681644	20.4381983931641	2.20682966888245	1.3442984972469	0.51196625991149	NA	0.577583333333333	0.678833333333333	0.476333333333333	-0.2025	0.0206676	0.0206676	FALSE	0	yes	no	TRUE
AT1G79985.3	AT1G79985	BCP	TCP	NA	protein_coding	protein_coding	31.9056328176503	20.9112151676363	42.9000504676643	1.9301312190073	1.23912759061322	1.03634894775718	NA	12.8811698726678	4.85565201656252	20.9066877287731	0.807989093250823	1.90722344670935	2.10394936116847	NA	0.362266666666667	0.236633333333333	0.4879	0.251267	0.0229757	0.0206676	FALSE	0	no	no	TRUE
AT1G80420.1	AT1G80420	BCP	TCP	XRCC1	protein_coding	protein_coding	9.80573485670302	12.7208560837183	6.89061362968775	2.05312351241915	0.314585609221946	-0.883532873401854	NA	5.14061771690407	5.21625047231608	5.06498496149205	0.914692313854561	0.719133180582352	-0.0423727214298794	NA	0.568516666666667	0.408066666666667	0.728966666666667	0.3209	3.15406e-11	3.15406e-11	FALSE	0	no	no	TRUE
AT1G80420.3	AT1G80420	BCP	TCP	XRCC1	protein_coding	protein_coding	9.80573485670302	12.7208560837183	6.89061362968775	2.05312351241915	0.314585609221946	-0.883532873401854	NA	3.02266859371886	5.91104835306461	0.134288834373121	0.703468960574348	0.134288834373121	-5.3588210673401	NA	0.244983333333333	0.4713	0.0186666666666667	-0.452633	1.56889e-10	3.15406e-11	FALSE	0	yes	no	TRUE
AT1G80790.1	AT1G80790	BCP	TCP	FDM5	protein_coding	protein_coding	28.5849537969852	40.5194837205849	16.6504238733855	1.70361529385458	1.53252937093127	-1.28254669180296	NA	6.12342468139282	5.87911801582733	6.36773134695831	0.516616767841964	1.32898408512388	0.114991742443124	NA	0.2653	0.146233333333333	0.384366666666667	0.238133	0.0262138	0.0180945	FALSE	1	no	no	TRUE
AT1G80790.2	AT1G80790	BCP	TCP	FDM5	protein_coding	protein_coding	28.5849537969852	40.5194837205849	16.6504238733855	1.70361529385458	1.53252937093127	-1.28254669180296	NA	22.2588420208498	34.2349915152724	10.2826925264272	1.87781591910964	1.6593943240411	-1.73427256808527	NA	0.729866666666667	0.8441	0.615633333333333	-0.228467	0.0180945	0.0180945	FALSE	0	yes	no	TRUE
AT1G80860.1	AT1G80860	BCP	TCP	PLMT	protein_coding	protein_coding	38.2802177696234	36.1754087099906	40.3850268292563	4.30343377224599	2.02975340182531	0.158769621986291	NA	21.3740586299976	9.74570120762272	33.0024160523726	2.07710017154432	1.01610713349261	1.75869124991785	NA	0.541483333333333	0.264	0.818966666666667	0.554967	3.4531e-18	2.63558e-18	TRUE	0	yes	no	TRUE
AT1G80860.2	AT1G80860	BCP	TCP	PLMT	protein_coding	protein_coding	38.2802177696234	36.1754087099906	40.3850268292563	4.30343377224599	2.02975340182531	0.158769621986291	NA	16.9061591396258	26.4297075023678	7.38261077688375	2.26217531304814	1.08681919263574	-1.83855035452902	NA	0.458516666666667	0.736	0.181033333333333	-0.554967	2.63558e-18	2.63558e-18	FALSE	1	no	no	TRUE
AT1G80950.1	AT1G80950	BCP	TCP	LPEAT1	protein_coding	protein_coding	42.2896048019246	33.8928849932342	50.6863246106151	0.16578072944997	1.49050668209212	0.580473112429727	NA	18.7449654667228	19.2239862741004	18.2659446593452	0.470874957144555	1.85538515621774	-0.0737118153984846	NA	0.463066666666667	0.567266666666667	0.358866666666667	-0.2084	0.00026553	0.000252255	FALSE	1	yes	no	TRUE
AT1G80950.2	AT1G80950	BCP	TCP	LPEAT1	protein_coding	protein_coding	42.2896048019246	33.8928849932342	50.6863246106151	0.16578072944997	1.49050668209212	0.580473112429727	NA	23.5446393352018	14.6688987191338	32.4203799512698	0.543871938285682	0.407073109106505	1.1436021919809	NA	0.536933333333333	0.432733333333333	0.641133333333333	0.2084	0.000252255	0.000252255	FALSE	0	yes	no	TRUE
AT2G01090.3	AT2G01090	BCP	TCP	NA	protein_coding	protein_coding	47.9926733675448	35.7553037956342	60.2300429394554	4.93177593415353	2.65659100599642	0.752162102334943	NA	3.65474921040252	7.26301382429126	0.0464845965137725	1.37690915678811	0.0464845965137725	-7.00855201356993	NA	0.1006	0.200433333333333	0.000766666666666667	-0.199667	7.71149e-27	7.22723e-35	NA	0	yes	no	FALSE
AT2G01090.4	AT2G01090	BCP	TCP	NA	protein_coding	protein_coding	47.9926733675448	35.7553037956342	60.2300429394554	4.93177593415353	2.65659100599642	0.752162102334943	NA	42.838220996946	27.9116785663376	57.7647634275543	3.93239980222401	3.69487605592133	1.04905377265887	NA	0.868866666666667	0.780066666666667	0.957666666666667	0.1776	7.22723e-35	7.22723e-35	NA	0	yes	no	FALSE
AT2G02570.1	AT2G02570	BCP	TCP	NA	protein_coding	protein_coding	19.2542502428603	23.4768283131739	15.0316721725468	1.88577547352634	1.39311149031034	-0.642886944031543	NA	4.17205574265503	3.33682723376357	5.0072842515465	0.132781551079192	0.329366516734651	0.584112595801816	NA	0.24185	0.143766666666667	0.339933333333333	0.196167	0.000201951	5.05322e-05	FALSE	0	yes	no	TRUE
AT2G02570.2	AT2G02570	BCP	TCP	NA	protein_coding	protein_coding	19.2542502428603	23.4768283131739	15.0316721725468	1.88577547352634	1.39311149031034	-0.642886944031543	NA	12.3604443571579	18.6526556295753	6.06823308474046	0.461787970016626	1.13058830250998	-1.61843038646472	NA	0.602083333333333	0.801466666666667	0.4027	-0.398767	5.05322e-05	5.05322e-05	FALSE	1	no	no	TRUE
AT2G02730.1	AT2G02730	BCP	TCP	NA	protein_coding	protein_coding	11.1973515264106	8.65314788222391	13.7415551705972	0.561581103083039	0.247095788900546	0.666631533207386	NA	5.23538681721522	7.16993102181717	3.30084261261327	0.689916093021517	0.971958096778099	-1.11677155299485	NA	0.5348	0.826966666666667	0.242633333333333	-0.584333	0.000395374	0.000395374	FALSE	1	no	no	TRUE
AT2G02730.2	AT2G02730	BCP	TCP	NA	protein_coding	protein_coding	11.1973515264106	8.65314788222391	13.7415551705972	0.561581103083039	0.247095788900546	0.666631533207386	NA	5.46367374278989	0.486634927595844	10.4407125579839	0.31784366485938	1.19673208495977	4.3952717746238	NA	0.404933333333333	0.0525	0.757366666666667	0.704867	0.000527751	0.000395374	TRUE	0	yes	no	TRUE
AT2G05830.1	AT2G05830	BCP	TCP	NA	protein_coding	protein_coding	10.999669635155	21.2543240414562	0.745015228853735	1.5842117638198	0.121199565923066	-4.81578544025448	NA	3.01140817553506	6.02281635107011	0	1.12258386903568	0	-9.23668785477911	NA	0.139233333333333	0.278466666666667	0	-0.278467	0.0168251	0.00144409	FALSE	0	no	no	TRUE
AT2G05830.4	AT2G05830	BCP	TCP	NA	protein_coding	protein_coding	10.999669635155	21.2543240414562	0.745015228853735	1.5842117638198	0.121199565923066	-4.81578544025448	NA	4.00196951308292	7.25892379731211	0.745015228853735	2.46359001473999	0.121199565923066	-3.26716413193112	NA	0.6639	0.3278	1	0.6722	0.00144409	0.00144409	FALSE	0	yes	no	TRUE
AT2G06983.1	AT2G06983	BCP	TCP	SCRL16	protein_coding	protein_coding	264.695309114349	31.1473929715251	498.243225257174	17.6277567238097	12.4915487676977	3.99923271471664	NA	217.899663183127	21.9345226303987	413.864803735855	13.4191764167635	13.0141773814624	4.23726162945746	NA	0.741416666666667	0.652433333333333	0.8304	0.177967	0.0168251	0.0168251	NA	0	yes	yes	TRUE
AT2G06983.2	AT2G06983	BCP	TCP	SCRL16	protein_coding	protein_coding	264.695309114349	31.1473929715251	498.243225257174	17.6277567238097	12.4915487676977	3.99923271471664	NA	46.7956459312227	9.21287034112643	84.378421521319	4.21695719379603	2.36975938404254	3.19375734702105	NA	0.258583333333333	0.347566666666667	0.1696	-0.177967	0.0186297	0.0168251	NA	0	no	yes	TRUE
AT2G07340.1	AT2G07340	BCP	TCP	PFD1	protein_coding	protein_coding	29.7743171054683	56.7845077464218	2.7641264645148	2.6259309458448	0.704420594980549	-4.35564595953135	NA	14.3521519680937	25.9401774716727	2.7641264645148	1.65587995321724	0.704420594980549	-3.22563894249362	NA	0.728033333333333	0.456066666666667	1	0.543933	4.72791e-16	3.69104e-16	FALSE	0	no	no	FALSE
AT2G07340.2	AT2G07340	BCP	TCP	PFD1	protein_coding	protein_coding	29.7743171054683	56.7845077464218	2.7641264645148	2.6259309458448	0.704420594980549	-4.35564595953135	NA	15.4221651373746	30.8443302747492	0	0.970304260344067	0	-11.5912572643933	NA	0.271966666666667	0.543933333333333	0	-0.543933	3.69104e-16	3.69104e-16	FALSE	0	no	no	FALSE
AT2G07674.1	AT2G07674	BCP	TCP	NA	protein_coding	protein_coding	11.9994288681045	23.6858549819984	0.313002754210515	1.16237117744556	0.182495643941284	-6.19694443960537	NA	4.55314747656358	8.79329219891665	0.313002754210515	1.27090786515472	0.182495643941284	-4.76842478273178	NA	0.62226	0.370433333333333	1	0.629567	0.00909259	0.00774895	FALSE	0	no	no	FALSE
AT2G07674.2	AT2G07674	BCP	TCP	NA	protein_coding	protein_coding	11.9994288681045	23.6858549819984	0.313002754210515	1.16237117744556	0.182495643941284	-6.19694443960537	NA	7.44628139154087	14.8925627830817	0	1.23023699709827	0	-10.5413447359208	NA	0.37774	0.629566666666667	0	-0.629567	0.00774895	0.00774895	FALSE	0	no	no	FALSE
AT2G11810.2	AT2G11810	BCP	TCP	MGD3	protein_coding	protein_coding	21.3241968018073	41.8059605779681	0.842433025646518	5.38940138750043	0.217140508107428	-5.61632340582776	NA	7.71547716274169	15.4309543254834	0	0.904418541067426	0	-10.5925462055385	NA	0.188283333333333	0.376566666666667	0	-0.376567	0.000196801	0.000173948	TRUE	0	yes	no	TRUE
AT2G11810.4	AT2G11810	BCP	TCP	MGD3	protein_coding	protein_coding	21.3241968018073	41.8059605779681	0.842433025646518	5.38940138750043	0.217140508107428	-5.61632340582776	NA	10.9923493523322	21.1422656790178	0.842433025646518	3.84132157316374	0.217140508107428	-4.63308190428788	NA	0.749483333333333	0.498966666666667	1	0.501033	0.000173948	0.000173948	FALSE	0	yes	no	TRUE
AT2G11910.1	AT2G11910	BCP	TCP	NA	protein_coding	protein_coding	38.3768517774114	76.2442431078822	0.509460446940563	5.09736068745486	0.255890531621811	-7.19765990442485	NA	26.1229317877785	52.245863575557	0	8.80513985856492	0	-12.3513772142337	NA	0.337866666666667	0.675733333333333	0	-0.675733	0.000792316	0.000792316	FALSE	1	no	no	TRUE
AT2G11910.2	AT2G11910	BCP	TCP	NA	protein_coding	protein_coding	38.3768517774114	76.2442431078822	0.509460446940563	5.09736068745486	0.255890531621811	-7.19765990442485	NA	12.2539199896329	23.9983795323252	0.509460446940563	3.97709105511067	0.255890531621811	-5.53038031781281	NA	0.662133333333333	0.324266666666667	1	0.675733	0.00091324	0.000792316	FALSE	0	no	no	TRUE
AT2G13100.1	AT2G13100	BCP	TCP	NA	protein_coding	protein_coding	25.552316609784	13.7837489358209	37.320884283747	0.913324909809412	8.76960635065118	1.43635507000826	NA	15.6589142747722	5.93257187543404	25.3852566741104	0.693855378642963	5.46695806940865	2.09539970279969	NA	0.556516666666667	0.427266666666667	0.685766666666667	0.2585	6.70893e-09	6.70893e-09	FALSE	1	yes	no	TRUE
AT2G13100.2	AT2G13100	BCP	TCP	NA	protein_coding	protein_coding	25.552316609784	13.7837489358209	37.320884283747	0.913324909809412	8.76960635065118	1.43635507000826	NA	7.15484654788414	6.19426876593153	8.11542432983675	0.368743023849412	1.75822855120188	0.38918197153224	NA	0.33455	0.450066666666667	0.219033333333333	-0.231033	2.63635e-08	6.70893e-09	FALSE	0	no	no	TRUE
AT2G15000.1	AT2G15000	BCP	TCP	NA	protein_coding	protein_coding	32.9822498396242	62.0275157101368	3.93698396911168	3.9692688097205	0.767355146644487	-3.97431835009305	NA	20.6973687833145	37.8746668291384	3.52007073749056	5.52039705335056	0.537424861040292	-3.42384506197575	NA	0.759566666666667	0.604566666666667	0.914566666666667	0.31	4.05815e-08	4.05815e-08	NA	0	no	no	FALSE
AT2G15000.4	AT2G15000	BCP	TCP	NA	protein_coding	protein_coding	32.9822498396242	62.0275157101368	3.93698396911168	3.9692688097205	0.767355146644487	-3.97431835009305	NA	7.43672261388944	14.8734452277789	0	0.177172097919889	0	-10.5394928055778	NA	0.120766666666667	0.241533333333333	0	-0.241533	9.42676e-08	4.05815e-08	NA	0	no	no	FALSE
AT2G15910.1	AT2G15910	BCP	TCP	NA	protein_coding	protein_coding	167.061425358036	53.1225144531364	281.000336262936	2.09081467352286	12.7405023802455	2.40295630344232	NA	113.746796668763	15.6306292146595	211.862964122866	5.07925390371881	7.11218799001151	3.75982904770581	NA	0.521933333333333	0.289033333333333	0.754833333333333	0.4658	4.41515e-05	4.41515e-05	FALSE	0	no	no	FALSE
AT2G15910.2	AT2G15910	BCP	TCP	NA	protein_coding	protein_coding	167.061425358036	53.1225144531364	281.000336262936	2.09081467352286	12.7405023802455	2.40295630344232	NA	52.0821659316617	36.8688805634479	67.2954512998755	3.44603366801173	5.26099693026067	0.867928494119366	NA	0.46915	0.699366666666667	0.238933333333333	-0.460433	4.7617e-05	4.41515e-05	FALSE	0	no	no	FALSE
AT2G16365.2	AT2G16365	BCP	TCP	NA	protein_coding	protein_coding	16.7299919348492	5.09149292996681	28.3684909397315	1.98720163775478	1.03691185001521	2.47580646191476	NA	9.23103309244869	4.74134045753706	13.7207257273603	1.8574040752341	1.24574522338787	1.53100138813007	NA	0.709983333333333	0.934633333333333	0.485333333333333	-0.4493	1.0131e-11	1.0131e-11	FALSE	0	no	no	FALSE
AT2G16365.5	AT2G16365	BCP	TCP	NA	protein_coding	protein_coding	16.7299919348492	5.09149292996681	28.3684909397315	1.98720163775478	1.03691185001521	2.47580646191476	NA	3.9935447722256	0.110541889027824	7.87654765542337	0.110541889027824	3.08697145511411	6.03178741328862	NA	0.145616666666667	0.0122333333333333	0.279	0.266767	0.0123298	1.0131e-11	FALSE	0	no	no	FALSE
AT2G16365.6	AT2G16365	BCP	TCP	NA	protein_coding	protein_coding	16.7299919348492	5.09149292996681	28.3684909397315	1.98720163775478	1.03691185001521	2.47580646191476	NA	3.27845183391787	0.0263914275002399	6.5305122403355	0.0263914275002399	2.39670102849326	7.48966117517707	NA	0.11725	0.00746666666666667	0.227033333333333	0.219567	0.000802222	1.0131e-11	FALSE	0	no	no	FALSE
AT2G16430.1	AT2G16430	BCP	TCP	PAP10	protein_coding	protein_coding	13.9710862277772	0.79195400265234	27.1502184529021	0.339853392157745	1.02450691119438	5.08183178218977	NA	4.93356380658549	0.544032830481437	9.32309478268955	0.242147690346855	1.0219448908471	4.07431217291457	NA	0.554266666666667	0.764166666666667	0.344366666666667	-0.4198	0.0326002	0.0243788	FALSE	1	no	no	TRUE
AT2G16430.2	AT2G16430	BCP	TCP	PAP10	protein_coding	protein_coding	13.9710862277772	0.79195400265234	27.1502184529021	0.339853392157745	1.02450691119438	5.08183178218977	NA	9.0375224211917	0.247921172170903	17.8271236702125	0.126848012254814	1.4259322161698	6.11180897605252	NA	0.445733333333333	0.235833333333333	0.655633333333333	0.4198	0.0243788	0.0243788	FALSE	0	yes	yes	TRUE
AT2G17530.1	AT2G17530	BCP	TCP	NA	protein_coding	protein_coding	129.080828786659	6.07137422638415	252.090283346934	1.2273862166279	3.82100843656641	5.37345655884535	NA	14.8773141804765	1.96727583745065	27.7873525235023	0.380227828989126	1.81267576069641	3.81336143264724	NA	0.21815	0.325833333333333	0.110466666666667	-0.215367	2.13273e-09	8.74275e-25	FALSE	1	yes	no	TRUE
AT2G17530.3	AT2G17530	BCP	TCP	NA	protein_coding	protein_coding	129.080828786659	6.07137422638415	252.090283346934	1.2273862166279	3.82100843656641	5.37345655884535	NA	27.6123896639048	0.00212580555822738	55.2226535222514	0.00212580555822738	0.752721616113897	12.1532251310195	NA	0.1097	0.0003	0.2191	0.2188	8.74275e-25	8.74275e-25	TRUE	0	no	no	TRUE
AT2G17560.2	AT2G17560	BCP	TCP	HMGB4	protein_coding	protein_coding	49.0485760264985	75.2490888122767	22.8480632407202	3.18788495006157	2.35075757990833	-1.71916265284669	NA	25.1731731313113	42.8797902432793	7.46655601934324	4.60944128648937	1.16412241857076	-2.52018849127391	NA	0.4503	0.566766666666667	0.333833333333333	-0.232933	0.0419076	0.0419076	FALSE	1	no	no	TRUE
AT2G17990.1	AT2G17990	BCP	TCP	NA	protein_coding	protein_coding	135.562760497663	31.0559739167022	240.069547078624	3.89968534924815	8.82135119898697	2.9501053138219	NA	12.1829089930746	14.45506347066	9.91075451548917	1.03844847653722	6.67897306416776	-0.544050900645151	NA	0.25915	0.4761	0.0422	-0.4339	0.000171054	3.54736e-09	FALSE	0	no	no	FALSE
AT2G17990.3	AT2G17990	BCP	TCP	NA	protein_coding	protein_coding	135.562760497663	31.0559739167022	240.069547078624	3.89968534924815	8.82135119898697	2.9501053138219	NA	106.833736678276	12.3737355324313	201.29373782412	3.22940685919689	7.93126048628689	4.02285548880484	NA	0.6115	0.384366666666667	0.838633333333333	0.454267	3.54736e-09	3.54736e-09	FALSE	0	no	no	FALSE
AT2G18180.2	AT2G18180	BCP	TCP	SFH10	protein_coding	protein_coding	162.860284474208	1.79423626546564	323.926332682951	0.176686756704329	95.8575315721064	7.48817820712622	NA	55.8478993172411	0.0490126510718742	111.64678598341	0.0490126510718742	39.2248135129538	10.8857590425905	NA	0.180916666666667	0.0272666666666667	0.334566666666667	0.3073	1.08065e-08	1.08065e-08	FALSE	0	yes	no	TRUE
AT2G19860.1	AT2G19860	BCP	TCP	HXK2	protein_coding	protein_coding	20.4064775328305	36.6031626438849	4.20979242177606	5.89951786006999	0.814538572153565	-3.11711846162604	NA	9.96247649123441	16.0443769411471	3.88057604132167	1.588745981384	0.527655704016643	-2.04491099364733	NA	0.69985	0.457366666666667	0.942333333333333	0.484967	0.00691332	0.00672591	FALSE	0	yes	no	TRUE
AT2G19860.2	AT2G19860	BCP	TCP	HXK2	protein_coding	protein_coding	20.4064775328305	36.6031626438849	4.20979242177606	5.89951786006999	0.814538572153565	-3.11711846162604	NA	10.4440010415961	20.5587857027377	0.329216380454397	5.20157557028997	0.329216380454397	-5.92210697728604	NA	0.30015	0.542633333333333	0.0576666666666667	-0.484967	0.00672591	0.00672591	FALSE	0	no	no	TRUE
AT2G19960.4	AT2G19960	BCP	TCP	NA	protein_coding	protein_coding	36.2762231948925	72.3107015071368	0.241744882648213	2.64182352248437	0.135437713385401	-8.16630240956179	NA	20.3813024019055	40.762604803811	0	2.65516224272463	0	-11.9933844126315	NA	0.3376	0.562666666666667	0	-0.562667	0.0371572	0.0371572	NA	0	no	no	TRUE
AT2G20440.1	AT2G20440	BCP	TCP	NA	protein_coding	protein_coding	376.331352450938	49.2663642787076	703.396340623167	8.4780409335366	27.7978105041725	3.83539061993956	NA	206.870603083005	10.5603109970142	403.180895168995	1.6008983096178	13.4341014985027	5.25337333129261	NA	0.39465	0.2158	0.5735	0.3577	1.40617e-37	1.40617e-37	FALSE	0	yes	no	TRUE
AT2G20440.2	AT2G20440	BCP	TCP	NA	protein_coding	protein_coding	376.331352450938	49.2663642787076	703.396340623167	8.4780409335366	27.7978105041725	3.83539061993956	NA	44.551591071535	14.8097939992191	74.2933881438508	1.86837485916332	6.19298993506627	2.325902603625	NA	0.20645	0.307366666666667	0.105533333333333	-0.201833	5.15422e-09	1.40617e-37	FALSE	0	no	no	TRUE
AT2G20440.4	AT2G20440	BCP	TCP	NA	protein_coding	protein_coding	376.331352450938	49.2663642787076	703.396340623167	8.4780409335366	27.7978105041725	3.83539061993956	NA	120.797823284996	22.8421456787646	218.753500891228	5.08703731217299	13.6219806657665	3.2589705178431	NA	0.38285	0.454766666666667	0.310933333333333	-0.143833	0.0116201	1.40617e-37	FALSE	0	yes	no	TRUE
AT2G20470.1	AT2G20470	BCP	TCP	NA	protein_coding	protein_coding	154.000565456016	39.8388629406837	268.162267971349	1.6971278514687	10.1826560962417	2.75054959043661	NA	47.2501345304946	6.88734702134333	87.6129220396458	0.592446826841101	4.364631631885	3.6671948672886	NA	0.2501	0.172266666666667	0.327933333333333	0.155667	8.37982e-05	8.37982e-05	FALSE	0	yes	no	FALSE
AT2G20470.2	AT2G20470	BCP	TCP	NA	protein_coding	protein_coding	154.000565456016	39.8388629406837	268.162267971349	1.6971278514687	10.1826560962417	2.75054959043661	NA	94.2696700500676	29.1781365214885	159.361203578647	0.781599026807371	14.3725697892149	2.44893696367147	NA	0.662916666666667	0.7335	0.592333333333333	-0.141167	0.0288433	8.37982e-05	FALSE	0	yes	no	FALSE
AT2G20585.1	AT2G20585	BCP	TCP	NFD6	protein_coding	protein_coding	37.106863917616	69.0181644141228	5.19556342110925	4.3614286979563	0.213647327032972	-3.72905889453667	NA	5.5426302418942	11.0583383072832	0.0269221765051845	2.09949835684536	0.0269221765051845	-8.22773533069848	NA	0.0841333333333333	0.163066666666667	0.0052	-0.157867	0.00083846	0.00083846	NA	0	no	no	FALSE
AT2G20585.2	AT2G20585	BCP	TCP	NFD6	protein_coding	protein_coding	37.106863917616	69.0181644141228	5.19556342110925	4.3614286979563	0.213647327032972	-3.72905889453667	NA	20.654852024773	37.4779543255975	3.83174972394845	4.17827976227302	0.556626559065965	-3.28659166073909	NA	0.6447	0.541233333333333	0.748166666666667	0.206933	0.0432041	0.00083846	NA	0	no	no	FALSE
AT2G20830.1	AT2G20830	BCP	TCP	NA	protein_coding	protein_coding	40.7495617163347	11.47067550824	70.0284479244295	0.705357997400863	4.19015227822106	2.60893958267911	NA	10.2789971550975	7.58983003526506	12.96816427493	0.425134267722724	0.797404803307618	0.772047273393644	NA	0.42525	0.663533333333333	0.186966666666667	-0.476567	2.29253e-06	1.0125e-13	FALSE	1	yes	no	TRUE
AT2G20830.3	AT2G20830	BCP	TCP	NA	protein_coding	protein_coding	40.7495617163347	11.47067550824	70.0284479244295	0.705357997400863	4.19015227822106	2.60893958267911	NA	16.7541468009759	0.092327625252283	33.4159659766995	0.0597070696674234	6.0991670427933	8.35162976300769	NA	0.239033333333333	0.00763333333333333	0.470433333333333	0.4628	1.0125e-13	1.0125e-13	FALSE	0	yes	no	TRUE
AT2G20860.2	AT2G20860	BCP	TCP	LIP1	protein_coding	protein_coding	71.3151885995907	27.7290123083024	114.901364890879	1.74573164660211	6.77410672543081	2.05053316531485	NA	63.2782291783957	20.3887105488194	106.167747807972	1.2145373492979	4.26059031718115	2.37993158114112	NA	0.831383333333333	0.736566666666667	0.9262	0.189633	0.00354467	1.67574e-05	FALSE	0	yes	no	TRUE
AT2G20860.3	AT2G20860	BCP	TCP	LIP1	protein_coding	protein_coding	71.3151885995907	27.7290123083024	114.901364890879	1.74573164660211	6.77410672543081	2.05053316531485	NA	4.52285770738312	4.30929139896477	4.73642401580147	0.55958132516346	0.797180364918081	0.136046337058999	NA	0.0980333333333333	0.154966666666667	0.0411	-0.113867	1.67574e-05	1.67574e-05	TRUE	0	no	no	TRUE
AT2G20900.2	AT2G20900	BCP	TCP	DGK5	protein_coding	protein_coding	101.436572461801	90.5177571784663	112.355387745135	6.93524482465458	3.50438223043181	0.31176558897232	NA	82.8980009027849	87.046201084634	78.7498007209357	6.09769150093102	2.3329882512003	-0.144487604969584	NA	0.832583333333333	0.9626	0.702566666666667	-0.260033	0.03943	0.00459898	FALSE	2	yes	no	TRUE
AT2G20900.4	AT2G20900	BCP	TCP	DGK5	protein_coding	protein_coding	101.436572461801	90.5177571784663	112.355387745135	6.93524482465458	3.50438223043181	0.31176558897232	NA	13.4742826411721	0.891694088896427	26.0568711934479	0.449853260684407	4.11204103641183	4.85343555237238	NA	0.11995	0.00976666666666667	0.230133333333333	0.220367	0.00459898	0.00459898	FALSE	1	yes	no	TRUE
AT2G21500.1	AT2G21500	BCP	TCP	NA	protein_coding	protein_coding	19.0060617198124	35.1162841440788	2.89583929554605	3.06249994299508	0.520515999902628	-3.59552414471151	NA	8.58125648391917	14.2666736722923	2.89583929554605	0.753332280403912	0.520515999902628	-2.29663306092071	NA	0.704733333333333	0.409466666666667	1	0.590533	3.90669e-15	1.99997e-15	FALSE	0	no	no	TRUE
AT2G21500.2	AT2G21500	BCP	TCP	NA	protein_coding	protein_coding	19.0060617198124	35.1162841440788	2.89583929554605	3.06249994299508	0.520515999902628	-3.59552414471151	NA	10.4248052358933	20.8496104717865	0	2.55250502257415	0	-11.0264965021713	NA	0.295266666666667	0.590533333333333	0	-0.590533	1.99997e-15	1.99997e-15	FALSE	1	no	no	TRUE
AT2G21540.1	AT2G21540	BCP	TCP	SFH3	protein_coding	protein_coding	145.526586335915	1.08653363187141	289.966639039959	0.334851677174208	127.420187333985	8.04684280727882	NA	35.6673585307902	0	71.3347170615803	0	34.4086033542558	12.8005908895385	NA	0.118616666666667	0	0.237233333333333	0.237233	1.14216e-05	2.79774e-06	FALSE	0	yes	no	FALSE
AT2G21540.2	AT2G21540	BCP	TCP	SFH3	protein_coding	protein_coding	145.526586335915	1.08653363187141	289.966639039959	0.334851677174208	127.420187333985	8.04684280727882	NA	4.47618105049085	0.227024983608966	8.72533711737274	0.0559694064133964	3.69183468353517	5.20375234177456	NA	0.1294	0.2283	0.0305	-0.1978	2.79774e-06	2.79774e-06	FALSE	0	yes	no	FALSE
AT2G22807.1	AT2G22807	BCP	TCP	NA	protein_coding	protein_coding	601.032706402075	1.22710299140521	1200.83830981274	0.918195063362758	37.8116019907902	9.9228725944577	NA	503.507912428766	1.22710299140521	1005.78872186613	0.918195063362758	35.2748104176621	9.66716029717968	NA	0.9187	1	0.8374	-0.1626	1.78398e-06	1.78398e-06	NA	0	no	yes	TRUE
AT2G22807.2	AT2G22807	BCP	TCP	NA	protein_coding	protein_coding	601.032706402075	1.22710299140521	1200.83830981274	0.918195063362758	37.8116019907902	9.9228725944577	NA	97.5247939733091	0	195.049587946618	0	3.77825515351078	14.2516272937954	NA	0.0813	0	0.1626	0.1626	2.15454e-06	1.78398e-06	NA	0	no	no	TRUE
AT2G23040.1	AT2G23040	BCP	TCP	NA	lncRNA	lncRNA	27.2163681537699	36.8725207734071	17.5602155341326	2.58564103143589	0.428990970319977	-1.06980537257791	NA	20.2282308618106	29.8093551931464	10.6471065304747	2.24337917309393	0.780883980513945	-1.48443327070884	NA	0.70655	0.808166666666667	0.604933333333333	-0.203233	1.67408e-05	1.67408e-05	FALSE	0	no	no	FALSE
AT2G23040.2	AT2G23040	BCP	TCP	NA	lncRNA	lncRNA	27.2163681537699	36.8725207734071	17.5602155341326	2.58564103143589	0.428990970319977	-1.06980537257791	NA	3.39497425968902	3.05317727476786	3.73677124461019	0.536388595202598	0.216010646394595	0.290619035833748	NA	0.147083333333333	0.0816666666666667	0.2125	0.130833	0.000138193	1.67408e-05	NA	0	no	no	FALSE
AT2G24260.1	AT2G24260	BCP	TCP	BHLH66	protein_coding	protein_coding	29.2645340772605	50.402150890297	8.12691726422407	2.81012839691776	0.430894444338305	-2.63121728321054	NA	9.57467849082797	18.7522100632271	0.397146918428828	3.67959269039248	0.165585721721647	-5.52613648444684	NA	0.20945	0.37	0.0489	-0.3211	0.000162928	0.000127331	FALSE	0	yes	no	TRUE
AT2G24260.2	AT2G24260	BCP	TCP	BHLH66	protein_coding	protein_coding	29.2645340772605	50.402150890297	8.12691726422407	2.81012839691776	0.430894444338305	-2.63121728321054	NA	19.6898555864326	31.6499408270699	7.72977034579525	3.11613399942221	0.451909251642728	-2.03229589453898	NA	0.79055	0.63	0.9511	0.3211	0.000127331	0.000127331	FALSE	0	no	no	TRUE
AT2G24320.1	AT2G24320	BCP	TCP	NA	protein_coding	protein_coding	41.6434697086307	0.429993173758524	82.8569462435028	0.245645209057541	8.97790660654535	7.55717180637157	NA	30.0493902364006	0.40023189594334	59.6985485768579	0.216524914892038	6.69011780935736	7.18535402204131	NA	0.843766666666667	0.967366666666667	0.720166666666667	-0.2472	0.0240493	0.0240493	FALSE	0	no	no	FALSE
AT2G24320.2	AT2G24320	BCP	TCP	NA	protein_coding	protein_coding	41.6434697086307	0.429993173758524	82.8569462435028	0.245645209057541	8.97790660654535	7.55717180637157	NA	11.5940794722301	0.0297612778151833	23.158397666645	0.0297612778151833	2.53861324977496	9.1865784333021	NA	0.156233333333333	0.0326333333333333	0.279833333333333	0.2472	0.0288744	0.0240493	FALSE	0	no	no	FALSE
AT2G24490.1	AT2G24490	BCP	TCP	RPA2A	protein_coding	protein_coding	10.5867123867948	14.4473481691356	6.7260766044539	0.483644447241107	0.74172112624315	-1.10182250071643	NA	7.22965012304343	13.9460773866136	0.513222859473229	0.543174074315224	0.265657150826817	-4.73732411901167	NA	0.525933333333333	0.965166666666667	0.0867	-0.878467	8.80672e-06	8.80672e-06	FALSE	0	no	no	TRUE
AT2G24490.2	AT2G24490	BCP	TCP	RPA2A	protein_coding	protein_coding	10.5867123867948	14.4473481691356	6.7260766044539	0.483644447241107	0.74172112624315	-1.10182250071643	NA	3.35706226375133	0.501270782521977	6.21285374498067	0.225406575922473	0.992032555892735	3.60541685100773	NA	0.474066666666667	0.0348333333333333	0.9133	0.878467	3.13818e-05	8.80672e-06	TRUE	0	yes	no	TRUE
AT2G25530.1	AT2G25530	BCP	TCP	NA	protein_coding	protein_coding	90.1774637075689	15.5503349853128	164.804592429825	1.72208976230437	8.30707944089604	3.40489895783565	NA	82.9341959632058	12.34295173189	153.525440194522	1.84734856891342	7.31368510226187	3.63564398825294	NA	0.859333333333333	0.786733333333333	0.931933333333333	0.1452	0.000362628	0.000362628	FALSE	0	yes	no	TRUE
AT2G25530.2	AT2G25530	BCP	TCP	NA	protein_coding	protein_coding	90.1774637075689	15.5503349853128	164.804592429825	1.72208976230437	8.30707944089604	3.40489895783565	NA	7.24326774436314	3.20738325342281	11.2791522353035	0.126276550015945	1.84062573532332	1.81097744564883	NA	0.140666666666667	0.213266666666667	0.0680666666666667	-0.1452	0.000950233	0.000362628	TRUE	1	yes	no	TRUE
AT2G25690.1	AT2G25690	BCP	TCP	NA	protein_coding	protein_coding	17.1237393396826	7.8498625309641	26.397616148401	1.12288954485421	0.944547107590438	1.74837808825636	NA	4.08677954745977	4.63932098824568	3.53423810667386	0.838905880749983	0.381295283965936	-0.391544503351027	NA	0.3718	0.6093	0.1343	-0.475	0.0141674	0.0124491	FALSE	0	no	no	TRUE
AT2G25690.2	AT2G25690	BCP	TCP	NA	protein_coding	protein_coding	17.1237393396826	7.8498625309641	26.397616148401	1.12288954485421	0.944547107590438	1.74837808825636	NA	10.951077121782	1.15218661255924	20.7499676310048	1.15218661255924	0.928764046487695	4.15889054792919	NA	0.450283333333333	0.114133333333333	0.786433333333333	0.6723	0.0124491	0.0124491	FALSE	0	yes	no	TRUE
AT2G25710.2	AT2G25710	BCP	TCP	HCS1	protein_coding	protein_coding	11.8153638548919	21.6803298981221	1.95039781166179	0.218301460506556	0.808497089706021	-3.46783364925105	NA	3.61789811271854	7.23579622543708	0	0.147226222933123	0	-9.50100042301759	NA	0.166866666666667	0.333733333333333	0	-0.333733	1.33353e-06	1.33353e-06	FALSE	0	yes	no	TRUE
AT2G26210.1	AT2G26210	BCP	TCP	NA	protein_coding	protein_coding	26.7896797267222	25.2244273564538	28.3549320969906	3.24694735034813	4.3064705893674	0.168715062330857	NA	3.8468748605258	5.00068450375154	2.69306521730006	0.392002727704189	0.176699350142514	-0.890411381332624	NA	0.149333333333333	0.200766666666667	0.0979	-0.102867	0.0442268	0.0442268	FALSE	0	no	no	FALSE
AT2G26430.1	AT2G26430	BCP	TCP	CYCL1-1	protein_coding	protein_coding	43.9712136992347	21.3659661672957	66.5764612311738	1.96894278364513	1.88277983547733	1.63923923997734	NA	17.3197773588096	3.39029939759398	31.2492553200253	1.26037678595686	0.864920233121775	3.20054972296105	NA	0.312416666666667	0.1553	0.469533333333333	0.314233	0.000769486	0.000769486	FALSE	0	yes	no	TRUE
AT2G26800.2	AT2G26800	BCP	TCP	HMGCL	protein_coding	protein_coding	71.4933965727868	13.7348077253013	129.251985420272	0.589127465384447	6.08334049232335	3.23333942581296	NA	38.6973699059063	3.82237513302181	73.5723646787908	0.25151760542504	2.1020450746266	4.26304934853546	NA	0.425833333333333	0.280966666666667	0.5707	0.289733	4.6945e-06	4.6945e-06	FALSE	0	no	no	TRUE
AT2G26800.4	AT2G26800	BCP	TCP	HMGCL	protein_coding	protein_coding	71.4933965727868	13.7348077253013	129.251985420272	0.589127465384447	6.08334049232335	3.23333942581296	NA	3.7023999471387	2.03271528637623	5.37208460790117	0.208708116709783	1.15754354853329	1.39767693546137	NA	0.0958166666666667	0.149133333333333	0.0425	-0.106633	0.00291816	4.6945e-06	FALSE	0	yes	no	TRUE
AT2G27710.1	AT2G27710	BCP	TCP	RPP2B	protein_coding	protein_coding	111.546683200086	219.282628857972	3.81073754220025	5.08463627638648	0.385700858052744	-5.84286235080978	NA	24.3538355359834	46.8527689046101	1.85490216735668	3.15391639835745	0.0876316842500973	-4.65127034501463	NA	0.35545	0.214433333333333	0.496466666666667	0.282033	0.00157615	8.61843e-12	FALSE	1	yes	yes	TRUE
AT2G27710.3	AT2G27710	BCP	TCP	RPP2B	protein_coding	protein_coding	111.546683200086	219.282628857972	3.81073754220025	5.08463627638648	0.385700858052744	-5.84286235080978	NA	49.4203500224104	98.7890504931389	0.0516495516819694	6.90115236889908	0.0516495516819694	-10.646191058209	NA	0.231433333333333	0.449933333333333	0.0129333333333333	-0.437	8.61843e-12	8.61843e-12	FALSE	2	yes	yes	TRUE
AT2G29690.1	AT2G29690	BCP	TCP	ASA2	protein_coding	protein_coding	13.8081359663404	27.3688942172846	0.247377715396254	2.32946247731451	0.0978201891249825	-6.73303322405804	NA	10.5842929346819	21.1685858693637	0	2.57785775297311	0	-11.0483905459769	NA	0.384033333333333	0.768066666666667	0	-0.768067	0.00093949	0.00093949	FALSE	0	yes	no	TRUE
AT2G29690.2	AT2G29690	BCP	TCP	ASA2	protein_coding	protein_coding	13.8081359663404	27.3688942172846	0.247377715396254	2.32946247731451	0.0978201891249825	-6.73303322405804	NA	3.22384303165858	6.2003083479209	0.247377715396254	0.251335914812495	0.0978201891249825	-4.59270585062553	NA	0.615966666666667	0.231933333333333	1	0.768067	0.00136316	0.00093949	FALSE	1	no	no	TRUE
AT2G29960.1	AT2G29960	BCP	TCP	CYP19-4	protein_coding	protein_coding	35.5053981581142	61.4228537841947	9.58794253203373	6.43869645282364	1.16341132611107	-2.67821332338758	NA	9.15944986969191	10.1767174145183	8.1421823248655	2.72222571696759	1.78910531952205	-0.321431006757592	NA	0.495666666666667	0.160433333333333	0.8309	0.670467	0.014433	5.95282e-13	TRUE	0	yes	yes	TRUE
AT2G29960.3	AT2G29960	BCP	TCP	CYP19-4	protein_coding	protein_coding	35.5053981581142	61.4228537841947	9.58794253203373	6.43869645282364	1.16341132611107	-2.67821332338758	NA	7.19030912881395	14.3806182576279	0	0.922820154272389	0	-10.4909128599268	NA	0.118583333333333	0.237166666666667	0	-0.237167	5.95282e-13	5.95282e-13	FALSE	0	yes	yes	TRUE
AT2G30330.1	AT2G30330	BCP	TCP	BLOS1	protein_coding	protein_coding	22.4837761379238	26.1119862988955	18.855565976952	3.78118461823628	2.44059543099584	-0.469509220239423	NA	19.0567846119708	19.2580032469896	18.855565976952	3.90206295721163	2.44059543099584	-0.0304516897453198	NA	0.863233333333333	0.726466666666667	1	0.273533	1.12476e-14	1.12476e-14	FALSE	0	yes	no	TRUE
AT2G30330.2	AT2G30330	BCP	TCP	BLOS1	protein_coding	protein_coding	22.4837761379238	26.1119862988955	18.855565976952	3.78118461823628	2.44059543099584	-0.469509220239423	NA	3.42699152595295	6.8539830519059	0	0.365103468982659	0	-9.42290218040917	NA	0.136766666666667	0.273533333333333	0	-0.273533	6.49292e-13	1.12476e-14	FALSE	1	no	no	TRUE
AT2G30460.6	AT2G30460	BCP	TCP	UXT2	protein_coding	protein_coding	23.8970316150561	15.4407410204626	32.3533222096497	0.683779597010784	0.732475294194226	1.06668368140945	NA	10.8813656082327	9.10425354786398	12.6584776686014	0.212588911566564	1.10435330656671	0.475046760417409	NA	0.491233333333333	0.5916	0.390866666666667	-0.200733	0.0199951	0.0199951	FALSE	0	yes	no	FALSE
AT2G31510.1	AT2G31510	BCP	TCP	ARI7	protein_coding	protein_coding	8.01133867586481	11.3592082765731	4.66346907515656	0.763238857032477	0.432554627368587	-1.2825660394331	NA	4.79089256599039	5.75471938438399	3.82706574759679	0.585081837325272	0.192414665039665	-0.587246896390745	NA	0.669916666666667	0.5065	0.833333333333333	0.326833	0.0253727	0.0253727	FALSE	0	no	no	TRUE
AT2G31510.2	AT2G31510	BCP	TCP	ARI7	protein_coding	protein_coding	8.01133867586481	11.3592082765731	4.66346907515656	0.763238857032477	0.432554627368587	-1.2825660394331	NA	3.188559026501	5.54071472544224	0.836403327559767	0.612772434867277	0.450352681944817	-2.71325634443981	NA	0.326833333333333	0.487	0.166666666666667	-0.320333	0.0285982	0.0253727	FALSE	1	yes	no	TRUE
AT2G31902.5	AT2G31902	BCP	TCP	NA	atRNA	atRNA	13.34317691647	6.25429870328738	20.4320551296526	0.57519679767252	2.04068242970704	1.70631533200176	NA	3.42152671787384	2.90934468607101	3.93370874967666	0.273757590647967	0.551027690944774	0.43390845047443	NA	0.3305	0.4659	0.1951	-0.2708	0.00171057	0.00171057	NA	0	no	no	TRUE
AT2G32040.1	AT2G32040	BCP	TCP	NA	protein_coding	protein_coding	23.9295600621255	4.94292524425663	42.9161948799944	0.257743668950805	1.43395752101225	3.11550554189848	NA	5.81487576893003	4.13365151517414	7.49610002268593	0.219533419681924	0.782040232980121	0.857160838841155	NA	0.505333333333333	0.836666666666667	0.174	-0.662667	3.3684e-26	2.94658e-29	FALSE	0	yes	no	TRUE
AT2G32040.2	AT2G32040	BCP	TCP	NA	protein_coding	protein_coding	23.9295600621255	4.94292524425663	42.9161948799944	0.257743668950805	1.43395752101225	3.11550554189848	NA	18.1146842931955	0.809273729082486	35.4200948573085	0.116264071354205	0.832295295120355	5.43448596382118	NA	0.494666666666667	0.163333333333333	0.826	0.662667	2.94658e-29	2.94658e-29	FALSE	0	no	no	TRUE
AT2G32440.1	AT2G32440	BCP	TCP	KAO2	protein_coding	protein_coding	32.2223702830873	15.0659461088911	49.3787944572836	2.45816464117381	2.77049722952497	1.71193521105713	NA	5.42904899906331	5.76205594557682	5.09604205254981	2.02867656173391	1.2764466515472	-0.176879863598967	NA	0.232616666666667	0.364366666666667	0.100866666666667	-0.2635	0.0186901	0.0132784	FALSE	0	yes	no	TRUE
AT2G32440.2	AT2G32440	BCP	TCP	KAO2	protein_coding	protein_coding	32.2223702830873	15.0659461088911	49.3787944572836	2.45816464117381	2.77049722952497	1.71193521105713	NA	26.793321284024	9.3038901633143	44.2827524047338	1.01903694730231	1.52186635844798	2.24961487682661	NA	0.767383333333333	0.635633333333333	0.899133333333333	0.2635	0.0132784	0.0132784	FALSE	0	no	no	TRUE
AT2G32550.1	AT2G32550	BCP	TCP	NA	protein_coding	protein_coding	8.7854222933401	16.8138775010978	0.75696708558239	1.48662611906593	0.397383631737268	-4.45520177461652	NA	4.27654131644268	7.8356215129575	0.717461119927863	0.898474008128093	0.429763916368897	-3.43094569031489	NA	0.5681	0.469533333333333	0.666666666666667	0.197133	0.00441441	0.00441441	FALSE	0	no	no	FALSE
AT2G32550.2	AT2G32550	BCP	TCP	NA	protein_coding	protein_coding	8.7854222933401	16.8138775010978	0.75696708558239	1.48662611906593	0.397383631737268	-4.45520177461652	NA	3.13817965016675	6.2763593003335	0	0.777124473041734	0	-9.29608092229883	NA	0.186066666666667	0.372133333333333	0	-0.372133	0.00524273	0.00441441	FALSE	0	no	no	FALSE
AT2G32970.2	AT2G32970	BCP	TCP	NA	protein_coding	protein_coding	31.5739163778168	8.02453029727082	55.1233024583629	0.709577432825893	2.59277002974958	2.77863842996592	NA	4.1141393469023	0.119045111260733	8.10923358254386	0.119045111260733	0.740527601286214	5.9753961576275	NA	0.0823	0.0179666666666667	0.146633333333333	0.128667	0.0442242	0.0442242	FALSE	0	no	no	FALSE
AT2G33100.1	AT2G33100	BCP	TCP	CSLD1	protein_coding	protein_coding	94.5753862835806	3.46261093732131	185.68816162984	0.1110304210673	48.1096078319552	5.74079493894582	NA	78.7313611712382	0.00754040785721141	157.455181934619	0.00754040785721141	26.5116035760377	13.1320629461747	NA	0.443716666666667	0.00233333333333333	0.8851	0.882767	0.000210507	0.000210507	FALSE	0	yes	no	TRUE
AT2G33100.2	AT2G33100	BCP	TCP	CSLD1	protein_coding	protein_coding	94.5753862835806	3.46261093732131	185.68816162984	0.1110304210673	48.1096078319552	5.74079493894582	NA	15.8440251123424	3.4550705294641	28.2329796952207	0.118212545451535	21.6232177760342	3.02693568109508	NA	0.556283333333333	0.997666666666667	0.1149	-0.882767	0.00026553	0.000210507	FALSE	0	no	no	TRUE
AT2G33210.1	AT2G33210	BCP	TCP	HSP60-2	protein_coding	protein_coding	29.2994216255279	55.9296433808547	2.66919987020105	7.01505558171237	0.402358788076162	-4.38399694018568	NA	17.3915976639872	32.4512432127356	2.33195211523873	5.78351450148644	0.391767676169419	-3.7929347706477	NA	0.7264	0.574233333333333	0.878566666666667	0.304333	0.0168251	0.0168251	FALSE	0	no	no	TRUE
AT2G33210.2	AT2G33210	BCP	TCP	HSP60-2	protein_coding	protein_coding	29.2994216255279	55.9296433808547	2.66919987020105	7.01505558171237	0.402358788076162	-4.38399694018568	NA	11.9078239615407	23.478400168119	0.337247754962318	3.20628629595029	0.20384533938147	-6.07983927536558	NA	0.2736	0.425766666666667	0.121433333333333	-0.304333	0.0182303	0.0168251	FALSE	0	yes	no	TRUE
AT2G35950.1	AT2G35950	BCP	TCP	EDA12	protein_coding	protein_coding	30.5029598781153	60.0391768410804	0.966742915150211	0.949942763711876	0.213427162295873	-5.94202177347028	NA	21.8728739844	42.7790050536499	0.966742915150211	0.980790066338354	0.213427162295873	-5.45311743723606	NA	0.856183333333333	0.712366666666667	1	0.287633	0.000738118	0.000738118	FALSE	0	no	no	FALSE
AT2G35950.2	AT2G35950	BCP	TCP	EDA12	protein_coding	protein_coding	30.5029598781153	60.0391768410804	0.966742915150211	0.949942763711876	0.213427162295873	-5.94202177347028	NA	8.63008589371527	17.2601717874305	0	0.221847815697933	0	-10.7540667181741	NA	0.143816666666667	0.287633333333333	0	-0.287633	0.000887815	0.000738118	FALSE	0	no	no	FALSE
AT2G37010.1	AT2G37010	BCP	TCP	WBC30	protein_coding	protein_coding	76.0643277354085	0.300258060556367	151.828397410261	0.194016634412512	8.05811848003509	8.93485226287995	NA	4.05035941445797	0.150129030278184	7.95058979863775	0.0970083172062559	0.608652466607258	5.63556853649622	NA	0.23162	0.5	0.0527	-0.4473	7.45771e-06	4.72654e-07	FALSE	0	yes	no	FALSE
AT2G37010.2	AT2G37010	BCP	TCP	WBC30	protein_coding	protein_coding	76.0643277354085	0.300258060556367	151.828397410261	0.194016634412512	8.05811848003509	8.93485226287995	NA	72.0139683209506	0.150129030278184	143.877807611623	0.0970083172062559	8.14695664892904	9.81149375247274	NA	0.76838	0.5	0.9473	0.4473	4.72654e-07	4.72654e-07	FALSE	0	yes	no	FALSE
AT2G37340.1	AT2G37340	BCP	TCP	RS2Z33	protein_coding	protein_coding	29.7417631325794	35.4907281849533	23.9927980802055	1.66805361734417	2.10175243421201	-0.564646022190488	NA	24.4992778138967	31.7807869833243	17.2177686444691	0.635448192436223	2.32310145623938	-0.88387287639184	NA	0.80585	0.897933333333333	0.713766666666667	-0.184167	0.0419272	0.0419272	FALSE	0	yes	no	TRUE
AT2G37860.4	AT2G37860	BCP	TCP	RE	protein_coding	protein_coding	21.7324950266334	34.5014102957594	8.96357975750732	2.06683795016751	1.00872218621323	-1.94331790243436	NA	3.45566487032493	6.91132974064985	0	0.472796156142041	0	-9.43490542791778	NA	0.10005	0.2001	0	-0.2001	7.56435e-12	7.56435e-12	FALSE	1	yes	no	TRUE
AT2G39300.2	AT2G39300	BCP	TCP	NA	protein_coding	protein_coding	38.1101123746919	69.0688671110062	7.15135763837763	5.52204198688687	1.27203470422826	-3.26993940067601	NA	13.7952366241592	27.5904732483185	0	4.3273775184497	0	-11.4304772888811	NA	0.20005	0.4001	0	-0.4001	2.15264e-11	2.15264e-11	FALSE	1	no	no	TRUE
AT2G39300.3	AT2G39300	BCP	TCP	NA	protein_coding	protein_coding	38.1101123746919	69.0688671110062	7.15135763837763	5.52204198688687	1.27203470422826	-3.26993940067601	NA	3.25257992698819	3.32360634483992	3.18155350913647	1.34137646468086	1.19970718148542	-0.0628249150132837	NA	0.232083333333333	0.0466666666666667	0.4175	0.370833	0.00363572	2.15264e-11	FALSE	0	no	no	TRUE
AT2G39300.4	AT2G39300	BCP	TCP	NA	protein_coding	protein_coding	38.1101123746919	69.0688671110062	7.15135763837763	5.52204198688687	1.27203470422826	-3.26993940067601	NA	9.50500556469204	18.2854363174464	0.724574811937677	0.826450952377796	0.188929767868217	-4.63843058397241	NA	0.185816666666667	0.270033333333333	0.1016	-0.168433	0.0207461	2.15264e-11	FALSE	2	no	no	TRUE
AT2G39890.1	AT2G39890	BCP	TCP	PROT1	protein_coding	protein_coding	319.050418401721	9.8721971249418	628.2286396785	1.53236246767874	139.850064685308	5.99033703392794	NA	15.5773068130954	2.88584507117708	28.2687685550137	0.345997386398255	4.21878384985287	3.28766297215245	NA	0.172866666666667	0.299433333333333	0.0463	-0.253133	1.12778e-17	1.12778e-17	FALSE	1	yes	no	TRUE
AT2G39890.2	AT2G39890	BCP	TCP	PROT1	protein_coding	protein_coding	319.050418401721	9.8721971249418	628.2286396785	1.53236246767874	139.850064685308	5.99033703392794	NA	55.8504420471291	0.250323121895888	111.450560972362	0.21995325295018	21.5968293836587	8.74201414659576	NA	0.100116666666667	0.0207	0.179533333333333	0.158833	0.00862996	1.12778e-17	FALSE	0	yes	no	TRUE
AT2G40670.1	AT2G40670	BCP	TCP	ARR16	protein_coding	protein_coding	87.6078747714534	145.075843989361	30.1399055535462	13.4382450076118	6.34230195468016	-2.26668137475379	NA	23.4539620360109	16.8326317420881	30.0752923299337	2.57915178591175	6.37470960826905	0.836940791032894	NA	0.556116666666667	0.114933333333333	0.9973	0.882367	3.07372e-82	1.12483e-88	FALSE	0	yes	no	FALSE
AT2G40670.2	AT2G40670	BCP	TCP	ARR16	protein_coding	protein_coding	87.6078747714534	145.075843989361	30.1399055535462	13.4382450076118	6.34230195468016	-2.26668137475379	NA	64.1539127354425	128.243212247273	0.0646132236124427	10.9445839815132	0.0646132236124427	-10.7472759995106	NA	0.443883333333333	0.885066666666667	0.0027	-0.882367	1.12483e-88	1.12483e-88	FALSE	0	yes	no	FALSE
AT2G41445.2	AT2G41445	BCP	TCP	NA	protein_coding	protein_coding	112.947217641306	95.0414971713845	130.852938111228	8.49370304820319	5.66417669745263	0.461275311019993	NA	9.98738915103063	1.82378205432063	18.1509962477406	0.0930455518690099	5.09813988713289	3.30794925653284	NA	0.07765	0.0193333333333333	0.135966666666667	0.116633	8.2998e-08	8.2998e-08	FALSE	0	no	no	FALSE
AT2G43080.1	AT2G43080	BCP	TCP	P4H1	protein_coding	protein_coding	25.8221582506326	5.03238382438265	46.6119326768826	0.887740158651268	2.93058436548836	3.20883096663661	NA	20.7295156722039	5.03238382438265	36.4266475200251	0.887740158651268	2.83904455036844	2.85321238019209	NA	0.89305	1	0.7861	-0.2139	4.6945e-06	4.6945e-06	FALSE	0	no	no	TRUE
AT2G43080.2	AT2G43080	BCP	TCP	P4H1	protein_coding	protein_coding	25.8221582506326	5.03238382438265	46.6119326768826	0.887740158651268	2.93058436548836	3.20883096663661	NA	5.09264257842875	0	10.1852851568575	0	3.55401354254542	9.9936864120157	NA	0.10695	0	0.2139	0.2139	1.67574e-05	4.6945e-06	TRUE	0	no	no	TRUE
AT2G44350.1	AT2G44350	BCP	TCP	CSY4	protein_coding	protein_coding	200.409222474356	126.812955303919	274.005489644793	1.71023928943048	16.0390080598897	1.11144154778236	NA	163.941953759379	122.128094639552	205.755812879205	1.60252334816457	1.72129563086059	0.752490060100162	NA	0.859166666666667	0.963166666666667	0.755166666666667	-0.208	3.74217e-07	3.74217e-07	FALSE	0	yes	no	FALSE
AT2G44350.3	AT2G44350	BCP	TCP	CSY4	protein_coding	protein_coding	200.409222474356	126.812955303919	274.005489644793	1.71023928943048	16.0390080598897	1.11144154778236	NA	7.27326302875646	0.637901587436092	13.9086244700768	0.207844304339634	3.52330218971628	4.42509813881808	NA	0.0277	0.00506666666666667	0.0503333333333333	0.0452667	0.00019021	3.74217e-07	FALSE	0	yes	no	FALSE
AT2G44350.4	AT2G44350	BCP	TCP	CSY4	protein_coding	protein_coding	200.409222474356	126.812955303919	274.005489644793	1.71023928943048	16.0390080598897	1.11144154778236	NA	27.8364576412311	1.33186298695079	54.3410522955114	1.11907518803613	12.7333569867932	5.339998692164	NA	0.102433333333333	0.0103666666666667	0.1945	0.184133	0.011204	3.74217e-07	FALSE	0	yes	no	FALSE
AT2G44850.2	AT2G44850	BCP	TCP	NA	protein_coding	protein_coding	7.32757234913167	3.08798234672747	11.5671623515359	0.304997506505562	0.740787117275127	1.9018808530531	NA	3.2746290596307	3.00386056730398	3.54539755195743	0.319816943316348	0.682742371665253	0.23839821201312	NA	0.63735	0.972533333333333	0.302166666666667	-0.670367	0.000127331	0.000127331	FALSE	0	no	no	TRUE
AT2G44850.3	AT2G44850	BCP	TCP	NA	protein_coding	protein_coding	7.32757234913167	3.08798234672747	11.5671623515359	0.304997506505562	0.740787117275127	1.9018808530531	NA	3.90832454479145	0.0841217794234854	7.73252731015942	0.0841217794234854	0.581752602082086	6.36213216073593	NA	0.349616666666667	0.0274666666666667	0.671766666666667	0.6443	0.000148777	0.000127331	FALSE	0	yes	no	TRUE
AT2G44860.1	AT2G44860	BCP	TCP	NA	protein_coding	protein_coding	92.4811732469565	183.729168520816	1.23317797309701	11.1578315068869	0.481411241521985	-7.20748254783025	NA	62.5881527244556	125.176305448911	0	17.53861174668	0	-13.6117891291878	NA	0.338216666666667	0.676433333333333	0	-0.676433	9.20265e-07	9.20265e-07	FALSE	0	yes	no	TRUE
AT2G44860.2	AT2G44860	BCP	TCP	NA	protein_coding	protein_coding	92.4811732469565	183.729168520816	1.23317797309701	11.1578315068869	0.481411241521985	-7.20748254783025	NA	29.8930205225009	58.5528630719047	1.23317797309701	10.7484289589127	0.481411241521985	-5.55788133486244	NA	0.661783333333333	0.323566666666667	1	0.676433	1.05494e-06	9.20265e-07	FALSE	0	no	no	TRUE
AT2G45135.1	AT2G45135	BCP	TCP	NA	protein_coding	protein_coding	53.3376455112458	51.8834301152215	54.79186090727	2.61474485964078	3.66089458481481	0.07867298358126	NA	39.4263729455047	26.2475248586509	52.6052210323585	2.32812368899955	3.64259689799714	1.00274928813892	NA	0.732	0.504166666666667	0.959833333333333	0.455667	2.46552e-12	2.46552e-12	FALSE	1	yes	no	TRUE
AT2G45135.2	AT2G45135	BCP	TCP	NA	protein_coding	protein_coding	53.3376455112458	51.8834301152215	54.79186090727	2.61474485964078	3.66089458481481	0.07867298358126	NA	13.9112725657411	25.6359052565706	2.18663987491154	1.00729219521454	0.681316994898223	-3.54535822326514	NA	0.268	0.495833333333333	0.0401666666666667	-0.455667	5.71635e-12	2.46552e-12	FALSE	0	no	no	TRUE
AT2G45330.1	AT2G45330	BCP	TCP	emb1067	protein_coding	protein_coding	30.2317751069277	20.0562900700619	40.4072601437934	1.48192825538276	1.5825553396314	1.01019761524279	NA	17.8377448618992	5.47613595206755	30.1993537717309	0.375306517875807	3.87597332079519	2.46113304354955	NA	0.508333333333333	0.274366666666667	0.7423	0.467933	1.99627e-05	1.99627e-05	FALSE	0	no	no	TRUE
AT2G45330.2	AT2G45330	BCP	TCP	emb1067	protein_coding	protein_coding	30.2317751069277	20.0562900700619	40.4072601437934	1.48192825538276	1.5825553396314	1.01019761524279	NA	12.3940302450284	14.5801541179944	10.2079063720625	1.2593515082859	2.31525051137843	-0.513895501423148	NA	0.491666666666667	0.725633333333333	0.2577	-0.467933	2.07739e-05	1.99627e-05	FALSE	0	yes	no	TRUE
AT2G45380.1	AT2G45380	BCP	TCP	NA	protein_coding	protein_coding	46.4108620251514	19.9700365664465	72.8516874838562	2.12577536665489	1.8655155509776	1.866601184947	NA	24.303904026052	11.8806411792057	36.7271668728983	0.731575945129682	1.5731591930604	1.62741386014898	NA	0.555366666666667	0.6055	0.505233333333333	-0.100267	0.00437847	0.00437847	FALSE	0	no	no	TRUE
AT2G45670.1	AT2G45670	BCP	TCP	LPEAT2	protein_coding	protein_coding	30.7296591633078	4.15607598492873	57.3032423416868	0.938429910815419	2.39140613645535	3.78210745713212	NA	24.0405695221218	1.94150263117206	46.1396364130715	0.301219533437628	1.57991359028731	4.56366196868841	NA	0.646016666666667	0.486366666666667	0.805666666666667	0.3193	2.61844e-05	2.61844e-05	FALSE	0	yes	no	TRUE
AT2G45670.2	AT2G45670	BCP	TCP	LPEAT2	protein_coding	protein_coding	30.7296591633078	4.15607598492873	57.3032423416868	0.938429910815419	2.39140613645535	3.78210745713212	NA	6.68908964118597	2.21457335375667	11.1636059286153	0.68000669662835	0.812382402871495	2.32849426897441	NA	0.353983333333333	0.513633333333333	0.194333333333333	-0.3193	9.25181e-05	2.61844e-05	TRUE	0	yes	no	TRUE
AT2G45950.1	AT2G45950	BCP	TCP	ASK20	protein_coding	protein_coding	15.8287128060384	12.1065679952425	19.5508576168344	0.823250681387244	1.22826653250167	0.690988509638069	NA	6.46934133715444	6.63484751217507	6.30383516213382	1.0903430236769	1.61740990133246	-0.0737194963952546	NA	0.428933333333333	0.542033333333333	0.315833333333333	-0.2262	8.06759e-11	8.06759e-11	FALSE	0	no	no	TRUE
AT2G45950.4	AT2G45950	BCP	TCP	ASK20	protein_coding	protein_coding	15.8287128060384	12.1065679952425	19.5508576168344	0.823250681387244	1.22826653250167	0.690988509638069	NA	5.70844790124362	1.53366426700696	9.88323153548027	0.47774678354108	2.10679857255086	2.68008282775829	NA	0.31035	0.1228	0.4979	0.3751	3.23474e-10	8.06759e-11	FALSE	0	yes	no	TRUE
AT2G46270.1	AT2G46270	BCP	TCP	GBF3	protein_coding	protein_coding	28.9186478346419	0.363907277462698	57.4733883918211	0.132118892817798	2.04510427418388	7.26432074352678	NA	4.92856791901404	0	9.85713583802807	0	1.81511871513071	9.94648755997461	NA	0.0855666666666667	0	0.171133333333333	0.171133	0.0324989	0.000856854	FALSE	0	yes	no	FALSE
AT2G46270.2	AT2G46270	BCP	TCP	GBF3	protein_coding	protein_coding	28.9186478346419	0.363907277462698	57.4733883918211	0.132118892817798	2.04510427418388	7.26432074352678	NA	9.85389100053652	0	19.707782001073	0	3.30020137248976	10.9452815607177	NA	0.1704	0	0.3408	0.3408	0.000856854	0.000856854	FALSE	0	yes	no	FALSE
AT2G46280.3	AT2G46280	BCP	TCP	TIF3I1	protein_coding	protein_coding	91.1209117617254	157.15891969666	25.0829038267905	7.83699846290904	0.493740552720544	-2.64696461292706	NA	35.3267308412941	63.7586504850469	6.89481119754132	5.23899566455523	0.821911345053204	-3.20717347859455	NA	0.339333333333333	0.404366666666667	0.2743	-0.130067	0.0430778	0.0430778	TRUE	1	no	no	TRUE
AT2G46500.1	AT2G46500	BCP	TCP	PI4KG4	protein_coding	protein_coding	218.77498574566	37.6178974279859	399.932074063334	1.91490676245823	72.9615274679125	3.40991647937371	NA	132.777296848198	5.94701211938164	259.607581577015	0.36030640060943	56.9898981059636	5.44565538304419	NA	0.40105	0.16	0.6421	0.4821	1.50815e-14	1.50815e-14	FALSE	1	yes	no	TRUE
AT2G46500.2	AT2G46500	BCP	TCP	PI4KG4	protein_coding	protein_coding	218.77498574566	37.6178974279859	399.932074063334	1.91490676245823	72.9615274679125	3.40991647937371	NA	85.9976888974619	31.6708853086043	140.324492486319	2.27501339411466	20.350397632887	2.14718509259788	NA	0.59895	0.84	0.3579	-0.4821	1.72124e-14	1.50815e-14	FALSE	0	yes	no	TRUE
AT2G47640.2	AT2G47640	BCP	TCP	NA	protein_coding	protein_coding	35.8546651525245	69.9412808806906	1.76804942435838	6.09152981015247	0.0556336736940162	-5.29798314251261	NA	17.1706485787326	33.1258979361039	1.21539922136131	3.54442200164269	0.607752815858387	-4.7570712701163	NA	0.571016666666667	0.475366666666667	0.666666666666667	0.1913	6.58674e-05	6.464e-05	FALSE	0	yes	no	TRUE
AT2G47640.4	AT2G47640	BCP	TCP	NA	protein_coding	protein_coding	35.8546651525245	69.9412808806906	1.76804942435838	6.09152981015247	0.0556336736940162	-5.29798314251261	NA	17.7924400849789	35.5848801699578	0	5.63215447936658	0	-11.7974540290954	NA	0.2534	0.5068	0	-0.5068	6.464e-05	6.464e-05	FALSE	0	no	no	TRUE
AT2G48060.1	AT2G48060	BCP	TCP	NA	protein_coding	protein_coding	13.012329787213	3.81097563486045	22.2136839395656	0.418982094565758	1.28274732349484	2.54008502364794	NA	3.14061936812115	2.28430201752671	3.9969367187156	0.428041255376284	1.01099333128721	0.804444408093152	NA	0.388333333333333	0.599166666666667	0.1775	-0.421667	0.00182057	0.000930862	FALSE	0	yes	no	FALSE
AT2G48060.2	AT2G48060	BCP	TCP	NA	protein_coding	protein_coding	13.012329787213	3.81097563486045	22.2136839395656	0.418982094565758	1.28274732349484	2.54008502364794	NA	9.63055040251251	1.52667361733374	17.7344271876913	0.348011867400518	1.03691343037394	3.52948332250479	NA	0.600883333333333	0.400833333333333	0.800933333333333	0.4001	0.000930862	0.000930862	FALSE	0	yes	no	FALSE
AT3G01050.2	AT3G01050	BCP	TCP	MUB1	protein_coding	protein_coding	77.6619593887041	31.2423515472156	124.081567230193	6.99503228020952	10.4604180461589	1.98936842607801	NA	40.1039205738343	20.9120085010825	59.2958326465861	7.11056296837931	7.1024002012105	1.50315264266215	NA	0.560716666666667	0.6381	0.483333333333333	-0.154767	0.0290743	0.0290743	FALSE	0	no	no	TRUE
AT3G01050.5	AT3G01050	BCP	TCP	MUB1	protein_coding	protein_coding	77.6619593887041	31.2423515472156	124.081567230193	6.99503228020952	10.4604180461589	1.98936842607801	NA	34.087643158223	5.01353572277834	63.1617505936677	1.95214919708043	12.3599267258263	3.6525045111987	NA	0.33285	0.162666666666667	0.503033333333333	0.340367	0.0298634	0.0290743	NA	0	yes	no	TRUE
AT3G01360.1	AT3G01360	BCP	TCP	NA	protein_coding	protein_coding	11.2303233901058	13.8833879085772	8.57725887163441	0.865139289922983	0.480298688867277	-0.694128854973418	NA	4.11333462186918	2.05904676957822	6.16762247416014	0.498857040399946	0.860165485301826	1.57808545108497	NA	0.430916666666667	0.147433333333333	0.7144	0.566967	3.72118e-05	1.46018e-05	TRUE	0	yes	no	TRUE
AT3G01360.2	AT3G01360	BCP	TCP	NA	protein_coding	protein_coding	11.2303233901058	13.8833879085772	8.57725887163441	0.865139289922983	0.480298688867277	-0.694128854973418	NA	7.11698876823664	11.824341138999	2.40963639747427	0.757168025354309	0.574973628114873	-2.29011721533355	NA	0.569083333333333	0.852566666666667	0.2856	-0.566967	1.46018e-05	1.46018e-05	FALSE	0	no	no	TRUE
AT3G02300.1	AT3G02300	BCP	TCP	NA	protein_coding	protein_coding	102.82698360946	7.90548209550902	197.748485123411	0.650242338682776	5.67911611694893	4.6429185658483	NA	35.6945745709743	7.17845659459526	64.2106925473534	0.233880129106467	12.7286212598386	3.15928426936269	NA	0.621933333333333	0.920433333333333	0.323433333333333	-0.597	0.0137028	0.0132784	FALSE	0	no	no	TRUE
AT3G02300.2	AT3G02300	BCP	TCP	NA	protein_coding	protein_coding	102.82698360946	7.90548209550902	197.748485123411	0.650242338682776	5.67911611694893	4.6429185658483	NA	67.1324090384855	0.727025500913764	133.537792576057	0.727025500913764	11.278693966003	7.50142587728867	NA	0.378066666666667	0.0795666666666667	0.676566666666667	0.597	0.0132784	0.0132784	FALSE	0	yes	no	TRUE
AT3G02460.5	AT3G02460	BCP	TCP	NA	protein_coding	protein_coding	23.5920504428325	14.928421978921	32.2556789067441	0.709546078494336	1.71209075568085	1.11097262475233	NA	4.53880405804352	5.3913049853929	3.68630313069413	0.603995288973027	0.762912951646915	-0.547224936748156	NA	0.237316666666667	0.3609	0.113733333333333	-0.247167	4.23495e-06	4.23495e-06	TRUE	1	yes	no	TRUE
AT3G03810.1	AT3G03810	BCP	TCP	EDA30	protein_coding	protein_coding	23.6299029327937	18.9402404592828	28.3195654063046	1.60890267338097	2.5132073510835	0.580092315173284	NA	17.5877447069248	12.3545759595792	22.8209134542704	0.894968471047327	2.3212772668606	0.884775818611369	NA	0.729566666666667	0.653733333333333	0.8054	0.151667	0.0206673	0.0206673	FALSE	0	yes	no	TRUE
AT3G03810.2	AT3G03810	BCP	TCP	EDA30	protein_coding	protein_coding	23.6299029327937	18.9402404592828	28.3195654063046	1.60890267338097	2.5132073510835	0.580092315173284	NA	6.04215822586893	6.5856644997036	5.49865195203425	0.743016378294344	0.910191139076538	-0.259818702031615	NA	0.270433333333333	0.346266666666667	0.1946	-0.151667	0.0298004	0.0206673	FALSE	1	no	no	TRUE
AT3G04600.1	AT3G04600	BCP	TCP	NA	protein_coding	protein_coding	21.9724220316921	42.562926775118	1.38191728826619	2.6443189954946	0.21508734072246	-4.9347908852113	NA	11.8193550507193	23.6387101014385	0	2.13509829924677	0	-11.207545779812	NA	0.277533333333333	0.555066666666667	0	-0.555067	1.44075e-08	1.44075e-08	FALSE	0	yes	no	FALSE
AT3G04600.3	AT3G04600	BCP	TCP	NA	protein_coding	protein_coding	21.9724220316921	42.562926775118	1.38191728826619	2.6443189954946	0.21508734072246	-4.9347908852113	NA	9.21571007290379	17.0495028575414	1.38191728826619	1.5069534531278	0.21508734072246	-3.61543021496905	NA	0.70115	0.4023	1	0.5977	1.88968e-08	1.44075e-08	FALSE	0	yes	no	FALSE
AT3G04630.1	AT3G04630	BCP	TCP	WDL1	protein_coding	protein_coding	117.168114578441	1.1454285492405	233.190800607641	0.589315294294215	75.6928931929577	7.65700088379614	NA	67.8714037049725	1.11779307698355	134.625014332962	0.562529541857195	44.6646741444737	6.89940745609508	NA	0.7817	0.987933333333333	0.575466666666667	-0.412467	5.64173e-11	5.64173e-11	FALSE	0	yes	no	FALSE
AT3G04630.2	AT3G04630	BCP	TCP	WDL1	protein_coding	protein_coding	117.168114578441	1.1454285492405	233.190800607641	0.589315294294215	75.6928931929577	7.65700088379614	NA	47.6577464931588	0	95.3154929863177	0	30.7294184047529	13.2186463716895	NA	0.205266666666667	0	0.410533333333333	0.410533	6.97249e-11	5.64173e-11	FALSE	0	yes	no	FALSE
AT3G05090.1	AT3G05090	BCP	TCP	LRS1	protein_coding	protein_coding	15.1089168299089	16.0909606421798	14.1268730176379	0.899595813536934	0.490861570747571	-0.187683726488897	NA	10.7787891334368	14.6303348809687	6.927243385905	0.503084319708194	1.25533958157813	-1.07751414797934	NA	0.699	0.911633333333333	0.486366666666667	-0.425267	3.39414e-05	3.39414e-05	FALSE	0	no	no	TRUE
AT3G05090.2	AT3G05090	BCP	TCP	LRS1	protein_coding	protein_coding	15.1089168299089	16.0909606421798	14.1268730176379	0.899595813536934	0.490861570747571	-0.187683726488897	NA	4.31737286312267	1.43511609451238	7.19962963173295	0.448122148195945	0.904514085869304	2.31873975080899	NA	0.3001	0.0865666666666667	0.513633333333333	0.427067	0.000100554	3.39414e-05	FALSE	0	yes	no	TRUE
AT3G05670.1	AT3G05670	BCP	TCP	NA	protein_coding	protein_coding	43.2863183841328	24.0042453458655	62.5683914224002	0.503886868633953	1.06001768613502	1.38177410237127	NA	7.13619843110943	1.3697638197423	12.9026330424766	0.557258090961432	2.08417307489371	3.22628997288089	NA	0.131716666666667	0.0577	0.205733333333333	0.148033	0.0325354	0.0231745	FALSE	0	yes	no	TRUE
AT3G05670.3	AT3G05670	BCP	TCP	NA	protein_coding	protein_coding	43.2863183841328	24.0042453458655	62.5683914224002	0.503886868633953	1.06001768613502	1.38177410237127	NA	36.1214215779873	22.577084776051	49.6657583799236	1.00251569935177	1.79249483962575	1.13704391277594	NA	0.867066666666667	0.939866666666667	0.794266666666667	-0.1456	0.0231745	0.0231745	FALSE	0	no	no	TRUE
AT3G05820.1	AT3G05820	BCP	TCP	INVH	protein_coding	protein_coding	166.509968615549	5.61776919046925	327.402168040629	1.13385331298771	19.8340478155665	5.86240096822786	NA	11.7041008837128	2.2398895976023	21.1683121698234	0.139539855259764	1.01495274942687	3.23466150161129	NA	0.251216666666667	0.4372	0.0652333333333333	-0.371967	5.87955e-06	2.034e-06	TRUE	1	no	no	TRUE
AT3G05820.2	AT3G05820	BCP	TCP	INVH	protein_coding	protein_coding	166.509968615549	5.61776919046925	327.402168040629	1.13385331298771	19.8340478155665	5.86240096822786	NA	154.805867731836	3.37787959286695	306.233855870805	1.19635700274102	20.1792482264013	6.49815448819051	NA	0.748783333333333	0.5628	0.934766666666667	0.371967	2.034e-06	2.034e-06	FALSE	0	yes	no	TRUE
AT3G06040.1	AT3G06040	BCP	TCP	NA	protein_coding	protein_coding	83.1535563986084	161.504691316957	4.80242148025954	7.67156801470964	1.04779195465398	-5.0687585858799	NA	61.4468793157989	118.231332469165	4.66242616243258	7.27070367666137	0.907838564360386	-4.66141875680337	NA	0.855416666666667	0.731133333333333	0.9797	0.248567	6.22391e-07	6.22391e-07	FALSE	0	yes	no	TRUE
AT3G06040.3	AT3G06040	BCP	TCP	NA	protein_coding	protein_coding	83.1535563986084	161.504691316957	4.80242148025954	7.67156801470964	1.04779195465398	-5.0687585858799	NA	21.0165992156239	41.8932031134208	0.139995317826959	1.24763921901965	0.139995317826959	-8.1259992516122	NA	0.140333333333333	0.260366666666667	0.0203	-0.240067	9.74884e-07	6.22391e-07	FALSE	0	no	no	TRUE
AT3G06550.1	AT3G06550	BCP	TCP	NA	protein_coding	protein_coding	16.9395044437951	9.91377057512038	23.9652383124698	1.30167063828517	1.42829782560975	1.2725848681543	NA	3.72130620708716	6.95710662836381	0.485505785810513	0.249762190631952	0.485505785810513	-3.81358583488543	NA	0.370883333333333	0.723066666666667	0.0187	-0.704367	0.000204008	0.000152316	FALSE	0	no	no	TRUE
AT3G06550.3	AT3G06550	BCP	TCP	NA	protein_coding	protein_coding	16.9395044437951	9.91377057512038	23.9652383124698	1.30167063828517	1.42829782560975	1.2725848681543	NA	10.7210776220625	2.56445642097808	18.8776988231469	0.942330673181507	1.39135303176365	2.87510718785139	NA	0.513066666666667	0.2397	0.786433333333333	0.546733	0.000152316	0.000152316	FALSE	0	yes	no	TRUE
AT3G07020.2	AT3G07020	BCP	TCP	UGT80A2	protein_coding	protein_coding	17.3517313639653	11.0010644174227	23.702398310508	1.04574635129593	3.33435632249185	1.10668764865324	NA	6.24729625430938	7.26969420402039	5.22489830459838	1.29490145806415	2.4477312302075	-0.475716337819663	NA	0.440583333333333	0.677533333333333	0.203633333333333	-0.4739	0.0167123	0.0167123	FALSE	1	yes	no	TRUE
AT3G07160.1	AT3G07160	BCP	TCP	ATGSL10	protein_coding	protein_coding	8.82525500218593	7.45987949207323	10.1906305122986	0.659508265350595	0.445971166476176	0.449501455516679	NA	4.95376429666615	5.35359703148279	4.5539315618495	0.494041738966854	0.644107427495323	-0.232923693293972	NA	0.580533333333333	0.7175	0.443566666666667	-0.273933	0.00321564	0.00321564	FALSE	0	yes	no	FALSE
AT3G07160.2	AT3G07160	BCP	TCP	ATGSL10	protein_coding	protein_coding	8.82525500218593	7.45987949207323	10.1906305122986	0.659508265350595	0.445971166476176	0.449501455516679	NA	3.74764869359593	2.10628246059044	5.38901492660142	0.216710710018787	0.431062534906086	1.35116400833392	NA	0.406666666666667	0.2825	0.530833333333333	0.248333	0.00489749	0.00321564	FALSE	0	yes	no	FALSE
AT3G07960.3	AT3G07960	BCP	TCP	PIP5K6	protein_coding	protein_coding	87.2705844598577	2.27907569835599	172.262093221359	0.451211944986841	3.71705742410717	6.23378003181954	NA	4.40736135021313	0.426542637808686	8.38818006261757	0.123579970794135	0.88718015854115	4.26588224470282	NA	0.128383333333333	0.208233333333333	0.0485333333333333	-0.1597	0.034617	0.034617	FALSE	1	no	no	TRUE
AT3G08505.3	AT3G08505	BCP	TCP	MKRN	protein_coding	protein_coding	125.494654660341	8.51559792419746	242.473711396484	0.804275688734022	6.61617567222299	4.82994301076463	NA	3.76870080955029	1.79110095368274	5.74630066541783	0.433744760585583	1.34041135237256	1.67626290132647	NA	0.116583333333333	0.2096	0.0235666666666667	-0.186033	1.30894e-05	1.30894e-05	FALSE	1	yes	no	TRUE
AT3G08580.1	AT3G08580	BCP	TCP	AAC1	protein_coding	protein_coding	2231.84435132118	928.381831557528	3535.30687108483	4.73607041666938	172.511901051643	1.92903379552627	NA	1864.95460339032	626.042067308081	3103.86713947256	18.6717165304444	146.213844452639	2.3097168996866	NA	0.776216666666667	0.6743	0.878133333333333	0.203833	2.67756e-15	2.67756e-15	FALSE	0	yes	no	FALSE
AT3G08580.2	AT3G08580	BCP	TCP	AAC1	protein_coding	protein_coding	2231.84435132118	928.381831557528	3535.30687108483	4.73607041666938	172.511901051643	1.92903379552627	NA	366.889747930862	302.339764249447	431.439731612276	17.8641260206207	27.8395368236252	0.512974026115819	NA	0.223783333333333	0.3257	0.121866666666667	-0.203833	2.97068e-15	2.67756e-15	FALSE	0	yes	no	FALSE
AT3G08710.1	AT3G08710	BCP	TCP	TRX9	protein_coding	protein_coding	86.5302500634218	6.91067852149406	166.14982160535	1.2815551807759	8.29428958716136	4.58551427173967	NA	58.3215442596777	1.48341733664697	115.159671182708	0.734448075262036	2.11032118361653	6.26899965272964	NA	0.46485	0.234033333333333	0.695666666666667	0.461633	0.034757	0.0337419	FALSE	0	yes	no	TRUE
AT3G08710.2	AT3G08710	BCP	TCP	TRX9	protein_coding	protein_coding	86.5302500634218	6.91067852149406	166.14982160535	1.2815551807759	8.29428958716136	4.58551427173967	NA	18.4288677919367	4.26973063018197	32.5880049536915	1.5785959997986	3.57436901425657	2.92919177191281	NA	0.39025	0.5855	0.195	-0.3905	0.0337419	0.0337419	FALSE	0	no	no	TRUE
AT3G08980.3	AT3G08980	BCP	TCP	NA	protein_coding	protein_coding	27.5924965542248	28.8998636105647	26.2851294978848	2.25207453735554	1.00684735877504	-0.136766200759771	NA	8.7638683855755	17.1590144250421	0.368722346108924	1.17532525116356	0.368722346108924	-5.50252286619863	NA	0.304983333333333	0.595166666666667	0.0148	-0.580367	1.14518e-05	1.44623e-11	FALSE	0	no	no	TRUE
AT3G08980.5	AT3G08980	BCP	TCP	NA	protein_coding	protein_coding	27.5924965542248	28.8998636105647	26.2851294978848	2.25207453735554	1.00684735877504	-0.136766200759771	NA	10.1627330192463	1.10844201471416	19.2170240237785	0.532759142343233	1.4785789444475	4.10357311094698	NA	0.385516666666667	0.0407333333333333	0.7303	0.689567	1.44623e-11	1.44623e-11	FALSE	1	yes	no	TRUE
AT3G08990.2	AT3G08990	BCP	TCP	NA	protein_coding	protein_coding	146.88610204187	12.1066305436561	281.665573540084	1.01398608235537	20.4726889134173	4.53897399343484	NA	44.1786386566624	9.3284979308171	79.0287793825077	0.472773398383689	9.12298123077591	3.08129824659165	NA	0.527133333333333	0.775466666666667	0.2788	-0.496667	7.88433e-13	4.06478e-18	FALSE	0	no	no	TRUE
AT3G08990.3	AT3G08990	BCP	TCP	NA	protein_coding	protein_coding	146.88610204187	12.1066305436561	281.665573540084	1.01398608235537	20.4726889134173	4.53897399343484	NA	93.3848313747267	1.87406351836283	184.895599231091	0.365468570344421	10.9106311428014	6.61679749818306	NA	0.405766666666667	0.153733333333333	0.6578	0.504067	4.06478e-18	4.06478e-18	FALSE	0	yes	no	TRUE
AT3G10230.1	AT3G10230	BCP	TCP	LCY1	protein_coding	protein_coding	12.3964096435395	6.2250160520727	18.5678032350064	0.253101129427742	2.69221024827495	1.57511473839898	NA	7.32311167074106	2.31123068664025	12.3349926548419	0.414529141884749	2.24567354857878	2.41096416643778	NA	0.513783333333333	0.366966666666667	0.6606	0.293633	0.0139854	0.0139854	FALSE	1	yes	no	TRUE
AT3G10230.2	AT3G10230	BCP	TCP	LCY1	protein_coding	protein_coding	12.3964096435395	6.2250160520727	18.5678032350064	0.253101129427742	2.69221024827495	1.57511473839898	NA	5.07329797279847	3.91378536543244	6.2328105801645	0.161830370971241	0.961541089812422	0.669949565088457	NA	0.486216666666667	0.633033333333333	0.3394	-0.293633	0.0155654	0.0139854	FALSE	0	no	no	TRUE
AT3G11270.1	AT3G11270	BCP	TCP	RPN8B	protein_coding	protein_coding	19.6097100535098	38.8661252663667	0.353294840652913	2.3359323470375	0.176656585854267	-6.74159974691195	NA	12.7189804502665	25.437960900533	0	3.00923819638723	0	-11.313334345028	NA	0.39026	0.650433333333333	0	-0.650433	0.0019132	0.0019132	FALSE	0	yes	no	TRUE
AT3G11270.2	AT3G11270	BCP	TCP	RPN8B	protein_coding	protein_coding	19.6097100535098	38.8661252663667	0.353294840652913	2.3359323470375	0.176656585854267	-6.74159974691195	NA	6.89072960324333	13.4281643658338	0.353294840652913	1.3010664815232	0.176656585854267	-5.20905139385231	NA	0.60974	0.349566666666667	1	0.650433	0.00227696	0.0019132	FALSE	0	no	no	TRUE
AT3G12140.1	AT3G12140	BCP	TCP	NA	protein_coding	protein_coding	24.11523079697	15.2860318394058	32.9444297545341	1.0828425157273	4.54497088111114	1.10731497474357	NA	7.55461757012916	10.9652902430641	4.14394489719426	0.380066471712368	1.75440973867561	-1.4017051087144	NA	0.419666666666667	0.721433333333333	0.1179	-0.603533	6.12979e-08	6.94396e-11	FALSE	0	no	no	TRUE
AT3G12140.2	AT3G12140	BCP	TCP	NA	protein_coding	protein_coding	24.11523079697	15.2860318394058	32.9444297545341	1.0828425157273	4.54497088111114	1.10731497474357	NA	3.38478543597936	0.516589059827527	6.2529818121312	0.131122219440629	0.911202802990484	3.57210023528495	NA	0.115233333333333	0.0339333333333333	0.196533333333333	0.1626	0.00041386	6.94396e-11	FALSE	0	yes	no	TRUE
AT3G12140.3	AT3G12140	BCP	TCP	NA	protein_coding	protein_coding	24.11523079697	15.2860318394058	32.9444297545341	1.0828425157273	4.54497088111114	1.10731497474357	NA	13.1758277908614	3.80415253651421	22.5475030452087	0.700440597760487	2.96556931626371	2.56417293399018	NA	0.4651	0.2446	0.6856	0.441	6.94396e-11	6.94396e-11	FALSE	1	yes	no	TRUE
AT3G12600.1	AT3G12600	BCP	TCP	NUDT16	protein_coding	protein_coding	233.581758988359	119.749049450344	347.414468526374	13.9622948104741	28.2125228922871	1.53656468861623	NA	82.8138552145673	57.2530754950694	108.374634934065	3.01206233028033	4.83591693832331	0.920483186571073	NA	0.399933333333333	0.4858	0.314066666666667	-0.171733	0.0071153	0.0068913	FALSE	1	no	no	TRUE
AT3G12600.2	AT3G12600	BCP	TCP	NUDT16	protein_coding	protein_coding	233.581758988359	119.749049450344	347.414468526374	13.9622948104741	28.2125228922871	1.53656468861623	NA	150.767903773791	62.4959739552741	239.039833592308	11.702278559849	24.0742509703293	1.93524541556734	NA	0.600066666666667	0.5142	0.685933333333333	0.171733	0.0068913	0.0068913	FALSE	0	yes	no	TRUE
AT3G13224.1	AT3G13224	BCP	TCP	NA	protein_coding	protein_coding	17.2417454957094	9.74168321365773	24.741807777761	0.297645629673724	3.67991171235669	1.34381073253829	NA	3.99979807229012	3.81103282259666	4.18856332198358	0.323151338450601	1.19166574106402	0.135933095794866	NA	0.276616666666667	0.389933333333333	0.1633	-0.226633	0.00478001	0.00478001	FALSE	1	yes	no	TRUE
AT3G13445.1	AT3G13445	BCP	TCP	TBP1	protein_coding	protein_coding	38.893234093282	36.2351900893211	41.5512780972429	1.33301903851806	3.40329830242934	0.197450465575653	NA	33.6757931560281	28.761527727543	38.5900585845132	0.684184853637084	3.03440256065197	0.423961208935314	NA	0.862166666666667	0.794866666666667	0.929466666666667	0.1346	5.99333e-05	5.99333e-05	FALSE	0	no	no	TRUE
AT3G13445.2	AT3G13445	BCP	TCP	TBP1	protein_coding	protein_coding	38.893234093282	36.2351900893211	41.5512780972429	1.33301903851806	3.40329830242934	0.197450465575653	NA	5.21744093725393	7.47366236177811	2.96121951272975	0.909276039343081	0.536050656703171	-1.33268927544323	NA	0.137833333333333	0.205133333333333	0.0705333333333333	-0.1346	0.000212271	5.99333e-05	TRUE	1	no	no	TRUE
AT3G13845.1	AT3G13845	BCP	TCP	NA	protein_coding	protein_coding	83.6213849882049	46.9813327196689	120.261437256741	5.57516455951483	2.04223936368886	1.35582747412863	NA	46.783188610542	44.4867190684247	49.0796581526593	4.97715843586422	0.565988502575761	0.141720156209556	NA	0.678566666666667	0.9487	0.408433333333333	-0.540267	1.53182e-25	1.53182e-25	NA	0	no	no	FALSE
AT3G13845.2	AT3G13845	BCP	TCP	NA	protein_coding	protein_coding	83.6213849882049	46.9813327196689	120.261437256741	5.57516455951483	2.04223936368886	1.35582747412863	NA	36.8381963776628	2.49461365124419	71.1817791040815	0.684965707021407	2.34742271295483	4.82905067207313	NA	0.321433333333333	0.0513	0.591566666666667	0.540267	4.96302e-25	1.53182e-25	NA	0	no	no	FALSE
AT3G14720.1	AT3G14720	BCP	TCP	MPK19	protein_coding	protein_coding	56.1746803523798	15.2939774466281	97.0553832581315	0.958251410231026	5.51075922391709	2.66505022165796	NA	7.17108943067165	13.4279200042471	0.914258857096183	1.09630533933688	0.202549837597315	-3.86186907312988	NA	0.443183333333333	0.876666666666667	0.0097	-0.866967	1.04733e-25	3.59902e-27	FALSE	0	yes	no	TRUE
AT3G14720.2	AT3G14720	BCP	TCP	MPK19	protein_coding	protein_coding	56.1746803523798	15.2939774466281	97.0553832581315	0.958251410231026	5.51075922391709	2.66505022165796	NA	48.0145825818505	0.985215065149759	95.0439500985512	0.352061310018813	5.34448740332094	6.5775944465365	NA	0.522083333333333	0.0648333333333333	0.979333333333333	0.9145	3.59902e-27	3.59902e-27	FALSE	2	yes	no	TRUE
AT3G15351.1	AT3G15351	BCP	TCP	NA	protein_coding	protein_coding	15.4736330682587	29.8246915216127	1.12257461490459	4.32990455910942	0.39116180199019	-4.71931285570231	NA	4.57158407962018	9.14316815924036	0	1.16088102374577	0	-9.83812737541339	NA	0.154683333333333	0.309366666666667	0	-0.309367	0.000885053	3.20604e-06	FALSE	0	no	no	TRUE
AT3G15351.2	AT3G15351	BCP	TCP	NA	protein_coding	protein_coding	15.4736330682587	29.8246915216127	1.12257461490459	4.32990455910942	0.39116180199019	-4.71931285570231	NA	3.00458849519113	6.00917699038225	0	1.29452286463344	0	-9.23342242874235	NA	0.0991166666666667	0.198233333333333	0	-0.198233	0.0214605	3.20604e-06	FALSE	1	no	no	TRUE
AT3G15351.3	AT3G15351	BCP	TCP	NA	protein_coding	protein_coding	15.4736330682587	29.8246915216127	1.12257461490459	4.32990455910942	0.39116180199019	-4.71931285570231	NA	6.90558023739177	12.8202724120607	0.990888062722827	1.43894703008322	0.339533668531869	-3.68019926178123	NA	0.674933333333333	0.435333333333333	0.914533333333333	0.4792	3.20604e-06	3.20604e-06	FALSE	0	no	no	TRUE
AT3G15395.2	AT3G15395	BCP	TCP	NA	protein_coding	protein_coding	29.4567843484585	51.4398054847075	7.47376321220943	6.2818230716579	0.432335031117773	-2.78132980551123	NA	3.43575487405862	6.87150974811724	0	0.691916051367995	0	-9.42658130516354	NA	0.0695166666666667	0.139033333333333	0	-0.139033	1.17338e-05	1.17338e-05	NA	2	no	no	TRUE
AT3G15395.5	AT3G15395	BCP	TCP	NA	protein_coding	protein_coding	29.4567843484585	51.4398054847075	7.47376321220943	6.2818230716579	0.432335031117773	-2.78132980551123	NA	9.54529976882621	18.8733167265525	0.217282811099902	3.64620911479993	0.217282811099902	-6.37647979591114	NA	0.194916666666667	0.3609	0.0289333333333333	-0.331967	0.00108874	1.17338e-05	NA	0	no	no	TRUE
AT3G15980.2	AT3G15980	BCP	TCP	NA	protein_coding	protein_coding	36.3507214998674	34.5639401133616	38.1375028863733	0.890409265206268	3.00145327604777	0.141903596863795	NA	8.22827636739143	11.0015598119934	5.45499292278946	0.245616792517358	0.671466090885293	-1.01072731163707	NA	0.23095	0.318966666666667	0.142933333333333	-0.176033	5.5268e-06	5.5268e-06	FALSE	1	no	no	TRUE
AT3G17185.1	AT3G17185	BCP	TCP	TASIR-ARF	otherRNA	otherRNA	10.0085460115677	4.63995501252139	15.3771370106141	0.982781654159373	2.28481111600336	1.72643615970962	NA	6.40968724585591	4.6137837922563	8.20559069945552	0.991037781411439	1.85276780743726	0.829290369295637	NA	0.75795	0.993533333333333	0.522366666666667	-0.471167	6.70485e-15	6.70485e-15	NA	0	no	no	TRUE
AT3G17185.2	AT3G17185	BCP	TCP	TASIR-ARF	otherRNA	otherRNA	10.0085460115677	4.63995501252139	15.3771370106141	0.982781654159373	2.28481111600336	1.72643615970962	NA	3.59885876571183	0.0261712202650843	7.17154631115857	0.0261712202650843	0.473848990484106	7.63330843518366	NA	0.24205	0.00646666666666667	0.477633333333333	0.471167	2.6386e-12	6.70485e-15	NA	1	no	no	TRUE
AT3G18040.1	AT3G18040	BCP	TCP	MPK9	protein_coding	protein_coding	112.82858896887	18.9596076652791	206.697570272461	0.651105741560841	2.80292915459911	3.44582947974971	NA	81.0426967107605	9.323016174816	152.762377246705	0.716736680277591	1.23911889828211	4.03289650733456	NA	0.615	0.490666666666667	0.739333333333333	0.248667	1.13578e-07	1.13578e-07	FALSE	0	yes	no	FALSE
AT3G18040.4	AT3G18040	BCP	TCP	MPK9	protein_coding	protein_coding	112.82858896887	18.9596076652791	206.697570272461	0.651105741560841	2.80292915459911	3.44582947974971	NA	26.5665002692732	7.9860731682738	45.1469273702726	0.124494507917775	2.27988118795033	2.49758374493758	NA	0.320416666666667	0.4226	0.218233333333333	-0.204367	1.09324e-06	1.13578e-07	FALSE	0	yes	no	FALSE
AT3G18210.1	AT3G18210	BCP	TCP	NA	protein_coding	protein_coding	12.47342618413	20.3401039319273	4.60674843633281	1.01400671213692	0.832055879177989	-2.14008713452144	NA	7.27676683046849	9.94678522460418	4.60674843633281	2.65180023220684	0.832055879177989	-1.10880288744906	NA	0.739683333333333	0.479366666666667	1	0.520633	9.75969e-07	9.75969e-07	FALSE	1	no	no	TRUE
AT3G18210.2	AT3G18210	BCP	TCP	NA	protein_coding	protein_coding	12.47342618413	20.3401039319273	4.60674843633281	1.01400671213692	0.832055879177989	-2.14008713452144	NA	5.19665935366154	10.3933187073231	0	1.81758919509813	0	-10.0228281129167	NA	0.260316666666667	0.520633333333333	0	-0.520633	1.17538e-06	9.75969e-07	FALSE	0	no	no	TRUE
AT3G18520.1	AT3G18520	BCP	TCP	HDA15	protein_coding	protein_coding	24.3076109350098	21.2643696167108	27.3508522533088	1.58469946043748	0.579620275162626	0.362996785028542	NA	17.5784754928461	18.0870661072729	17.0698848784193	1.37021185255444	2.32022574783433	-0.0834575758748871	NA	0.736516666666667	0.850633333333333	0.6224	-0.228233	0.0411287	0.0411287	FALSE	0	no	no	TRUE
AT3G18610.1	AT3G18610	BCP	TCP	NUCL2	protein_coding	protein_coding	18.6105180465626	36.8802778988937	0.340758194231536	3.13540746608968	0.11808677523722	-6.71662003910909	NA	9.98641523725627	19.9728304745125	0	5.23269519509913	0	-10.9645452332741	NA	0.261766666666667	0.523533333333333	0	-0.523533	0.0232751	0.0232751	FALSE	0	yes	no	FALSE
AT3G18610.2	AT3G18610	BCP	TCP	NUCL2	protein_coding	protein_coding	18.6105180465626	36.8802778988937	0.340758194231536	3.13540746608968	0.11808677523722	-6.71662003910909	NA	7.5495080996224	14.7582580050133	0.340758194231536	0.250138937879324	0.11808677523722	-5.39587904458567	NA	0.70315	0.4063	1	0.5937	0.0241449	0.0232751	FALSE	0	yes	no	FALSE
AT3G18750.1	AT3G18750	BCP	TCP	WNK6	protein_coding	protein_coding	174.172591434527	34.1763938214211	314.168789047633	1.17491026853911	8.22452930858213	3.2000916320774	NA	4.81714080928641	6.6730043067637	2.96127731180912	1.55785111227552	1.68398150859549	-1.16941354451295	NA	0.101066666666667	0.192533333333333	0.0096	-0.182933	0.0164651	0.0164651	FALSE	0	yes	no	FALSE
AT3G20200.2	AT3G20200	BCP	TCP	NA	protein_coding	protein_coding	61.5145696201113	4.56157032298364	118.467568917239	0.0726706666756518	14.8762364030564	4.69578032009574	NA	4.30121449915883	1.82858853386065	6.773840464457	0.251962907996894	1.54555108322927	1.88350359389877	NA	0.231633333333333	0.401266666666667	0.062	-0.339267	0.000145907	0.000145907	TRUE	1	no	no	TRUE
AT3G21175.1	AT3G21175	BCP	TCP	GATA24	protein_coding	protein_coding	13.9322895997771	22.7089507615154	5.15562843803881	1.08330887015667	0.739226237742495	-2.13688042809409	NA	6.0156015503517	11.6363799068486	0.394823193854856	1.69213086676857	0.217560553265854	-4.84644582551355	NA	0.288966666666667	0.5088	0.0691333333333333	-0.439667	9.29278e-05	8.47384e-05	FALSE	0	yes	no	FALSE
AT3G21175.2	AT3G21175	BCP	TCP	GATA24	protein_coding	protein_coding	13.9322895997771	22.7089507615154	5.15562843803881	1.08330887015667	0.739226237742495	-2.13688042809409	NA	7.61298885374752	10.7123017048842	4.51367600261082	0.984266446591474	0.558241731060389	-1.24504712685357	NA	0.6789	0.4744	0.8834	0.409	8.47384e-05	8.47384e-05	FALSE	0	yes	no	FALSE
AT3G21215.1	AT3G21215	BCP	TCP	NA	protein_coding	protein_coding	14.4877587107845	18.8179272985833	10.1575901229857	1.09110153039037	1.10441541409496	-0.888896408838636	NA	3.00781450193325	2.69538240810276	3.32024659576375	0.145227562540231	0.935255823965211	0.299796474285985	NA	0.230816666666667	0.145033333333333	0.3166	0.171567	0.0376091	0.0196451	FALSE	1	yes	no	TRUE
AT3G21215.2	AT3G21215	BCP	TCP	NA	protein_coding	protein_coding	14.4877587107845	18.8179272985833	10.1575901229857	1.09110153039037	1.10441541409496	-0.888896408838636	NA	10.7327720171248	15.2879282711271	6.17761576312248	1.28958440314474	0.243921380411083	-1.30588077191862	NA	0.714233333333333	0.809766666666667	0.6187	-0.191067	0.0196451	0.0196451	TRUE	0	yes	no	TRUE
AT3G23350.1	AT3G23350	BCP	TCP	NA	protein_coding	protein_coding	187.019901834349	0.427697590232614	373.612106078466	0.123682172402821	12.2438872432922	9.73742966092815	NA	127.136991336854	0.427697590232614	253.846285083476	0.123682172402821	31.5733069273974	9.17986182287385	NA	0.841483333333333	1	0.682966666666667	-0.317033	0.00643141	0.00643141	FALSE	0	no	no	TRUE
AT3G23350.2	AT3G23350	BCP	TCP	NA	protein_coding	protein_coding	187.019901834349	0.427697590232614	373.612106078466	0.123682172402821	12.2438872432922	9.73742966092815	NA	59.8829104974952	0	119.76582099499	0	38.2634575334399	13.5480490819059	NA	0.158516666666667	0	0.317033333333333	0.317033	0.00669092	0.00643141	FALSE	0	yes	no	TRUE
AT3G24740.2	AT3G24740	BCP	TCP	NA	protein_coding	protein_coding	74.2914263948599	26.7259325217337	121.856920267986	1.42723589215955	5.41788868869454	2.1884546694412	NA	20.667822738664	12.3252657336484	29.0103797436796	1.89846082548642	2.09040608435924	1.2342776024204	NA	0.3481	0.4585	0.2377	-0.2208	0.00147673	0.00147673	FALSE	1	yes	no	TRUE
AT3G25585.6	AT3G25585	BCP	TCP	AAPT2	protein_coding	protein_coding	198.097498205737	39.5459579811978	356.649038430276	0.494367794721848	5.7234943386082	3.17257861751376	NA	72.5774251462864	18.9965219158481	126.158328376725	0.848211053683802	8.96952539847066	2.73078334438512	NA	0.416783333333333	0.480066666666667	0.3535	-0.126567	0.021311	0.021311	TRUE	0	yes	no	FALSE
AT3G26590.1	AT3G26590	BCP	TCP	DTX29	protein_coding	protein_coding	27.1359694233889	16.9992024853883	37.2727363613894	3.14360798624992	2.29887580790278	1.13219225169143	NA	17.3245418248225	7.23039003435099	27.4186936152939	0.754893526496104	2.63089540396008	1.92154658916212	NA	0.5864	0.439666666666667	0.733133333333333	0.293467	0.000267328	0.000267328	FALSE	0	no	no	FALSE
AT3G26590.2	AT3G26590	BCP	TCP	DTX29	protein_coding	protein_coding	27.1359694233889	16.9992024853883	37.2727363613894	3.14360798624992	2.29887580790278	1.13219225169143	NA	9.81142759856641	9.76881245103734	9.85404274609548	2.40152985419039	0.832764087598423	0.0125197782551096	NA	0.4136	0.560333333333333	0.266866666666667	-0.293467	0.000345227	0.000267328	FALSE	0	no	no	FALSE
AT3G27090.1	AT3G27090	BCP	TCP	NA	protein_coding	protein_coding	77.627126807867	36.0908787351221	119.163374880612	3.01492512442751	9.02831051141465	1.72295609265198	NA	47.2163054984618	25.3467182660496	69.085892730874	2.15408342950134	4.69614387941123	1.44623191487184	NA	0.641366666666667	0.702266666666667	0.580466666666667	-0.1218	0.000430418	0.000430418	FALSE	0	yes	no	FALSE
AT3G27090.2	AT3G27090	BCP	TCP	NA	protein_coding	protein_coding	77.627126807867	36.0908787351221	119.163374880612	3.01492512442751	9.02831051141465	1.72295609265198	NA	11.1301871245058	1.33795186534407	20.9224223836675	0.194985646524588	6.82040480572187	3.95689839102988	NA	0.103683333333333	0.0369333333333333	0.170433333333333	0.1335	0.0157545	0.000430418	FALSE	0	yes	no	FALSE
AT3G27380.1	AT3G27380	BCP	TCP	SDH2-1	protein_coding	protein_coding	90.3606478663269	40.2675880364056	140.453707696248	3.30308726496774	1.4359731954011	1.80214822493902	NA	31.0248869428889	0.708798338577873	61.3409755472	0.708798338577873	11.0250727123936	6.41535540004151	NA	0.227	0.0186666666666667	0.435333333333333	0.416667	0.00611972	0.00570918	TRUE	0	yes	no	TRUE
AT3G27380.2	AT3G27380	BCP	TCP	SDH2-1	protein_coding	protein_coding	90.3606478663269	40.2675880364056	140.453707696248	3.30308726496774	1.4359731954011	1.80214822493902	NA	59.335760923438	39.5587896978277	79.1127321490483	3.6101919616246	9.68958915296625	0.999729306117185	NA	0.773	0.981333333333333	0.564666666666667	-0.416667	0.00570918	0.00570918	FALSE	1	no	no	TRUE
AT3G27470.2	AT3G27470	BCP	TCP	NA	protein_coding	protein_coding	70.7939381289897	28.6725594112271	112.915316846752	4.73810537370908	7.52273711099627	1.97712329178898	NA	9.33072007713564	2.57256019197296	16.0888799622983	0.533315739463812	1.23078163162957	2.64008644045248	NA	0.115483333333333	0.0886666666666667	0.1423	0.0536333	0.0187775	0.0122416	FALSE	1	yes	no	TRUE
AT3G27470.5	AT3G27470	BCP	TCP	NA	protein_coding	protein_coding	70.7939381289897	28.6725594112271	112.915316846752	4.73810537370908	7.52273711099627	1.97712329178898	NA	7.84395424792808	0.297612778151833	15.3902957177043	0.297612778151833	1.8065134866182	5.64569880999854	NA	0.0726333333333333	0.00813333333333333	0.137133333333333	0.129	0.0122416	0.0122416	FALSE	0	no	no	TRUE
AT3G28770.3	AT3G28770	BCP	TCP	NA	protein_coding	protein_coding	292.825696453522	1.01573423277358	584.635658674271	0.133801285633764	25.30136230002	9.15476171469223	NA	33.4250396565485	0	66.8500793130971	0	5.15380860356583	12.7069293510225	NA	0.0577166666666667	0	0.115433333333333	0.115433	0.00066767	0.00066767	FALSE	1	no	yes	TRUE
AT3G28956.10	AT3G28956	BCP	TCP	NA	protein_coding	protein_coding	24.2033183029859	43.9877364323717	4.41890017360003	1.57562967908075	0.365726950469419	-3.31240891811495	NA	6.1822161837843	12.1273965736414	0.237035793927166	2.09393107330147	0.237035793927166	-5.61859509747878	NA	0.16675	0.2777	0.0558	-0.2219	0.0463274	0.0463274	FALSE	0	no	no	FALSE
AT3G29050.1	AT3G29050	BCP	TCP	CRRSP14	protein_coding	protein_coding	27.6833185804154	0.838957003858975	54.5276801569718	0.41652593401598	3.23453675669275	6.00541803498353	NA	8.40238087198302	0.108094326301485	16.6966674176646	0.0625948819470947	1.68206496420985	7.14434051469681	NA	0.194766666666667	0.0849	0.304633333333333	0.219733	0.0454199	0.0356235	FALSE	0	yes	no	TRUE
AT3G29050.2	AT3G29050	BCP	TCP	CRRSP14	protein_coding	protein_coding	27.6833185804154	0.838957003858975	54.5276801569718	0.41652593401598	3.23453675669275	6.00541803498353	NA	19.2809377084324	0.73086267755749	37.8310127393073	0.355729423326425	1.6029224462046	5.67460073294545	NA	0.805233333333333	0.9151	0.695366666666667	-0.219733	0.0356235	0.0356235	FALSE	0	yes	no	TRUE
AT3G29390.1	AT3G29390	BCP	TCP	RIK	protein_coding	protein_coding	12.8524409781995	7.88737249167782	17.8175094647212	0.883223876308833	0.919909339750958	1.17466052593277	NA	7.4702151918955	5.83194315197867	9.10848723181233	0.922656319278573	0.470772789717317	0.642346180017247	NA	0.6226	0.733433333333333	0.511766666666667	-0.221667	0.0152253	0.0152253	FALSE	0	no	no	TRUE
AT3G29390.2	AT3G29390	BCP	TCP	RIK	protein_coding	protein_coding	12.8524409781995	7.88737249167782	17.8175094647212	0.883223876308833	0.919909339750958	1.17466052593277	NA	5.38222578630402	2.05542933969915	8.70902223290889	0.264558401081755	0.605021217541217	2.0777246525443	NA	0.3774	0.266566666666667	0.488233333333333	0.221667	0.0194027	0.0152253	TRUE	1	no	no	TRUE
AT3G29575.3	AT3G29575	BCP	TCP	AFP3	protein_coding	protein_coding	91.5427713125272	1.40984681246386	181.67569581259	0.210847590151072	5.50297910356127	6.99956574437058	NA	47.677075770417	0	95.354151540834	0	13.234801553286	13.2192313274777	NA	0.264516666666667	0	0.529033333333333	0.529033	1.02148e-09	1.02148e-09	FALSE	0	yes	no	FALSE
AT3G44753.1	AT3G44753	BCP	TCP	NA	protein_coding	protein_coding	8.13811774314009	1.53385255013522	14.742382936145	0.486599063204301	1.23171995619237	3.25634113447813	NA	5.08599809167628	0.344446560797382	9.82754962255517	0.0476411981418864	0.741719254672971	4.79465897116656	NA	0.475066666666667	0.2804	0.669733333333333	0.389333	0.0371572	0.0371572	NA	0	no	no	FALSE
AT3G44753.2	AT3G44753	BCP	TCP	NA	protein_coding	protein_coding	8.13811774314009	1.53385255013522	14.742382936145	0.486599063204301	1.23171995619237	3.25634113447813	NA	3.05211965146382	1.18940598933784	4.91483331358979	0.526646537431043	0.888967860209475	2.03775481363482	NA	0.524933333333333	0.7196	0.330266666666667	-0.389333	0.0435489	0.0371572	NA	0	no	no	FALSE
AT3G45100.1	AT3G45100	BCP	TCP	PIGA	protein_coding	protein_coding	23.6204059890819	14.4904488411695	32.7503631369943	0.93680507005191	0.276813736523834	1.1758537912857	NA	13.2715057285557	5.73393962146319	20.8090718356482	0.849489269873046	1.49601128275297	1.85779326206809	NA	0.51385	0.392033333333333	0.635666666666667	0.243633	0.000166008	0.000166008	FALSE	0	yes	no	TRUE
AT3G45100.2	AT3G45100	BCP	TCP	PIGA	protein_coding	protein_coding	23.6204059890819	14.4904488411695	32.7503631369943	0.93680507005191	0.276813736523834	1.1758537912857	NA	7.59369212559136	8.01984341140889	7.16754083977383	0.0758428453902902	1.09676766366974	-0.161882219966345	NA	0.388066666666667	0.557733333333333	0.2184	-0.339333	0.000214385	0.000166008	FALSE	1	yes	no	TRUE
AT3G45180.1	AT3G45180	BCP	TCP	NA	protein_coding	protein_coding	36.4791558944138	70.1962912698669	2.76202051896078	3.72572732258834	1.06205054229918	-4.66259047625573	NA	5.61483820731268	9.94560169207693	1.28407472254842	0.86057723690931	0.601958595240428	-2.94358758759191	NA	0.28815	0.143033333333333	0.433266666666667	0.290233	0.000520497	0.000213929	NA	0	yes	no	FALSE
AT3G45180.2	AT3G45180	BCP	TCP	NA	protein_coding	protein_coding	36.4791558944138	70.1962912698669	2.76202051896078	3.72572732258834	1.06205054229918	-4.66259047625573	NA	30.8643176871012	60.25068957779	1.47794579641236	4.10969847473032	0.463562003498293	-5.33982330479466	NA	0.71185	0.856966666666667	0.566733333333333	-0.290233	0.000213929	0.000213929	NA	0	yes	no	FALSE
AT3G45280.2	AT3G45280	BCP	TCP	SYP72	protein_coding	protein_coding	156.659473606167	25.8426079501028	287.476339262231	1.3551493623748	42.1294427037241	3.47511167522763	NA	19.035797580303	7.24146210569806	30.830133054908	0.476031225826022	1.45276813737074	2.08846517069065	NA	0.1951	0.280066666666667	0.110133333333333	-0.169933	3.89689e-08	3.89689e-08	TRUE	2	no	no	TRUE
AT3G46060.1	AT3G46060	BCP	TCP	RABE1C	protein_coding	protein_coding	258.091701959348	103.010017967464	413.173385951233	8.16450137393711	11.1236825373501	2.00385754800363	NA	42.0304801105182	43.440219822523	40.6207403985133	2.0698892792279	2.5769682318202	-0.0967918214223573	NA	0.263733333333333	0.4288	0.0986666666666667	-0.330133	2.07794e-10	2.07794e-10	FALSE	0	yes	no	TRUE
AT3G46060.2	AT3G46060	BCP	TCP	RABE1C	protein_coding	protein_coding	258.091701959348	103.010017967464	413.173385951233	8.16450137393711	11.1236825373501	2.00385754800363	NA	86.3336948821996	8.73103609332291	163.936353671076	2.16845594623722	6.81043374710317	4.22927570937155	NA	0.242166666666667	0.0874666666666667	0.396866666666667	0.3094	6.0122e-07	2.07794e-10	FALSE	1	yes	no	TRUE
AT3G46440.1	AT3G46440	BCP	TCP	UXS5	protein_coding	protein_coding	355.991242232682	254.604000744614	457.378483720751	8.78098805395025	25.2618733905352	0.84510828904663	NA	311.342090049622	206.494217337233	416.189962762012	12.277789819857	19.0016797058971	1.01110559057436	NA	0.860333333333333	0.8097	0.910966666666667	0.101267	0.00220413	0.00220413	FALSE	0	no	no	TRUE
AT3G46440.2	AT3G46440	BCP	TCP	UXS5	protein_coding	protein_coding	355.991242232682	254.604000744614	457.378483720751	8.78098805395025	25.2618733905352	0.84510828904663	NA	44.6491521830604	48.1097834073818	41.188520958739	3.82276467198053	6.74257782802421	-0.224037603710744	NA	0.139666666666667	0.1903	0.0890333333333333	-0.101267	0.00253628	0.00220413	FALSE	1	yes	no	TRUE
AT3G48670.1	AT3G48670	BCP	TCP	IDN2	protein_coding	protein_coding	21.7890371858784	42.4683369912495	1.10973738050724	4.33157142349679	0.300225977609926	-5.24549497419583	NA	7.47507773404825	14.9501554680965	0	0.865022309049566	0	-10.5469094526608	NA	0.177816666666667	0.355633333333333	0	-0.355633	0.000110642	0.000110642	FALSE	0	yes	no	TRUE
AT3G49010.1	AT3G49010	BCP	TCP	RPL13B	protein_coding	protein_coding	262.735169917423	507.964642757447	17.5056970773985	17.9913619989803	0.547283169062983	-4.85803617211895	NA	81.3583950128571	153.184555670745	9.53223435496965	25.535757517665	0.427812285906174	-4.00489409750096	NA	0.423066666666667	0.302033333333333	0.5441	0.242067	0.00706663	1.81519e-16	FALSE	0	no	no	TRUE
AT3G49010.3	AT3G49010	BCP	TCP	RPL13B	protein_coding	protein_coding	262.735169917423	507.964642757447	17.5056970773985	17.9913619989803	0.547283169062983	-4.85803617211895	NA	44.2968596875161	88.5937193750323	0	10.1975705369655	0	-13.1131515456465	NA	0.0868166666666667	0.173633333333333	0	-0.173633	1.81519e-16	1.81519e-16	FALSE	0	yes	no	TRUE
AT3G50670.1	AT3G50670	BCP	TCP	RNU1	protein_coding	protein_coding	15.6361111077978	27.8892029973178	3.38301921827779	1.39987930445217	0.221569669600504	-3.03958240215424	NA	9.12667602761153	18.1545871410868	0.098764914136319	0.869867872905335	0.098764914136319	-7.38377152446826	NA	0.343116666666667	0.6529	0.0333333333333333	-0.619567	7.44052e-11	7.44052e-11	FALSE	0	yes	no	TRUE
AT3G50670.2	AT3G50670	BCP	TCP	RNU1	protein_coding	protein_coding	15.6361111077978	27.8892029973178	3.38301921827779	1.39987930445217	0.221569669600504	-3.03958240215424	NA	6.50943508018624	9.734615856231	3.28425430414147	1.24098226088338	0.316758553847122	-1.56465338389762	NA	0.656883333333333	0.3471	0.966666666666667	0.619567	3.06105e-10	7.44052e-11	FALSE	1	no	no	TRUE
AT3G51620.3	AT3G51620	BCP	TCP	NA	protein_coding	protein_coding	13.8325638935792	10.6405692287767	17.0245585583818	1.40233472023093	0.861417203232557	0.677534022654733	NA	3.18836745967382	0.0625663474370997	6.31416857191054	0.0335388388270029	1.19952344724688	6.44543135820505	NA	0.193316666666667	0.0067	0.379933333333333	0.373233	4.09772e-07	4.09772e-07	FALSE	0	no	no	FALSE
AT3G51880.1	AT3G51880	BCP	TCP	HMGB1	protein_coding	protein_coding	52.5884429174968	34.1508378398427	71.0260479951508	2.52912838714486	3.97490416164115	1.056207961921	NA	3.68723043422727	6.35696470031974	1.0174961681348	1.8231870819018	1.0174961681348	-2.63147275202333	NA	0.1046	0.193566666666667	0.0156333333333333	-0.177933	0.0322442	0.0322442	FALSE	1	yes	no	TRUE
AT3G52120.1	AT3G52120	BCP	TCP	NA	protein_coding	protein_coding	27.9199362859973	23.6974255583672	32.1424470136275	0.593066238881812	2.03889069898707	0.43958953446618	NA	19.7056593421622	19.5509494370309	19.8603692472935	0.826956588828303	0.928422712393722	0.0226422855524025	NA	0.725266666666667	0.824333333333333	0.6262	-0.198133	0.0242899	0.0242899	FALSE	0	no	no	TRUE
AT3G52120.2	AT3G52120	BCP	TCP	NA	protein_coding	protein_coding	27.9199362859973	23.6974255583672	32.1424470136275	0.593066238881812	2.03889069898707	0.43958953446618	NA	8.19939630492754	4.11671484352111	12.282077766334	0.24451946283118	2.96025095335582	1.57466314283623	NA	0.2741	0.1744	0.3738	0.1994	0.032181	0.0242899	TRUE	1	no	no	TRUE
AT3G52390.1	AT3G52390	BCP	TCP	NA	protein_coding	protein_coding	10.4729214702517	18.1789307470625	2.76691219344091	3.16189896378876	0.230750105577834	-2.71150727067	NA	3.73023408915805	7.4604681783161	0	1.66207913182471	0	-9.54505485010776	NA	0.201533333333333	0.403066666666667	0	-0.403067	2.15286e-08	8.59458e-09	FALSE	0	yes	no	TRUE
AT3G52390.2	AT3G52390	BCP	TCP	NA	protein_coding	protein_coding	10.4729214702517	18.1789307470625	2.76691219344091	3.16189896378876	0.230750105577834	-2.71150727067	NA	6.74268738109366	10.7184625687464	2.76691219344091	1.57117028890099	0.230750105577834	-1.94988988231905	NA	0.798466666666667	0.596933333333333	1	0.403067	8.59458e-09	8.59458e-09	FALSE	0	no	no	TRUE
AT3G53075.1	AT3G53075	BCP	TCP	NA	protein_coding	protein_coding	244.947254992139	56.2596105357718	433.634899448507	25.1724471147646	8.76316167257334	2.94608625750996	NA	149.382867127539	40.1469402981253	258.618793956953	18.0562573190842	3.33667615270631	2.68716164940682	NA	0.655383333333333	0.7141	0.596666666666667	-0.117433	0.000936873	0.000936873	FALSE	0	yes	no	FALSE
AT3G53075.2	AT3G53075	BCP	TCP	NA	protein_coding	protein_coding	244.947254992139	56.2596105357718	433.634899448507	25.1724471147646	8.76316167257334	2.94608625750996	NA	95.5643878645998	16.1126702376465	175.016105491553	7.13458893912335	6.72562525029869	3.4404075109301	NA	0.344616666666667	0.2859	0.403333333333333	0.117433	0.00100695	0.000936873	FALSE	0	yes	no	FALSE
AT3G53350.5	AT3G53350	BCP	TCP	RIP4	protein_coding	protein_coding	81.9979072380934	129.071487699732	34.9243267764552	16.5860117234506	2.90105841390832	-1.88556486718776	NA	7.86089705824218	15.1298402926558	0.591953823828562	1.3594885938073	0.180822251448007	-4.65255335506918	NA	0.0681666666666667	0.119133333333333	0.0172	-0.101933	3.3947e-06	3.3947e-06	FALSE	1	no	no	TRUE
AT3G53350.7	AT3G53350	BCP	TCP	RIP4	protein_coding	protein_coding	81.9979072380934	129.071487699732	34.9243267764552	16.5860117234506	2.90105841390832	-1.88556486718776	NA	41.7756907050586	62.5431229475967	21.0082584625205	10.6609680763376	1.88711054291988	-1.57343877737325	NA	0.54105	0.481133333333333	0.600966666666667	0.119833	0.0135691	3.3947e-06	FALSE	0	no	no	TRUE
AT3G53500.1	AT3G53500	BCP	TCP	RS2Z32	protein_coding	protein_coding	80.2271778756223	86.6793155637037	73.7750401875409	2.94512074011087	1.22311118834703	-0.232525851047021	NA	10.3145215166308	6.26015711450615	14.3688859187554	0.623295034575108	0.693332893238171	1.19737840064348	NA	0.1333	0.0720333333333333	0.194566666666667	0.122533	7.97288e-09	1.64091e-10	FALSE	0	no	no	FALSE
AT3G53500.2	AT3G53500	BCP	TCP	RS2Z32	protein_coding	protein_coding	80.2271778756223	86.6793155637037	73.7750401875409	2.94512074011087	1.22311118834703	-0.232525851047021	NA	65.9370431344568	76.9929315792394	54.8811546896742	2.69487058126	0.369854818999526	-0.488339683560494	NA	0.816183333333333	0.888166666666667	0.7442	-0.143967	1.64091e-10	1.64091e-10	FALSE	0	no	no	FALSE
AT3G53520.1	AT3G53520	BCP	TCP	UXS1	protein_coding	protein_coding	82.3596927647902	35.8725442709974	128.846841258583	4.28050123969459	7.64057620198508	1.84441504063683	NA	45.2501668518693	16.0330443407901	74.4672893629485	2.16216534937047	1.72537259816305	2.2148526315429	NA	0.51285	0.445166666666667	0.580533333333333	0.135367	0.0197344	0.0197344	FALSE	0	yes	no	FALSE
AT3G54510.1	AT3G54510	BCP	TCP	NA	protein_coding	protein_coding	24.6301627441466	2.32535894791833	46.9349665403749	1.11217035361779	1.52827891220723	4.32925426345988	NA	7.49264358573424	0.229587000288557	14.7557001711799	0.229587000288557	2.29763845453622	5.94555632737873	NA	0.18265	0.0526333333333333	0.312666666666667	0.260033	0.0498053	0.0446811	FALSE	0	no	no	TRUE
AT3G54510.6	AT3G54510	BCP	TCP	NA	protein_coding	protein_coding	24.6301627441466	2.32535894791833	46.9349665403749	1.11217035361779	1.52827891220723	4.32925426345988	NA	12.7588098006	1.58005225950949	23.9375673416905	0.819295791783012	1.85699685488304	3.91273302277179	NA	0.625	0.739633333333333	0.510366666666667	-0.229267	0.0446811	0.0446811	FALSE	0	yes	no	TRUE
AT3G55400.1	AT3G55400	BCP	TCP	OVA1	protein_coding	protein_coding	67.2161674462061	20.9066466065879	113.525688285824	0.156869106560875	0.907605280969962	2.44042237908474	NA	58.8238910320215	15.6899038782527	101.95787818579	0.662197702730581	0.344827357005169	2.69928711604481	NA	0.824116666666667	0.750066666666667	0.898166666666667	0.1481	2.61844e-05	2.61844e-05	FALSE	0	yes	no	TRUE
AT3G55400.2	AT3G55400	BCP	TCP	OVA1	protein_coding	protein_coding	67.2161674462061	20.9066466065879	113.525688285824	0.156869106560875	0.907605280969962	2.44042237908474	NA	8.39227641418459	5.21674272833515	11.567810100034	0.505328749650801	0.767063244262752	1.14737834513423	NA	0.175883333333333	0.249933333333333	0.101833333333333	-0.1481	9.42515e-05	2.61844e-05	TRUE	1	no	no	TRUE
AT3G55600.1	AT3G55600	BCP	TCP	NA	protein_coding	protein_coding	30.163097500606	16.065112827312	44.2610821738999	1.38134928114523	2.62856077969418	1.46153577596655	NA	21.9665986934069	14.7484782944757	29.1847190923381	1.12282390205834	2.29921931972174	0.984163452973855	NA	0.789183333333333	0.9202	0.658166666666667	-0.262033	9.26721e-06	9.26721e-06	FALSE	0	no	no	TRUE
AT3G55600.2	AT3G55600	BCP	TCP	NA	protein_coding	protein_coding	30.163097500606	16.065112827312	44.2610821738999	1.38134928114523	2.62856077969418	1.46153577596655	NA	8.19649880719903	1.31663453283625	15.0763630815618	0.467159584008165	0.839310698758105	3.50740216208328	NA	0.210816666666667	0.0798	0.341833333333333	0.262033	2.54247e-05	9.26721e-06	FALSE	1	yes	no	TRUE
AT3G56180.1	AT3G56180	BCP	TCP	NA	protein_coding	protein_coding	386.901680241455	2.12109217387179	771.682268309039	0.467766849785937	297.523134585583	8.500288847203	NA	223.843439519284	1.70491542169893	445.981963616869	0.429656157346082	175.439314135852	8.02273647850808	NA	0.685316666666667	0.7958	0.574833333333333	-0.220967	0.00213215	0.00213215	FALSE	0	yes	no	FALSE
AT3G56180.2	AT3G56180	BCP	TCP	NA	protein_coding	protein_coding	386.901680241455	2.12109217387179	771.682268309039	0.467766849785937	297.523134585583	8.500288847203	NA	163.058240722171	0.416176752172858	325.70030469217	0.0872710179931019	122.726459516197	9.57792175188504	NA	0.314683333333333	0.2042	0.425166666666667	0.220967	0.00217784	0.00213215	FALSE	0	yes	no	FALSE
AT3G56210.2	AT3G56210	BCP	TCP	NA	protein_coding	protein_coding	18.7026843645848	23.6675472065431	13.7378215226265	2.24646504833912	0.0725172296357235	-0.784316610167269	NA	11.6415297683565	21.0919752448615	2.19108429185145	1.88800696329706	2.00635827218538	-3.26109174806695	NA	0.5252	0.892333333333333	0.158066666666667	-0.734267	0.00185218	0.00185218	TRUE	0	no	no	FALSE
AT3G56210.4	AT3G56210	BCP	TCP	NA	protein_coding	protein_coding	18.7026843645848	23.6675472065431	13.7378215226265	2.24646504833912	0.0725172296357235	-0.784316610167269	NA	5.37902703789969	0.293034495609996	10.4650195801894	0.212825499536142	2.50039432576446	5.11132709972223	NA	0.388	0.0124333333333333	0.763566666666667	0.751133	0.00279513	0.00185218	TRUE	0	no	no	FALSE
AT3G56240.1	AT3G56240	BCP	TCP	CCH	protein_coding	protein_coding	77.3804720459028	20.7283390079607	134.032605083845	9.07662628634018	3.90216261377301	2.69231937596005	NA	6.75400682231878	4.45496658613059	9.05304705850697	1.51651013838984	0.91603466618407	1.02134679689897	NA	0.15135	0.235	0.0677	-0.1673	0.0109324	0.0064265	FALSE	0	yes	no	TRUE
AT3G56240.3	AT3G56240	BCP	TCP	CCH	protein_coding	protein_coding	77.3804720459028	20.7283390079607	134.032605083845	9.07662628634018	3.90216261377301	2.69231937596005	NA	69.5647763994066	15.7490645539872	123.380488244826	7.65923557018895	4.00746502712895	2.96897738112026	NA	0.829066666666667	0.737733333333333	0.9204	0.182667	0.0064265	0.0064265	FALSE	0	no	no	TRUE
AT3G56730.1	AT3G56730	BCP	TCP	NA	protein_coding	protein_coding	55.4909589442095	98.9278702933508	12.0540475950683	6.94453719323112	0.783576566956186	-3.03580881936455	NA	5.2229048397995	10.445809679599	0	1.43687094042024	0	-10.0300890706941	NA	0.05375	0.1075	0	-0.1075	2.51001e-06	2.51001e-06	FALSE	0	no	no	FALSE
AT3G56730.3	AT3G56730	BCP	TCP	NA	protein_coding	protein_coding	55.4909589442095	98.9278702933508	12.0540475950683	6.94453719323112	0.783576566956186	-3.03580881936455	NA	8.41469407871778	12.2898380152206	4.53955014221491	4.48536437587673	0.906906222784663	-1.43484351153521	NA	0.2528	0.119466666666667	0.386133333333333	0.266667	0.0071153	2.51001e-06	FALSE	0	no	no	FALSE
AT3G56990.1	AT3G56990	BCP	TCP	EDA7	protein_coding	protein_coding	11.2826839186355	22.4088815784391	0.156486258832009	2.97391008573736	0.078254459744234	-7.07316738986113	NA	7.34736338723319	14.6947267744664	0	2.3194027033664	0	-10.5220642627134	NA	0.39046	0.650766666666667	0	-0.650767	0.0371572	0.0371572	FALSE	0	yes	no	TRUE
AT3G56990.3	AT3G56990	BCP	TCP	EDA7	protein_coding	protein_coding	11.2826839186355	22.4088815784391	0.156486258832009	2.97391008573736	0.078254459744234	-7.07316738986113	NA	3.83680882183499	7.51713138483797	0.156486258832009	0.77505910548623	0.078254459744234	-5.49862514115096	NA	0.60484	0.3414	1	0.6586	0.0409137	0.0371572	FALSE	1	no	no	TRUE
AT3G57160.1	AT3G57160	BCP	TCP	NA	protein_coding	protein_coding	14.7328060463346	28.001841795252	1.46377029741725	3.81625204826181	0.433665537609132	-4.24845325669816	NA	8.78648248239885	16.1091946673805	1.46377029741725	2.3964099875849	0.433665537609132	-3.45119607915253	NA	0.786566666666667	0.573133333333333	1	0.426867	3.10809e-07	3.10809e-07	FALSE	0	no	no	TRUE
AT3G57160.2	AT3G57160	BCP	TCP	NA	protein_coding	protein_coding	14.7328060463346	28.001841795252	1.46377029741725	3.81625204826181	0.433665537609132	-4.24845325669816	NA	5.94632356393579	11.8926471278716	0	1.42902457973359	0	-10.2170667467291	NA	0.213433333333333	0.426866666666667	0	-0.426867	4.57909e-07	3.10809e-07	FALSE	0	no	yes	TRUE
AT3G57480.1	AT3G57480	BCP	TCP	SAP13	protein_coding	protein_coding	63.6238826054341	18.1912646279333	109.056500582935	4.06483545902152	21.8122690271907	2.58309745286747	NA	9.79337716185598	18.1912646279333	1.39548969577866	4.06483545902152	0.701321970518988	-3.69489391079955	NA	0.508083333333333	1	0.0161666666666667	-0.983833	1.57685e-08	6.65097e-09	TRUE	0	yes	no	TRUE
AT3G57480.2	AT3G57480	BCP	TCP	SAP13	protein_coding	protein_coding	63.6238826054341	18.1912646279333	109.056500582935	4.06483545902152	21.8122690271907	2.58309745286747	NA	53.8305054435781	0	107.661010887156	0	22.5049681713743	13.3943422535827	NA	0.491916666666667	0	0.983833333333333	0.983833	6.65097e-09	6.65097e-09	FALSE	0	yes	no	TRUE
AT3G58270.1	AT3G58270	BCP	TCP	NA	protein_coding	protein_coding	17.751181225692	35.1776273969537	0.32473505443022	3.909948367837	0.0625249307664179	-6.71590478809634	NA	11.027731598943	22.0554631978859	0	3.76982961807145	0	-11.1075743173274	NA	0.312283333333333	0.624566666666667	0	-0.624567	0.00394465	0.00394465	FALSE	0	yes	no	TRUE
AT3G58270.2	AT3G58270	BCP	TCP	NA	protein_coding	protein_coding	17.751181225692	35.1776273969537	0.32473505443022	3.909948367837	0.0625249307664179	-6.71590478809634	NA	4.79357362364885	9.26241219286747	0.32473505443022	3.55416073137224	0.0625249307664179	-4.79185315360033	NA	0.634016666666667	0.268033333333333	1	0.731967	0.00481117	0.00394465	FALSE	0	no	no	TRUE
AT3G58510.2	AT3G58510	BCP	TCP	RH11	protein_coding	protein_coding	45.0776259621713	24.8042965189506	65.3509554053921	2.32578980379274	2.97478449282002	1.3972575169898	NA	5.91202438541982	0.82693130970826	10.9971174611314	0.308823282452067	2.870682078385	3.71718367592745	NA	0.10115	0.0343333333333333	0.167966666666667	0.133633	0.0274375	0.00450953	FALSE	0	yes	no	TRUE
AT3G58510.3	AT3G58510	BCP	TCP	RH11	protein_coding	protein_coding	45.0776259621713	24.8042965189506	65.3509554053921	2.32578980379274	2.97478449282002	1.3972575169898	NA	5.00121775654088	6.38492460738643	3.61751090569533	1.48471395163851	1.64046191555255	-0.817947399037317	NA	0.152966666666667	0.2515	0.0544333333333333	-0.197067	0.00450953	0.00450953	FALSE	0	no	no	TRUE
AT3G58640.1	AT3G58640	BCP	TCP	NA	protein_coding	protein_coding	11.5347721857553	14.0577517745087	9.01179259700198	1.53649625915003	0.903861316846474	-0.640905758671651	NA	4.75524486038111	7.05716631408077	2.45332340668146	0.562532162945628	0.328250260956716	-1.52052581092778	NA	0.39045	0.505833333333333	0.275066666666667	-0.230767	0.00568366	0.00482263	FALSE	1	yes	no	TRUE
AT3G58640.2	AT3G58640	BCP	TCP	NA	protein_coding	protein_coding	11.5347721857553	14.0577517745087	9.01179259700198	1.53649625915003	0.903861316846474	-0.640905758671651	NA	6.77952732537421	7.0005854604279	6.55846919032052	1.05015372289808	0.808754829263462	-0.0939777465480895	NA	0.60955	0.494166666666667	0.724933333333333	0.230767	0.00482263	0.00482263	FALSE	0	yes	no	TRUE
AT3G58830.1	AT3G58830	BCP	TCP	NA	protein_coding	protein_coding	42.8439428964387	24.9238315910838	60.7640542017935	2.26609323853007	1.39031660359546	1.28535093709618	NA	33.1741376449436	22.6001673133363	43.748107976551	1.95630821846044	3.82464551636619	0.952578691937847	NA	0.81335	0.907766666666667	0.718933333333333	-0.188833	0.00287918	0.000734809	FALSE	0	yes	no	FALSE
AT3G58830.2	AT3G58830	BCP	TCP	NA	protein_coding	protein_coding	42.8439428964387	24.9238315910838	60.7640542017935	2.26609323853007	1.39031660359546	1.28535093709618	NA	6.17699974254428	1.16727145063562	11.1867280344529	0.416354441745364	0.568987553778642	3.24955828728169	NA	0.114583333333333	0.0452333333333333	0.183933333333333	0.1387	0.000734809	0.000734809	FALSE	0	yes	no	FALSE
AT3G59350.3	AT3G59350	BCP	TCP	NA	protein_coding	protein_coding	213.651938545033	10.7821631607657	416.5217139293	1.72874861250883	105.221243518987	5.27037037383079	NA	148.339698475972	5.33561263695991	291.343784314985	0.783820459932305	79.660724072738	5.7682729410526	NA	0.5966	0.5002	0.693	0.1928	0.0150126	0.0150126	TRUE	0	no	no	TRUE
AT3G59960.2	AT3G59960	BCP	TCP	ASHH4	protein_coding	protein_coding	15.9299567732539	0.619395597392296	31.2405179491155	0.0805579108210897	5.89356112429744	5.63376920406209	NA	6.80443137075045	0.540180788104483	13.0686819533964	0.12072147078218	3.71567936841377	4.57116758294539	NA	0.673933333333333	0.852966666666667	0.4949	-0.358067	0.0485901	0.0485901	TRUE	1	yes	no	TRUE
AT3G60040.5	AT3G60040	BCP	TCP	NA	protein_coding	protein_coding	32.250482833061	2.84690380340042	61.6540618627215	0.436449718846788	8.60488984498399	4.4319055597746	NA	17.7546751782604	1.0346544613078	34.4746958952131	0.305359551692624	5.71326394570879	5.04485851598283	NA	0.452766666666667	0.350033333333333	0.5555	0.205467	0.0236497	0.0236497	FALSE	0	yes	no	TRUE
AT3G60260.2	AT3G60260	BCP	TCP	NA	protein_coding	protein_coding	21.93638719099	40.035408731465	3.83736565051502	4.30710911165116	0.566311946278668	-3.37969399104881	NA	15.360287116306	27.3296813276339	3.3908929049782	3.08224717103247	0.735021188720396	-3.0070109459104	NA	0.774366666666667	0.6818	0.866933333333333	0.185133	2.4903e-06	2.4903e-06	FALSE	0	yes	no	FALSE
AT3G60260.3	AT3G60260	BCP	TCP	NA	protein_coding	protein_coding	21.93638719099	40.035408731465	3.83736565051502	4.30710911165116	0.566311946278668	-3.37969399104881	NA	3.68853642749485	7.3770728549897	0	0.736991679126058	0	-9.52885899607278	NA	0.0934666666666667	0.186933333333333	0	-0.186933	8.02473e-06	2.4903e-06	FALSE	0	yes	no	FALSE
AT3G60520.1	AT3G60520	BCP	TCP	NA	protein_coding	protein_coding	36.003635631648	16.7982183021101	55.2090529611858	6.07301319864704	3.39910343550916	1.71599934037222	NA	11.0439550328044	8.80625429500993	13.2816557705988	2.97265564496067	0.602358489399238	0.592283092933044	NA	0.38735	0.532566666666667	0.242133333333333	-0.290433	1.83817e-09	5.12413e-10	NA	0	no	no	FALSE
AT3G60520.2	AT3G60520	BCP	TCP	NA	protein_coding	protein_coding	36.003635631648	16.7982183021101	55.2090529611858	6.07301319864704	3.39910343550916	1.71599934037222	NA	24.9596805988436	7.99196400710022	41.927397190587	3.10219818052048	3.30129538399098	2.38981127999765	NA	0.61265	0.467433333333333	0.757866666666667	0.290433	5.12413e-10	5.12413e-10	NA	0	no	no	FALSE
AT3G60540.1	AT3G60540	BCP	TCP	NA	protein_coding	protein_coding	170.587210783179	63.9576215854494	277.216799980909	14.1067657923544	9.5218386441819	2.11565298421946	NA	78.7646600366022	47.5596619781546	109.96965809505	8.65142916325563	9.15941990829628	1.20912302775941	NA	0.575116666666667	0.754866666666667	0.395366666666667	-0.3595	2.08669e-09	2.08669e-09	NA	0	yes	no	FALSE
AT3G60540.2	AT3G60540	BCP	TCP	NA	protein_coding	protein_coding	170.587210783179	63.9576215854494	277.216799980909	14.1067657923544	9.5218386441819	2.11565298421946	NA	14.1404744476127	2.23157013620499	26.0493787590204	0.39585066064189	2.28043375573966	3.53922114576462	NA	0.0647833333333333	0.0356333333333333	0.0939333333333333	0.0583	6.10395e-06	2.08669e-09	NA	2	yes	no	FALSE
AT3G60540.3	AT3G60540	BCP	TCP	NA	protein_coding	protein_coding	170.587210783179	63.9576215854494	277.216799980909	14.1067657923544	9.5218386441819	2.11565298421946	NA	77.6820762989641	14.1663894710898	141.197763126838	5.17626258671108	2.89152383522261	3.31625735515648	NA	0.3601	0.2095	0.5107	0.3012	2.00733e-06	2.08669e-09	NA	0	yes	no	FALSE
AT3G60960.2	AT3G60960	BCP	TCP	NA	protein_coding	protein_coding	15.3111913471804	26.5593705000654	4.06301219429546	3.12267804397087	0.817998724672102	-2.70559600812081	NA	9.64752549216616	15.8364171668466	3.45863381748573	2.47545115856711	0.672795341604054	-2.19171723874647	NA	0.727583333333333	0.5925	0.862666666666667	0.270167	4.12676e-07	4.12676e-07	FALSE	0	yes	no	TRUE
AT3G60960.3	AT3G60960	BCP	TCP	NA	protein_coding	protein_coding	15.3111913471804	26.5593705000654	4.06301219429546	3.12267804397087	0.817998724672102	-2.70559600812081	NA	3.43945285507098	6.87890571014197	0	1.29740083120909	0	-9.42813102148024	NA	0.128666666666667	0.257333333333333	0	-0.257333	1.22934e-06	4.12676e-07	FALSE	0	no	no	TRUE
AT3G61240.1	AT3G61240	BCP	TCP	RH12	protein_coding	protein_coding	31.7344599396801	46.3082114390579	17.1607084403022	4.79458731223889	0.643120169338522	-1.43162998103459	NA	27.6126071644639	46.1081885413176	9.11702578761018	4.72114787156331	1.12923926551376	-2.33711913434495	NA	0.764	0.996	0.532	-0.464	1.68691e-05	1.68691e-05	TRUE	0	no	no	TRUE
AT3G61240.2	AT3G61240	BCP	TCP	RH12	protein_coding	protein_coding	31.7344599396801	46.3082114390579	17.1607084403022	4.79458731223889	0.643120169338522	-1.43162998103459	NA	4.12185277521617	0.200022897740287	8.04368265269206	0.200022897740287	1.22897512909478	5.26103009408528	NA	0.236	0.004	0.468	0.464	6.04308e-05	1.68691e-05	TRUE	0	yes	no	TRUE
AT3G61560.1	AT3G61560	BCP	TCP	RTNLB6	protein_coding	protein_coding	237.848601925618	109.881172225919	365.816031625317	7.76194138733674	6.75525368915965	1.73508224231867	NA	147.638335547362	95.4221952428104	199.854475851913	9.86556597857945	11.196058152946	1.06647410389824	NA	0.705066666666667	0.8645	0.545633333333333	-0.318867	5.64434e-06	5.64434e-06	TRUE	0	yes	no	TRUE
AT3G61560.2	AT3G61560	BCP	TCP	RTNLB6	protein_coding	protein_coding	237.848601925618	109.881172225919	365.816031625317	7.76194138733674	6.75525368915965	1.73508224231867	NA	71.995483291823	7.37753514460516	136.613431439041	2.42590353884555	6.05327978947293	4.20896803370187	NA	0.222466666666667	0.0708	0.374133333333333	0.303333	0.000601364	5.64434e-06	FALSE	0	yes	no	TRUE
AT3G61610.1	AT3G61610	BCP	TCP	NA	protein_coding	protein_coding	11.2685504787664	22.3051301128425	0.231970844690377	3.0828003180168	0.0536110606940468	-6.52704518211184	NA	7.03805973537112	14.0761194707422	0	3.88318148841475	0	-10.4600585087022	NA	0.303216666666667	0.606433333333333	0	-0.606433	0.040982	0.040982	FALSE	1	no	no	TRUE
AT3G61610.2	AT3G61610	BCP	TCP	NA	protein_coding	protein_coding	11.2685504787664	22.3051301128425	0.231970844690377	3.0828003180168	0.0536110606940468	-6.52704518211184	NA	4.23049074339532	8.22901064210025	0.231970844690377	0.958902006585882	0.0536110606940468	-5.08956597461146	NA	0.696783333333333	0.393566666666667	1	0.606433	0.0442242	0.040982	FALSE	0	yes	no	TRUE
AT3G61690.1	AT3G61690	BCP	TCP	NA	protein_coding	protein_coding	22.7778718546379	9.32017114251445	36.2355725667614	0.342925580605098	1.95744701535428	1.95782932957426	NA	15.063922066099	8.41815503476324	21.7096890974348	0.543405884254329	2.32662654679857	1.36571469440198	NA	0.748683333333333	0.901366666666667	0.596	-0.305367	9.17269e-05	9.17269e-05	FALSE	1	yes	no	TRUE
AT3G61690.2	AT3G61690	BCP	TCP	NA	protein_coding	protein_coding	22.7778718546379	9.32017114251445	36.2355725667614	0.342925580605098	1.95744701535428	1.95782932957426	NA	7.29801704546909	0.902016107751213	13.694017983187	0.209763788567444	0.754288421172632	3.90939583444027	NA	0.240316666666667	0.0986333333333333	0.382	0.283367	0.000191624	9.17269e-05	FALSE	0	yes	no	TRUE
AT3G62400.1	AT3G62400	BCP	TCP	NA	protein_coding	protein_coding	307.920053003425	239.0683598467	376.771746160149	30.6527950171287	19.5400460541065	0.656245522235648	NA	67.8028250702798	33.2854109314293	102.32023920913	1.273291305121	9.34866732434734	1.61983728216394	NA	0.207833333333333	0.144666666666667	0.271	0.126333	0.0128102	0.0119476	NA	0	no	no	FALSE
AT3G62400.2	AT3G62400	BCP	TCP	NA	protein_coding	protein_coding	307.920053003425	239.0683598467	376.771746160149	30.6527950171287	19.5400460541065	0.656245522235648	NA	240.117227933145	205.78294891527	274.451506951019	31.9191349709899	12.9383165422695	0.415410274358766	NA	0.792166666666667	0.855333333333333	0.729	-0.126333	0.0119476	0.0119476	NA	0	no	no	FALSE
AT4G00755.2	AT4G00755	BCP	TCP	NA	protein_coding	protein_coding	39.2039128318026	33.793501409763	44.6143242538421	3.50781563513747	0.387663651867945	0.400657632137009	NA	26.6143579992618	27.9415862990136	25.28712969951	2.83043048499114	4.26154298035742	-0.143956459736294	NA	0.698333333333333	0.828266666666667	0.5684	-0.259867	0.0451736	0.0451736	FALSE	0	yes	no	TRUE
AT4G01593.1	AT4G01593	BCP	TCP	NA	atlncRNA	atlncRNA	30.2951023418588	18.1455591887909	42.4446454949268	2.09233323537741	0.39190799498863	1.22551106012783	NA	23.0420373143658	5.71120399293387	40.3728706357978	0.777923495358712	0.820947481400489	2.81935277843408	NA	0.634033333333333	0.3171	0.950966666666667	0.633867	5.94468e-15	5.94468e-15	NA	2	no	no	TRUE
AT4G01593.3	AT4G01593	BCP	TCP	NA	atlncRNA	atlncRNA	30.2951023418588	18.1455591887909	42.4446454949268	2.09233323537741	0.39190799498863	1.22551106012783	NA	5.73851704572664	9.40525923232431	2.07177485912896	1.86328789390013	0.445568758256252	-2.17718676567466	NA	0.281616666666667	0.5142	0.0490333333333333	-0.465167	5.71887e-14	5.94468e-15	NA	0	no	no	TRUE
AT4G01960.1	AT4G01960	BCP	TCP	NA	protein_coding	protein_coding	37.8969498372124	2.71720749573531	73.0766921786894	0.191548657928054	17.6617576776616	4.74411236534177	NA	30.4889335222252	2.71720749573531	58.2606595487151	0.191548657928054	16.2608835366144	4.41727326526607	NA	0.893366666666667	1	0.786733333333333	-0.213267	5.60695e-07	5.60695e-07	FALSE	0	no	no	TRUE
AT4G01960.3	AT4G01960	BCP	TCP	NA	protein_coding	protein_coding	37.8969498372124	2.71720749573531	73.0766921786894	0.191548657928054	17.6617576776616	4.74411236534177	NA	6.91892809477119	0	13.8378561895424	0	3.02788389003606	10.43544693212	NA	0.10045	0	0.2009	0.2009	2.04567e-06	5.60695e-07	TRUE	0	no	no	TRUE
AT4G02150.1	AT4G02150	BCP	TCP	IMPA3	protein_coding	protein_coding	35.5342486419983	43.11335984923	27.9551374347666	4.82029989892296	0.374908627438713	-0.624840165991319	NA	21.4920209106246	40.7197806992836	2.26426112196553	4.95556601773057	1.02068930078068	-4.16261423290128	NA	0.511283333333333	0.9424	0.0801666666666667	-0.862233	2.02839e-15	2.02839e-15	FALSE	0	yes	no	TRUE
AT4G02150.2	AT4G02150	BCP	TCP	IMPA3	protein_coding	protein_coding	35.5342486419983	43.11335984923	27.9551374347666	4.82029989892296	0.374908627438713	-0.624840165991319	NA	14.0422277313738	2.39357914994643	25.6908763128011	0.607138624201854	0.714789371105295	3.41856133390105	NA	0.488716666666667	0.0576	0.919833333333333	0.862233	6.82629e-15	2.02839e-15	FALSE	1	yes	no	TRUE
AT4G02640.1	AT4G02640	BCP	TCP	BZO2H1	protein_coding	protein_coding	20.9603452265061	12.7753503333242	29.1453401196879	0.714160982198525	2.23181854798207	1.18926846039058	NA	4.56174089343303	8.17892635332497	0.944555433541093	0.694402528662951	0.69135409727839	-3.10077342686278	NA	0.333966666666667	0.6384	0.0295333333333333	-0.608867	2.13897e-10	6.91051e-11	FALSE	0	no	no	TRUE
AT4G02640.4	AT4G02640	BCP	TCP	BZO2H1	protein_coding	protein_coding	20.9603452265061	12.7753503333242	29.1453401196879	0.714160982198525	2.23181854798207	1.18926846039058	NA	12.6991347682325	1.69884191442953	23.6994276220354	0.170510216440659	4.29248559110065	3.79436999054088	NA	0.466916666666667	0.134466666666667	0.799366666666667	0.6649	6.91051e-11	6.91051e-11	FALSE	1	yes	no	TRUE
AT4G02880.1	AT4G02880	BCP	TCP	NA	protein_coding	protein_coding	44.9867011736841	69.1219277782542	20.851474569114	9.50156580605044	1.92320217462199	-1.72851101978999	NA	38.090074568047	64.5923491731127	11.5877999629812	7.92063668923502	1.75261443933898	-2.47773546721726	NA	0.74455	0.938933333333333	0.550166666666667	-0.388767	1.88968e-08	1.88968e-08	FALSE	0	no	no	FALSE
AT4G02880.2	AT4G02880	BCP	TCP	NA	protein_coding	protein_coding	44.9867011736841	69.1219277782542	20.851474569114	9.50156580605044	1.92320217462199	-1.72851101978999	NA	6.89662660563714	4.52957860514152	9.26367460613277	1.59609276270905	0.48133206917651	1.03058272357448	NA	0.25545	0.0610666666666667	0.449833333333333	0.388767	1.13161e-07	1.88968e-08	FALSE	0	no	no	FALSE
AT4G02900.2	AT4G02900	BCP	TCP	NA	protein_coding	protein_coding	43.0507705637792	7.48555241873379	78.6159887088246	0.489961424291713	5.45702962156311	3.39089954059904	NA	6.41149846320721	2.40424692881909	10.4187499975953	0.357154920281736	2.4790125610652	2.1109210976853	NA	0.228866666666667	0.324766666666667	0.132966666666667	-0.1918	0.0460998	0.0221434	FALSE	2	yes	no	TRUE
AT4G02900.3	AT4G02900	BCP	TCP	NA	protein_coding	protein_coding	43.0507705637792	7.48555241873379	78.6159887088246	0.489961424291713	5.45702962156311	3.39089954059904	NA	5.53407715237774	0.0942550982151426	10.9738992065403	0.0942550982151426	2.53806998652499	6.71912854644891	NA	0.0769	0.0112	0.1426	0.1314	0.0221434	0.0221434	FALSE	2	no	no	TRUE
AT4G03110.1	AT4G03110	BCP	TCP	BRN1	protein_coding	protein_coding	89.9575023200382	0.318947487977043	179.596057152099	0.151611734824177	14.4363529684525	9.09276299438618	NA	69.0740161945692	0	138.148032389138	0	21.2777173526243	13.7540318211867	NA	0.380333333333333	0	0.760666666666667	0.760667	1.60911e-07	1.60911e-07	FALSE	0	no	no	TRUE
AT4G04223.1	AT4G04223	BCP	TCP	NA	otherRNA	otherRNA	54.5298191450022	1.97948691118086	107.080151378823	0.431898082526227	1.99829999208955	5.75028558991492	NA	12.1977324839742	1.76593988204476	22.6295250859036	0.575010518673309	2.91257715600535	3.67218904431044	NA	0.529016666666667	0.8475	0.210533333333333	-0.636967	0.0102844	0.00773248	NA	0	no	no	FALSE
AT4G04223.2	AT4G04223	BCP	TCP	NA	otherRNA	otherRNA	54.5298191450022	1.97948691118086	107.080151378823	0.431898082526227	1.99829999208955	5.75028558991492	NA	42.332086661028	0.213547029136101	84.4506262929198	0.185589755013121	1.35770136189678	8.56155676175203	NA	0.470983333333333	0.1525	0.789466666666667	0.636967	0.00773248	0.00773248	NA	0	NA	NA	FALSE
AT4G08230.1	AT4G08230	BCP	TCP	NA	protein_coding	protein_coding	17.6608217718011	12.0348910282118	23.2867525153905	2.27399495532869	3.13879413190117	0.951707520952458	NA	9.62395873913668	5.1494924180952	14.0984250601782	0.723390077644401	2.46464752021977	1.45125589929688	NA	0.5166	0.4352	0.598	0.1628	0.0399087	0.0399087	FALSE	0	no	no	TRUE
AT4G08230.2	AT4G08230	BCP	TCP	NA	protein_coding	protein_coding	17.6608217718011	12.0348910282118	23.2867525153905	2.27399495532869	3.13879413190117	0.951707520952458	NA	8.03686303266445	6.88539861011658	9.18832745521233	1.58438659636327	0.700316587781005	0.415737604096816	NA	0.4834	0.5648	0.402	-0.1628	0.040982	0.0399087	NA	0	no	no	TRUE
AT4G10010.1	AT4G10010	BCP	TCP	NA	protein_coding	protein_coding	53.0792078097981	1.74326089684038	104.415154722756	0.397613853552927	15.8560118081563	5.89628477620804	NA	20.3193589257279	1.18159467051486	39.4571231809409	0.189261846285269	5.03141203358132	5.04968588153305	NA	0.543633333333333	0.705433333333333	0.381833333333333	-0.3236	0.00238692	0.00198146	FALSE	0	yes	no	TRUE
AT4G10010.2	AT4G10010	BCP	TCP	NA	protein_coding	protein_coding	53.0792078097981	1.74326089684038	104.415154722756	0.397613853552927	15.8560118081563	5.89628477620804	NA	32.7598488840702	0.561666226325516	64.9580315418148	0.21096815801881	11.7054019674223	6.82841312429595	NA	0.456366666666667	0.294566666666667	0.618166666666667	0.3236	0.00198146	0.00198146	FALSE	0	no	no	TRUE
AT4G10710.1	AT4G10710	BCP	TCP	SPT16	protein_coding	protein_coding	23.3549421617707	23.6888231363088	23.0210611872325	2.16251462961911	0.52201452562997	-0.0412345310922963	NA	19.9047788123988	17.5099721724173	22.2995854523802	3.10246374593404	0.337273003606379	0.348663222802074	NA	0.848166666666667	0.727333333333333	0.969	0.241667	0.00208367	0.00208367	FALSE	1	no	no	TRUE
AT4G10710.3	AT4G10710	BCP	TCP	SPT16	protein_coding	protein_coding	23.3549421617707	23.6888231363088	23.0210611872325	2.16251462961911	0.52201452562997	-0.0412345310922963	NA	3.00597008928497	5.74856707420642	0.263373104363517	1.14534756615454	0.263373104363517	-4.39676664870146	NA	0.131783333333333	0.252633333333333	0.0109333333333333	-0.2417	0.00365637	0.00208367	FALSE	0	yes	no	TRUE
AT4G11160.2	AT4G11160	BCP	TCP	NA	protein_coding	protein_coding	27.6166223865722	37.1771012995752	18.0561434735692	2.96818293258339	1.87224763717304	-1.04151372437032	NA	9.94299013323704	8.44552435429497	11.4404559121791	2.74895596119181	1.52322018568765	0.437438913228177	NA	0.4264	0.217333333333333	0.635466666666667	0.418133	0.00736326	0.00736326	FALSE	0	no	no	TRUE
AT4G11380.1	AT4G11380	BCP	TCP	NA	protein_coding	protein_coding	295.63165133088	105.095431698255	486.167870963505	17.4484831863047	35.340806910687	2.20964700102417	NA	166.200770883576	48.3409447434281	284.060597023723	11.5267369859472	22.5229551540963	2.55463352750379	NA	0.516933333333333	0.450033333333333	0.583833333333333	0.1338	0.0267037	0.0267037	FALSE	0	yes	no	FALSE
AT4G11380.2	AT4G11380	BCP	TCP	NA	protein_coding	protein_coding	295.63165133088	105.095431698255	486.167870963505	17.4484831863047	35.340806910687	2.20964700102417	NA	129.430880447304	56.7544869548272	202.107273939782	6.18924029950058	13.1699757265964	1.83213208982619	NA	0.483066666666667	0.549966666666667	0.416166666666667	-0.1338	0.0269554	0.0267037	FALSE	0	yes	no	FALSE
AT4G12610.1	AT4G12610	BCP	TCP	RAP74	protein_coding	protein_coding	36.6516300336868	36.9316186146097	36.3716414527638	1.92707348953097	2.02241679870055	-0.0220364446632541	NA	20.902297341647	26.3581905973372	15.4464040859568	3.20789373144388	1.68159749450991	-0.77059385889884	NA	0.570916666666667	0.709933333333333	0.4319	-0.278033	0.0360181	0.0360181	FALSE	1	no	no	TRUE
AT4G12610.2	AT4G12610	BCP	TCP	RAP74	protein_coding	protein_coding	36.6516300336868	36.9316186146097	36.3716414527638	1.92707348953097	2.02241679870055	-0.0220364446632541	NA	15.7493326920398	10.5734280172725	20.925237366807	1.83439014767399	3.66607571404205	0.984126277462765	NA	0.429083333333333	0.290066666666667	0.5681	0.278033	0.0384549	0.0360181	FALSE	0	yes	no	TRUE
AT4G13030.1	AT4G13030	BCP	TCP	NA	protein_coding	protein_coding	19.9445384498986	38.381544928739	1.50753197105812	1.75346698499133	0.106673987942093	-4.66098980106953	NA	6.54386782968223	13.0877356593645	0	2.92540955356827	0	-10.355101704412	NA	0.169633333333333	0.339266666666667	0	-0.339267	0.000864168	0.000398759	FALSE	0	no	no	TRUE
AT4G13030.2	AT4G13030	BCP	TCP	NA	protein_coding	protein_coding	19.9445384498986	38.381544928739	1.50753197105812	1.75346698499133	0.106673987942093	-4.66098980106953	NA	9.49578645853538	17.4840409460126	1.50753197105812	5.03408787157703	0.106673987942093	-3.52706475935231	NA	0.7295	0.459	1	0.541	0.000398759	0.000398759	FALSE	0	yes	no	TRUE
AT4G13030.3	AT4G13030	BCP	TCP	NA	protein_coding	protein_coding	19.9445384498986	38.381544928739	1.50753197105812	1.75346698499133	0.106673987942093	-4.66098980106953	NA	3.90488416168096	7.80976832336192	0	2.69586302882625	0	-9.61098205514775	NA	0.100866666666667	0.201733333333333	0	-0.201733	0.0442651	0.000398759	FALSE	0	no	no	TRUE
AT4G13730.1	AT4G13730	BCP	TCP	NA	protein_coding	protein_coding	19.5934143453909	16.2337229750243	22.9531057157575	1.58871248272922	1.43863214263572	0.499435448469723	NA	15.4592842674645	9.2936046983856	21.6249638365435	0.837408919378249	2.32173366353938	1.21750300481666	NA	0.755883333333333	0.5752	0.936566666666667	0.361367	0.0357426	0.0357426	FALSE	0	yes	no	FALSE
AT4G13730.2	AT4G13730	BCP	TCP	NA	protein_coding	protein_coding	19.5934143453909	16.2337229750243	22.9531057157575	1.58871248272922	1.43863214263572	0.499435448469723	NA	3.29497914642974	5.55621885823267	1.03373943462681	0.42761565893927	1.03373943462681	-2.41493604131695	NA	0.202283333333333	0.3531	0.0514666666666667	-0.301633	0.0422532	0.0357426	FALSE	0	yes	no	FALSE
AT4G13850.2	AT4G13850	BCP	TCP	RBG2	protein_coding	protein_coding	206.832835011854	405.883627275685	7.7820427480238	11.7228469530911	1.54200195051981	-5.70295628675576	NA	84.240155020278	168.480310040556	0	30.6709854975986	0	-14.0403780032508	NA	0.205666666666667	0.411333333333333	0	-0.411333	2.39641e-11	2.39641e-11	FALSE	0	yes	no	TRUE
AT4G13870.2	AT4G13870	BCP	TCP	WEX	protein_coding	protein_coding	13.6249631751546	4.64129620241986	22.6086301478894	0.178149524337419	2.37495398824394	2.28180683686861	NA	8.42513074950804	4.05003854475274	12.8002229542634	0.386859587997745	0.979888861585301	1.65773025605227	NA	0.726633333333333	0.869266666666667	0.584	-0.285267	0.0449161	0.0449161	FALSE	0	yes	no	FALSE
AT4G13940.1	AT4G13940	BCP	TCP	SAHH1	protein_coding	protein_coding	315.462740828906	444.329992144501	186.59548951331	25.4818408574704	10.2948248413445	-1.2516725671089	NA	134.119978816344	161.030901409273	107.209056223416	30.5563921277281	8.96449331873717	-0.586865811522373	NA	0.46465	0.356533333333333	0.572766666666667	0.216233	0.0175202	0.0175202	FALSE	2	no	no	TRUE
AT4G13960.1	AT4G13960	BCP	TCP	NA	protein_coding	protein_coding	41.0440164022488	14.3804104344667	67.7076223700309	1.82490871049011	1.09533061722818	2.23442357940238	NA	10.0009336309605	10.2994880849627	9.70237917695825	1.89668528172832	0.851968390450032	-0.0860760463620848	NA	0.449666666666667	0.756066666666667	0.143266666666667	-0.6128	0.00413067	0.00413067	FALSE	1	no	no	TRUE
AT4G13960.3	AT4G13960	BCP	TCP	NA	protein_coding	protein_coding	41.0440164022488	14.3804104344667	67.7076223700309	1.82490871049011	1.09533061722818	2.23442357940238	NA	13.3815847968677	0.480432056159388	26.2827375375761	0.480432056159388	1.48257971519206	5.74446726841213	NA	0.207833333333333	0.0274	0.388266666666667	0.360867	0.0110749	0.00413067	FALSE	1	no	no	TRUE
AT4G14240.1	AT4G14240	BCP	TCP	CBSDUF1	protein_coding	protein_coding	29.6933681098155	35.7343796032607	23.6523566163703	2.70599902433544	0.757730644638199	-0.59512264850524	NA	11.2903323459336	11.5564342361671	11.0242304557002	0.0699890344626731	0.131690104589459	-0.0679581536999886	NA	0.396883333333333	0.326866666666667	0.4669	0.140033	0.0353583	0.0306201	FALSE	0	yes	no	FALSE
AT4G14240.3	AT4G14240	BCP	TCP	CBSDUF1	protein_coding	protein_coding	29.6933681098155	35.7343796032607	23.6523566163703	2.70599902433544	0.757730644638199	-0.59512264850524	NA	18.4030357638819	24.1779453670936	12.6281261606701	2.65387655411034	0.692293686225582	-0.93650565275222	NA	0.603116666666667	0.673133333333333	0.5331	-0.140033	0.0306201	0.0306201	FALSE	0	yes	no	FALSE
AT4G14790.1	AT4G14790	BCP	TCP	SUV3	protein_coding	protein_coding	89.4493963912631	13.2613830242448	165.637409758281	0.560546697517259	14.6805746297778	3.64172501569411	NA	65.1478100318011	12.7323094781121	117.56331058549	0.310821884719348	6.00084721105407	3.20586191474735	NA	0.838316666666667	0.9616	0.715033333333333	-0.246567	0.000190395	0.000190395	FALSE	0	no	no	TRUE
AT4G14790.2	AT4G14790	BCP	TCP	SUV3	protein_coding	protein_coding	89.4493963912631	13.2613830242448	165.637409758281	0.560546697517259	14.6805746297778	3.64172501569411	NA	24.3015863594619	0.529073546132718	48.0740991727911	0.263759314308816	8.68113384912446	6.47893396674882	NA	0.161683333333333	0.0384	0.284966666666667	0.246567	0.000250593	0.000190395	TRUE	0	yes	no	TRUE
AT4G15000.1	AT4G15000	BCP	TCP	RPL27C	protein_coding	protein_coding	329.431160411439	606.552024600627	52.3102962222512	36.9301700905251	2.90201952872395	-3.53521256300919	NA	257.960670795975	483.371886549779	32.5494550421716	29.230544154181	2.55028531915537	-3.89201495487911	NA	0.710133333333333	0.7986	0.621666666666667	-0.176933	0.0450306	0.0450306	FALSE	1	yes	no	TRUE
AT4G15000.2	AT4G15000	BCP	TCP	RPL27C	protein_coding	protein_coding	329.431160411439	606.552024600627	52.3102962222512	36.9301700905251	2.90201952872395	-3.53521256300919	NA	71.470489615464	123.180138050848	19.7608411800796	26.5598486879897	1.68998680187867	-2.63944060703235	NA	0.289866666666667	0.2014	0.378333333333333	0.176933	0.0461521	0.0450306	FALSE	0	no	no	TRUE
AT4G15200.4	AT4G15200	BCP	TCP	AFH3	protein_coding	protein_coding	88.3438431022673	0.365686577149523	176.321999627385	0.146265624711569	14.0514590269943	8.87454902328167	NA	44.6732377374038	0.300589769200434	89.0458857056072	0.160505641136187	6.75544961027568	8.16355684374148	NA	0.566683333333333	0.625866666666667	0.5075	-0.118367	0.00425799	0.00425799	TRUE	0	yes	yes	TRUE
AT4G16450.1	AT4G16450	BCP	TCP	NA	protein_coding	protein_coding	308.024627554539	278.728389363939	337.320865745139	28.5461787469426	16.6652715927633	0.275252618950083	NA	175.427292158792	174.619882196649	176.234702120935	20.3490636226399	7.90105069921774	0.013279440856416	NA	0.574116666666667	0.6249	0.523333333333333	-0.101567	0.0219155	0.0219155	NA	1	yes	no	TRUE
AT4G16450.2	AT4G16450	BCP	TCP	NA	protein_coding	protein_coding	308.024627554539	278.728389363939	337.320865745139	28.5461787469426	16.6652715927633	0.275252618950083	NA	132.597335395747	104.108507167289	161.086163624204	8.43013803893132	12.471201818218	0.629695605932439	NA	0.425883333333333	0.3751	0.476666666666667	0.101567	0.0222587	0.0219155	TRUE	0	yes	no	TRUE
AT4G17615.5	AT4G17615	BCP	TCP	CBL1	protein_coding	protein_coding	41.1268789887532	14.896475922065	67.3572820554414	2.58163844251911	1.00856874117076	2.17610886799721	NA	35.1254730644261	11.0780696835315	59.1728764453207	2.24903551448494	2.86822749313938	2.41617158774905	NA	0.808466666666667	0.7393	0.877633333333333	0.138333	0.0491454	0.0491454	FALSE	0	yes	no	TRUE
AT4G18990.1	AT4G18990	BCP	TCP	XTH29	protein_coding	protein_coding	43.6167971337798	4.20174242605608	83.0318518415035	0.500431201582309	4.60055137444046	4.30134950179418	NA	37.5429915530086	1.2587287233242	73.827254382693	0.330320395017023	4.32848947123898	5.8628933742669	NA	0.605233333333333	0.320766666666667	0.8897	0.568933	5.80168e-05	5.80168e-05	FALSE	0	yes	no	TRUE
AT4G18990.2	AT4G18990	BCP	TCP	XTH29	protein_coding	protein_coding	43.6167971337798	4.20174242605608	83.0318518415035	0.500431201582309	4.60055137444046	4.30134950179418	NA	6.07380558077119	2.94301370273187	9.2045974588105	0.784659560119214	2.44138656878076	1.64173309190696	NA	0.394766666666667	0.679233333333333	0.1103	-0.568933	0.000128633	5.80168e-05	FALSE	0	yes	yes	TRUE
AT4G19070.1	AT4G19070	BCP	TCP	NA	protein_coding	protein_coding	9.70559974089613	11.0125547531922	8.39864472860009	0.614045801236265	0.735835272328716	-0.390513446813093	NA	5.60284601493402	9.76459565810697	1.44109637176108	0.97734177379538	0.735499183571337	-2.75189368786089	NA	0.526483333333333	0.882633333333333	0.170333333333333	-0.7123	0.00304177	0.00304177	FALSE	0	no	no	FALSE
AT4G19070.2	AT4G19070	BCP	TCP	NA	protein_coding	protein_coding	9.70559974089613	11.0125547531922	8.39864472860009	0.614045801236265	0.735835272328716	-0.390513446813093	NA	4.1027537259621	1.24795909508519	6.95754835683902	0.444804484556761	0.84992384596075	2.46956609906554	NA	0.473516666666667	0.117366666666667	0.829666666666667	0.7123	0.00455859	0.00304177	FALSE	0	no	no	FALSE
AT4G19180.2	AT4G19180	BCP	TCP	APY7	protein_coding	protein_coding	23.3523560410655	7.21390985468547	39.4908022274455	1.02118567631564	1.75693051887457	2.45103015846423	NA	5.77409676656932	0	11.5481935331386	0	1.96196218508044	10.174700216719	NA	0.149033333333333	0	0.298066666666667	0.298067	1.53724e-11	1.53724e-11	FALSE	0	no	no	TRUE
AT4G19490.1	AT4G19490	BCP	TCP	VPS54	protein_coding	protein_coding	13.7390529397736	10.4445895641658	17.0335163153813	0.423249858906299	0.466854156507197	0.705086590004144	NA	8.66510766111234	4.41707458148685	12.9131407407378	0.635251436405374	0.871566730162801	1.54553115078467	NA	0.590383333333333	0.420533333333333	0.760233333333333	0.3397	0.00686475	0.00686475	TRUE	0	no	no	TRUE
AT4G19490.2	AT4G19490	BCP	TCP	VPS54	protein_coding	protein_coding	13.7390529397736	10.4445895641658	17.0335163153813	0.423249858906299	0.466854156507197	0.705086590004144	NA	5.07394527866123	6.02751498267894	4.12037557464352	0.39590919879851	1.11489322775294	-0.547681892413408	NA	0.409616666666667	0.579466666666667	0.239766666666667	-0.3397	0.00799574	0.00686475	FALSE	1	yes	no	TRUE
AT4G19960.3	AT4G19960	BCP	TCP	KUP9	protein_coding	protein_coding	191.718604659153	7.96637331179756	375.470836006509	2.23290083309114	15.4891610372128	5.5568625337312	NA	7.1954342025562	1.34375900345068	13.0471094016617	0.305920931649178	3.33169557900081	3.26979270877976	NA	0.124083333333333	0.213833333333333	0.0343333333333333	-0.1795	0.0314519	0.0314519	FALSE	1	yes	no	TRUE
AT4G21192.1	AT4G21192	BCP	TCP	NA	protein_coding	protein_coding	37.4589021215424	33.4425473543807	41.4752568887041	2.46900782846543	4.61913289388622	0.310482645956818	NA	10.7080708569277	0.157309611308826	21.2588321025466	0.157309611308826	1.25972678211504	6.99007667993911	NA	0.263183333333333	0.00413333333333333	0.522233333333333	0.5181	2.85628e-06	1.41312e-06	NA	0	yes	no	FALSE
AT4G21192.2	AT4G21192	BCP	TCP	NA	protein_coding	protein_coding	37.4589021215424	33.4425473543807	41.4752568887041	2.46900782846543	4.61913289388622	0.310482645956818	NA	26.7508312646147	33.2852377430719	20.2164247861574	2.31845820385737	4.41469551204624	-0.719074509389638	NA	0.736816666666667	0.995866666666667	0.477766666666667	-0.5181	1.41312e-06	1.41312e-06	NA	0	yes	no	FALSE
AT4G21460.1	AT4G21460	BCP	TCP	NA	protein_coding	protein_coding	17.7349296436642	28.0629513191638	7.40690796816451	0.61787977244952	0.25256186152507	-1.92029097013076	NA	14.488832994768	26.6409818534148	2.33668413612117	0.14657981652317	1.18867264625935	-3.50549311137065	NA	0.628683333333333	0.950033333333333	0.307333333333333	-0.6427	0.000396779	0.000396779	FALSE	0	yes	no	FALSE
AT4G21460.2	AT4G21460	BCP	TCP	NA	protein_coding	protein_coding	17.7349296436642	28.0629513191638	7.40690796816451	0.61787977244952	0.25256186152507	-1.92029097013076	NA	3.24609664889616	1.42196946574898	5.07022383204335	0.50500729417552	1.00611308644317	1.82689133282268	NA	0.371316666666667	0.0499666666666667	0.692666666666667	0.6427	0.000948311	0.000396779	FALSE	0	yes	no	FALSE
AT4G21720.1	AT4G21720	BCP	TCP	NA	protein_coding	protein_coding	24.2213702021457	14.8207945415581	33.6219458627333	1.50136729213872	0.161457227212091	1.18123636163809	NA	13.2322707296854	12.2728214347218	14.191720024649	0.662125727810642	2.37401655758068	0.209423676504764	NA	0.630016666666667	0.837266666666667	0.422766666666667	-0.4145	0.000781152	0.000781152	FALSE	0	no	no	FALSE
AT4G21720.2	AT4G21720	BCP	TCP	NA	protein_coding	protein_coding	24.2213702021457	14.8207945415581	33.6219458627333	1.50136729213872	0.161457227212091	1.18123636163809	NA	10.2147955426149	2.42064026230284	18.008950822927	1.01562128557872	1.77426274938696	2.89010671711545	NA	0.344933333333333	0.1547	0.535166666666667	0.380467	0.000963801	0.000781152	FALSE	0	no	no	FALSE
AT4G21895.1	AT4G21895	BCP	TCP	NA	protein_coding	protein_coding	577.8847966345	6.08429400148519	1149.68529926751	0.82092109712396	230.768799365216	7.55957674247511	NA	134.617178055627	2.3265540251898	266.907802086065	0.472904923887879	41.548981836684	6.83586932382182	NA	0.305466666666667	0.375	0.235933333333333	-0.139067	0.00625258	0.00577338	FALSE	0	no	no	FALSE
AT4G21895.2	AT4G21895	BCP	TCP	NA	protein_coding	protein_coding	577.8847966345	6.08429400148519	1149.68529926751	0.82092109712396	230.768799365216	7.55957674247511	NA	443.267618578872	3.75773997629539	882.777497181449	0.367278321499841	189.235423180213	7.87222298339331	NA	0.694533333333333	0.625	0.764066666666667	0.139067	0.00577338	0.00577338	FALSE	0	no	no	FALSE
AT4G22270.1	AT4G22270	BCP	TCP	MRB1	protein_coding	protein_coding	26.9808394267068	0.520472192441639	53.4412066609719	0.130811143134423	4.74920905466298	6.65480158044039	NA	20.6370355099667	0.520472192441639	40.7535988274918	0.130811143134423	1.48876792557252	6.26386048921117	NA	0.885083333333333	1	0.770166666666667	-0.229833	0.00205747	0.00205747	FALSE	0	yes	no	TRUE
AT4G22270.2	AT4G22270	BCP	TCP	MRB1	protein_coding	protein_coding	26.9808394267068	0.520472192441639	53.4412066609719	0.130811143134423	4.74920905466298	6.65480158044039	NA	6.34380391674005	0	12.6876078334801	0	3.48803256415208	10.310341010648	NA	0.114916666666667	0	0.229833333333333	0.229833	0.00310256	0.00205747	FALSE	0	no	no	TRUE
AT4G22740.1	AT4G22740	BCP	TCP	NA	protein_coding	protein_coding	21.9505892167206	11.6202158972612	32.28096253618	0.172907278508909	1.02390561796145	1.47325256726901	NA	15.1498385622092	9.90624991325341	20.393427211165	0.190619417206651	1.6651263643316	1.04094496902943	NA	0.74145	0.853	0.6299	-0.2231	0.00102126	0.00102126	FALSE	0	yes	no	FALSE
AT4G22740.2	AT4G22740	BCP	TCP	NA	protein_coding	protein_coding	21.9505892167206	11.6202158972612	32.28096253618	0.172907278508909	1.02390561796145	1.47325256726901	NA	6.80075065451142	1.71396598400783	11.887535325015	0.278983871485172	0.720124555701549	2.78685952436211	NA	0.25855	0.147	0.3701	0.2231	0.00201728	0.00102126	FALSE	0	yes	no	FALSE
AT4G24170.1	AT4G24170	BCP	TCP	KIN7I	protein_coding	protein_coding	19.929553142354	0.229004411107045	39.630101873601	0.0947443093697709	4.84543221023922	7.37377961489425	NA	9.9898231671797	0	19.9796463343594	0	3.40771694345779	10.9650372321734	NA	0.250916666666667	0	0.501833333333333	0.501833	0.000595585	0.000595585	FALSE	0	yes	no	FALSE
AT4G24170.2	AT4G24170	BCP	TCP	KIN7I	protein_coding	protein_coding	19.929553142354	0.229004411107045	39.630101873601	0.0947443093697709	4.84543221023922	7.37377961489425	NA	9.93972997517431	0.229004411107045	19.6504555392416	0.0947443093697709	3.04027991075513	6.36211569447786	NA	0.749083333333333	1	0.498166666666667	-0.501833	0.000595585	0.000595585	FALSE	0	yes	no	FALSE
AT4G24580.2	AT4G24580	BCP	TCP	REN1	protein_coding	protein_coding	122.854960565897	24.5160331643086	221.193887967485	1.70013271385512	3.40412708219233	3.17299092650767	NA	87.9703767901575	14.0722041430624	161.868549437253	1.40456331227126	7.69296587831213	3.5229667594356	NA	0.651816666666667	0.571666666666667	0.731966666666667	0.1603	0.036372	0.036372	FALSE	0	yes	no	TRUE
AT4G25600.4	AT4G25600	BCP	TCP	P4H12	protein_coding	protein_coding	29.5960433229629	31.3643880062975	27.8276986396283	4.16523592016737	2.56492378931319	-0.172547370309997	NA	9.54070587187875	14.4778661190101	4.60354562474736	3.3867237085184	0.685883615728542	-1.65089729053942	NA	0.306966666666667	0.450333333333333	0.1636	-0.286733	9.95492e-06	9.95492e-06	FALSE	0	no	no	FALSE
AT4G27040.1	AT4G27040	BCP	TCP	VP22-1	protein_coding	protein_coding	27.4659269735518	17.0970432817879	37.8348106653158	1.51612531964245	0.815085449441453	1.14550505807292	NA	5.8673303418268	0.393274028272065	11.3413866553815	0.393274028272065	1.20923861109161	4.81496423784293	NA	0.160333333333333	0.0210666666666667	0.2996	0.278533	0.0180945	0.00217179	FALSE	0	no	no	TRUE
AT4G27040.4	AT4G27040	BCP	TCP	VP22-1	protein_coding	protein_coding	27.4659269735518	17.0970432817879	37.8348106653158	1.51612531964245	0.815085449441453	1.14550505807292	NA	14.6364568507762	12.1340752225852	17.1388384789672	1.63498514300364	1.6998707178883	0.497858231225044	NA	0.580116666666667	0.708066666666667	0.452166666666667	-0.2559	0.00217179	0.00217179	FALSE	0	yes	no	TRUE
AT4G27080.1	AT4G27080	BCP	TCP	ATPDIL5-4	protein_coding	protein_coding	29.1996182061497	29.6893594510866	28.7098769612127	1.50926309621919	2.39067237307709	-0.0483822471224567	NA	22.4413746940721	16.7597758747446	28.1229735133997	1.44852091242393	1.94375569821364	0.746398638647942	NA	0.7725	0.563	0.982	0.419	0.000952014	0.000952014	FALSE	0	yes	no	FALSE
AT4G27080.2	AT4G27080	BCP	TCP	ATPDIL5-4	protein_coding	protein_coding	29.1996182061497	29.6893594510866	28.7098769612127	1.50926309621919	2.39067237307709	-0.0483822471224567	NA	6.75824351207753	12.929583576342	0.586903447813021	0.74095041422291	0.586903447813021	-4.43814979176282	NA	0.2275	0.437	0.018	-0.419	0.00120627	0.000952014	FALSE	0	yes	no	FALSE
AT4G27370.2	AT4G27370	BCP	TCP	VIIIB	protein_coding	protein_coding	17.91619737301	4.33413045848181	31.4982642875381	0.510292907115381	3.24671843163475	2.85859094759065	NA	3.22992737002201	2.28154237464508	4.17831236539894	0.473099754173858	1.45247486896776	0.870050078918205	NA	0.331783333333333	0.520066666666667	0.1435	-0.376567	0.016757	0.0106273	FALSE	0	yes	no	FALSE
AT4G27370.3	AT4G27370	BCP	TCP	VIIIB	protein_coding	protein_coding	17.91619737301	4.33413045848181	31.4982642875381	0.510292907115381	3.24671843163475	2.85859094759065	NA	14.6363148009339	1.95267767972868	27.3199519221391	0.20884595684369	4.63063661965087	3.7995877508045	NA	0.657633333333333	0.458766666666667	0.8565	0.397733	0.0106273	0.0106273	FALSE	0	yes	no	FALSE
AT4G27790.1	AT4G27790	BCP	TCP	NA	protein_coding	protein_coding	306.341408248315	1.42980230626777	611.253014190363	0.208697415326145	149.008961893731	8.72977873174657	NA	202.081714225686	1.42980230626777	402.733626145105	0.208697415326145	116.854965786539	8.1278472123294	NA	0.822883333333333	1	0.645766666666667	-0.354233	5.65968e-12	5.65968e-12	FALSE	0	no	no	TRUE
AT4G27790.2	AT4G27790	BCP	TCP	NA	protein_coding	protein_coding	306.341408248315	1.42980230626777	611.253014190363	0.208697415326145	149.008961893731	8.72977873174657	NA	104.259694022629	0	208.519388045258	0	33.2160667410872	14.34796309655	NA	0.177116666666667	0	0.354233333333333	0.354233	6.70847e-12	5.65968e-12	FALSE	0	yes	no	TRUE
AT4G28150.1	AT4G28150	BCP	TCP	NA	protein_coding	protein_coding	34.1209599342932	3.82499966411475	64.4169202044716	1.0419563894011	4.30751896337429	4.07036527487463	NA	4.37513358660153	0.0301616314288456	8.72010554177422	0.0301616314288456	1.2883651809025	7.76403741003007	NA	0.074	0.00893333333333333	0.139066666666667	0.130133	0.00199699	0.000531854	FALSE	0	no	no	TRUE
AT4G28150.2	AT4G28150	BCP	TCP	NA	protein_coding	protein_coding	34.1209599342932	3.82499966411475	64.4169202044716	1.0419563894011	4.30751896337429	4.07036527487463	NA	28.3443994034116	3.60013342051263	53.0886653863106	0.946862936788637	4.89757887853381	3.87855153870766	NA	0.883016666666667	0.944566666666667	0.821466666666667	-0.1231	0.000531854	0.000531854	FALSE	0	yes	no	TRUE
AT4G28680.1	AT4G28680	BCP	TCP	TYRDC	protein_coding	protein_coding	219.457866584043	0.535692308803758	438.380040859281	0.127992851222835	10.2059926377629	9.64991159890115	NA	67.4045717621357	0.386325916094442	134.422817608177	0.0722782411993187	16.9851812468585	8.40598234561156	NA	0.531433333333333	0.754766666666667	0.3081	-0.446667	0.00706832	0.00706832	FALSE	0	yes	no	FALSE
AT4G31230.1	AT4G31230	BCP	TCP	NA	protein_coding	protein_coding	71.8777231583558	0.210549541728731	143.544896774983	0.0944029785187319	6.6438550236433	9.34628406484112	NA	17.8426793859478	0.210549541728731	35.4748092301668	0.0944029785187319	0.973311670366408	7.32995497735178	NA	0.6241	1	0.2482	-0.7518	5.82891e-09	2.63904e-09	FALSE	0	yes	no	TRUE
AT4G31230.2	AT4G31230	BCP	TCP	NA	protein_coding	protein_coding	71.8777231583558	0.210549541728731	143.544896774983	0.0944029785187319	6.6438550236433	9.34628406484112	NA	54.035043772408	0	108.070087544816	0	6.67363435688815	13.3998131279084	NA	0.3759	0	0.7518	0.7518	2.63904e-09	2.63904e-09	FALSE	1	yes	no	TRUE
AT4G31400.1	AT4G31400	BCP	TCP	CTF7	protein_coding	protein_coding	7.02082236278649	1.49788992163633	12.5437548039367	0.161270426244026	2.40083797260868	3.05751591750503	NA	3.52393439045069	1.49788992163633	5.54997885926505	0.161270426244026	0.45872461619918	1.88254828397578	NA	0.729583333333333	1	0.459166666666667	-0.540833	9.19539e-12	9.19539e-12	FALSE	0	yes	no	TRUE
AT4G31400.2	AT4G31400	BCP	TCP	CTF7	protein_coding	protein_coding	7.02082236278649	1.49788992163633	12.5437548039367	0.161270426244026	2.40083797260868	3.05751591750503	NA	3.4968879723358	0	6.9937759446716	0	1.9497864158453	9.4519891215357	NA	0.270416666666667	0	0.540833333333333	0.540833	2.23251e-11	9.19539e-12	FALSE	0	no	no	TRUE
AT4G32330.2	AT4G32330	BCP	TCP	WDL5	protein_coding	protein_coding	16.4626884563118	28.2004735559269	4.72490335669673	3.19091464798677	0.616734363746869	-2.57482399946374	NA	4.13082791334975	8.2616558266995	0	1.08933851708146	0	-9.69203234793194	NA	0.1473	0.2946	0	-0.2946	2.01504e-08	2.01504e-08	FALSE	0	yes	no	FALSE
AT4G32440.1	AT4G32440	BCP	TCP	NA	protein_coding	protein_coding	17.9301109676917	5.49419760421517	30.3660243311683	0.849508721306829	0.595440588672154	2.46432888991026	NA	11.4075683818319	2.47009755616423	20.3450392074996	0.561896259272362	0.176979902658336	3.0369172242345	NA	0.55665	0.442566666666667	0.670733333333333	0.228167	6.58674e-05	6.58674e-05	FALSE	0	no	no	TRUE
AT4G32440.2	AT4G32440	BCP	TCP	NA	protein_coding	protein_coding	17.9301109676917	5.49419760421517	30.3660243311683	0.849508721306829	0.595440588672154	2.46432888991026	NA	4.38224988843479	2.76479475386293	5.99970502300665	0.290198276952214	0.463172938461616	1.11491311815867	NA	0.356733333333333	0.516033333333333	0.197433333333333	-0.3186	0.000177369	6.58674e-05	FALSE	0	yes	no	TRUE
AT4G32630.5	AT4G32630	BCP	TCP	NA	protein_coding	protein_coding	109.846814093531	0.609584212240739	219.084043974822	0.483225821544355	9.20337825586368	8.46603416719259	NA	27.2308726980371	0	54.4617453960742	0	0.568251233085269	12.4112923797442	NA	0.124616666666667	0	0.249233333333333	0.249233	7.36433e-05	1.34576e-08	FALSE	0	yes	no	TRUE
AT4G32630.6	AT4G32630	BCP	TCP	NA	protein_coding	protein_coding	109.846814093531	0.609584212240739	219.084043974822	0.483225821544355	9.20337825586368	8.46603416719259	NA	34.1863827180333	0.530929406586326	67.8418360294804	0.405269467637222	4.9845127148654	6.97080371543562	NA	0.62955	0.949866666666667	0.309233333333333	-0.640633	1.34576e-08	1.34576e-08	FALSE	0	yes	no	TRUE
AT4G32660.3	AT4G32660	BCP	TCP	AFC3	protein_coding	protein_coding	17.9261540882331	19.8147917510951	16.0375164253711	0.903840550110761	1.26708252706707	-0.304955673607863	NA	10.455268236882	13.6333684655987	7.27716800816534	1.21611116370584	1.38483535498486	-0.90476972304542	NA	0.566316666666667	0.685166666666667	0.447466666666667	-0.2377	0.0329453	0.0329453	FALSE	0	yes	no	TRUE
AT4G32850.10	AT4G32850	BCP	TCP	nPAP	protein_coding	protein_coding	42.0727030860225	25.0263211087604	59.1190850632847	1.26904330210354	3.70921914493957	1.23984536855391	NA	4.19127055066663	5.93655712190271	2.44598397943055	0.556451398163651	1.15083236061445	-1.27575348306917	NA	0.14045	0.237533333333333	0.0433666666666667	-0.194167	0.0421251	5.84702e-32	FALSE	2	yes	no	TRUE
AT4G32850.8	AT4G32850	BCP	TCP	nPAP	protein_coding	protein_coding	42.0727030860225	25.0263211087604	59.1190850632847	1.26904330210354	3.70921914493957	1.23984536855391	NA	8.23795958268218	0	16.4759191653644	0	0.532220855189458	10.6870186107571	NA	0.140333333333333	0	0.280666666666667	0.280667	5.84702e-32	5.84702e-32	FALSE	0	no	no	TRUE
AT4G33010.1	AT4G33010	BCP	TCP	GLDP1	protein_coding	protein_coding	34.0246497048332	16.1996599322333	51.849639477433	0.599145100822702	2.96113017934648	1.67775835236625	NA	28.8459501207008	16.1996599322333	41.4922403091684	0.599145100822702	4.53957075787768	1.35633539147282	NA	0.907333333333333	1	0.814666666666667	-0.185333	0.0001278	0.0001278	FALSE	0	yes	no	TRUE
AT4G33010.2	AT4G33010	BCP	TCP	GLDP1	protein_coding	protein_coding	34.0246497048332	16.1996599322333	51.849639477433	0.599145100822702	2.96113017934648	1.67775835236625	NA	5.17869958413231	0	10.3573991682646	0	7.46875004731281	10.0178383005433	NA	0.0926666666666667	0	0.185333333333333	0.185333	0.000305181	0.0001278	TRUE	0	yes	no	TRUE
AT4G33580.1	AT4G33580	BCP	TCP	ATBCA5	protein_coding	protein_coding	78.1209559655422	36.8634425847614	119.378469346323	0.756270637355763	4.92612385985775	1.69500948547273	NA	23.782636978691	20.2423085530521	27.3229654043298	1.84089470489318	0.716607207981633	0.432555619387409	NA	0.388966666666667	0.547966666666667	0.229966666666667	-0.318	4.30839e-07	4.30839e-07	FALSE	0	yes	no	FALSE
AT4G33580.3	AT4G33580	BCP	TCP	ATBCA5	protein_coding	protein_coding	78.1209559655422	36.8634425847614	119.378469346323	0.756270637355763	4.92612385985775	1.69500948547273	NA	26.2070774355685	6.582255619329	45.831899251808	1.29952681909124	1.65301352748062	2.7978227266494	NA	0.281683333333333	0.178966666666667	0.3844	0.205433	0.00483756	4.30839e-07	FALSE	0	yes	no	FALSE
AT4G33980.1	AT4G33980	BCP	TCP	NA	protein_coding	protein_coding	22.4904052439861	10.3561222260063	34.6246882619659	0.706282426543938	0.758343084148488	1.74034137893809	NA	12.3744784157404	10.3263609481911	14.4225958832897	0.694568147369214	1.86044957979845	0.481602454676664	NA	0.707133333333333	0.997266666666667	0.417	-0.580267	1.2723e-21	1.2723e-21	FALSE	1	no	no	TRUE
AT4G33980.2	AT4G33980	BCP	TCP	NA	protein_coding	protein_coding	22.4904052439861	10.3561222260063	34.6246882619659	0.706282426543938	0.758343084148488	1.74034137893809	NA	10.1159268282457	0.0297612778151833	20.2020923786762	0.0297612778151833	2.018873241295	8.98963884174428	NA	0.292866666666667	0.00273333333333333	0.583	0.580267	2.06213e-20	1.2723e-21	FALSE	0	no	no	TRUE
AT4G34265.2	AT4G34265	BCP	TCP	NA	protein_coding	protein_coding	76.6159593917427	104.472596669104	48.7593221143811	1.49843202278235	2.84909696865712	-1.09921683283313	NA	26.5217538641102	30.0471344188752	22.9963733093452	3.12473821945596	1.7151187137127	-0.385673895263006	NA	0.37885	0.286866666666667	0.470833333333333	0.183967	0.000802222	0.000802222	NA	0	no	no	FALSE
AT4G34750.1	AT4G34750	BCP	TCP	NA	protein_coding	protein_coding	683.611782118128	113.640309105323	1253.58325513093	12.8859382699228	196.571834666066	3.46339580952058	NA	555.394541108188	57.370099692379	1053.418982524	8.65528754732557	170.60191322799	4.19839877250154	NA	0.670366666666667	0.501533333333333	0.8392	0.337667	4.14939e-19	4.14939e-19	FALSE	1	yes	no	TRUE
AT4G34750.2	AT4G34750	BCP	TCP	NA	protein_coding	protein_coding	683.611782118128	113.640309105323	1253.58325513093	12.8859382699228	196.571834666066	3.46339580952058	NA	128.21724100994	56.2702094129436	200.164272606937	4.92398393135988	27.7759956049111	1.83055696192802	NA	0.329633333333333	0.498466666666667	0.1608	-0.337667	6.50916e-19	4.14939e-19	FALSE	0	no	no	TRUE
AT4G34860.3	AT4G34860	BCP	TCP	INVB	protein_coding	protein_coding	24.6592238849536	34.1642421575528	15.1542056123543	0.276908119836717	2.17470093768547	-1.17223942187442	NA	4.53442354280324	1.88489809907309	7.18394898653338	1.53911076641249	0.442430022896393	1.9246636616848	NA	0.272166666666667	0.0552333333333333	0.4891	0.433867	0.00466221	0.00466221	FALSE	0	yes	no	TRUE
AT4G35790.2	AT4G35790	BCP	TCP	PLDDELTA	protein_coding	protein_coding	62.8017473127535	10.9683676366921	114.635126988815	0.952250893155166	24.5102314473681	3.38443957180308	NA	3.24310779710508	2.16930954238463	4.31690605182552	0.193547331909708	1.87013783909518	0.98946466956023	NA	0.117616666666667	0.199866666666667	0.0353666666666667	-0.1645	0.000533522	0.000533522	FALSE	0	yes	no	TRUE
AT4G36690.1	AT4G36690	BCP	TCP	U2AF65A	protein_coding	protein_coding	57.0297610009836	49.5554564321749	64.5040655697924	2.89412339118527	2.72432633157937	0.380278720115587	NA	10.5546101241375	15.0438631082946	6.06535713998048	1.84443328336671	1.42969100559752	-1.30909263237232	NA	0.200333333333333	0.3059	0.0947666666666667	-0.211133	0.00118991	0.00118991	FALSE	0	yes	no	TRUE
AT4G36690.3	AT4G36690	BCP	TCP	U2AF65A	protein_coding	protein_coding	57.0297610009836	49.5554564321749	64.5040655697924	2.89412339118527	2.72432633157937	0.380278720115587	NA	38.3478305071857	25.4141310972423	51.281529917129	3.04598862612378	3.96820688136372	1.01252213553305	NA	0.6522	0.511833333333333	0.792566666666667	0.280733	0.00740366	0.00118991	TRUE	0	no	no	TRUE
AT4G36960.1	AT4G36960	BCP	TCP	NA	protein_coding	protein_coding	28.6653963059278	20.0778244028131	37.2529682090425	1.86304755221148	1.12947268290318	0.891421275291051	NA	15.6148288528906	15.1068339246781	16.122823781103	0.972401761919634	2.02416099289958	0.0938429676340099	NA	0.595816666666667	0.7561	0.435533333333333	-0.320567	0.00051513	0.00051513	FALSE	0	yes	no	TRUE
AT4G36960.2	AT4G36960	BCP	TCP	NA	protein_coding	protein_coding	28.6653963059278	20.0778244028131	37.2529682090425	1.86304755221148	1.12947268290318	0.891421275291051	NA	13.0505674530372	4.97099047813498	21.1301444279395	0.891714552925098	2.86808797184827	2.0854806749316	NA	0.404183333333333	0.2439	0.564466666666667	0.320567	0.000618498	0.00051513	FALSE	1	no	no	TRUE
AT4G37409.3	AT4G37409	BCP	TCP	NA	protein_coding	protein_coding	82.2424038505502	12.561033284753	151.923774416347	2.53178569422452	2.60277986897531	3.59526746915581	NA	15.842958332052	0.327374055967016	31.3585426081369	0.327374055967016	3.57974468308923	6.53882565769169	NA	0.113016666666667	0.0196	0.206433333333333	0.186833	0.0235942	0.0235942	NA	0	no	no	TRUE
AT4G38470.1	AT4G38470	BCP	TCP	STY46	protein_coding	protein_coding	26.4860603312517	12.2440254383859	40.7280952241174	0.479516962808514	2.61124439389834	1.73312277497669	NA	10.9754169771714	7.86341988626699	14.0874140680758	0.895618134634856	3.41444363769885	0.84036822518788	NA	0.490733333333333	0.639566666666667	0.3419	-0.297667	0.0333401	0.0333401	FALSE	0	no	no	TRUE
AT4G38930.1	AT4G38930	BCP	TCP	NA	protein_coding	protein_coding	27.2472727207652	23.4979924456673	30.9965529958632	1.70677006515015	1.54241692655748	0.399421810367839	NA	10.2476702647014	11.4215383102121	9.07380221919073	1.29313705461829	0.828924186792294	-0.331651356232017	NA	0.3883	0.4851	0.2915	-0.1936	0.0044018	0.0044018	FALSE	0	no	no	FALSE
AT4G39120.1	AT4G39120	BCP	TCP	IMPL2	protein_coding	protein_coding	13.5274715983305	22.9269183513258	4.12802484533516	1.74718283387556	0.300838134518557	-2.47065736116088	NA	9.90969065268415	19.8193813053683	0	1.34341770243848	0	-10.9534239495409	NA	0.432816666666667	0.865633333333333	0	-0.865633	2.15554e-36	2.15554e-36	FALSE	0	yes	no	FALSE
AT4G39120.2	AT4G39120	BCP	TCP	IMPL2	protein_coding	protein_coding	13.5274715983305	22.9269183513258	4.12802484533516	1.74718283387556	0.300838134518557	-2.47065736116088	NA	3.61778094564635	3.10753704595753	4.12802484533516	0.405950104601312	0.300838134518557	0.408535603561468	NA	0.567183333333333	0.134366666666667	1	0.865633	5.20965e-29	2.15554e-36	FALSE	0	yes	no	FALSE
AT4G39210.1	AT4G39210	BCP	TCP	APL3	protein_coding	protein_coding	58.7945003188399	27.7844168303073	89.8045838073725	1.21152853269919	3.72172142497022	1.69215461179563	NA	16.1553952275567	12.8703313042703	19.440459150843	1.23914685226599	2.33075016635085	0.594634509590557	NA	0.341583333333333	0.468	0.215166666666667	-0.252833	0.00486443	0.00412175	FALSE	0	no	no	TRUE
AT4G39210.2	AT4G39210	BCP	TCP	APL3	protein_coding	protein_coding	58.7945003188399	27.7844168303073	89.8045838073725	1.21152853269919	3.72172142497022	1.69215461179563	NA	42.6391050912832	14.914085526037	70.3641246565295	2.29089036464074	1.54283520020256	2.23740253944676	NA	0.658416666666667	0.532	0.784833333333333	0.252833	0.00412175	0.00412175	FALSE	0	yes	no	TRUE
AT4G39870.1	AT4G39870	BCP	TCP	NA	protein_coding	protein_coding	133.969448260083	5.11163777671659	262.827258743449	0.56528937912196	37.3007561351914	5.68142076730975	NA	4.92993659253475	1.88414128767249	7.97573189739701	0.722852035176146	1.9448397578561	2.0758806893709	NA	0.207116666666667	0.384233333333333	0.03	-0.354233	0.00136774	0.000618498	FALSE	1	no	no	TRUE
AT4G39870.2	AT4G39870	BCP	TCP	NA	protein_coding	protein_coding	133.969448260083	5.11163777671659	262.827258743449	0.56528937912196	37.3007561351914	5.68142076730975	NA	129.039511667548	3.2274964890441	254.851526846052	1.04985149854832	35.8958040859708	6.29869116628311	NA	0.792883333333333	0.615766666666667	0.97	0.354233	0.000618498	0.000618498	FALSE	0	yes	no	TRUE
AT5G01410.1	AT5G01410	BCP	TCP	PDX13	protein_coding	protein_coding	211.385873004674	82.9397460350786	339.831999974269	3.80611437740811	27.5906310618019	2.03455469231599	NA	183.826229898949	82.9397460350786	284.712713762819	3.80611437740811	17.1266636804052	1.7792481194688	NA	0.920433333333333	1	0.840866666666667	-0.159133	1.03564e-35	1.03564e-35	FALSE	1	yes	no	TRUE
AT5G01410.2	AT5G01410	BCP	TCP	PDX13	protein_coding	protein_coding	211.385873004674	82.9397460350786	339.831999974269	3.80611437740811	27.5906310618019	2.03455469231599	NA	27.5596431057248	0	55.1192862114497	0	12.7307943524973	12.4286032068626	NA	0.0795666666666667	0	0.159133333333333	0.159133	1.23274e-33	1.03564e-35	FALSE	0	no	no	TRUE
AT5G01430.1	AT5G01430	BCP	TCP	NA	protein_coding	protein_coding	36.443076997221	30.9379240139299	41.948229980512	4.23758996844933	1.09636467300717	0.439111181977922	NA	19.1790060119401	19.7923809488347	18.5656310750454	2.98728510873028	0.297127055898574	-0.0922626791951823	NA	0.540466666666667	0.637533333333333	0.4434	-0.194133	3.42743e-05	3.42743e-05	NA	0	yes	no	FALSE
AT5G01430.2	AT5G01430	BCP	TCP	NA	protein_coding	protein_coding	36.443076997221	30.9379240139299	41.948229980512	4.23758996844933	1.09636467300717	0.439111181977922	NA	17.2640709852809	11.1455430650952	23.3825989054666	1.27220481495605	1.28231848526265	1.06829140585597	NA	0.459533333333333	0.362466666666667	0.5566	0.194133	4.24405e-05	3.42743e-05	FALSE	0	yes	no	TRUE
AT5G01470.1	AT5G01470	BCP	TCP	NA	protein_coding	protein_coding	11.5675425798345	20.6654285761662	2.46965658350288	1.20988645132034	0.646325344630277	-3.05970499942753	NA	4.33125938994213	8.66251877988426	0	1.19851912283326	0	-9.76030724937016	NA	0.209433333333333	0.418866666666667	0	-0.418867	2.48558e-08	2.48558e-08	FALSE	0	yes	no	TRUE
AT5G01470.2	AT5G01470	BCP	TCP	NA	protein_coding	protein_coding	11.5675425798345	20.6654285761662	2.46965658350288	1.20988645132034	0.646325344630277	-3.05970499942753	NA	3.24969249762196	4.8554825720285	1.64390242321542	0.426249564617484	0.318088110981893	-1.556708781561	NA	0.48655	0.2372	0.7359	0.4987	5.81823e-08	2.48558e-08	FALSE	0	no	no	TRUE
AT5G02230.1	AT5G02230	BCP	TCP	NA	protein_coding	protein_coding	56.8574385108988	0.551812691127967	113.16306433067	0.159258023483145	11.1432234467838	7.65422570140141	NA	50.7271148562339	0.551812691127967	100.90241702134	0.159258023483145	9.75302184759897	7.48879877531052	NA	0.946116666666667	1	0.892233333333333	-0.107767	0.0238255	0.0238255	FALSE	0	no	no	TRUE
AT5G02230.2	AT5G02230	BCP	TCP	NA	protein_coding	protein_coding	56.8574385108988	0.551812691127967	113.16306433067	0.159258023483145	11.1432234467838	7.65422570140141	NA	5.69301771432122	0	11.3860354286424	0	1.48796265159892	10.1543162965758	NA	0.05025	0	0.1005	0.1005	0.0322442	0.0238255	FALSE	1	yes	no	TRUE
AT5G03520.1	AT5G03520	BCP	TCP	RABE1D	protein_coding	protein_coding	9.65827111673364	17.689824552379	1.62671768108825	2.00687370395292	0.62835151862004	-3.43485766320525	NA	3.4604405565839	6.9208811131678	0	1.97457754416454	0	-9.43689496158782	NA	0.1884	0.3768	0	-0.3768	0.000936873	0.000722034	FALSE	0	yes	no	TRUE
AT5G03520.2	AT5G03520	BCP	TCP	RABE1D	protein_coding	protein_coding	9.65827111673364	17.689824552379	1.62671768108825	2.00687370395292	0.62835151862004	-3.43485766320525	NA	6.19783056014974	10.7689434392112	1.62671768108825	0.727265495681547	0.62835151862004	-2.71933837426796	NA	0.8116	0.6232	1	0.3768	0.000722034	0.000722034	FALSE	0	yes	no	TRUE
AT5G03600.1	AT5G03600	BCP	TCP	NA	protein_coding	protein_coding	157.901585814657	22.4287342391195	293.374437390194	5.51645051977842	6.86183329094584	3.70872914367424	NA	96.1662721821963	16.4452174928355	175.887326871557	3.45250353579846	5.11340985129736	3.41811655803064	NA	0.6727	0.746033333333333	0.599366666666667	-0.146667	0.00613266	0.00613266	FALSE	0	no	no	FALSE
AT5G03600.2	AT5G03600	BCP	TCP	NA	protein_coding	protein_coding	157.901585814657	22.4287342391195	293.374437390194	5.51645051977842	6.86183329094584	3.70872914367424	NA	61.7353136324604	5.98351674628406	117.487110518637	2.09071753283794	1.86012819288798	4.29307870344626	NA	0.3273	0.253966666666667	0.400633333333333	0.146667	0.00655419	0.00613266	FALSE	0	no	no	FALSE
AT5G03690.2	AT5G03690	BCP	TCP	FBA4	protein_coding	protein_coding	519.403828050407	15.0348447495103	1023.7728113513	2.06585028771294	154.314061107857	6.08849666019144	NA	241.740056897577	2.71380589778546	480.766307897369	0.390707203884048	88.9284348629351	7.46359809467746	NA	0.3231	0.181766666666667	0.464433333333333	0.282667	6.92112e-09	6.92112e-09	FALSE	0	no	no	TRUE
AT5G03690.4	AT5G03690	BCP	TCP	FBA4	protein_coding	protein_coding	519.403828050407	15.0348447495103	1023.7728113513	2.06585028771294	154.314061107857	6.08849666019144	NA	32.6885291346762	3.59900691970487	61.7780513496476	0.83197021988034	9.8833116968389	4.09765406044547	NA	0.15235	0.244533333333333	0.0601666666666667	-0.184367	0.000120677	6.92112e-09	FALSE	0	yes	no	TRUE
AT5G04040.1	AT5G04040	BCP	TCP	SDP1	protein_coding	protein_coding	14.6299474851892	7.57084829362921	21.6890466767491	0.848139443656568	1.76908670026514	1.51720046138528	NA	8.78639321416838	1.65613723067827	15.9166491976585	0.335470246665082	1.16311619291844	3.25686363299822	NA	0.485966666666667	0.235133333333333	0.7368	0.501667	8.9788e-05	8.9788e-05	FALSE	0	yes	no	FALSE
AT5G04040.2	AT5G04040	BCP	TCP	SDP1	protein_coding	protein_coding	14.6299474851892	7.57084829362921	21.6890466767491	0.848139443656568	1.76908670026514	1.51720046138528	NA	5.8435542710208	5.91471106295094	5.77239747909065	1.1565110825362	1.01807817625387	-0.0350770158403818	NA	0.514033333333333	0.764866666666667	0.2632	-0.501667	9.75478e-05	8.9788e-05	FALSE	0	yes	no	FALSE
AT5G04250.1	AT5G04250	BCP	TCP	NA	protein_coding	protein_coding	28.4338845685747	24.0120938819118	32.8556752552376	1.87690382882376	0.523237854534102	0.452219718034276	NA	7.13370728699267	11.7752304644351	2.49218410955027	1.70701829898653	0.209642326032782	-2.23572011992994	NA	0.2869	0.497833333333333	0.0759666666666667	-0.421867	1.42442e-06	8.08634e-07	FALSE	0	yes	no	TRUE
AT5G04250.2	AT5G04250	BCP	TCP	NA	protein_coding	protein_coding	28.4338845685747	24.0120938819118	32.8556752552376	1.87690382882376	0.523237854534102	0.452219718034276	NA	21.3001772815821	12.2368634174768	30.3634911456874	2.5796496640102	0.642648306198477	1.3104004388001	NA	0.7131	0.502166666666667	0.924033333333333	0.421867	8.08634e-07	8.08634e-07	FALSE	0	no	no	TRUE
AT5G04860.1	AT5G04860	BCP	TCP	NA	protein_coding	protein_coding	8.75601231272708	11.2861420695296	6.22588255592458	1.76783599329544	0.220277943797549	-0.857164476076982	NA	3.18298454747881	2.64082649244317	3.72514260251444	0.757123512000397	0.300520414475645	0.494721081203958	NA	0.4128	0.222333333333333	0.603266666666667	0.380933	0.00354467	0.00198882	FALSE	0	no	no	FALSE
AT5G04860.2	AT5G04860	BCP	TCP	NA	protein_coding	protein_coding	8.75601231272708	11.2861420695296	6.22588255592458	1.76783599329544	0.220277943797549	-0.857164476076982	NA	5.57302776524827	8.6453155770864	2.50073995341014	1.0134966007528	0.515566228708129	-1.78547381082058	NA	0.5872	0.777666666666667	0.396733333333333	-0.380933	0.00198882	0.00198882	FALSE	0	no	no	FALSE
AT5G05080.1	AT5G05080	BCP	TCP	UBC22	protein_coding	protein_coding	88.5790903706941	63.6564411409733	113.501739600415	0.898087459338967	3.61501342597288	0.834236484413674	NA	50.8173839034423	14.1216941259549	87.5130736809297	0.662344706064875	6.01011299336399	2.63072897613077	NA	0.4987	0.221733333333333	0.775666666666667	0.553933	2.61844e-05	2.6178e-05	FALSE	0	yes	no	TRUE
AT5G05080.2	AT5G05080	BCP	TCP	UBC22	protein_coding	protein_coding	88.5790903706941	63.6564411409733	113.501739600415	0.898087459338967	3.61501342597288	0.834236484413674	NA	36.9798046930303	49.0976397420437	24.8619696440169	0.73077772811631	9.1884405772196	-0.981426723023938	NA	0.492966666666667	0.7714	0.214533333333333	-0.556867	2.6178e-05	2.6178e-05	FALSE	0	no	no	TRUE
AT5G06110.1	AT5G06110	BCP	TCP	NA	protein_coding	protein_coding	27.3243334239467	53.8435436673406	0.805123180552722	3.65474273709529	0.165176973971776	-6.04587937542487	NA	11.2992542410539	22.5985084821078	0	5.08523040553863	0	-11.1426501030919	NA	0.20605	0.4121	0	-0.4121	0.00394392	0.00373766	FALSE	0	yes	no	FALSE
AT5G06110.2	AT5G06110	BCP	TCP	NA	protein_coding	protein_coding	27.3243334239467	53.8435436673406	0.805123180552722	3.65474273709529	0.165176973971776	-6.04587937542487	NA	16.0250791828928	31.2450351852328	0.805123180552722	2.8326376574859	0.165176973971776	-5.26092672203356	NA	0.79395	0.5879	1	0.4121	0.00373766	0.00373766	FALSE	0	yes	no	FALSE
AT5G07170.1	AT5G07170	BCP	TCP	NA	protein_coding	protein_coding	21.8599448064948	0.357439272672743	43.3624503403169	0.0702800772318532	1.45189894949132	6.88312930785813	NA	11.4544627601735	0.357439272672743	22.5514862476742	0.0702800772318532	0.955076422348148	5.94021246586908	NA	0.761233333333333	1	0.522466666666667	-0.477533	5.78949e-06	5.78949e-06	TRUE	0	no	no	TRUE
AT5G07170.2	AT5G07170	BCP	TCP	NA	protein_coding	protein_coding	21.8599448064948	0.357439272672743	43.3624503403169	0.0702800772318532	1.45189894949132	6.88312930785813	NA	10.4054820463214	0	20.8109640926428	0	2.34515529835462	11.0238211573087	NA	0.238766666666667	0	0.477533333333333	0.477533	6.35559e-06	5.78949e-06	TRUE	0	yes	no	TRUE
AT5G07350.1	AT5G07350	BCP	TCP	Tudor1	protein_coding	protein_coding	62.916180998523	58.4029909753283	67.4293710217177	2.66608189940328	4.93006419091797	0.20730182259866	NA	57.3178133426509	58.4029909753283	56.2326357099734	2.66608189940328	0.815714803030352	-0.0546250530388876	NA	0.921183333333333	1	0.842366666666667	-0.157633	3.6924e-15	3.6924e-15	FALSE	2	no	no	TRUE
AT5G07350.2	AT5G07350	BCP	TCP	Tudor1	protein_coding	protein_coding	62.916180998523	58.4029909753283	67.4293710217177	2.66608189940328	4.93006419091797	0.20730182259866	NA	5.59836765587214	0	11.1967353117443	0	4.9961792467999	10.1301503455415	NA	0.0788166666666667	0	0.157633333333333	0.157633	6.44386e-13	3.6924e-15	FALSE	0	no	no	TRUE
AT5G08030.1	AT5G08030	BCP	TCP	NA	protein_coding	protein_coding	133.518240693235	264.205104437309	2.83137694916165	34.9980205711519	0.0879401696577912	-6.53897889526094	NA	115.196629736061	227.56188252296	2.83137694916165	38.6827813200777	0.0879401696577912	-6.32358826901273	NA	0.925833333333333	0.851666666666667	1	0.148333	0.00261642	0.00261642	FALSE	0	yes	yes	FALSE
AT5G08030.2	AT5G08030	BCP	TCP	NA	protein_coding	protein_coding	133.518240693235	264.205104437309	2.83137694916165	34.9980205711519	0.0879401696577912	-6.53897889526094	NA	18.3216109571746	36.6432219143492	0	3.91411334433201	0	-11.8397243052736	NA	0.0741666666666667	0.148333333333333	0	-0.148333	0.00293372	0.00261642	FALSE	0	yes	yes	FALSE
AT5G08560.1	AT5G08560	BCP	TCP	NA	protein_coding	protein_coding	34.7260795056974	38.4894831469623	30.9626758644325	2.58764282086781	2.19990264788704	-0.313843048742994	NA	13.3034597506623	17.4017889642553	9.20513053706938	1.71588809035296	1.00047225612429	-0.91798793184609	NA	0.372983333333333	0.450133333333333	0.295833333333333	-0.1543	0.00535822	0.00465195	FALSE	0	no	no	TRUE
AT5G08560.3	AT5G08560	BCP	TCP	NA	protein_coding	protein_coding	34.7260795056974	38.4894831469623	30.9626758644325	2.58764282086781	2.19990264788704	-0.313843048742994	NA	21.1281289361723	20.8137748102415	21.4424830621031	0.814316692153361	0.954080554679821	0.0429130295827573	NA	0.6192	0.5432	0.6952	0.152	0.00465195	0.00465195	FALSE	0	yes	no	TRUE
AT5G09600.1	AT5G09600	BCP	TCP	SDH3-1	protein_coding	protein_coding	77.5644577683894	49.2874347859312	105.841480750848	3.11531779391265	10.7294772495644	1.1024569688852	NA	18.721358445234	0.39789735989366	37.0448195305743	0.292981140901062	7.34485850498877	6.50531121911407	NA	0.190216666666667	0.00893333333333333	0.3715	0.362567	0.00043909	0.00043909	FALSE	0	yes	no	TRUE
AT5G09600.3	AT5G09600	BCP	TCP	SDH3-1	protein_coding	protein_coding	77.5644577683894	49.2874347859312	105.841480750848	3.11531779391265	10.7294772495644	1.1024569688852	NA	54.3227957143694	42.2463638305029	66.399227598236	2.18908418616952	16.0548619077853	0.652215090375041	NA	0.733283333333333	0.8589	0.607666666666667	-0.251233	0.0371572	0.00043909	FALSE	0	no	no	TRUE
AT5G09850.1	AT5G09850	BCP	TCP	MED26C	protein_coding	protein_coding	56.3283628068426	13.6974201643287	98.9593054493565	1.07635506034102	1.91644395466005	2.85202408303968	NA	15.4956766030939	5.17721014573537	25.8141430604525	0.343277374426754	0.903821647878466	2.31568975311442	NA	0.3203	0.3795	0.2611	-0.1184	0.045245	3.69089e-15	FALSE	2	yes	no	TRUE
AT5G09850.5	AT5G09850	BCP	TCP	MED26C	protein_coding	protein_coding	56.3283628068426	13.6974201643287	98.9593054493565	1.07635506034102	1.91644395466005	2.85202408303968	NA	14.3408349406365	0	28.681669881273	0	6.97202078639822	11.4864162213753	NA	0.143683333333333	0	0.287366666666667	0.287367	3.69089e-15	3.69089e-15	TRUE	0	no	no	TRUE
AT5G10450.1	AT5G10450	BCP	TCP	GRF6	protein_coding	protein_coding	15.5088733649411	30.4213599656137	0.596386764268552	2.12640453673744	0.162175965395946	-5.64917673470233	NA	9.64205906240675	19.2841181248135	0	0.408925541372197	0	-10.913945388866	NA	0.320166666666667	0.640333333333333	0	-0.640333	0.00157868	0.00157868	FALSE	0	yes	no	FALSE
AT5G10450.2	AT5G10450	BCP	TCP	GRF6	protein_coding	protein_coding	15.5088733649411	30.4213599656137	0.596386764268552	2.12640453673744	0.162175965395946	-5.64917673470233	NA	5.22042594006198	9.98908386056492	0.451768019559037	2.27035122712254	0.265933424599622	-4.4365557521882	NA	0.493966666666667	0.321266666666667	0.666666666666667	0.3454	0.00206704	0.00157868	FALSE	0	yes	no	FALSE
AT5G10490.1	AT5G10490	BCP	TCP	MSL2	protein_coding	protein_coding	16.7282746095771	13.1974890973229	20.2590601218312	1.80998911912593	1.71999332094085	0.617922973497509	NA	11.9398016714949	7.7005909406389	16.1790124023509	1.69269066215709	2.1982297817568	1.0701016400614	NA	0.690616666666667	0.5824	0.798833333333333	0.216433	0.0320066	0.0320066	FALSE	0	yes	no	FALSE
AT5G10490.2	AT5G10490	BCP	TCP	MSL2	protein_coding	protein_coding	16.7282746095771	13.1974890973229	20.2590601218312	1.80998911912593	1.71999332094085	0.617922973497509	NA	4.13436023852495	5.3211771063327	2.94754337071721	1.21269101977043	0.550897480446695	-0.850054785430854	NA	0.275283333333333	0.4055	0.145066666666667	-0.260433	0.0405159	0.0320066	FALSE	0	yes	no	FALSE
AT5G11430.1	AT5G11430	BCP	TCP	NA	protein_coding	protein_coding	23.7112793471148	8.15044668001931	39.2721120142103	1.08592787182386	0.958851108044888	2.26715247009675	NA	11.0926582108049	6.8621909919444	15.3231254296654	1.18040418605775	0.966655152073864	1.15780976137843	NA	0.611983333333333	0.834133333333333	0.389833333333333	-0.4443	1.82247e-36	1.82247e-36	FALSE	0	no	no	TRUE
AT5G11430.2	AT5G11430	BCP	TCP	NA	protein_coding	protein_coding	23.7112793471148	8.15044668001931	39.2721120142103	1.08592787182386	0.958851108044888	2.26715247009675	NA	6.36268820159085	0	12.7253764031817	0	0.545450626995496	10.3146258847908	NA	0.162016666666667	0	0.324033333333333	0.324033	1.7513e-23	1.82247e-36	FALSE	1	no	no	TRUE
AT5G11430.5	AT5G11430	BCP	TCP	NA	protein_coding	protein_coding	23.7112793471148	8.15044668001931	39.2721120142103	1.08592787182386	0.958851108044888	2.26715247009675	NA	5.03883145925744	0	10.0776629185149	0	1.54054622020213	9.97837625827275	NA	0.12895	0	0.2579	0.2579	9.13592e-14	1.82247e-36	FALSE	0	yes	no	TRUE
AT5G11630.1	AT5G11630	BCP	TCP	NA	protein_coding	protein_coding	37.5353964305228	74.2216730161461	0.849119844899457	3.61163616626431	0.260714585469286	-6.43303167664135	NA	27.9094845384573	55.8189690769146	0	4.30901681428878	0	-12.4467982005984	NA	0.37525	0.7505	0	-0.7505	1.53148e-09	1.53148e-09	NA	0	no	no	FALSE
AT5G11630.2	AT5G11630	BCP	TCP	NA	protein_coding	protein_coding	37.5353964305228	74.2216730161461	0.849119844899457	3.61163616626431	0.260714585469286	-6.43303167664135	NA	8.63213071781517	16.4151415907309	0.849119844899457	1.85695768470471	0.260714585469286	-4.25690259946887	NA	0.611333333333333	0.222666666666667	1	0.777333	3.82873e-09	1.53148e-09	NA	0	no	no	FALSE
AT5G11950.1	AT5G11950	BCP	TCP	LOG8	protein_coding	protein_coding	24.2658132012595	7.55809981134908	40.9735265911699	1.14670017687818	2.24064409885833	2.43704111134838	NA	20.9185729741172	1.13933730217437	40.6978086460599	0.0452296597123868	2.33627736361967	5.14643140075177	NA	0.574216666666667	0.155433333333333	0.993	0.837567	3.3216e-34	3.3216e-34	FALSE	0	yes	no	TRUE
AT5G11950.2	AT5G11950	BCP	TCP	LOG8	protein_coding	protein_coding	24.2658132012595	7.55809981134908	40.9735265911699	1.14670017687818	2.24064409885833	2.43704111134838	NA	3.14321356815484	6.13664343643197	0.149783699877711	1.0231133335499	0.149783699877711	-5.26560665125037	NA	0.40645	0.809	0.0039	-0.8051	7.607e-26	3.3216e-34	FALSE	0	no	no	TRUE
AT5G12000.1	AT5G12000	BCP	TCP	NA	protein_coding	protein_coding	166.427698071681	1.49947968739029	331.355916455971	0.247392672398632	58.5876342628207	7.77823006456351	NA	135.919100134098	0.235964416963239	271.602235851234	0.235964416963239	35.6463323744911	10.1088831379376	NA	0.476533333333333	0.1209	0.832166666666667	0.711267	0.00413067	0.00413067	FALSE	0	yes	no	TRUE
AT5G12000.2	AT5G12000	BCP	TCP	NA	protein_coding	protein_coding	166.427698071681	1.49947968739029	331.355916455971	0.247392672398632	58.5876342628207	7.77823006456351	NA	30.5085979375823	1.26351527042705	59.7536806047376	0.101114331113184	23.4756650470214	5.5523808367977	NA	0.523466666666667	0.8791	0.167833333333333	-0.711267	0.00458145	0.00413067	FALSE	0	yes	no	TRUE
AT5G13310.1	AT5G13310	BCP	TCP	NA	protein_coding	protein_coding	18.0180100896975	12.3181273036087	23.7178928757863	0.697202746260484	1.10535819261348	0.944630324885756	NA	11.2739456934951	9.1418607761755	13.4060306108148	0.567377659493509	0.392145809753627	0.551820875540142	NA	0.65435	0.741666666666667	0.567033333333333	-0.174633	0.00166304	0.00166304	FALSE	1	no	no	TRUE
AT5G13310.2	AT5G13310	BCP	TCP	NA	protein_coding	protein_coding	18.0180100896975	12.3181273036087	23.7178928757863	0.697202746260484	1.10535819261348	0.944630324885756	NA	6.74406439620233	3.17626652743315	10.3118622649715	0.130038942502004	0.973250213838707	1.69576442776631	NA	0.34565	0.258333333333333	0.432966666666667	0.174633	0.00286059	0.00166304	TRUE	0	no	no	TRUE
AT5G13350.1	AT5G13350	BCP	TCP	NA	protein_coding	protein_coding	61.935661094117	14.0681592448186	109.803162943415	5.54712729394727	10.0865066794845	2.96352038046001	NA	50.887315334667	13.8023598678519	87.9722708014821	5.60221604777655	9.28014536493838	2.67125300950863	NA	0.889566666666667	0.9779	0.801233333333333	-0.176667	0.0487928	0.0487928	FALSE	0	no	no	TRUE
AT5G13490.1	AT5G13490	BCP	TCP	AAC2	protein_coding	protein_coding	796.154018167355	107.822949894921	1484.48508643979	3.78837084681913	43.2293070544513	3.78310233152411	NA	41.2288136923572	24.6113049900829	57.8463223946316	4.10786163632772	1.8764505001497	1.23256739180815	NA	0.132783333333333	0.226533333333333	0.0390333333333333	-0.1875	9.19539e-12	4.33245e-12	FALSE	0	yes	no	TRUE
AT5G13490.2	AT5G13490	BCP	TCP	AAC2	protein_coding	protein_coding	796.154018167355	107.822949894921	1484.48508643979	3.78837084681913	43.2293070544513	3.78310233152411	NA	754.925204474998	83.211644904838	1426.63876404516	2.28274212476281	43.6683593736521	4.09952757777662	NA	0.867216666666667	0.773466666666667	0.960966666666667	0.1875	4.33245e-12	4.33245e-12	FALSE	0	no	no	TRUE
AT5G14250.1	AT5G14250	BCP	TCP	CSN3	protein_coding	protein_coding	27.3953383898249	48.9851744804562	5.80550229919355	1.78996404694344	0.398487053015394	-3.07466395433624	NA	23.9675184653719	42.1295346315503	5.80550229919355	1.27208476750596	0.398487053015394	-2.85719867052233	NA	0.930266666666667	0.860533333333333	1	0.139467	5.08634e-07	5.08634e-07	FALSE	0	yes	no	TRUE
AT5G14250.2	AT5G14250	BCP	TCP	CSN3	protein_coding	protein_coding	27.3953383898249	48.9851744804562	5.80550229919355	1.78996404694344	0.398487053015394	-3.07466395433624	NA	3.42781992445296	6.85563984890592	0	0.701201016666541	0	-9.42325036955384	NA	0.0697333333333333	0.139466666666667	0	-0.139467	2.74745e-06	5.08634e-07	TRUE	1	yes	no	TRUE
AT5G14260.2	AT5G14260	BCP	TCP	NA	protein_coding	protein_coding	15.9100086426943	12.5399621104981	19.2800551748905	0.738510077005039	1.42785118836791	0.620174261347353	NA	8.78582927904568	7.78573962762975	9.7859189304616	1.10078466806541	0.135379236180913	0.329494928053	NA	0.565716666666667	0.617566666666667	0.513866666666667	-0.1037	0.00378335	0.00378335	TRUE	0	yes	no	TRUE
AT5G14260.3	AT5G14260	BCP	TCP	NA	protein_coding	protein_coding	15.9100086426943	12.5399621104981	19.2800551748905	0.738510077005039	1.42785118836791	0.620174261347353	NA	4.1967939157645	1.4258176237207	6.9677702078083	0.099029923930318	1.43793677889391	2.2808935764717	NA	0.23515	0.1154	0.3549	0.2395	0.00684246	0.00378335	TRUE	0	no	no	TRUE
AT5G14670.2	AT5G14670	BCP	TCP	ATARFA1B	protein_coding	protein_coding	363.154865308855	53.9828437221567	672.326886895554	14.8505870669525	30.462990439463	3.6383441948558	NA	283.725688890486	48.9002120015529	518.551165779419	13.8818035863466	17.5572257722109	3.4063065459299	NA	0.83655	0.901	0.7721	-0.1289	6.53132e-07	6.53132e-07	FALSE	0	yes	no	TRUE
AT5G14670.3	AT5G14670	BCP	TCP	ATARFA1B	protein_coding	protein_coding	363.154865308855	53.9828437221567	672.326886895554	14.8505870669525	30.462990439463	3.6383441948558	NA	58.8599502749044	2.80592487102713	114.913975678782	0.715652518511298	16.4370616269413	5.35092715386273	NA	0.1112	0.0529	0.1695	0.1166	1.34455e-05	6.53132e-07	FALSE	0	no	no	TRUE
AT5G15040.2	AT5G15040	BCP	TCP	NA	protein_coding	protein_coding	40.8557917512801	0.192760895196166	81.518822607364	0.111708098775607	8.30353855467002	8.65138693176427	NA	29.6619670853059	0	59.3239341706118	0	8.62218616225966	12.5346417293555	NA	0.43278	0	0.7213	0.7213	1.80054e-07	1.80054e-07	NA	1	yes	no	TRUE
AT5G15040.3	AT5G15040	BCP	TCP	NA	protein_coding	protein_coding	40.8557917512801	0.192760895196166	81.518822607364	0.111708098775607	8.30353855467002	8.65138693176427	NA	9.96706303307815	0.192760895196166	19.7413651709601	0.111708098775607	0.407063900260442	6.60602912382066	NA	0.54784	1	0.2464	-0.7536	5.9338e-07	1.80054e-07	NA	0	yes	no	TRUE
AT5G15070.4	AT5G15070	BCP	TCP	NA	protein_coding	protein_coding	40.7147685108573	23.8761312651264	57.5534057565882	0.710634328668558	5.50423044996489	1.26897874655026	NA	14.9982181418841	4.85867773463349	25.1377585491347	0.947008659606593	3.75228769306946	2.36882790191836	NA	0.317316666666667	0.201666666666667	0.432966666666667	0.2313	0.00525866	0.00525866	FALSE	1	no	no	TRUE
AT5G15070.6	AT5G15070	BCP	TCP	NA	protein_coding	protein_coding	40.7147685108573	23.8761312651264	57.5534057565882	0.710634328668558	5.50423044996489	1.26897874655026	NA	3.02596599098041	5.34740892778841	0.704523054172409	0.466669303458187	0.704523054172409	-2.9064829543878	NA	0.118866666666667	0.223866666666667	0.0138666666666667	-0.21	0.0124947	0.00525866	FALSE	0	no	no	TRUE
AT5G16050.1	AT5G16050	BCP	TCP	GRF5	protein_coding	protein_coding	81.090754442153	29.8990851570789	132.282423727227	2.7426790045761	5.85425008632255	2.14507475421508	NA	24.4358691148093	16.3450264328141	32.5267117968046	2.90460459155235	6.49111184460963	0.992334366614928	NA	0.397233333333333	0.551733333333333	0.242733333333333	-0.309	0.0201645	0.0187022	FALSE	0	yes	no	FALSE
AT5G16050.2	AT5G16050	BCP	TCP	GRF5	protein_coding	protein_coding	81.090754442153	29.8990851570789	132.282423727227	2.7426790045761	5.85425008632255	2.14507475421508	NA	56.6548853273437	13.5540587242648	99.7557119304225	3.34255008454927	1.46654838244516	2.87875513129287	NA	0.602766666666667	0.448266666666667	0.757266666666667	0.309	0.0187022	0.0187022	FALSE	0	yes	no	FALSE
AT5G16100.1	AT5G16100	BCP	TCP	NA	protein_coding	protein_coding	96.0460387546781	0.807961730754184	191.284115778602	0.333402456012441	23.0646397833486	7.86954343496052	NA	22.8690161710567	0.0188510196430285	45.7191813224703	0.0188510196430285	6.31637826141983	10.6302770688331	NA	0.134033333333333	0.0300333333333333	0.238033333333333	0.208	0.000257602	0.000166336	FALSE	0	no	no	TRUE
AT5G16100.2	AT5G16100	BCP	TCP	NA	protein_coding	protein_coding	96.0460387546781	0.807961730754184	191.284115778602	0.333402456012441	23.0646397833486	7.86954343496052	NA	73.1770225836215	0.789110711111155	145.564934456132	0.33898368945909	16.7564328894553	7.50915086172647	NA	0.865966666666667	0.969966666666667	0.761966666666667	-0.208	0.000166336	0.000166336	FALSE	0	yes	no	TRUE
AT5G16510.1	AT5G16510	BCP	TCP	RGP5	protein_coding	protein_coding	392.96166409394	297.799083055595	488.124245132285	7.73332970964459	15.6851227016723	0.712890211570796	NA	335.508097743805	275.480577985944	395.535617501665	6.32935542891464	12.4104930741792	0.521841109255305	NA	0.867916666666667	0.9252	0.810633333333333	-0.114567	6.27307e-07	6.27307e-07	FALSE	0	no	no	TRUE
AT5G16510.2	AT5G16510	BCP	TCP	RGP5	protein_coding	protein_coding	392.96166409394	297.799083055595	488.124245132285	7.73332970964459	15.6851227016723	0.712890211570796	NA	57.4535663501353	22.3185050696505	92.5886276306201	1.9934295566228	9.27374896492325	2.05210414842994	NA	0.132083333333333	0.0748	0.189366666666667	0.114567	9.18585e-07	6.27307e-07	FALSE	0	yes	no	TRUE
AT5G16800.1	AT5G16800	BCP	TCP	NA	protein_coding	protein_coding	21.5102023232292	9.39323749202967	33.6271671544287	0.117696720236874	2.55250781701127	1.83882674942871	NA	5.94175280407659	5.03162383446478	6.8518817736884	0.961126883371698	0.506474837258752	0.444715789417654	NA	0.37245	0.536733333333333	0.208166666666667	-0.328567	0.022501	0.0188696	FALSE	1	yes	no	TRUE
AT5G16800.2	AT5G16800	BCP	TCP	NA	protein_coding	protein_coding	21.5102023232292	9.39323749202967	33.6271671544287	0.117696720236874	2.55250781701127	1.83882674942871	NA	13.2507472374134	3.52371310673238	22.9777813680943	0.807661891429617	2.11967062226145	2.70161041220552	NA	0.52835	0.3748	0.6819	0.3071	0.0188696	0.0188696	FALSE	0	yes	no	TRUE
AT5G17060.1	AT5G17060	BCP	TCP	ATARFB1B	protein_coding	protein_coding	63.6438949669567	10.2655731455573	117.022216788356	1.27478222435098	2.72223284077066	3.50961496038696	NA	60.360842051229	8.6304026951282	112.09128140733	0.69227912700274	2.64220007976933	3.69756040688324	NA	0.904533333333333	0.8511	0.957966666666667	0.106867	0.0232083	0.0232083	FALSE	0	yes	no	TRUE
AT5G17060.2	AT5G17060	BCP	TCP	ATARFB1B	protein_coding	protein_coding	63.6438949669567	10.2655731455573	117.022216788356	1.27478222435098	2.72223284077066	3.50961496038696	NA	3.28305291572768	1.63517045042912	4.93093538102624	0.602423360547785	1.11503395555132	1.58654712357282	NA	0.0954666666666667	0.1489	0.0420333333333333	-0.106867	0.045175	0.0232083	FALSE	1	yes	no	TRUE
AT5G17580.1	AT5G17580	BCP	TCP	NA	protein_coding	protein_coding	39.3459235870496	63.5011371790734	15.1907099950258	5.63057744854727	0.77957320970452	-2.06287089136131	NA	23.4538608687072	46.9077217374143	0	5.60324770039777	0	-12.1959172443641	NA	0.367183333333333	0.734366666666667	0	-0.734367	3.8491e-39	3.8491e-39	FALSE	0	yes	no	FALSE
AT5G17580.2	AT5G17580	BCP	TCP	NA	protein_coding	protein_coding	39.3459235870496	63.5011371790734	15.1907099950258	5.63057744854727	0.77957320970452	-2.06287089136131	NA	15.8920627183424	16.593415441659	15.1907099950258	0.762082351852247	0.77957320970452	-0.12734133415185	NA	0.632816666666667	0.265633333333333	1	0.734367	1.28448e-37	3.8491e-39	FALSE	0	yes	no	FALSE
AT5G17910.2	AT5G17910	BCP	TCP	NA	protein_coding	protein_coding	27.3144712380376	7.05577940772985	47.5731630683453	0.811224789906299	2.23096690744991	2.75153056304043	NA	20.6607069847816	6.00624389057959	35.3151700789837	0.734070987225439	0.899831085917502	2.55376154840954	NA	0.797033333333333	0.850133333333333	0.743933333333333	-0.1062	0.0319567	0.0319567	FALSE	0	no	no	FALSE
AT5G17910.3	AT5G17910	BCP	TCP	NA	protein_coding	protein_coding	27.3144712380376	7.05577940772985	47.5731630683453	0.811224789906299	2.23096690744991	2.75153056304043	NA	4.26758634924757	0.153058000192371	8.38211469830278	0.153058000192371	1.72849888574185	5.68557726435556	NA	0.0970833333333333	0.0189	0.175266666666667	0.156367	0.0430461	0.0319567	FALSE	0	no	no	FALSE
AT5G18380.1	AT5G18380	BCP	TCP	RPS16C	protein_coding	protein_coding	452.271620305022	813.76047494199	90.7827656680536	30.8006322063061	5.48885933010965	-3.16397268395405	NA	277.17754073067	511.599117597478	42.7559638638618	26.731325714105	2.01393031376293	-3.58050701422206	NA	0.550816666666667	0.629566666666667	0.472066666666667	-0.1575	0.0213139	0.0213139	FALSE	1	yes	no	TRUE
AT5G18400.2	AT5G18400	BCP	TCP	NA	protein_coding	protein_coding	31.2117865649657	52.5910593131215	9.83251381680996	4.14324378347201	2.05442119185175	-2.41799311597025	NA	16.3229789866115	24.5966475000349	8.04931047318807	2.20121818592384	1.15662902160139	-1.61031979598434	NA	0.653333333333333	0.467066666666667	0.8396	0.372533	0.00144409	0.00144409	FALSE	1	no	no	TRUE
AT5G18400.3	AT5G18400	BCP	TCP	NA	protein_coding	protein_coding	31.2117865649657	52.5910593131215	9.83251381680996	4.14324378347201	2.05442119185175	-2.41799311597025	NA	14.8888075783542	27.9944118130866	1.78320334362189	2.13568286056178	1.00620553179339	-3.96504312747381	NA	0.346666666666667	0.532933333333333	0.1604	-0.372533	0.00144409	0.00144409	FALSE	0	yes	no	TRUE
AT5G18620.1	AT5G18620	BCP	TCP	CHR17	protein_coding	protein_coding	40.0440587281776	12.9916777866442	67.0964396697111	0.0378949806187574	7.67822148554654	2.36775341080447	NA	20.1048350835246	8.61072965753965	31.5989405095095	0.557627665145283	4.44256133296887	1.87445078966252	NA	0.565416666666667	0.662533333333333	0.4683	-0.194233	0.015837	0.015837	FALSE	0	no	no	TRUE
AT5G18620.2	AT5G18620	BCP	TCP	CHR17	protein_coding	protein_coding	40.0440587281776	12.9916777866442	67.0964396697111	0.0378949806187574	7.67822148554654	2.36775341080447	NA	19.9392236446531	4.38094812910453	35.4974991602016	0.519828576168267	3.27332540574073	3.01551935611475	NA	0.434583333333333	0.337466666666667	0.5317	0.194233	0.0162071	0.015837	FALSE	0	yes	no	TRUE
AT5G19350.1	AT5G19350	BCP	TCP	RBP47B'	protein_coding	protein_coding	21.8875357703398	39.68951072733	4.08556081334964	1.24434629867104	0.268900059372358	-3.27698830549752	NA	18.3186834028663	32.551805992383	4.08556081334964	2.84028832754608	0.268900059372358	-2.99104779713994	NA	0.909666666666667	0.819333333333333	1	0.180667	0.00165618	0.00165618	FALSE	0	yes	no	TRUE
AT5G19350.2	AT5G19350	BCP	TCP	RBP47B'	protein_coding	protein_coding	21.8875357703398	39.68951072733	4.08556081334964	1.24434629867104	0.268900059372358	-3.27698830549752	NA	3.5688523674735	7.137704734947	0	2.37786687611525	0	-9.48133622899101	NA	0.0903333333333333	0.180666666666667	0	-0.180667	0.00268785	0.00165618	FALSE	0	no	no	TRUE
AT5G20830.2	AT5G20830	BCP	TCP	SUS1	protein_coding	protein_coding	21.3652404668076	20.9474107718292	21.783070161786	1.49153890543651	0.770915657960666	0.0564089675694237	NA	9.68145100230956	1.00165667974111	18.361245324878	0.438755202439665	1.28506639874876	4.1826577463343	NA	0.447383333333333	0.049	0.845766666666667	0.796767	7.96009e-06	5.5268e-06	FALSE	0	yes	no	TRUE
AT5G20830.3	AT5G20830	BCP	TCP	SUS1	protein_coding	protein_coding	21.3652404668076	20.9474107718292	21.783070161786	1.49153890543651	0.770915657960666	0.0564089675694237	NA	11.3070309328076	19.5289396031913	3.08512226242389	1.69839126102557	1.73447478246012	-2.65828386849426	NA	0.534733333333333	0.9308	0.138666666666667	-0.792133	5.5268e-06	5.5268e-06	FALSE	0	no	no	TRUE
AT5G20980.1	AT5G20980	BCP	TCP	MS3	protein_coding	protein_coding	31.0257393109454	24.0249733561329	38.0265052657578	2.1540424810736	3.07290526051457	0.662249495554345	NA	21.5336005978899	13.8150178424533	29.2521833533266	1.16544676630464	3.73785395581416	1.08175607559833	NA	0.66925	0.575666666666667	0.762833333333333	0.187167	0.0100124	0.0100124	FALSE	0	no	no	TRUE
AT5G20980.2	AT5G20980	BCP	TCP	MS3	protein_coding	protein_coding	31.0257393109454	24.0249733561329	38.0265052657578	2.1540424810736	3.07290526051457	0.662249495554345	NA	9.49213871305543	10.2099555136796	8.77432191243121	1.01388712255653	0.706351606076818	-0.218386086616033	NA	0.33075	0.424333333333333	0.237166666666667	-0.187167	0.012838	0.0100124	FALSE	0	yes	no	TRUE
AT5G21060.1	AT5G21060	BCP	TCP	NA	protein_coding	protein_coding	18.80150193437	27.4180772778067	10.1849265909333	1.05020970089789	0.364762337042596	-1.42780210487746	NA	4.7177498632884	9.4354997265768	0	1.64194318612215	0	-9.88348331608475	NA	0.173616666666667	0.347233333333333	0	-0.347233	2.84385e-10	7.01605e-11	FALSE	0	yes	no	FALSE
AT5G21060.2	AT5G21060	BCP	TCP	NA	protein_coding	protein_coding	18.80150193437	27.4180772778067	10.1849265909333	1.05020970089789	0.364762337042596	-1.42780210487746	NA	12.8915295523444	15.5981325137554	10.1849265909333	1.89047316457949	0.364762337042596	-0.614446544462299	NA	0.783066666666667	0.566133333333333	1	0.433867	7.01605e-11	7.01605e-11	FALSE	0	yes	no	FALSE
AT5G22600.1	AT5G22600	BCP	TCP	NA	protein_coding	protein_coding	7.82324421255343	9.35646417534223	6.29002424976463	0.48870537447459	0.64497493403011	-0.572147153895379	NA	4.14289572256697	2.88473064102524	5.4010608041087	0.715942830366207	1.00529127280753	0.902482343431515	NA	0.574466666666667	0.302166666666667	0.846766666666667	0.5446	0.03609	0.0337613	FALSE	0	yes	no	TRUE
AT5G22600.2	AT5G22600	BCP	TCP	NA	protein_coding	protein_coding	7.82324421255343	9.35646417534223	6.29002424976463	0.48870537447459	0.64497493403011	-0.572147153895379	NA	3.68034848998646	6.47173353431699	0.888963445655925	0.315687223466575	0.466803447775985	-2.85004535425368	NA	0.425533333333333	0.697833333333333	0.153233333333333	-0.5446	0.0337613	0.0337613	FALSE	0	no	no	TRUE
AT5G22620.1	AT5G22620	BCP	TCP	NA	protein_coding	protein_coding	14.4539405516302	7.41738739373339	21.490493709527	0.874599753918556	0.67007310970472	1.5334430556696	NA	6.16174003042889	5.07838833971325	7.24509172114454	0.298265816981088	0.880212659992141	0.511785073826092	NA	0.5174	0.695666666666667	0.339133333333333	-0.356533	0.0327923	0.0327923	FALSE	1	yes	no	TRUE
AT5G22620.2	AT5G22620	BCP	TCP	NA	protein_coding	protein_coding	14.4539405516302	7.41738739373339	21.490493709527	0.874599753918556	0.67007310970472	1.5334430556696	NA	4.2237115106818	0.41660753411093	8.03081548725266	0.41660753411093	1.970945094464	4.23636047499581	NA	0.211183333333333	0.0534333333333333	0.368933333333333	0.3155	0.0371572	0.0327923	FALSE	0	yes	no	TRUE
AT5G22780.1	AT5G22780	BCP	TCP	ALPHAC-AD	protein_coding	protein_coding	16.0352613325911	9.59857260375124	22.471950061431	0.893118813924969	2.64637787462822	1.22637314562731	NA	10.8946158338313	9.59857260375124	12.1906590639114	0.893118813924969	0.817156040827821	0.344565049167587	NA	0.774466666666667	1	0.548933333333333	-0.451067	1.69075e-31	1.69075e-31	FALSE	1	no	no	TRUE
AT5G22780.2	AT5G22780	BCP	TCP	ALPHAC-AD	protein_coding	protein_coding	16.0352613325911	9.59857260375124	22.471950061431	0.893118813924969	2.64637787462822	1.22637314562731	NA	5.14064549875979	0	10.2812909975196	0	1.87936032285843	10.00720825804	NA	0.225533333333333	0	0.451066666666667	0.451067	3.3164e-26	1.69075e-31	TRUE	0	yes	no	TRUE
AT5G23720.2	AT5G23720	BCP	TCP	PHS1	protein_coding	protein_coding	57.1438443224429	9.33333434778082	104.954354297105	1.37398323990178	4.08913855358892	3.48981816906229	NA	29.9037121871403	5.78951953662638	54.0179048376542	0.366688858905964	3.08287804181121	3.21969944670822	NA	0.574716666666667	0.635433333333333	0.514	-0.121433	0.00451136	0.00451136	FALSE	0	no	no	TRUE
AT5G23720.3	AT5G23720	BCP	TCP	PHS1	protein_coding	protein_coding	57.1438443224429	9.33333434778082	104.954354297105	1.37398323990178	4.08913855358892	3.48981816906229	NA	25.1288122944261	1.43293121252591	48.8246933763263	0.569093500641032	1.27586965779395	5.08083200796932	NA	0.304716666666667	0.143166666666667	0.466266666666667	0.3231	0.0047784	0.00451136	FALSE	1	yes	no	TRUE
AT5G24870.1	AT5G24870	BCP	TCP	NA	protein_coding	protein_coding	203.231753649302	8.37486240566806	398.088644892936	0.505731551639417	7.9496251374448	5.56919504077846	NA	122.760006283863	7.25289609306105	238.267116474665	0.527186551294785	3.58977203709219	5.0359516549845	NA	0.7319	0.865	0.5988	-0.2662	1.02574e-09	1.02574e-09	FALSE	0	no	no	TRUE
AT5G24870.2	AT5G24870	BCP	TCP	NA	protein_coding	protein_coding	203.231753649302	8.37486240566806	398.088644892936	0.505731551639417	7.9496251374448	5.56919504077846	NA	61.3033046179808	0.650886211557275	121.955723024404	0.293575596649236	3.61001831972407	7.52785814129536	NA	0.191083333333333	0.0759	0.306266666666667	0.230367	0.000683536	1.02574e-09	FALSE	0	yes	no	TRUE
AT5G25560.1	AT5G25560	BCP	TCP	NA	protein_coding	protein_coding	17.5886799906939	15.377962450533	19.7993975308549	1.33962795605295	1.45298439200777	0.364382789468445	NA	3.62603390034829	6.32056049361719	0.931507307079382	0.739699735335386	0.931507307079382	-2.74928904147445	NA	0.22645	0.411733333333333	0.0411666666666667	-0.370567	0.0162071	0.0154867	FALSE	0	yes	no	FALSE
AT5G25560.2	AT5G25560	BCP	TCP	NA	protein_coding	protein_coding	17.5886799906939	15.377962450533	19.7993975308549	1.33962795605295	1.45298439200777	0.364382789468445	NA	6.53139083236547	3.44079881267958	9.62198285205136	0.847476365722482	1.01026028605135	1.48090245894993	NA	0.356333333333333	0.217	0.495666666666667	0.278667	0.0154867	0.0154867	FALSE	0	yes	no	FALSE
AT5G26742.1	AT5G26742	BCP	TCP	RH3	protein_coding	protein_coding	13.8081961930712	18.805596974144	8.81079541199835	1.47432405682094	1.76407042915723	-1.09294840215576	NA	4.12737177127216	8.25474354254432	0	0.613509400084814	0	-9.69082624272971	NA	0.224366666666667	0.448733333333333	0	-0.448733	1.44623e-11	4.25992e-31	FALSE	0	no	no	TRUE
AT5G26742.2	AT5G26742	BCP	TCP	RH3	protein_coding	protein_coding	13.8081961930712	18.805596974144	8.81079541199835	1.47432405682094	1.76407042915723	-1.09294840215576	NA	5.57836169831643	2.3459279846345	8.81079541199835	0.486643324437955	1.76407042915723	1.90461331621315	NA	0.561066666666667	0.122133333333333	1	0.877867	4.25992e-31	4.25992e-31	FALSE	1	yes	no	TRUE
AT5G26742.3	AT5G26742	BCP	TCP	RH3	protein_coding	protein_coding	13.8081961930712	18.805596974144	8.81079541199835	1.47432405682094	1.76407042915723	-1.09294840215576	NA	4.1024627234826	8.2049254469652	0	1.48350081281734	0	-9.68210367209777	NA	0.214583333333333	0.429166666666667	0	-0.429167	1.93423e-13	4.25992e-31	TRUE	0	yes	no	TRUE
AT5G27640.1	AT5G27640	BCP	TCP	TIF3B1	protein_coding	protein_coding	33.9030555589352	57.1815640511025	10.6245470667679	3.17111925584261	0.911751828499542	-2.42704377114726	NA	12.4407200466611	15.5612608646071	9.32017922871504	1.35674935373662	0.0133495178781773	-0.738909069682993	NA	0.58315	0.276533333333333	0.889766666666667	0.613233	0.00501032	0.00461103	FALSE	0	no	no	TRUE
AT5G27640.2	AT5G27640	BCP	TCP	TIF3B1	protein_coding	protein_coding	33.9030555589352	57.1815640511025	10.6245470667679	3.17111925584261	0.911751828499542	-2.42704377114726	NA	19.2993668160488	37.7723408051861	0.826392826911511	3.34251967028713	0.826392826911511	-5.49738758734002	NA	0.362433333333333	0.6581	0.0667666666666667	-0.591333	0.00461103	0.00461103	FALSE	0	yes	no	TRUE
AT5G28040.1	AT5G28040	BCP	TCP	NA	protein_coding	protein_coding	25.0438977232164	15.5416692344817	34.5461262119512	0.993542003206703	1.39171279339772	1.15187205854452	NA	12.4493243411393	5.19157753182906	19.7070711504496	0.770271287327143	0.45162047788551	1.92242412960545	NA	0.4514	0.330166666666667	0.572633333333333	0.242467	0.00146287	0.0013342	TRUE	0	no	no	TRUE
AT5G28040.2	AT5G28040	BCP	TCP	NA	protein_coding	protein_coding	25.0438977232164	15.5416692344817	34.5461262119512	0.993542003206703	1.39171279339772	1.15187205854452	NA	12.5945733820771	10.3500917026526	14.8390550615016	0.226447647745112	1.62084474075625	0.51933435307581	NA	0.5486	0.669833333333333	0.427366666666667	-0.242467	0.0013342	0.0013342	FALSE	0	yes	no	TRUE
[truncated: 99 more rows]

## Sheet: Col_TCP_MPG
isoform_id	gene_id	condition_1	condition_2	gene_name	gene_biotype	iso_biotype	gene_overall_mean	gene_value_1	gene_value_2	gene_stderr_1	gene_stderr_2	gene_log2_fold_change	gene_q_value	iso_overall_mean	iso_value_1	iso_value_2	iso_stderr_1	iso_stderr_2	iso_log2_fold_change	iso_q_value	IF_overall	IF1	IF2	dIF	isoform_switch_q_value	gene_switch_q_value	PTC	IR	domain_identified	signal_peptide_identified	switchConsequencesGene
[truncated: 128 more rows]

[truncated: 5 more sheets: Ler_BCP_TCP, ColUNM_LerUNM, ColBCP_LerBCP, ColTCP_LerTCP, ColMPG_LerMPG]
