# Supplementary material for: Regulatory dynamics of gene expression in the developing male gametophyte of Arabidopsis
Source: Plant Reprod. 2022 Oct 25;36(3):213–41. doi: 10.1007/s00497-022-00452-5 (PMC10363097; doi:10.1007/s00497-022-00452-5)
Supplement: Supplementary file 6 — Supplementary file6 (XLSX 559 kb) [file 497_2022_452_MOESM6_ESM.xlsx]

## Sheet: S6_description
Supplementary file 6
sheet: all_proteins	This datasets includes list of all 4,965 protein groups detected in this analyses and provides their protein group accession, Araport ID, short description from TAIR database and riBAQ values for each developmental stage.

## Sheet: all_proteins
			riBAQ values for each developmental stage
Protein Accession	Araport ID	Description	UNM	BCP	TCP	MPG
Q8W4H7	AT1G07930;&AT5G60390;&AT1G07920;&AT1G07940;	Elongation factor 1-alpha 2 OS=Arabidopsis thaliana GN=A2 PE=1 SV=2	12398.5	8660.62	19693.1	23973.1
O03042	ATCG00490;	Ribulose bisphosphate carboxylase large chain OS=Arabidopsis thaliana GN=rbcL PE=1 SV=1	138.067	0.690647	933.535	18715.1
P22953	AT5G02500;	Probable mediator of RNA polymerase II transcription subunit 37e OS=Arabidopsis thaliana GN=MED37E PE=1 SV=3	5308.71	3449.08	9452.7	14469.2
Q9SIA7	AT2G28680;	Cupin family protein OS=Arabidopsis thaliana GN=At2g28680 PE=1 SV=1	4365.67	2819.07	5931.09	14283.2
P34788	AT1G22780;AT1G34030;AT4G09800;	40S ribosomal protein S18 OS=Arabidopsis thaliana GN=RPS18A PE=1 SV=1	5064.1	3198.03	9293.39	9406.24
P25858	AT3G04120;	Glyceraldehyde-3-phosphate dehydrogenase GAPC1, cytosolic OS=Arabidopsis thaliana GN=GAPC1 PE=1 SV=2	15332.8	12001.4	14540.5	8935.63
P51818	AT5G56010;	Heat shock protein 90-3 OS=Arabidopsis thaliana GN=HSP90-3 PE=1 SV=2	2538	980.378	5215.89	8808.63
Q940B0	AT5G27850;	60S ribosomal protein L18-3 OS=Arabidopsis thaliana GN=RPL18C PE=2 SV=1	3452.84	2162.56	7214.45	8682.26
P49209	AT1G33120;AT1G33140;	60S ribosomal protein L9-1 OS=Arabidopsis thaliana GN=RPL9B PE=1 SV=3	3941.98	2249.28	7113.1	8466.46
Q93VG5	AT5G20290;	40S ribosomal protein S8-1 OS=Arabidopsis thaliana GN=RPS8A PE=1 SV=1	3002.5	1806.37	7896.21	7963.94
O23244	AT4G36350;	Purple acid phosphatase 25 OS=Arabidopsis thaliana GN=PAP25 PE=2 SV=2	764.902	82.9302	5263.97	7430.32
Q9SCX3	AT5G19510;	Elongation factor 1-beta 2 OS=Arabidopsis thaliana GN=At5g19510 PE=1 SV=1	3935.43	2713.48	7042.28	7395.73
Q9ASR0	AT5G62700;&AT5G62690;	Tubulin beta-3 chain OS=Arabidopsis thaliana GN=TUBB3 PE=2 SV=2	1904.82	1721.2	3626.34	7103.42
P51414	AT3G49910;	60S ribosomal protein L26-1 OS=Arabidopsis thaliana GN=RPL26A PE=2 SV=2	2517.81	1461.56	5927.24	6966.26
Q9LQQ3	AT1G07750;	At1g07750/F24B9_13 OS=Arabidopsis thaliana GN=At1g07750 PE=1 SV=1	2085.66	1414.88	2488.12	6649.32
P59233	AT3G62250;&AT2G47110;	Ubiquitin-40S ribosomal protein S27a-3 OS=Arabidopsis thaliana GN=RPS27AC PE=2 SV=2	2682.62	1760.45	5054.81	6618.3
P29511	AT4G14960;	Tubulin alpha-6 chain OS=Arabidopsis thaliana GN=TUBA6 PE=1 SV=1	2075.38	1873.15	3190.06	6586.21
P49211	AT4G18100;	60S ribosomal protein L32-1 OS=Arabidopsis thaliana GN=RPL32A PE=2 SV=2	2470.51	1638.37	6193.55	6301.98
P59224	AT4G00100;	40S ribosomal protein S13-2 OS=Arabidopsis thaliana GN=RPS13B PE=2 SV=1	2631.14	1817.08	5967.13	6142.36
P17094	AT1G43170;&AT1G43170;	60S ribosomal protein L3-1 OS=Arabidopsis thaliana GN=ARP1 PE=1 SV=5	2418.7	1640.5	5459.07	5865.53
Q93VH9	AT2G17360;&AT5G07090;	40S ribosomal protein S4-1 OS=Arabidopsis thaliana GN=RPS4A PE=2 SV=1	3033.96	1971.94	6284.78	5711.32
Q9FE58	AT5G27770;	60S ribosomal protein L22-3 OS=Arabidopsis thaliana GN=RPL22C PE=2 SV=1	2062.18	1194.29	3662.5	5634.24
Q93VI3	AT1G27400;	60S ribosomal protein L17-1 OS=Arabidopsis thaliana GN=RPL17A PE=2 SV=1	2171.08	1347.77	4422.77	5561.84
Q9SF40	AT3G09630;	60S ribosomal protein L4-1 OS=Arabidopsis thaliana GN=RPL4A PE=1 SV=1	2385.16	1590.88	5176.67	5543.23
P51430	AT5G10360;	40S ribosomal protein S6-2 OS=Arabidopsis thaliana GN=RPS6B PE=1 SV=3	2465.59	1752.36	5337.04	5437.18
Q9SRX2	AT1G02780;	60S ribosomal protein L19-1 OS=Arabidopsis thaliana GN=RPL19A PE=2 SV=1	1499.62	1426.15	4773.86	5423.89
Q42262	AT4G34670;	40S ribosomal protein S3a-2 OS=Arabidopsis thaliana GN=RPS3AB PE=2 SV=3	2029.53	1246.21	4599.01	5133.39
P49637	AT1G70600;	60S ribosomal protein L27a-3 OS=Arabidopsis thaliana GN=RPL27AC PE=2 SV=2	2477.32	1628.54	5667.24	5107.85
Q03250	AT2G21660;	Glycine-rich RNA-binding protein 7 OS=Arabidopsis thaliana GN=RBG7 PE=1 SV=1	1206.42	740.257	2040.2	5081.48
Q9C510	AT1G56360;	Purple acid phosphatase 6 OS=Arabidopsis thaliana GN=PAP6 PE=2 SV=1	656.307	106.227	4140.59	5058.4
Q9CAX6	AT3G11510;	40S ribosomal protein S14-2 OS=Arabidopsis thaliana GN=RPS14B PE=1 SV=1	3558.35	2183.93	5448.17	5055.92
Q9C9C5	AT1G74050;&AT1G74060;	60S ribosomal protein L6-3 OS=Arabidopsis thaliana GN=RPL6C PE=2 SV=1	2057.4	1299.02	4775.97	5035.69
P41127	AT3G49010;	60S ribosomal protein L13-1 OS=Arabidopsis thaliana GN=RPL13B PE=1 SV=1	1931.54	1224.82	4864	5034.16
O23515	AT4G16720;&AT4G17390;	60S ribosomal protein L15-1 OS=Arabidopsis thaliana GN=RPL15A PE=2 SV=1	2059.78	1522.82	5230.2	5006.4
Q93VP3	AT1G26630;	Eukaryotic translation initiation factor 5A-2 OS=Arabidopsis thaliana GN=ELF5A-2 PE=1 SV=1	3316.44	2265.37	3312.56	4994.8
Q39043	AT5G42020;	Mediator of RNA polymerase II transcription subunit 37f OS=Arabidopsis thaliana GN=MED37F PE=1 SV=2	4741.84	3769.16	5376.66	4992.75
Q9LYK9	AT3G56340;	40S ribosomal protein S26-3 OS=Arabidopsis thaliana GN=RPS26C PE=2 SV=1	2546.74	1649.45	5394.66	4864.69
Q9LXG1	AT5G15200;	40S ribosomal protein S9-1 OS=Arabidopsis thaliana GN=RPS9B PE=1 SV=1	2219.41	1398.64	5171.19	4717.93
Q9LZ17	AT5G04800;&AT2G04390;&AT3G10610;	40S ribosomal protein S17-4 OS=Arabidopsis thaliana GN=RPS17D PE=2 SV=3	4472.07	2796.91	6321.34	4713.72
Q9ASR1	AT1G56070;	Elongation factor 2 OS=Arabidopsis thaliana GN=LOS1 PE=1 SV=1	4023.72	2892.24	5638.61	4684.28
O64650	AT2G45710;&AT3G61110;&AT3G61111;	40S ribosomal protein S27-1 OS=Arabidopsis thaliana GN=RPS27A PE=3 SV=1	2655.63	1363.3	4797.2	4490.4
Q9FE65	AT1G69620;	60S ribosomal protein L34-2 OS=Arabidopsis thaliana GN=RPL34B PE=3 SV=1	1501.78	1039.56	3830.75	4468.57
Q03509	AT5G21274;	Calmodulin-6 OS=Arabidopsis thaliana GN=CAM6 PE=1 SV=2	8039.27	8043.56	4848.22	4417.6
P25696	AT2G36530;	Bifunctional enolase 2/transcriptional activator OS=Arabidopsis thaliana GN=ENO2 PE=1 SV=1	4693.36	3848.68	2578.69	4320.12
P49227	AT5G39740;	60S ribosomal protein L5-2 OS=Arabidopsis thaliana GN=RPL5B PE=2 SV=3	1441.59	961.819	3654.82	4297.41
P48006	AT1G30230;	Elongation factor 1-delta 1 OS=Arabidopsis thaliana GN=At1g30230 PE=1 SV=2	2225.78	1489.1	4215.08	4153.07
Q06915	AT4G14080;	Probable glucan endo-1,3-beta-glucosidase A6 OS=Arabidopsis thaliana GN=A6 PE=2 SV=1	0.694001	0	56.2463	4103.73
Q9SMX3	AT5G15090;	Mitochondrial outer membrane protein porin 3 OS=Arabidopsis thaliana GN=VDAC3 PE=1 SV=3	3023.62	1735.62	4669.28	4069.43
Q38858	AT1G09210;	Calreticulin-2 OS=Arabidopsis thaliana GN=CRT2 PE=1 SV=3	1564.2	1742.83	3290.58	3986.6
Q9M0E2	AT4G29410;	60S ribosomal protein L28-2 OS=Arabidopsis thaliana GN=RPL28C PE=2 SV=1	2255.84	1465.09	3303.88	3944.08
Q9LQQ4	AT1G07790;&AT3G46030;&AT5G59910;&AT2G28720;&AT5G02570;	Histone H2B.1 OS=Arabidopsis thaliana GN=At1g07790 PE=1 SV=3	525.612	259.538	1377.03	3943.45
Q9SVM8	AT4G13850;	Glycine-rich RNA-binding protein 2, mitochondrial OS=Arabidopsis thaliana GN=RBG2 PE=1 SV=1	589.646	113.622	1809.82	3942.81
P40602	AT1G20130;	Anther-specific proline-rich protein APG OS=Arabidopsis thaliana GN=APG PE=2 SV=2	5218.03	4831.03	5794.4	3914.37
P46286	AT2G18020;	60S ribosomal protein L8-1 OS=Arabidopsis thaliana GN=RPL8A PE=1 SV=2	1467.15	846.62	3143.08	3900.74
Q9LF98	AT3G52930;	Fructose-bisphosphate aldolase 8, cytosolic OS=Arabidopsis thaliana GN=FBA8 PE=1 SV=1	5517.87	4624.45	4516.56	3852.05
P83484	AT5G08690;&AT5G08670;&AT5G08680;	ATP synthase subunit beta-2, mitochondrial OS=Arabidopsis thaliana GN=At5g08690 PE=1 SV=1	10396	7860.33	8923.08	3832.7
P60040	AT2G01250;	60S ribosomal protein L7-2 OS=Arabidopsis thaliana GN=RPL7B PE=1 SV=1	2171.9	1438.49	3451.96	3824.26
Q9LZ57	AT5G02450;	60S ribosomal protein L36-3 OS=Arabidopsis thaliana GN=RPL36C PE=3 SV=1	1593.42	1078.25	3449.65	3787.12
Q9LVI8	AT3G17820;	Glutamine synthetase cytosolic isozyme 1-3 OS=Arabidopsis thaliana GN=GLN1-3 PE=1 SV=1	4613.1	3382.66	4757.6	3774.38
Q8LCL3	AT3G22230;	60S ribosomal protein L27-2 OS=Arabidopsis thaliana GN=RPL27B PE=2 SV=2	1798.7	1081.16	3857.26	3705.35
P54609	AT3G09840;	Cell division control protein 48 homolog A OS=Arabidopsis thaliana GN=CDC48A PE=1 SV=1	1536.8	1033.55	2957.6	3522.24
P49200	AT3G45030;AT5G62300;	40S ribosomal protein S20-1 OS=Arabidopsis thaliana GN=RPS20A PE=2 SV=2	4013.91	2925.39	5332.16	3447.72
P49692	AT2G47610;	60S ribosomal protein L7a-1 OS=Arabidopsis thaliana GN=RPL7AA PE=2 SV=2	1604.49	1109.1	3837.47	3434.76
Q8LD46	AT2G39460;&AT3G55280;	60S ribosomal protein L23a-1 OS=Arabidopsis thaliana GN=RPL23AA PE=2 SV=2	2871.14	1998.59	3783.42	3420.97
Q9SLF7	AT2G27710;	60S acidic ribosomal protein P2-2 OS=Arabidopsis thaliana GN=RPP2B PE=1 SV=1	896.608	504.131	1810.39	3392.34
Q9SIK2	AT2G21580;	40S ribosomal protein S25-2 OS=Arabidopsis thaliana GN=RPS25B PE=3 SV=1	2189.41	1627.74	3589.69	3339.23
Q9SZY1	AT4G10480;	Nascent polypeptide-associated complex subunit alpha-like protein 4 OS=Arabidopsis thaliana GN=At4g10480 PE=1 SV=1	613.774	81.9773	3173.25	3338.89
Q8RXU5	AT3G60245;	60S ribosomal protein L37a-2 OS=Arabidopsis thaliana GN=RPL37AC PE=3 SV=1	1370.73	607.69	3241.84	3203.55
Q9M1B6	AT3G59510;	Leucine-rich repeat (LRR) family protein OS=Arabidopsis thaliana GN=T16L24.60 PE=4 SV=1	51.7389	19.1678	416.947	3194.46
Q05431	AT1G07890;	L-ascorbate peroxidase 1, cytosolic OS=Arabidopsis thaliana GN=APX1 PE=1 SV=2	8585.89	7474.89	3741.94	3190.31
Q8LC83	AT5G28060;	40S ribosomal protein S24-2 OS=Arabidopsis thaliana GN=RPS24B PE=2 SV=2	1338.83	937.598	3471.5	3096.4
Q9SS17	AT3G04920;	40S ribosomal protein S24-1 OS=Arabidopsis thaliana GN=RPS24A PE=2 SV=1	1213.89	873.729	2863.15	3081.72
Q93W22	AT1G66580;	60S ribosomal protein L10-3 OS=Arabidopsis thaliana GN=RPL10C PE=2 SV=1	1571.44	1008	3254.55	3077.04
Q9SRH5	AT3G01280;	Mitochondrial outer membrane protein porin 1 OS=Arabidopsis thaliana GN=VDAC1 PE=1 SV=3	2956.38	1988.15	3873.19	3029.62
P49201	AT5G02960;&AT3G09680;	40S ribosomal protein S23-2 OS=Arabidopsis thaliana GN=RPS23B PE=2 SV=2	1051.82	596.864	2513.29	3024.07
A0A1P8B068	AT2G28790	Pathogenesis-related thaumatin superfamily protein OS=Arabidopsis thaliana GN=At2g28790 PE=4 SV=1	9.92497	1.25733	190.691	2953.92
Q42347	AT2G36620;	60S ribosomal protein L24-1 OS=Arabidopsis thaliana GN=RPL24A PE=1 SV=2	821.222	599.137	2028.68	2930.37
O82204	AT2G19730;	60S ribosomal protein L28-1 OS=Arabidopsis thaliana GN=RPL28A PE=1 SV=1	2187.05	1381.88	3283.45	2873.64
P41377	AT1G54270;	Eukaryotic initiation factor 4A-2 OS=Arabidopsis thaliana GN=TIF4A-2 PE=1 SV=1	3708.61	2874.95	4071.67	2850.61
P16181	AT3G48930;	40S ribosomal protein S11-1 OS=Arabidopsis thaliana GN=RPS11A PE=2 SV=1	1496.64	1002.87	3403.02	2834.42
Q8L7U4	AT4G02450;	AT4g02450/T14P8_5 OS=Arabidopsis thaliana GN=At4g02450 PE=1 SV=1	816.592	701.226	738.107	2819.31
Q96327	AT3G51800;	ERBB-3 BINDING PROTEIN 1 OS=Arabidopsis thaliana GN=EBP1 PE=1 SV=1	678.395	495.697	1801.07	2806.92
Q9CAV0	AT3G04840;	40S ribosomal protein S3a-1 OS=Arabidopsis thaliana GN=RPS3AA PE=1 SV=3	1169.47	778.475	2414.4	2729.33
Q03251	AT4G39260;&AT4G39260;	Glycine-rich RNA-binding protein 8 OS=Arabidopsis thaliana GN=RBG8 PE=1 SV=1	1126.48	798.829	1307.45	2711.58
F4HWR0	AT1G47980;	Desiccation-like protein OS=Arabidopsis thaliana GN=At1g47980 PE=4 SV=1	2928.42	1772.39	3451.94	2706.59
O24456	AT1G18080;	Receptor for activated C kinase 1A OS=Arabidopsis thaliana GN=RACK1A PE=1 SV=2	1537.01	827.142	2513.71	2644.02
P42795	AT2G42740;&AT3G58700;AT4G18730;AT5G45775;	60S ribosomal protein L11-1 OS=Arabidopsis thaliana GN=RPL11A PE=2 SV=2	3162.21	3965.44	4036.43	2642.95
Q9C912	AT1G74270;	60S ribosomal protein L35a-3 OS=Arabidopsis thaliana GN=RPL35AC PE=3 SV=1	747.367	491.829	1779.51	2630.71
P10798	AT5G38410;&AT5G38420;	Ribulose bisphosphate carboxylase small chain 3B, chloroplastic OS=Arabidopsis thaliana GN=RBCS-3B PE=2 SV=2	43.8236	1.32904	264.927	2562.98
P49689	AT2G19750;AT4G29390;AT5G56670;	40S ribosomal protein S30 OS=Arabidopsis thaliana GN=RPS30A PE=3 SV=3	1382.6	1187.74	3090.49	2541.81
Q9STR1	AT4G26230;&AT2G19740;	60S ribosomal protein L31-2 OS=Arabidopsis thaliana GN=RPL31B PE=3 SV=1	884.899	519.254	1799.75	2483.18
Q9LSA3	AT3G18740;&AT1G36240;	60S ribosomal protein L30-3 OS=Arabidopsis thaliana GN=RPL30C PE=3 SV=1	1619.42	1023.28	2623.48	2309.9
Q9SK22	AT2G09990;	40S ribosomal protein S16-1 OS=Arabidopsis thaliana GN=RPS16A PE=2 SV=1	2369.1	1444.79	2633.87	2307.47
Q56WH4	AT5G22650;	Histone deacetylase HDT2 OS=Arabidopsis thaliana GN=HDT2 PE=1 SV=2	35.1954	2.59514	878.688	2304.81
P49688	AT2G41840;	40S ribosomal protein S2-3 OS=Arabidopsis thaliana GN=RPS2C PE=1 SV=2	2052.14	1288.41	3336.8	2270.24
Q9FDZ9	AT1G57660;AT1G57860;&AT1G09590;AT1G09690;	60S ribosomal protein L21-2 OS=Arabidopsis thaliana GN=RPL21E PE=2 SV=1	1352.87	952.963	2551.4	2256.03
Q9LVC9	AT5G57290;	60S acidic ribosomal protein P3-2 OS=Arabidopsis thaliana GN=RPP3B PE=2 SV=1	1012.3	582.012	1966.06	2254.67
Q9LE56	AT1G18280;	At1g18280 OS=Arabidopsis thaliana GN=LTPG3 PE=2 SV=1	3520.65	3981.86	3126.64	2189.88
P51407	AT2G27720;	60S acidic ribosomal protein P2-1 OS=Arabidopsis thaliana GN=RPP2A PE=3 SV=2	403.208	261.881	872.972	2181.03
P29402	AT5G61790;	Calnexin homolog 1 OS=Arabidopsis thaliana GN=CNX1 PE=1 SV=1	1384.06	1433.6	2295.7	2161.55
O50008	AT5G17920;	5-methyltetrahydropteroyltriglutamate--homocysteine methyltransferase 1 OS=Arabidopsis thaliana GN=MS1 PE=1 SV=1	13417.9	13735	5725.38	2118.12
O04151	AT1G56340;	Calreticulin-1 OS=Arabidopsis thaliana GN=CRT1 PE=1 SV=1	754.505	817.001	1519.84	2109.56
Q08682	AT1G72370;	40S ribosomal protein Sa-1 OS=Arabidopsis thaliana GN=RPSaA PE=1 SV=3	3426.16	2367.92	4127.51	2063.94
Q94AH9	AT4G25630;	Mediator of RNA polymerase II transcription subunit 36a OS=Arabidopsis thaliana GN=MED36A PE=1 SV=2	107.303	0.432957	1439.02	2054.46
A8MRN4	AT3G63095;	Tetratricopeptide repeat (TPR)-like superfamily protein OS=Arabidopsis thaliana GN=At3g63095 PE=4 SV=1	262.506	611.341	420.557	2050.79
Q8GUM2	AT4G37910;	Heat shock 70 kDa protein 9, mitochondrial OS=Arabidopsis thaliana GN=HSP70-9 PE=1 SV=1	669.617	151.325	2002.94	2040.8
Q680P8	AT3G43980;AT3G44010;AT4G33865;	40S ribosomal protein S29 OS=Arabidopsis thaliana GN=RPS29A PE=3 SV=2	729.824	408.525	1314.05	2039.69
P49690	AT1G04480;AT2G33370;AT3G04400;	60S ribosomal protein L23 OS=Arabidopsis thaliana GN=RPL23A PE=2 SV=3	1978.93	1397.43	2826.77	2009.56
Q8L953	AT5G47930;	40S ribosomal protein S27-3 OS=Arabidopsis thaliana GN=RPS27D PE=2 SV=2	1224.93	621.616	2154.53	1955.33
P10896	AT2G39730;	Ribulose bisphosphate carboxylase/oxygenase activase, chloroplastic OS=Arabidopsis thaliana GN=RCA PE=1 SV=2	12.7453	0	63.8612	1920.11
Q9XI01	AT1G21750;	Protein disulfide isomerase-like 1-1 OS=Arabidopsis thaliana GN=PDIL1-1 PE=1 SV=1	2673.47	2297.6	2845.05	1898.85
Q9SKQ0	AT2G21130;	Peptidyl-prolyl cis-trans isomerase CYP19-2 OS=Arabidopsis thaliana GN=CYP19-2 PE=1 SV=1	4210.65	3863.42	1881.88	1895.13
Q9LII0	AT3G18590;	Early nodulin-like protein 5 OS=Arabidopsis thaliana GN=ENODL5 PE=4 SV=1	177.643	82.2663	1150.98	1879.48
P0CJ47	AT3G53750;&AT2G37620;	Actin-3 OS=Arabidopsis thaliana GN=ACT3 PE=1 SV=1	12512	13481.2	6679.46	1856.87
O65719	AT3G09440;	Heat shock 70 kDa protein 3 OS=Arabidopsis thaliana GN=HSP70-3 PE=1 SV=1	583.592	378.188	1338.87	1855.68
Q9T043	AT4G27090;	60S ribosomal protein L14-2 OS=Arabidopsis thaliana GN=RPL14B PE=1 SV=1	3279.32	2269.45	4128.11	1851.16
O23255	AT4G13940;	Adenosylhomocysteinase 1 OS=Arabidopsis thaliana GN=SAHH1 PE=1 SV=1	10440.3	8024.69	4159.37	1834.55
Q9SGA6	AT3G02080;	40S ribosomal protein S19-1 OS=Arabidopsis thaliana GN=RPS19A PE=2 SV=1	1817.02	1302.27	2634.43	1790.21
Q9LFH5	AT3G53430;&AT2G37190;&AT5G60670;	60S ribosomal protein L12-2 OS=Arabidopsis thaliana GN=RPL12B PE=1 SV=1	2247.21	1836.37	2434.25	1779.85
Q4PSZ8	AT1G48940;	Early nodulin-like protein 6 OS=Arabidopsis thaliana GN=ENODL6 PE=2 SV=1	77.8374	76.8946	1089.7	1741.89
P31265	AT3G16640;	Translationally-controlled tumor protein 1 OS=Arabidopsis thaliana GN=TCTP1 PE=1 SV=2	3119.2	2496.62	1957.58	1730.89
Q9SJL8	AT2G36880;	S-adenosylmethionine synthase 3 OS=Arabidopsis thaliana GN=METK3 PE=1 SV=1	8100.36	9003.15	3521.56	1726.11
Q39255	AT1G75950;	SKP1-like protein 1A OS=Arabidopsis thaliana GN=SKP1A PE=1 SV=1	517.997	391.919	735.95	1711.26
Q41188	AT4G38680;	Cold shock protein 2 OS=Arabidopsis thaliana GN=CSP2 PE=1 SV=1	470.95	378.427	608.42	1706.42
O65390	AT1G11910;	Aspartic proteinase A1 OS=Arabidopsis thaliana GN=APA1 PE=1 SV=1	542.437	306.228	1047.18	1702.92
Q96300	AT3G02520;	14-3-3-like protein GF14 nu OS=Arabidopsis thaliana GN=GRF7 PE=1 SV=1	751.835	728.715	553.474	1680.98
P51419	AT4G15000;	60S ribosomal protein L27-3 OS=Arabidopsis thaliana GN=RPL27C PE=2 SV=2	1034.47	677.739	2236.64	1610.65
Q9LH52	AT3G12145;	Leucine-rich repeat protein FLOR 1 OS=Arabidopsis thaliana GN=FLR1 PE=1 SV=1	63.4199	2.51246	401.809	1605.85
Q9LTF2	AT5G52650;	40S ribosomal protein S10-3 OS=Arabidopsis thaliana GN=RPS10C PE=2 SV=2	1283.18	887.233	1609.7	1603.42
P46077	AT1G35160;&AT1G35160;	14-3-3-like protein GF14 phi OS=Arabidopsis thaliana GN=GRF4 PE=1 SV=2	3778.03	4044.7	1324.94	1600.97
Q9SF53	AT3G09500;	60S ribosomal protein L35-1 OS=Arabidopsis thaliana GN=RPL35A PE=2 SV=1	1629.88	1097.56	2120.58	1579.04
Q8LD03	AT5G16130;	40S ribosomal protein S7-3 OS=Arabidopsis thaliana GN=RPS7C PE=1 SV=2	873.168	567.415	1532.58	1559.51
P59169	AT4G40030;AT4G40040;AT5G10980;&AT1G75600;	Histone H3.3 OS=Arabidopsis thaliana GN=HTR4 PE=1 SV=2	346.779	159.81	672.908	1556.62
Q42564	AT4G35000;	L-ascorbate peroxidase 3 OS=Arabidopsis thaliana GN=APX3 PE=1 SV=1	692.147	527.976	951.888	1534.47
P48347	AT1G22300;	14-3-3-like protein GF14 epsilon OS=Arabidopsis thaliana GN=GRF10 PE=1 SV=1	1810.48	1699.49	954.16	1528.34
Q9LDZ0	AT5G09590;	Heat shock 70 kDa protein 10, mitochondrial OS=Arabidopsis thaliana GN=HSP70-10 PE=1 SV=1	421.471	217.901	1032.87	1524.37
Q42112	AT3G09200;	60S acidic ribosomal protein P0-2 OS=Arabidopsis thaliana GN=RPP0B PE=1 SV=2	2430.6	1540.08	2496.07	1501.24
F4JQ55	AT4G24190;&AT4G24190;	Chaperone protein htpG family protein OS=Arabidopsis thaliana GN=SHD PE=1 SV=1	923.542	905.742	1778.65	1471.79
O48549	AT4G31700;&AT4G31700;	40S ribosomal protein S6-1 OS=Arabidopsis thaliana GN=RPS6A PE=1 SV=2	635.824	423.118	1479.54	1451.66
Q9M9W1	AT3G05560;	60S ribosomal protein L22-2 OS=Arabidopsis thaliana GN=RPL22B PE=2 SV=1	560.182	361.619	1104.92	1444.49
Q8RWV0	AT3G60750;	Transketolase-1, chloroplastic OS=Arabidopsis thaliana GN=TKL-1 PE=1 SV=1	674.653	475.156	886.928	1434.43
O22867	AT2G43530;	Defensin-like protein 194 OS=Arabidopsis thaliana GN=ATTI3 PE=3 SV=2	234.527	197.497	460.094	1429.42
Q9LUK2	AT5G40040;	60S acidic ribosomal protein P2-5 OS=Arabidopsis thaliana GN=RPP2E PE=3 SV=1	4281.5	2981.47	4303.89	1421.03
P41916	AT5G20010;&AT5G55190;&AT5G20020;	GTP-binding nuclear protein Ran-1 OS=Arabidopsis thaliana GN=RAN1 PE=1 SV=1	1179.33	969.521	920.192	1393.21
Q93VP9	AT4G27585;	SPFH/Band 7/PHB domain-containing membrane-associated protein family OS=Arabidopsis thaliana GN=AtSLP1 PE=1 SV=1	431.922	321.312	951.931	1340.81
Q94AW8	AT3G44110;	Chaperone protein dnaJ 3 OS=Arabidopsis thaliana GN=ATJ3 PE=1 SV=2	455.033	282.226	1089.44	1329.55
Q42406	AT4G34870;	Peptidyl-prolyl cis-trans isomerase CYP18-4 OS=Arabidopsis thaliana GN=CYP18-4 PE=1 SV=1	935.776	837.636	685.922	1307.02
Q9LFN6	AT5G11200;&AT5G11170;	DEAD-box ATP-dependent RNA helicase 56 OS=Arabidopsis thaliana GN=RH56 PE=1 SV=2	276.947	166.031	525.261	1286.66
Q9FVT2	AT1G57720;	Probable elongation factor 1-gamma 2 OS=Arabidopsis thaliana GN=At1g57720 PE=1 SV=1	1920.92	1436.02	1994.88	1272.86
Q9SRZ6	AT1G65930;	Cytosolic isocitrate dehydrogenase [NADP] OS=Arabidopsis thaliana GN=CICDH PE=2 SV=1	2170.99	1474.11	2250.94	1268.5
P45434	AT2G21160;	Translocon-associated protein subunit alpha OS=Arabidopsis thaliana GN=At2g21160 PE=2 SV=3	603.694	855.356	1257.58	1260.02
Q9LK41	AT3G23770;	Beta-1,3-glucanase OS=Arabidopsis thaliana GN=At3g23770 PE=2 SV=1	10.4192	7.27359	11.6855	1258.73
Q9S7L9	AT1G22450;	Cytochrome c oxidase subunit 6b-1 OS=Arabidopsis thaliana GN=COX6B-1 PE=1 SV=1	1061.9	946.278	1724.73	1252.29
Q9LRX8	AT3G24830;	60S ribosomal protein L13a-2 OS=Arabidopsis thaliana GN=RPL13AB PE=2 SV=1	899.768	552.022	1472.14	1252.1
Q9SZD4	AT4G29040;&AT2G20140;	26S proteasome regulatory subunit 4 homolog A OS=Arabidopsis thaliana GN=RPT2A PE=1 SV=1	362.535	223.293	793.747	1247
Q9FVE6	AT3G44750;	Histone deacetylase HDT1 OS=Arabidopsis thaliana GN=HDT1 PE=1 SV=1	9.55404	0.793147	512.727	1244.44
Q9CAT7	AT1G73230;	Nascent polypeptide-associated complex subunit beta OS=Arabidopsis thaliana GN=At1g73230 PE=2 SV=1	587.539	193.652	1553.1	1236.44
P51418	AT2G34480;	60S ribosomal protein L18a-2 OS=Arabidopsis thaliana GN=RPL18AB PE=1 SV=2	1260.85	866.565	2166.23	1234.08
Q38884	AT2G46280;	Eukaryotic translation initiation factor 3 subunit I OS=Arabidopsis thaliana GN=TIF3I1 PE=2 SV=2	483.646	317.353	985.153	1218.31
Q9SRG3	AT1G77510;	Protein disulfide isomerase-like 1-2 OS=Arabidopsis thaliana GN=PDIL1-2 PE=2 SV=1	263.647	219.594	683.453	1202.85
Q9SGT7	AT1G56110;	At1g56110/T6H22_9 OS=Arabidopsis thaliana GN=NOP56 PE=2 SV=1	12.9087	1.11975	643.049	1176.77
P56777	ATCG00680;	Photosystem II CP47 reaction center protein OS=Arabidopsis thaliana GN=psbB PE=1 SV=1	19.4567	0.457361	48.8665	1165.24
Q9SEI2	AT3G05530;	26S proteasome regulatory subunit 6A homolog A OS=Arabidopsis thaliana GN=RPT5A PE=1 SV=1	441.272	318.475	920.052	1164.95
Q9ZUF6	AT2G05920;	Subtilisin-like protease SBT1.8 OS=Arabidopsis thaliana GN=SBT1.8 PE=1 SV=1	3.78848	0.182194	195.366	1160.94
P38418	AT3G45140;	Lipoxygenase 2, chloroplastic OS=Arabidopsis thaliana GN=LOX2 PE=1 SV=1	1.97617	0.537235	35.2284	1160.54
Q9S841	AT3G50820;	Oxygen-evolving enhancer protein 1-2, chloroplastic OS=Arabidopsis thaliana GN=PSBO2 PE=1 SV=1	3.03357	0.845885	52.1595	1152.16
Q9C4Z6	AT1G48630;	Receptor for activated C kinase 1B OS=Arabidopsis thaliana GN=RACK1B PE=1 SV=1	655.275	356.931	1270.52	1138.4
P24704	AT1G08830;&AT5G18100;	Superoxide dismutase [Cu-Zn] 1 OS=Arabidopsis thaliana GN=CSD1 PE=1 SV=2	1475.65	1145.74	463.864	1115.39
Q8LEM8	AT3G16080;&AT1G52300;&AT1G15250;	60S ribosomal protein L37-3 OS=Arabidopsis thaliana GN=RPL37C PE=3 SV=1	389.827	196.251	1213.16	1110.73
Q8H1R2	AT4G24890;	Probable inactive purple acid phosphatase 24 OS=Arabidopsis thaliana GN=PAP24 PE=2 SV=1	66.6954	5.56521	495.327	1102.58
Q9FKK7	AT5G57655;	Xylose isomerase OS=Arabidopsis thaliana GN=XYLA PE=2 SV=2	3627.58	2749.36	3157.64	1099.58
Q42290	AT3G02090;	Probable mitochondrial-processing peptidase subunit beta, mitochondrial OS=Arabidopsis thaliana GN=At3g02090 PE=1 SV=2	2784.23	2233.78	2924.91	1093.09
Q94BY3	AT5G14030;	Translocon-associated protein subunit beta OS=Arabidopsis thaliana GN=MUA22.2 PE=2 SV=1	823.611	578.481	1102.29	1081.5
Q8H1Y0	AT1G24180;	Pyruvate dehydrogenase E1 component subunit alpha-2, mitochondrial OS=Arabidopsis thaliana GN=IAR4 PE=1 SV=2	1386.61	1059.45	1651.88	1079.55
Q9SJ12	AT2G21870;	Probable ATP synthase 24 kDa subunit, mitochondrial OS=Arabidopsis thaliana GN=At2g21870 PE=1 SV=1	2378.44	1896.31	1885.19	1068.78
Q38900	AT2G16600;	Peptidyl-prolyl cis-trans isomerase CYP19-1 OS=Arabidopsis thaliana GN=CYP19-1 PE=1 SV=1	1525.12	1288.97	758.407	1065.81
Q9FHG2	AT5G46430;	60S ribosomal protein L32-2 OS=Arabidopsis thaliana GN=RPL32B PE=2 SV=1	425.433	267.439	1086.92	1065.26
Q9C9P9	AT1G75030;	At1g75030 OS=Arabidopsis thaliana GN=F9E10.12 PE=2 SV=1	12.1003	16.2982	69.8171	1049.62
Q9SIB9	AT2G05710;	Aconitate hydratase 3, mitochondrial OS=Arabidopsis thaliana GN=ACO3 PE=1 SV=2	1861.7	1426.34	1812.09	1043.42
O82663	AT5G66760;	Succinate dehydrogenase [ubiquinone] flavoprotein subunit 1, mitochondrial OS=Arabidopsis thaliana GN=SDH1-1 PE=1 SV=1	1577.25	1062.05	1574.41	1035.82
Q93VT9	AT1G14320;	60S ribosomal protein L10-1 OS=Arabidopsis thaliana GN=RPL10A PE=1 SV=1	565.098	379.798	1024.98	1029.14
Q9ZT91	AT4G02930;	Elongation factor Tu, mitochondrial OS=Arabidopsis thaliana GN=TUFA PE=1 SV=1	963.581	687.274	1438.52	1019.98
P32826	AT3G10410;	Serine carboxypeptidase-like 49 OS=Arabidopsis thaliana GN=SCPL49 PE=2 SV=2	190.667	168.206	262.676	1016.24
Q9LV66	AT5G48480;	Uncharacterized protein At5g48480 OS=Arabidopsis thaliana GN=At5g48480 PE=1 SV=1	35.1374	18.855	64.8912	1013.45
Q38896	AT2G21060;	Cold shock domain-containing protein 4 OS=Arabidopsis thaliana GN=CSP4 PE=1 SV=1	429.084	249.645	459.346	1013.08
P25857	AT1G42970;	Glyceraldehyde-3-phosphate dehydrogenase GAPB, chloroplastic OS=Arabidopsis thaliana GN=GAPB PE=1 SV=2	8.35394	4.27909	49.5038	1010.71
O23715	AT2G27020;	Proteasome subunit alpha type-3 OS=Arabidopsis thaliana GN=PAG1 PE=1 SV=2	427.153	263.871	755.541	1010.69
Q9SCV5	AT5G20710;	Beta-galactosidase 7 OS=Arabidopsis thaliana GN=BGAL7 PE=2 SV=2	1454.09	119.336	3382.21	1007.16
Q9FF90	AT5G23900;	60S ribosomal protein L13-3 OS=Arabidopsis thaliana GN=RPL13D PE=1 SV=1	533.229	336.532	1255.57	1006.62
P34790	AT4G38740;	Peptidyl-prolyl cis-trans isomerase CYP18-3 OS=Arabidopsis thaliana GN=CYP18-3 PE=1 SV=1	2038.33	1716.14	889.581	999.47
P94072	AT5G20630;	Germin-like protein subfamily 3 member 3 OS=Arabidopsis thaliana GN=GER3 PE=1 SV=1	24.6203	0	81.3694	997.749
O22263	AT2G47470;	Protein disulfide-isomerase like 2-1 OS=Arabidopsis thaliana GN=PDIL2-1 PE=2 SV=1	1679.29	1443.5	1269.55	990.892
P49691	AT5G02870;	60S ribosomal protein L4-2 OS=Arabidopsis thaliana GN=RPL4D PE=1 SV=2	360.864	260.266	946.467	990.623
Q9ZUT9	AT2G37270;	40S ribosomal protein S5-1 OS=Arabidopsis thaliana GN=RPS5A PE=1 SV=1	1994.64	1912.98	1914.05	989.111
Q9SSB5	AT1G53750;	26S proteasome regulatory subunit 7 homolog A OS=Arabidopsis thaliana GN=RPT1A PE=1 SV=1	369.083	246.146	650.996	978.666
P34066	AT5G42790;	Proteasome subunit alpha type-1-A OS=Arabidopsis thaliana GN=PAF1 PE=1 SV=3	508.328	356.794	943.737	976.562
Q9M5K3	AT1G48030;	Dihydrolipoyl dehydrogenase 1, mitochondrial OS=Arabidopsis thaliana GN=LPD1 PE=1 SV=2	750.295	525.247	978.379	971.774
Q944A2	AT1G20220;	Alba DNA/RNA-binding protein OS=Arabidopsis thaliana GN=At1g20220 PE=1 SV=1	372.058	227.908	853.768	967.164
O04630	AT5G26830;	Threonine--tRNA ligase, mitochondrial 1 OS=Arabidopsis thaliana GN=THRRS PE=1 SV=3	193.461	131.322	427.394	966.976
Q9CA59	AT1G74560;	NAP1-related protein 1 OS=Arabidopsis thaliana GN=NRP1 PE=1 SV=1	15.5972	6.3956	219.427	964.255
P17562	AT4G01850;	S-adenosylmethionine synthase 2 OS=Arabidopsis thaliana GN=SAM2 PE=1 SV=1	835.629	757.992	698.96	963.719
Q9S7C0	AT1G79930;	Heat shock 70 kDa protein 14 OS=Arabidopsis thaliana GN=HSP70-14 PE=1 SV=1	372.273	272.481	693.087	961.496
Q9SR73	AT3G10090;AT5G03850;	40S ribosomal protein S28-1 OS=Arabidopsis thaliana GN=RPS28A PE=3 SV=1	811.244	485.99	1025.75	956.19
Q9LZR5	AT5G03740;	Histone deacetylase HDT3 OS=Arabidopsis thaliana GN=HDT3 PE=1 SV=2	6.31779	0.450141	278.772	955.737
Q9LZ23	AT5G04740;	ACT domain-containing protein ACR12 OS=Arabidopsis thaliana GN=ACR12 PE=2 SV=1	56.666	20.969	235.271	944.247
Q9FZ76	AT1G18540;	60S ribosomal protein L6-1 OS=Arabidopsis thaliana GN=RPL6A PE=2 SV=1	389.971	253.934	819.012	941.934
Q56WD9	AT2G33150;	3-ketoacyl-CoA thiolase 2, peroxisomal OS=Arabidopsis thaliana GN=PED1 PE=1 SV=2	4248.32	3540.33	2618.89	936.963
Q9LFX8	AT1G27090;	Glycine-rich protein OS=Arabidopsis thaliana GN=At1g27090 PE=1 SV=1	181.595	75.2614	738.686	935.823
F4JFN3	AT3G07770;	Heat shock protein 90-6, mitochondrial OS=Arabidopsis thaliana GN=HSP90-6 PE=2 SV=1	179.313	6.29081	760.145	934.886
P55852	AT4G26840;	Small ubiquitin-related modifier 1 OS=Arabidopsis thaliana GN=SUMO1 PE=1 SV=2	141.608	102.291	360.018	926.328
Q9LHG9	AT3G12390;	Nascent polypeptide-associated complex subunit alpha-like protein 1 OS=Arabidopsis thaliana GN=At3g12390 PE=1 SV=1	273.093	263.062	1033.78	921.524
Q38931	AT3G25230;	Peptidyl-prolyl cis-trans isomerase FKBP62 OS=Arabidopsis thaliana GN=FKBP62 PE=1 SV=2	267.504	181.864	458.943	916.263
Q42342	AT5G53560;	Cytochrome b5 isoform E OS=Arabidopsis thaliana GN=CYTB5-E PE=1 SV=2	1043.5	729.925	1399.17	909.514
O23254	AT4G13930;	Serine hydroxymethyltransferase 4 OS=Arabidopsis thaliana GN=SHM4 PE=1 SV=1	6273.49	5155.33	3914.48	908.901
Q9LKA5	AT3G15000;	Multiple organellar RNA editing factor 8, chloroplastic/mitochondrial OS=Arabidopsis thaliana GN=MORF8 PE=1 SV=1	61.7469	0	425.924	906.819
Q9SA73	AT1G30580;	Obg-like ATPase 1 OS=Arabidopsis thaliana GN=YchF1 PE=1 SV=1	575.626	393.903	854.787	881.612
Q9S9K7	AT1G54690;&AT1G08880;	Probable histone H2AXb OS=Arabidopsis thaliana GN=At1g54690 PE=1 SV=1	292.878	154.894	439.105	880.286
P29517	AT4G20890;	Tubulin beta-9 chain OS=Arabidopsis thaliana GN=TUBB9 PE=1 SV=1	661.324	758.642	713.738	878.44
Q9LH85	AT3G28500;	60S acidic ribosomal protein P2-3 OS=Arabidopsis thaliana GN=RPP2C PE=1 SV=1	1467.38	929.59	1601.27	871.444
O49485	AT4G34200;	D-3-phosphoglycerate dehydrogenase 1, chloroplastic OS=Arabidopsis thaliana GN=PGDH1 PE=1 SV=1	928.715	663.247	1399.83	867.398
Q9LJE5	AT3G13460;	AT3g13460/MRP15_10 OS=Arabidopsis thaliana GN=ECT2 PE=1 SV=1	33.5965	0	418.136	863.297
P25856	AT3G26650;	Glyceraldehyde-3-phosphate dehydrogenase GAPA1, chloroplastic OS=Arabidopsis thaliana GN=GAPA1 PE=1 SV=3	3.56457	0	26.3345	861.492
Q08112	AT1G04270;	40S ribosomal protein S15-1 OS=Arabidopsis thaliana GN=RPS15A PE=2 SV=1	331.31	221.438	777.387	853.826
Q9LZM6	AT5G02050;	At5g02050 OS=Arabidopsis thaliana GN=At5g02050 PE=2 SV=1	180.049	33.3318	746.835	843.995
Q9C514	AT1G48830;	40S ribosomal protein S7-1 OS=Arabidopsis thaliana GN=RPS7A PE=2 SV=1	720.007	496.802	948.19	841.358
Q9M352	AT3G53740;	60S ribosomal protein L36-2 OS=Arabidopsis thaliana GN=RPL36B PE=3 SV=1	347.416	220.462	762.278	832.713
P53492	AT5G09810;	Actin-7 OS=Arabidopsis thaliana GN=ACT7 PE=1 SV=1	117.659	75.9092	229.57	819.152
Q9FWY7	AT1G02690;	Importin subunit alpha-6 OS=Arabidopsis thaliana GN=IMPA6 PE=2 SV=1	91.5224	49.1541	364.238	816.845
Q9MAB3	AT3G05060;	Probable nucleolar protein 5-2 OS=Arabidopsis thaliana GN=NOP5-2 PE=1 SV=1	18.2983	1.28339	550.845	809.486
P42798	AT1G07770;AT5G59850;	40S ribosomal protein S15a-1 OS=Arabidopsis thaliana GN=RPS15AA PE=2 SV=2	1099.06	868.754	1486.76	808.472
A0A1P8AML6	AT1G23700	Protein kinase superfamily protein OS=Arabidopsis thaliana GN=At1g23700 PE=4 SV=1	24.6594	11.4161	120.601	799.169
Q9STW6	AT4G24280;	Heat shock 70 kDa protein 6, chloroplastic OS=Arabidopsis thaliana GN=HSP70-6 PE=1 SV=1	100.92	67.6462	384.143	795.279
Q8L6Y1	AT3G20630;	Ubiquitin carboxyl-terminal hydrolase 14 OS=Arabidopsis thaliana GN=UBP14 PE=1 SV=1	120.136	84.1365	155.195	793.379
Q9FJA6	AT5G35530;	40S ribosomal protein S3-3 OS=Arabidopsis thaliana GN=RPS3C PE=1 SV=1	515.84	767.224	960.603	777.023
Q9LD55	AT4G11420;	Eukaryotic translation initiation factor 3 subunit A OS=Arabidopsis thaliana GN=TIF3A1 PE=1 SV=1	284.199	213.077	676.007	776.824
Q9LVT8	AT5G47210;	RGG repeats nuclear RNA binding protein C OS=Arabidopsis thaliana GN=RGGC PE=1 SV=1	213.545	206.228	619.49	770.07
Q9FFS8	AT5G41520;	40S ribosomal protein S10-2 OS=Arabidopsis thaliana GN=RPS10B PE=2 SV=1	853.437	554.074	1228.43	766.018
F4J6A1	AT3G11400;	Eukaryotic translation initiation factor 3 subunit G OS=Arabidopsis thaliana GN=EIF3G1 PE=3 SV=1	257.913	170.379	538.542	764.44
Q05758	AT3G58610;	Ketol-acid reductoisomerase, chloroplastic OS=Arabidopsis thaliana GN=At3g58610 PE=1 SV=2	594.458	351.121	1016.11	762.967
P29516	AT5G23860;	Tubulin beta-8 chain OS=Arabidopsis thaliana GN=TUBB8 PE=2 SV=2	72.2032	47.996	254.769	758.76
Q8LFM2	AT5G59845;	Gibberellin-regulated protein 10 OS=Arabidopsis thaliana GN=GASA10 PE=2 SV=1	121.66	151.232	71.4887	758.708
Q8W413	AT2G36190;	Beta-fructofuranosidase, insoluble isoenzyme CWINV4 OS=Arabidopsis thaliana GN=CWINV4 PE=2 SV=1	189.432	81.1221	622.103	755.5
P11574	AT1G76030;&AT1G20260;	V-type proton ATPase subunit B1 OS=Arabidopsis thaliana GN=VHA-B1 PE=2 SV=2	2412.12	1910.3	2074.22	755.19
Q9SF85	AT3G09820;	Adenosine kinase 1 OS=Arabidopsis thaliana GN=ADK1 PE=1 SV=1	3749.18	3153.77	1508.95	753.715
Q93VB8	AT1G58684;AT1G58983;AT1G59359;&AT1G58380;	40S ribosomal protein S2-2 OS=Arabidopsis thaliana GN=RPS2B PE=2 SV=1	611.422	387.982	1204.95	753.7
Q8VZ19	AT1G77940;	60S ribosomal protein L30-2 OS=Arabidopsis thaliana GN=RPL30B PE=3 SV=1	432.403	262.98	773.886	751.769
Q6XJG8	AT4G28470;	26S proteasome non-ATPase regulatory subunit 2 homolog B OS=Arabidopsis thaliana GN=RPN1B PE=1 SV=1	131.684	85.3271	311.758	742.187
Q9LYN2	AT3G56090;	Ferritin-3, chloroplastic OS=Arabidopsis thaliana GN=FER3 PE=2 SV=1	276.243	219.021	839.864	736.085
Q9SAJ6	AT1G79530;	Glyceraldehyde-3-phosphate dehydrogenase GAPCP1, chloroplastic OS=Arabidopsis thaliana GN=GAPCP1 PE=1 SV=1	284.909	185.14	509.428	735.033
Q9MAK9	AT1G45000;	26S proteasome regulatory subunit S10B homolog B OS=Arabidopsis thaliana GN=RPT4B PE=1 SV=1	367.295	259.998	733.123	731.413
Q9LVJ4	AT3G14040;	Pectin lyase-like superfamily protein OS=Arabidopsis thaliana GN=At3g14040 PE=3 SV=1	13660.2	36971.8	1472.66	729.734
P20115	AT2G44350;	Citrate synthase 4, mitochondrial OS=Arabidopsis thaliana GN=CSY4 PE=1 SV=3	1750.75	1498.37	1210.66	723.786
Q8GYL5	AT4G34555;&AT2G16360;	40S ribosomal protein S25-3 OS=Arabidopsis thaliana GN=RPS25D PE=3 SV=2	498.509	366.308	839.333	722.848
P42731	AT4G34110;	Polyadenylate-binding protein 2 OS=Arabidopsis thaliana GN=PAB2 PE=1 SV=1	74.8626	60.5509	251.577	716.439
P59223	AT3G60770;	40S ribosomal protein S13-1 OS=Arabidopsis thaliana GN=RPS13A PE=2 SV=1	317.104	186.832	702.842	715.783
Q93YR3	AT4G22670;	FAM10 family protein At4g22670 OS=Arabidopsis thaliana GN=At4g22670 PE=1 SV=1	126.918	103.4	337.944	714.449
Q9C5Z1	AT5G27640;	Eukaryotic translation initiation factor 3 subunit B OS=Arabidopsis thaliana GN=TIF3B1 PE=1 SV=1	264.548	172.087	622.284	712.735
Q9M1B9	AT3G59480;	Probable fructokinase-4 OS=Arabidopsis thaliana GN=At3g59480 PE=2 SV=1	980.982	1302.84	748.746	697.772
Q9SFU1	AT3G07110;	60S ribosomal protein L13a-1 OS=Arabidopsis thaliana GN=RPL13AA PE=2 SV=1	500.079	328.768	761.964	690.626
Q42351	AT1G26880;	60S ribosomal protein L34-1 OS=Arabidopsis thaliana GN=RPL34A PE=2 SV=1	128.741	82.4781	440.088	690.347
Q1PEN6	AT3G21000;	Gag-Pol-related retrotransposon family protein OS=Arabidopsis thaliana GN=At3g21000 PE=4 SV=1	3.91112	4.25265	73.9667	687.412
Q9FI56	AT5G50920;	Chaperone protein ClpC1, chloroplastic OS=Arabidopsis thaliana GN=CLPC1 PE=1 SV=1	114.388	46.7724	303.179	684.908
Q9SA56	AT1G03130;&AT4G02770;	Photosystem I reaction center subunit II-2, chloroplastic OS=Arabidopsis thaliana GN=PSAD2 PE=1 SV=1	10.2267	0	17.5188	682.976
P55034	AT4G38630;	26S proteasome non-ATPase regulatory subunit 4 homolog OS=Arabidopsis thaliana GN=RPN10 PE=1 SV=1	318.439	231.183	610.882	680.028
Q9M1R2	AT3G62120;	Proline--tRNA ligase, cytoplasmic OS=Arabidopsis thaliana GN=At3g62120 PE=1 SV=1	255.164	193.443	466.675	677.572
O23654	AT1G78900;	V-type proton ATPase catalytic subunit A OS=Arabidopsis thaliana GN=VHA-A PE=1 SV=1	2042.77	1593.5	1687.2	674.98
Q9LV09	AT5G53400;	Protein BOBBER 1 OS=Arabidopsis thaliana GN=BOB1 PE=1 SV=1	153.478	74.0373	342.909	674.054
Q41969	AT5G20920;	Eukaryotic translation initiation factor 2 subunit beta OS=Arabidopsis thaliana GN=EIF2B PE=1 SV=3	372.347	248.112	649.102	673.198
O22558	AT2G17700;	Serine/threonine-protein kinase STY8 OS=Arabidopsis thaliana GN=STY8 PE=1 SV=2	53.4595	24.6434	122.999	666.452
Q94AD1	AT1G48610;	Putative DNA-binding protein At1g48610 OS=Arabidopsis thaliana GN=At1g48610 PE=1 SV=1	9.30904	13.9033	97.2081	666.057
Q84LR6	AT2G46880;	Probable inactive purple acid phosphatase 14 OS=Arabidopsis thaliana GN=PAP14 PE=2 SV=1	4.44578	1.47013	245.519	661.126
Q0WW26	AT4G34450;	Coatomer subunit gamma OS=Arabidopsis thaliana GN=At4g34450 PE=1 SV=2	1083.78	858.214	961.985	659.997
O49160	AT3G56150;	Eukaryotic translation initiation factor 3 subunit C OS=Arabidopsis thaliana GN=TIF3C1 PE=1 SV=2	151.756	136.353	577.584	659.823
Q9ZPI1	AT3G11710;	Lysine--tRNA ligase, cytoplasmic OS=Arabidopsis thaliana GN=At3g11710 PE=1 SV=1	213.453	138.662	435.405	659.511
Q9M9K1	AT3G08590;	Probable 2,3-bisphosphoglycerate-independent phosphoglycerate mutase 2 OS=Arabidopsis thaliana GN=At3g08590 PE=1 SV=1	1351.63	1073.37	708.895	657.193
Q9C6B3	AT1G47260;	Gamma carbonic anhydrase 2, mitochondrial OS=Arabidopsis thaliana GN=GAMMACA2 PE=1 SV=1	1156.28	752.017	1202.16	656.341
Q9LK34	AT3G27190;	Uridine kinase-like protein 2, chloroplastic OS=Arabidopsis thaliana GN=UKL2 PE=2 SV=1	76.6838	63.0427	128.362	645.576
Q9LNU4	AT1G20200;	26S proteasome non-ATPase regulatory subunit 3 homolog A OS=Arabidopsis thaliana GN=RPN3A PE=1 SV=3	249.507	175.949	600.937	641.823
Q84WV1	AT5G26360;	T-complex protein 1 subunit gamma OS=Arabidopsis thaliana GN=CCT3 PE=1 SV=1	481.288	311.379	872.565	640.876
O04499	AT1G09780;	2,3-bisphosphoglycerate-independent phosphoglycerate mutase 1 OS=Arabidopsis thaliana GN=PGM1 PE=2 SV=3	397.147	316.253	404.266	640.854
Q9ZUX4	AT2G27730;	Uncharacterized protein At2g27730, mitochondrial OS=Arabidopsis thaliana GN=At2g27730 PE=1 SV=1	2462.76	2334.3	1448.94	637.307
O64888	AT2G44530;	Ribose-phosphate pyrophosphokinase 5, chloroplastic OS=Arabidopsis thaliana GN=PRS5 PE=2 SV=2	5.50249	1.44357	97.6629	635.011
O23717	AT1G13060;	Proteasome subunit beta type-5-A OS=Arabidopsis thaliana GN=PBE1 PE=1 SV=1	322.256	204.471	633.659	634.508
Q9ZUU4	AT2G37220;	RNA-binding protein CP29B, chloroplastic OS=Arabidopsis thaliana GN=CP29B PE=1 SV=1	18.6854	1.87331	202.619	634.391
Q9LUQ6	AT3G16780;	60S ribosomal protein L19-2 OS=Arabidopsis thaliana GN=RPL19B PE=2 SV=1	167.69	125.031	691.278	634.103
P24636	AT5G44340;	Tubulin beta-4 chain OS=Arabidopsis thaliana GN=TUBB4 PE=2 SV=2	461.271	457.262	427.254	633.686
Q9SMW7	AT1G17880;	Basic transcription factor 3 OS=Arabidopsis thaliana GN=BTF3 PE=1 SV=1	286.351	115.419	599.286	632.21
Q05728	AT3G55010;	Phosphoribosylformylglycinamidine cyclo-ligase, chloroplastic OS=Arabidopsis thaliana GN=PUR5 PE=1 SV=2	172.572	119.531	374.131	631.389
P42645	AT5G16050;	14-3-3-like protein GF14 upsilon OS=Arabidopsis thaliana GN=GRF5 PE=1 SV=2	164.316	175.698	151.075	628.154
P10795	AT1G67090;	Ribulose bisphosphate carboxylase small chain 1A, chloroplastic OS=Arabidopsis thaliana GN=RBCS-1A PE=1 SV=2	14.949	0	56.6745	622.26
P34893	AT1G14980;	10 kDa chaperonin, mitochondrial OS=Arabidopsis thaliana GN=CPN10 PE=1 SV=1	768.757	583.877	706.522	621.68
Q9SJQ0	AT2G36580;	Pyruvate kinase OS=Arabidopsis thaliana GN=At2g36580 PE=1 SV=2	797.269	505.102	1048.89	621.471
Q9SZI2	AT4G26110;	Nucleosome assembly protein 1	25.3848	6.93521	291.611	621.397
P60039	AT2G44120;	60S ribosomal protein L7-3 OS=Arabidopsis thaliana GN=RPL7C PE=2 SV=1	665.563	442.011	764.598	617.336
Q8RWN9	AT3G13930;	Dihydrolipoyllysine-residue acetyltransferase component 2 of pyruvate dehydrogenase complex, mitochondrial OS=Arabidopsis thaliana GN=At3g13930 PE=1 SV=2	680.012	475.02	911.078	616.009
Q9LJE4	AT3G13470;	Chaperonin 60 subunit beta 2, chloroplastic OS=Arabidopsis thaliana GN=CPN60B2 PE=1 SV=1	119.254	28.3878	504.502	615.358
P57106	AT5G43330;	Malate dehydrogenase 2, cytoplasmic OS=Arabidopsis thaliana GN=MDH2 PE=1 SV=1	4077.18	3788.83	1873.23	612.76
Q940P8	AT5G20890;	T-complex protein 1 subunit beta OS=Arabidopsis thaliana GN=CCT2 PE=1 SV=1	441.716	311.143	716.365	612.546
P29197	AT3G23990;	Chaperonin CPN60, mitochondrial OS=Arabidopsis thaliana GN=CPN60 PE=1 SV=2	921.125	691.898	1246.31	607.694
Q94BV7	AT4G05020;	External alternative NAD(P)H-ubiquinone oxidoreductase B2, mitochondrial OS=Arabidopsis thaliana GN=NDB2 PE=1 SV=1	481.191	365.677	540.885	605.572
Q9SI20	AT2G18110;	Elongation factor 1-delta 2 OS=Arabidopsis thaliana GN=At2g18110 PE=1 SV=1	414.31	255.029	533.608	604.056
Q9LXG7	AT5G15140;	Aldose 1-epimerase family protein OS=Arabidopsis thaliana GN=At5g15140 PE=2 SV=1	1.98597	73.6903	13.4541	597.22
Q43127	AT5G35630;	Glutamine synthetase, chloroplastic/mitochondrial OS=Arabidopsis thaliana GN=GLN2 PE=1 SV=1	1.50663	1.03144	5.58	591.054
Q8RXF8	AT5G27540;	Mitochondrial Rho GTPase 1 OS=Arabidopsis thaliana GN=MIRO1 PE=1 SV=1	110.058	73.5224	263.818	590.382
Q93Y22	AT5G05010;	Coatomer subunit delta OS=Arabidopsis thaliana GN=At5g05010 PE=1 SV=2	685.571	463.777	744.337	577.597
Q9FY65	AT5G09500;	40S ribosomal protein S15-3 OS=Arabidopsis thaliana GN=RPS15C PE=2 SV=1	1905.47	1692.13	2023.86	577.477
P17745	AT4G20360;	Elongation factor Tu, chloroplastic OS=Arabidopsis thaliana GN=TUFA PE=1 SV=1	98.6328	47.343	239.162	574.445
F4I9J7	AT1G51510;	RNA-binding protein Y14 OS=Arabidopsis thaliana GN=Y14 PE=1 SV=1	55.2208	20.3938	176.902	574.433
Q9SEI4	AT5G58290;	26S proteasome regulatory subunit 6B homolog OS=Arabidopsis thaliana GN=RPT3 PE=1 SV=1	330.48	214.026	593.759	572.819
Q9C827	AT1G52360;	Coatomer subunit beta-2 OS=Arabidopsis thaliana GN=At1g52360 PE=1 SV=1	531.766	360.714	676.025	572.149
P42643	AT4G09000;&AT4G09000;	14-3-3-like protein GF14 chi OS=Arabidopsis thaliana GN=GRF1 PE=1 SV=3	1310.21	1465.69	564.808	571.756
O49203	AT4G11010;	Nucleoside diphosphate kinase III, chloroplastic/mitochondrial OS=Arabidopsis thaliana GN=NDPK3 PE=1 SV=1	1476.98	1090.33	1303.52	570.912
Q9S714	AT2G20260;	Photosystem I reaction center subunit IV B, chloroplastic OS=Arabidopsis thaliana GN=PSAE2 PE=2 SV=1	2.2291	433.436	69.3076	570.337
P42733	AT5G23740;	40S ribosomal protein S11-3 OS=Arabidopsis thaliana GN=RPS11C PE=2 SV=2	485.36	331.149	852.761	569.621
Q9ZUP3	AT2G19480;	Nucleosome assembly protein 1	33.9968	19.4747	279.262	568.384
O64740	AT2G30050;	Protein transport protein SEC13 homolog B OS=Arabidopsis thaliana GN=SEC13B PE=1 SV=1	898.11	590.163	927.226	564.469
P27140	AT3G01500;	Beta carbonic anhydrase 1, chloroplastic OS=Arabidopsis thaliana GN=BCA1 PE=1 SV=2	18.6018	12.6667	47.942	563.453
P29515	AT2G29550;	Tubulin beta-7 chain OS=Arabidopsis thaliana GN=TUBB7 PE=2 SV=1	65.3597	47.53	286.055	561.934
P59259	AT1G07660;AT1G07820;AT2G28740;AT3G45930;AT3G46320;AT3G53730;AT5G59690;AT5G59970;	Histone H4 OS=Arabidopsis thaliana GN=At1g07660 PE=1 SV=2	548.82	412.696	533.297	560.226
Q43307	AT1G32200;	Glycerol-3-phosphate acyltransferase, chloroplastic OS=Arabidopsis thaliana GN=ATS1 PE=2 SV=2	13.9744	3.76245	170.26	559.664
Q38867	AT3G56070;	Peptidyl-prolyl cis-trans isomerase CYP19-3 OS=Arabidopsis thaliana GN=CYP19-3 PE=2 SV=2	307.163	252.028	448.952	556.653
Q94A28	AT4G26970;	Aconitate hydratase 2, mitochondrial OS=Arabidopsis thaliana GN=ACO2 PE=1 SV=3	869.494	693.801	906.799	555.125
Q9SSM2	AT1G73050;	(R)-mandelonitrile lyase-like OS=Arabidopsis thaliana GN=At1g73050 PE=2 SV=1	1.06445	0.78272	9.76203	554.408
Q9SSB8	AT1G80230;	Cytochrome c oxidase subunit 5b-2, mitochondrial OS=Arabidopsis thaliana GN=COX5B-2 PE=1 SV=1	1165.22	840.016	1187.22	551.9
Q9FPJ8	AT5G54900;	Polyadenylate-binding protein RBP45A OS=Arabidopsis thaliana GN=RBP45A PE=2 SV=1	81.9365	51.7762	224.917	547.513
Q9T029	AT4G39200;	40S ribosomal protein S25-4 OS=Arabidopsis thaliana GN=RPS25E PE=3 SV=1	21.2185	12.8621	483.03	540.314
P93028	AT2G30110;	Ubiquitin-activating enzyme E1 1 OS=Arabidopsis thaliana GN=UBA1 PE=1 SV=1	188.576	141.843	199.603	540.081
Q8L866	AT2G42490;	Amine oxidase OS=Arabidopsis thaliana GN=MHK10.21 PE=2 SV=1	25.1477	11.4631	95.1841	539.333
Q9S791	AT1G70770;	AT1G70770 protein OS=Arabidopsis thaliana GN=F15H11.2 PE=1 SV=1	720.346	941.057	698.107	539.096
Q9LMK7	AT1G07140;	Ran-binding protein 1 homolog a OS=Arabidopsis thaliana GN=RANBP1A PE=1 SV=1	187.394	184.68	213.851	536.406
Q94A40	AT1G62020;	Coatomer subunit alpha-1 OS=Arabidopsis thaliana GN=At1g62020 PE=2 SV=2	639.625	494.166	712.994	536.276
Q93W34	AT4G27000;	Polyadenylate-binding protein RBP45C OS=Arabidopsis thaliana GN=RBP45C PE=2 SV=1	241.775	156.108	435.171	535.84
F4JRE0	AT4G12650;	Transmembrane 9 superfamily member 12 OS=Arabidopsis thaliana GN=TMN12 PE=2 SV=1	410.391	349.774	394.21	526.411
O23593	AT4G17520;	RGG repeats nuclear RNA binding protein B OS=Arabidopsis thaliana GN=RGGB PE=1 SV=1	87.2753	95.0733	374.746	525.072
O82179	AT2G35120;	Glycine cleavage system H protein 2, mitochondrial OS=Arabidopsis thaliana GN=GDH2 PE=2 SV=1	711.899	465.834	622.072	523.771
Q9LW15	AT3G15640;	Cytochrome c oxidase subunit 5b-1, mitochondrial OS=Arabidopsis thaliana GN=COX5B-1 PE=1 SV=1	668.099	614.481	680.084	522.913
Q9LK29	AT3G27240;	Cytochrome c1 1, heme protein, mitochondrial OS=Arabidopsis thaliana GN=CYC11 PE=1 SV=1	1799.07	1349.17	1632.8	521.349
P92549	ATMG01190;	ATP synthase subunit alpha, mitochondrial OS=Arabidopsis thaliana GN=ATPA PE=1 SV=2	2004.89	2838.71	1515.1	521.195
P93033	AT2G47510;	Fumarate hydratase 1, mitochondrial OS=Arabidopsis thaliana GN=FUM1 PE=1 SV=2	941.08	736.845	1045.25	519.031
Q9FLT0	AT5G61780;	Ribonuclease TUDOR 2 OS=Arabidopsis thaliana GN=TSN2 PE=1 SV=1	972.509	725.405	1173.19	517.439
Q9SW48	AT4G34860;	Probable alkaline/neutral invertase B OS=Arabidopsis thaliana GN=INVB PE=1 SV=1	87.4677	54.9551	220.492	517.132
Q8LF21	AT1G14830;	Dynamin-related protein 1C OS=Arabidopsis thaliana GN=DRP1C PE=1 SV=2	395.401	345.055	437.038	516.922
O65396	AT1G11860;	Aminomethyltransferase, mitochondrial OS=Arabidopsis thaliana GN=GDCST PE=2 SV=1	515.163	356.08	634.939	515.669
F4I116	AT1G09620;	Leucine--tRNA ligase, cytoplasmic OS=Arabidopsis thaliana GN=At1g09620 PE=1 SV=1	237.87	169.951	349.235	513.283
Q8LA13	AT3G58510;	DEAD-box ATP-dependent RNA helicase 11 OS=Arabidopsis thaliana GN=RH11 PE=1 SV=1	286.958	340.469	391.147	512.526
O65655	AT4G39680;	SAP domain-containing protein OS=Arabidopsis thaliana GN=At4g39680 PE=1 SV=1	33.0783	23.0557	213.236	510.735
Q9FLX7	AT5G52840;	Probable NADH dehydrogenase [ubiquinone] 1 alpha subcomplex subunit 5, mitochondrial OS=Arabidopsis thaliana GN=At5g52840 PE=1 SV=1	1212.73	800.096	1356.18	504.971
Q04836	AT4G24770;	31 kDa ribonucleoprotein, chloroplastic OS=Arabidopsis thaliana GN=CP31A PE=1 SV=1	23.2222	0	157.296	503.967
O65282	AT5G20720;	20 kDa chaperonin, chloroplastic OS=Arabidopsis thaliana GN=CPN20 PE=1 SV=2	293.312	206.528	451.08	503.051
O65639	AT4G36020;	Cold shock protein 1 OS=Arabidopsis thaliana GN=CSP1 PE=1 SV=1	48.0805	25.9708	197.963	501.534
Q84J81	AT3G09350;	Fes1A OS=Arabidopsis thaliana GN=Fes1A PE=2 SV=1	0	79.1153	342.243	501.11
Q94K05	AT3G03960;	T-complex protein 1 subunit theta OS=Arabidopsis thaliana GN=CCT8 PE=1 SV=1	423.478	296.038	611.694	498.532
O82662	AT2G20420;	Succinate--CoA ligase [ADP-forming] subunit beta, mitochondrial OS=Arabidopsis thaliana GN=At2g20420 PE=1 SV=1	1264.8	960.58	909.386	496.665
O82462	AT5G26710;	Glutamate--tRNA ligase, cytoplasmic OS=Arabidopsis thaliana GN=At5g26710 PE=1 SV=1	166.98	135.132	323.286	496.575
Q84L30	AT5G38470;	Ubiquitin receptor RAD23d OS=Arabidopsis thaliana GN=RAD23D PE=1 SV=2	210.089	128.802	225.492	494.857
P56778	ATCG00280;	Photosystem II CP43 reaction center protein OS=Arabidopsis thaliana GN=psbC PE=1 SV=3	5.8377	0	14.0516	492.234
Q42340	AT5G18380;	40S ribosomal protein S16-3 OS=Arabidopsis thaliana GN=RPS16C PE=2 SV=1	452.998	292.259	573.206	489.202
Q9FGI6	AT5G37510;	NADH dehydrogenase [ubiquinone] iron-sulfur protein 1, mitochondrial OS=Arabidopsis thaliana GN=EMB1467 PE=1 SV=2	876.017	652.346	989.265	487.305
P48491	AT3G55440;	Triosephosphate isomerase, cytosolic OS=Arabidopsis thaliana GN=CTIMC PE=1 SV=2	3222.75	3636.52	727.992	487.26
Q9FG81	AT5G43830;	Aluminum induced protein with YGL and LRDR motifs OS=Arabidopsis thaliana GN=MQD19.19 PE=1 SV=1	33.1717	46.0234	79.7622	486.533
O82762	AT2G25970;	F17H15.1/F17H15.1 OS=Arabidopsis thaliana GN=At2g25970 PE=1 SV=1	40.0664	10.0062	164.739	485.417
Q8LAZ7	AT1G22920;	COP9 signalosome complex subunit 5a OS=Arabidopsis thaliana GN=CSN5A PE=1 SV=2	98.0881	51.7724	271.558	485.382
F4JY76	AT5G25754;AT5G25757;	Eukaryotic translation initiation factor 3 subunit L OS=Arabidopsis thaliana GN=At5g25754 PE=1 SV=1	277.052	171.444	533.7	484.84
Q9SJB9	AT2G04520;	Nucleic acid-binding, OB-fold-like protein OS=Arabidopsis thaliana GN=At2g04520 PE=2 SV=1	197.781	152.908	334.168	482.401
O80626	AT2G39390;	60S ribosomal protein L35-2 OS=Arabidopsis thaliana GN=RPL35B PE=2 SV=1	384.385	313.535	509.899	482.37
O22769	AT4G02580;	NADH dehydrogenase [ubiquinone] flavoprotein 2, mitochondrial OS=Arabidopsis thaliana GN=At4g02580 PE=1 SV=3	1061.18	705.255	1019.3	480.719
P49693	AT4G02230;	60S ribosomal protein L19-3 OS=Arabidopsis thaliana GN=RPL19C PE=2 SV=3	116.536	113.2	458.627	479.97
Q93VB0	AT2G40660;	Nucleic acid-binding, OB-fold-like protein OS=Arabidopsis thaliana GN=At2g40660 PE=2 SV=1	213.642	161.317	474.067	478.163
Q8L611	AT3G63460;	Protein transport protein SEC31 homolog B OS=Arabidopsis thaliana GN=SEC31B PE=1 SV=1	763.515	515.763	832.009	477.895
Q9FJX2	AT5G67510;	60S ribosomal protein L26-2 OS=Arabidopsis thaliana GN=RPL26B PE=2 SV=1	226.47	125.387	508.341	476.357
Q9SIH0	AT2G36160;	40S ribosomal protein S14-1 OS=Arabidopsis thaliana GN=RPS14A PE=1 SV=1	375.976	247.544	602.052	472.581
Q9SGE0	AT1G08200;	UDP-D-apiose/UDP-D-xylose synthase 2 OS=Arabidopsis thaliana GN=AXS2 PE=2 SV=1	1404.74	1267.05	395.361	472.403
O65202	AT4G16760;	Peroxisomal acyl-coenzyme A oxidase 1 OS=Arabidopsis thaliana GN=ACX1 PE=1 SV=1	1132.83	1034.92	604.89	471.721
Q39141	AT2G34420;&AT2G34430;&AT1G29910;&AT1G29920;&AT1G29930;	Chlorophyll a-b binding protein, chloroplastic OS=Arabidopsis thaliana GN=Lhb1B2 PE=2 SV=1	6.22459	1.64826	30.2368	471.32
F4JXC5	AT5G59810;	Subtilisin-like protease SBT5.4 OS=Arabidopsis thaliana GN=SBT5.4 PE=1 SV=1	62.6589	28.0038	360.036	470.727
A0A1P8B9F4	AT5G37470	Uncharacterized protein OS=Arabidopsis thaliana GN=At5g37470 PE=4 SV=1	0	0.159301	0.518378	469.724
Q9M4T3	AT2G27840;	Histone deacetylase HDT4 OS=Arabidopsis thaliana GN=HDT4 PE=2 SV=1	0	0.774601	115.891	468.385
Q9MAT6	AT1G04880;	High mobility group B protein 15 OS=Arabidopsis thaliana GN=HMGB15 PE=2 SV=1	30.4494	32.6228	141.372	467.504
Q9ZW35	AT2G29570;	Proliferating cell nuclear antigen 2 OS=Arabidopsis thaliana GN=PCNA2 PE=1 SV=1	116.856	80.8818	109.033	466.539
Q0WNJ6	AT3G11130;	Clathrin heavy chain 1 OS=Arabidopsis thaliana GN=CHC1 PE=1 SV=1	815.392	658.262	749.753	462.454
F4IWV2	AT3G55410;	2-oxoglutarate dehydrogenase, E1 component OS=Arabidopsis thaliana GN=At3g55410 PE=1 SV=1	541.946	451.809	622.859	459.826
O23144	AT4G27500;	Proton pump-interactor 1 OS=Arabidopsis thaliana GN=PPI1 PE=1 SV=2	297.117	474.113	580.381	459.182
Q94JX9	AT3G49470;	Nascent polypeptide-associated complex subunit alpha-like protein 2 OS=Arabidopsis thaliana GN=At3g49470 PE=2 SV=2	139.086	69.2391	409.892	456.405
P30184	AT2G24200;	Leucine aminopeptidase 1 OS=Arabidopsis thaliana GN=LAP1 PE=1 SV=1	468.109	395.668	418.398	455.131
P31167	AT3G08580;	ADP,ATP carrier protein 1, mitochondrial OS=Arabidopsis thaliana GN=AAC1 PE=1 SV=2	934.072	3647.51	694.003	454.777
P0DH96	AT1G66410;&AT5G37780;	Calmodulin-4 OS=Arabidopsis thaliana GN=CAM4 PE=1 SV=1	365.991	254.316	250.725	453.388
Q96293	AT1G49240;&AT3G18780;	Actin-8 OS=Arabidopsis thaliana GN=ACT8 PE=1 SV=2	62.4215	33.0583	126.393	452.434
Q96299	AT2G42590;&AT2G42590;	14-3-3-like protein GF14 mu OS=Arabidopsis thaliana GN=GRF9 PE=1 SV=2	123.769	95.4177	85.9627	451.432
Q84WM9	AT5G12110;	Elongation factor 1-beta 1 OS=Arabidopsis thaliana GN=At5g12110 PE=2 SV=2	146.137	85.6621	234.834	450.989
Q9SIZ2	AT2G40290;	Eukaryotic translation initiation factor 2 subunit alpha homolog OS=Arabidopsis thaliana GN=At2g40290 PE=1 SV=2	165.975	128.973	305.473	450.009
Q38936	AT5G48580;	Peptidyl-prolyl cis-trans isomerase FKBP15-2 OS=Arabidopsis thaliana GN=FKBP15-2 PE=2 SV=2	1660.62	1337.57	913.641	450.002
F4HTV1	AT1G74150;	Galactose oxidase/kelch repeat superfamily protein OS=Arabidopsis thaliana GN=At1g74150 PE=4 SV=1	49.0691	16.354	112.763	449.825
Q9LVG5	AT5G60090;	Protein kinase superfamily protein OS=Arabidopsis thaliana GN=MGO3.7 PE=4 SV=1	5.85756	2.57638	65.0062	447.88
Q9LQ55	AT1G59610;	Dynamin-2B OS=Arabidopsis thaliana GN=DRP2B PE=1 SV=2	165.515	129.288	221.817	447.833
Q9SX77	AT1G47420;	Succinate dehydrogenase subunit 5, mitochondrial OS=Arabidopsis thaliana GN=SDH5 PE=1 SV=1	830.48	597.842	552.453	447.334
Q9FX54	AT1G13440;	Glyceraldehyde-3-phosphate dehydrogenase GAPC2, cytosolic OS=Arabidopsis thaliana GN=GAPC2 PE=1 SV=1	371.416	249.274	584.78	446.922
O22785	AT2G33340;	Pre-mRNA-processing factor 19 homolog 2 OS=Arabidopsis thaliana GN=PRP19B PE=1 SV=3	25.0019	4.17394	138.135	444.5
Q9ZU25	AT1G51980;	Probable mitochondrial-processing peptidase subunit alpha-1, mitochondrial OS=Arabidopsis thaliana GN=At1g51980 PE=1 SV=1	2257.97	1692.43	1463.73	442.465
Q9S7B5	AT4G29840;	Threonine synthase 1, chloroplastic OS=Arabidopsis thaliana GN=TS1 PE=1 SV=1	180.276	124.032	413.415	440.131
Q93VA8	AT1G76010;	Alba DNA/RNA-binding protein OS=Arabidopsis thaliana GN=At1g76010 PE=2 SV=1	325.512	196.093	640.266	439.298
Q9ZQG8	AT2G27510;	Ferredoxin-3, chloroplastic OS=Arabidopsis thaliana GN=FD3 PE=1 SV=1	298.7	219.32	499.063	439.207
Q9SUT5	AT4G11260;	Protein SGT1 homolog B OS=Arabidopsis thaliana GN=SGT1B PE=1 SV=1	29.4445	25.4566	84.43	437.944
Q9ZUB3	AT1G23820;	Spermidine synthase 1 OS=Arabidopsis thaliana GN=SPDSYN1 PE=1 SV=1	366.358	300.257	255.186	434.889
Q9LJG3	AT3G14210;&	GDSL esterase/lipase ESM1 OS=Arabidopsis thaliana GN=ESM1 PE=1 SV=1	0	0	5.45495	433.136
P0DI06	AT1G25211;&AT1G25150;&AT1G25055;&AT1G24881;&AT1G24800;	F-box/kelch-repeat protein At1g25211 OS=Arabidopsis thaliana GN=At1g25211 PE=4 SV=1	7.00531	0	92.008	431.131
Q93ZV7	AT4G32720;	La protein 1 OS=Arabidopsis thaliana GN=LA1 PE=1 SV=1	23.7539	4.76982	206.008	430.873
Q9C5U3	AT5G19990;	26S proteasome regulatory subunit 8 homolog A OS=Arabidopsis thaliana GN=RPT6A PE=1 SV=1	348.289	225.214	551.276	429.773
P52901	AT1G59900;	Pyruvate dehydrogenase E1 component subunit alpha-1, mitochondrial OS=Arabidopsis thaliana GN=E1 ALPHA PE=1 SV=2	180.528	130.677	299.897	429.282
Q9FLX2	AT5G52890;	AT hook motif-containing protein OS=Arabidopsis thaliana GN=MXC20.12 PE=4 SV=1	35.5833	24.0046	122.381	429.277
P27323	AT5G52640;	Heat shock protein 90-1 OS=Arabidopsis thaliana GN=HSP90-1 PE=1 SV=3	12.5456	0.338754	56.3607	426.27
Q9FNP8	AT5G61170;	40S ribosomal protein S19-3 OS=Arabidopsis thaliana GN=RPS19C PE=2 SV=1	588.509	396.316	667.766	426.026
Q3E9F7	AT5G18320;	Putative U-box domain-containing protein 46 OS=Arabidopsis thaliana GN=PUB46 PE=3 SV=1	7.99416	2.32857	71.9647	425.714
Q8W4M5	AT1G12000;	Pyrophosphate--fructose 6-phosphate 1-phosphotransferase subunit beta 1 OS=Arabidopsis thaliana GN=PFP-BETA1 PE=1 SV=1	59.8312	6.77878	444.074	424.019
Q56WH1	AT5G19770;&AT5G19780;	Tubulin alpha-3 chain OS=Arabidopsis thaliana GN=TUBA3 PE=1 SV=2	89.521	75.1363	171.256	423.585
Q9FKT3	AT5G56150;	Ubiquitin-conjugating enzyme E2 30 OS=Arabidopsis thaliana GN=UBC30 PE=1 SV=1	161.71	117.029	179.486	423.383
Q9MAT3	AT1G04850;	F13M7.16 protein OS=Arabidopsis thaliana GN=At1g04850 PE=2 SV=1	61.0031	35.2477	188.566	423.107
Q94C12	AT3G18410;	NADH dehydrogenase [ubiquinone] 1 beta subcomplex subunit 10-B OS=Arabidopsis thaliana GN=At3g18410 PE=3 SV=1	719.143	520.808	631.934	422.94
Q9SID0	AT2G31390;	Probable fructokinase-1 OS=Arabidopsis thaliana GN=At2g31390 PE=2 SV=1	1530.06	1718.16	390.034	422.73
Q42064	AT4G36130;	60S ribosomal protein L8-3 OS=Arabidopsis thaliana GN=RPL8C PE=2 SV=2	298.075	188.817	648.106	421.848
Q9SH76	AT2G07560;	ATPase 6, plasma membrane-type OS=Arabidopsis thaliana GN=AHA6 PE=2 SV=1	8464.09	7402.55	2672.81	421.109
O04294	AT4G02150;	Importin subunit alpha-3 OS=Arabidopsis thaliana GN=IMPA3 PE=1 SV=2	6.6513	2.65813	68.3101	419.946
P51422	AT3G55750;	60S ribosomal protein L35a-4 OS=Arabidopsis thaliana GN=RPL35AD PE=3 SV=2	122.169	84.2908	334.706	419.855
Q8VY58	AT5G17070;	Serine/threonine-protein phosphatase 4 regulatory subunit-like protein OS=Arabidopsis thaliana GN=At5g17070 PE=2 SV=1	22.3074	3.85161	95.6634	418.909
Q9FDW8	AT1G26340;	Cytochrome b5 isoform A OS=Arabidopsis thaliana GN=CB5-A PE=1 SV=1	75.8689	41.1912	216.793	418.862
Q8LBI1	AT3G25520;	60S ribosomal protein L5-1 OS=Arabidopsis thaliana GN=ATL5 PE=1 SV=2	122.123	92.7477	334.26	418.829
P56820	AT4G20980;	Eukaryotic translation initiation factor 3 subunit D OS=Arabidopsis thaliana GN=TIF3D1 PE=1 SV=1	116.014	59.7494	294.978	416.209
Q6ICZ8	AT5G13850;	Nascent polypeptide-associated complex subunit alpha-like protein 3 OS=Arabidopsis thaliana GN=At5g13850 PE=1 SV=1	146.088	153.69	534.273	415.965
O82616	AT4G10260;	Probable fructokinase-5 OS=Arabidopsis thaliana GN=At4g10260 PE=2 SV=1	3690.26	2973.37	1665.51	414.671
O22315	AT1G02840;	Serine/arginine-rich-splicing factor SR34 OS=Arabidopsis thaliana GN=SR34 PE=1 SV=1	8.12282	4.59048	114.117	412.926
Q9LZ82	AT5G04430;	Protein BTR1 OS=Arabidopsis thaliana GN=BTR1 PE=1 SV=1	692.28	436.311	714.373	411.456
O81146	AT5G35590;	Proteasome subunit alpha type-6-A OS=Arabidopsis thaliana GN=PAA1 PE=1 SV=2	460.847	280.874	571.659	411.262
Q9LVH6	AT3G17940;	Aldose 1-epimerase OS=Arabidopsis thaliana GN=At3g17940 PE=3 SV=1	1531.66	1448.09	528.394	410.342
Q9FLQ4	AT5G55070;	Dihydrolipoyllysine-residue succinyltransferase component of 2-oxoglutarate dehydrogenase complex 1, mitochondrial OS=Arabidopsis thaliana GN=At5g55070 PE=1 SV=1	698.64	553.231	673.046	406.912
Q9M7T0	AT3G06050;	Peroxiredoxin-2F, mitochondrial OS=Arabidopsis thaliana GN=PRXIIF PE=1 SV=2	1616.19	1260.58	889.245	406.663
O80844	AT2G45750;	Probable methyltransferase PMT16 OS=Arabidopsis thaliana GN=At2g45750 PE=3 SV=1	1.58614	0.143304	211.226	405.553
F4JL11	AT4G16143;	Importin subunit alpha-2 OS=Arabidopsis thaliana GN=IMPA2 PE=1 SV=1	72.598	41.6591	202.113	404.843
Q66GI5	AT1G12570;	At1g12570 OS=Arabidopsis thaliana GN=At1g12570 PE=2 SV=1	4.55163	3.83947	53.8429	404.395
Q9LEY9	AT5G08180;	H/ACA ribonucleoprotein complex subunit 2-like protein OS=Arabidopsis thaliana GN=At5g08180 PE=1 SV=1	11.2209	2.9866	217.291	403.697
O04202	AT2G39990;	Eukaryotic translation initiation factor 3 subunit F OS=Arabidopsis thaliana GN=TIF3F1 PE=1 SV=1	424.646	313.422	551.552	403.626
Q38935	AT3G25220;	Peptidyl-prolyl cis-trans isomerase FKBP15-1 OS=Arabidopsis thaliana GN=FKBP15-1 PE=2 SV=2	403.482	348.204	289.917	402.9
Q8H0S9	AT1G63770;	Puromycin-sensitive aminopeptidase OS=Arabidopsis thaliana GN=MPA1 PE=2 SV=1	487.16	292.048	319.057	402.201
O82169	AT2G35240;	Multiple organellar RNA editing factor 6, mitochondrial OS=Arabidopsis thaliana GN=MORF6 PE=1 SV=1	9.42021	0	116.536	401.901
Q39230	AT5G27470;	Serine--tRNA ligase, cytoplasmic OS=Arabidopsis thaliana GN=At5g27470 PE=2 SV=1	211.3	135.314	319.412	401.112
Q8LD27	AT4G31300;	Proteasome subunit beta type-6 OS=Arabidopsis thaliana GN=PBA1 PE=1 SV=2	547.579	394.015	621.739	400.824
Q9STY6	AT3G47370;	40S ribosomal protein S20-2 OS=Arabidopsis thaliana GN=RPS20B PE=2 SV=1	720.234	507.18	896.251	400.646
Q9SV20	AT4G31490;	Coatomer subunit beta-2 OS=Arabidopsis thaliana GN=At4g31490 PE=2 SV=2	814.789	622.576	646.613	395.895
Q9M1P5	AT3G62290;&AT1G10630;&AT5G14670;&AT1G23490;&AT2G47170;&AT1G70490;	ADP-ribosylation factor A1E OS=Arabidopsis thaliana GN=T17J13.250 PE=2 SV=1	2197.65	3754.45	763.598	395.189
P23321	AT5G66570;	Oxygen-evolving enhancer protein 1-1, chloroplastic OS=Arabidopsis thaliana GN=PSBO1 PE=1 SV=2	0.322971	0	31.5651	393.387
P59226	AT1G09200;AT3G27360;AT5G10390;AT5G10400;AT5G65360;&AT5G65350;	Histone H3.2 OS=Arabidopsis thaliana GN=HTR2 PE=1 SV=2	74.8592	47.4962	154.658	392.266
O04450	AT1G24510;	T-complex protein 1 subunit epsilon OS=Arabidopsis thaliana GN=CCT5 PE=1 SV=1	371.295	299.351	605.965	391.786
O80988	AT2G26080;	Glycine dehydrogenase (decarboxylating) 2, mitochondrial OS=Arabidopsis thaliana GN=GLDP2 PE=1 SV=1	329.523	264.012	389.505	391.599
Q9SP02	AT5G58710;	Peptidyl-prolyl cis-trans isomerase CYP20-1 OS=Arabidopsis thaliana GN=CYP20-1 PE=1 SV=1	332.097	174.546	330.225	389.336
Q8W4Q4	AT4G24800;	AT4g24800/F6I7_10 OS=Arabidopsis thaliana GN=ECIP1 PE=1 SV=1	113.415	75.3458	172.417	389.225
Q8LB47	AT4G26780;	GrpE protein homolog 2, mitochondrial OS=Arabidopsis thaliana GN=Mge2 PE=1 SV=1	44.5459	44.1599	314.699	388.784
Q93ZG9	AT4G25340;	Peptidyl-prolyl cis-trans isomerase FKBP53 OS=Arabidopsis thaliana GN=FKBP53 PE=1 SV=1	1.22457	0	82.603	387.186
P83755	ATCG00020;	Photosystem II protein D1 OS=Arabidopsis thaliana GN=psbA PE=1 SV=2	4.87916	2.73368	5.25538	386.722
Q9C505	AT1G69410;	Eukaryotic translation initiation factor 5A-3 OS=Arabidopsis thaliana GN=ELF5A-3 PE=2 SV=1	153.254	91.1057	213.853	386.689
O23138	AT1G22840;	Cytochrome c-1 OS=Arabidopsis thaliana GN=CYTC-1 PE=1 SV=1	1396.52	1241.81	825.386	385.439
Q9LIS2	AT3G23830;	Glycine-rich RNA-binding protein 4, mitochondrial OS=Arabidopsis thaliana GN=RBG4 PE=2 SV=1	27.7013	10.892	183.128	385.141
P21216	AT2G18230;	Soluble inorganic pyrophosphatase 2 OS=Arabidopsis thaliana GN=PPA2 PE=2 SV=2	1063.76	1257.54	477.029	384.734
P28769	AT3G20050;	T-complex protein 1 subunit alpha OS=Arabidopsis thaliana GN=CCT1 PE=1 SV=1	367.096	287.216	516.212	384.571
P42742	AT3G60820;	Proteasome subunit beta type-1 OS=Arabidopsis thaliana GN=PBF1 PE=1 SV=2	604.967	424.762	643.797	381.392
Q43727	AT5G35790;	Glucose-6-phosphate 1-dehydrogenase 1, chloroplastic OS=Arabidopsis thaliana GN=APG1 PE=2 SV=2	20.1989	10.091	114.443	380.132
Q9FNR1	AT5G61030;	Glycine-rich RNA-binding protein 3, mitochondrial OS=Arabidopsis thaliana GN=RBG3 PE=1 SV=1	28.8048	0.774487	188.651	379.487
P38666	AT3G53020;	60S ribosomal protein L24-2 OS=Arabidopsis thaliana GN=RPL24B PE=1 SV=2	108.799	87.3238	346.36	378.851
Q9FT52	AT3G52300;	ATP synthase subunit d, mitochondrial OS=Arabidopsis thaliana GN=At3g52300 PE=1 SV=3	2014.99	1549.36	1267.79	378.171
P35133	AT5G53300;&AT4G27960;&AT5G41700;&AT1G64230;	Ubiquitin-conjugating enzyme E2 10 OS=Arabidopsis thaliana GN=UBC10 PE=1 SV=1	784.425	839.244	271.281	377.801
A0A1P8BB34	AT5G36230	ARM repeat superfamily protein OS=Arabidopsis thaliana GN=At5g36230 PE=4 SV=1	293.891	213.546	414.693	377.565
Q8LB02	AT5G40650;	Succinate dehydrogenase [ubiquinone] iron-sulfur subunit 2, mitochondrial OS=Arabidopsis thaliana GN=SDH2-2 PE=1 SV=2	627.531	438.514	558.707	377.233
O81126	AT4G31580;	Serine/arginine-rich splicing factor RSZ22 OS=Arabidopsis thaliana GN=RSZ22 PE=1 SV=1	21.7744	20.1651	128.732	377.035
Q9SL42	AT2G18040;	Peptidyl-prolyl cis-trans isomerase Pin1 OS=Arabidopsis thaliana GN=PIN1 PE=1 SV=1	354.935	282.002	177.416	376.042
F4K000	AT5G41970;	Metal-dependent protein hydrolase OS=Arabidopsis thaliana GN=MJC20.7 PE=1 SV=1	76.8835	74.5795	128.716	375.687
F4JVN6	AT4G20850;	Tripeptidyl-peptidase 2 OS=Arabidopsis thaliana GN=TPP2 PE=1 SV=1	153.248	112.622	267.419	372.695
Q9S9P1	AT1G15930;	40S ribosomal protein S12-1 OS=Arabidopsis thaliana GN=RPS12A PE=2 SV=1	324.673	511.569	366.462	372.234
O24653	AT3G59920;	Guanosine nucleotide diphosphate dissociation inhibitor 2 OS=Arabidopsis thaliana GN=GDI2 PE=2 SV=1	1479.83	1344.12	878.159	371.811
P56761	ATCG00270;	Photosystem II D2 protein OS=Arabidopsis thaliana GN=psbD PE=1 SV=3	1.16139	0	6.82208	369.595
Q95748	ATMG00070;	NADH dehydrogenase [ubiquinone] iron-sulfur protein 3 OS=Arabidopsis thaliana GN=NAD9 PE=1 SV=2	1171.72	909.812	1110.05	368.612
Q9FJH6	AT5G60790;	ABC transporter F family member 1 OS=Arabidopsis thaliana GN=ABCF1 PE=2 SV=1	254.745	160.672	426.41	368.259
Q94KD2	AT5G51950;	AT5g51950/MSG15_3 OS=Arabidopsis thaliana GN=MSG15.3 PE=2 SV=1	10.1951	3.72627	41.8382	368.21
Q9LVG6	AT5G60080;	Protein kinase family protein OS=Arabidopsis thaliana GN=MGO3.6 PE=2 SV=1	0.650624	0	53.1857	365.478
Q9FIB6	AT5G09900;	26S proteasome non-ATPase regulatory subunit 12 homolog A OS=Arabidopsis thaliana GN=RPN5A PE=1 SV=1	328.421	225.966	407.686	364.984
Q96255	AT4G35630;	Phosphoserine aminotransferase 1, chloroplastic OS=Arabidopsis thaliana GN=PSAT1 PE=1 SV=1	405.459	264.494	641.645	364.876
Q9MA79	AT1G43670;	Fructose-1,6-bisphosphatase, cytosolic OS=Arabidopsis thaliana GN=CYFBP PE=1 SV=1	346.001	418.14	141.341	364.741
Q9SW96	AT5G56680;	Asparagine--tRNA ligase, cytoplasmic 1 OS=Arabidopsis thaliana GN=SYNC1 PE=1 SV=1	225.188	148.266	317.85	363.071
Q9LUW6	AT3G22310;	DEAD-box ATP-dependent RNA helicase 9, mitochondrial OS=Arabidopsis thaliana GN=RH9 PE=1 SV=1	3.1366	0.856121	234.64	362.308
Q9SUT9	AT4G11220;	Reticulon-like protein B2 OS=Arabidopsis thaliana GN=RTNLB2 PE=1 SV=1	266.273	287.312	436.26	362.133
Q8LG98	AT1G28120;	Ubiquitin thioesterase otubain-like OS=Arabidopsis thaliana GN=At1g28120 PE=2 SV=2	98.1734	64.9908	82.0919	361.498
F4J9G6	AT3G59820;	LETM1-like protein OS=Arabidopsis thaliana GN=LETM1 PE=4 SV=1	82.2259	48.152	207.648	360.96
Q9FXA2	AT1G49760;	Polyadenylate-binding protein 8 OS=Arabidopsis thaliana GN=PAB8 PE=1 SV=1	151.131	96.5551	362.871	360.666
Q9LZS6	AT5G03620;	Subtilisin-like protease SBT4.15 OS=Arabidopsis thaliana GN=SBT4.15 PE=3 SV=1	855.319	612.353	1405.86	359.576
Q9FZH0	AT1G41880;	60S ribosomal protein L35a-2 OS=Arabidopsis thaliana GN=RPL35AB PE=3 SV=1	113.021	67.8788	261.502	359.047
O22173	AT2G23350;	Polyadenylate-binding protein 4 OS=Arabidopsis thaliana GN=PAB4 PE=1 SV=1	213.156	111.638	356.164	358.188
Q93ZG7	AT3G53110;	DEAD-box ATP-dependent RNA helicase 38 OS=Arabidopsis thaliana GN=RH38 PE=1 SV=2	57.6458	35.927	137.969	357.608
P53494	AT5G59370;	Actin-4 OS=Arabidopsis thaliana GN=ACT4 PE=1 SV=1	2549.35	3214.85	1143.26	353.54
Q94CE5	AT3G22200;	Gamma-aminobutyrate transaminase POP2, mitochondrial OS=Arabidopsis thaliana GN=POP2 PE=1 SV=1	1806.34	1444.24	975.631	349.506
Q29Q26	AT2G17390;	Ankyrin repeat domain-containing protein 2B OS=Arabidopsis thaliana GN=AKR2B PE=1 SV=1	132.852	62.2126	189.308	348.804
Q84VW9	AT3G14940;	Phosphoenolpyruvate carboxylase 3 OS=Arabidopsis thaliana GN=PPC3 PE=1 SV=2	719.507	429.661	861.941	348.148
Q9LZH9	AT3G62870;	60S ribosomal protein L7a-2 OS=Arabidopsis thaliana GN=RPL7AB PE=2 SV=1	186.782	129.672	414.254	346.122
Q0WQF7	AT3G52200;	Dihydrolipoyllysine-residue acetyltransferase component 1 of pyruvate dehydrogenase complex, mitochondrial OS=Arabidopsis thaliana GN=LTA3 PE=1 SV=2	247.414	183.372	384.574	343.944
O04658	AT5G27120;	Probable nucleolar protein 5-1 OS=Arabidopsis thaliana GN=NOP5-1 PE=1 SV=2	14.1858	5.55935	209.453	343.889
Q94A52	AT3G19760;	Eukaryotic initiation factor 4A-III homolog OS=Arabidopsis thaliana GN=EIF4A3 PE=1 SV=2	76.5992	46.4001	261.878	343.779
Q9LFW1	AT5G15650;	UDP-arabinopyranose mutase 2 OS=Arabidopsis thaliana GN=RGP2 PE=1 SV=1	9415.23	10383.7	2373.94	343.415
Q9C5Z3	AT3G57290;	Eukaryotic translation initiation factor 3 subunit E OS=Arabidopsis thaliana GN=TIF3E1 PE=1 SV=1	514.298	364.452	625.454	343.293
Q9SZX9	AT4G10450;	60S ribosomal protein L9-2 OS=Arabidopsis thaliana GN=RPL9D PE=2 SV=1	276.155	132.184	562.319	343.091
Q9C909	AT1G74230;	Glycine-rich RNA-binding protein 5, mitochondrial OS=Arabidopsis thaliana GN=RBG5 PE=1 SV=1	56.622	0	255.892	343.09
Q9SYB5	AT1G61790;	Probable dolichyl-diphosphooligosaccharide--protein glycosyltransferase subunit 3B OS=Arabidopsis thaliana GN=OST3B PE=2 SV=1	286.857	198.493	394.157	342.075
Q9M885	AT3G02560;	40S ribosomal protein S7-2 OS=Arabidopsis thaliana GN=RPS7B PE=2 SV=1	402.014	251.218	566.8	341.406
Q9LNC5	AT1G06220;	110 kDa U5 small nuclear ribonucleoprotein component CLO OS=Arabidopsis thaliana GN=CLO PE=1 SV=1	21.1507	6.77451	109.334	341.177
Q8VZM1	AT1G80410;	N-terminal acetyltransferase A complex auxiliary subunit NAA15 OS=Arabidopsis thaliana GN=NAA15 PE=1 SV=1	105.634	69.5966	291.202	340.731
Q9LD57	AT3G12780;	Phosphoglycerate kinase 1, chloroplastic OS=Arabidopsis thaliana GN=PGK1 PE=1 SV=1	109.896	83.6093	129.031	339.583
Q9STE8	AT3G46740;	Protein TOC75-3, chloroplastic OS=Arabidopsis thaliana GN=TOC75-3 PE=1 SV=1	55.7762	31.1202	206.251	339.432
Q9SIF2	AT2G04030;	Heat shock protein 90-5, chloroplastic OS=Arabidopsis thaliana GN=HSP90-5 PE=1 SV=1	40.2648	19.0055	177.226	339.252
Q0WUV7	AT1G75910;	GDSL esterase/lipase EXL4 OS=Arabidopsis thaliana GN=EXL4 PE=1 SV=1	2154.03	6483.75	613.183	338.812
P62090	ATCG01060;	Photosystem I iron-sulfur center OS=Arabidopsis thaliana GN=psaC PE=3 SV=2	1.31424	1.75796	19.2165	338.491
Q9SX80	AT1G47500;	Polyadenylate-binding protein RBP47C OS=Arabidopsis thaliana GN=RBP47C PE=2 SV=1	131.228	2.95173	466.804	337.939
Q08466	AT3G50000;	Casein kinase II subunit alpha-2 OS=Arabidopsis thaliana GN=CKA2 PE=1 SV=3	63.6238	46.6951	145.025	337.017
Q9FWA3	AT3G02360;	6-phosphogluconate dehydrogenase, decarboxylating 3 OS=Arabidopsis thaliana GN=At3g02360 PE=2 SV=1	1152.47	898.626	888.976	336.661
Q9LD28	AT5G54640;&AT4G27230;&AT1G51060;	Histone H2A.6 OS=Arabidopsis thaliana GN=RAT5 PE=1 SV=1	226.989	90.7539	276.843	334.723
F4J5S1	AT3G52140;	Clustered mitochondria protein OS=Arabidopsis thaliana GN=FMT PE=2 SV=1	74.2773	12.423	327.852	334.435
Q94AM1	AT5G65620;	Organellar oligopeptidase A, chloroplastic/mitochondrial OS=Arabidopsis thaliana GN=OOP PE=1 SV=1	268.724	241.556	173.353	333.373
O64471	AT2G19080;	Mitochondrial outer membrane import complex protein METAXIN OS=Arabidopsis thaliana GN=MTX1 PE=1 SV=1	96.7431	76.9636	253.691	333.018
Q8L7N0	AT5G16070;	T-complex protein 1 subunit zeta 2 OS=Arabidopsis thaliana GN=CCT6B PE=1 SV=1	417.445	314.834	595.751	332.415
Q8S8T4	AT2G47650;	UDP-glucuronic acid decarboxylase 4 OS=Arabidopsis thaliana GN=UXS4 PE=2 SV=1	1708.18	1384.22	1248.02	331.99
Q9ZUA0	AT2G01720;	Dolichyl-diphosphooligosaccharide--protein glycosyltransferase subunit 1B OS=Arabidopsis thaliana GN=OST1B PE=1 SV=1	168.228	92.3763	348.641	331.673
Q94AR8	AT4G13430;	3-isopropylmalate dehydratase large subunit, chloroplastic OS=Arabidopsis thaliana GN=IIL1 PE=1 SV=1	134.203	80.2532	281.42	330.899
Q9LKA3	AT3G15020;	Malate dehydrogenase 2, mitochondrial OS=Arabidopsis thaliana GN=At3g15020 PE=1 SV=1	3034.37	3105.12	1478.87	330.134
O04487	AT1G09640;	Probable elongation factor 1-gamma 1 OS=Arabidopsis thaliana GN=At1g09640 PE=1 SV=1	604.232	458.121	556.691	329.823
O80576	AT2G44060;	At2g44060 OS=Arabidopsis thaliana GN=late embryogenesis abundant 26 PE=2 SV=1	786.338	691.336	348.11	329.138
O22607	AT2G19520;	WD-40 repeat-containing protein MSI4 OS=Arabidopsis thaliana GN=MSI4 PE=1 SV=3	25.4162	12.2794	65.6898	328.339
O49299	AT1G23190;	Probable phosphoglucomutase, cytoplasmic 1 OS=Arabidopsis thaliana GN=At1g23190 PE=2 SV=2	2845.83	2571.99	860.291	327.724
Q9LU86	AT3G26060;	Peroxiredoxin Q, chloroplastic OS=Arabidopsis thaliana GN=PRXQ PE=1 SV=1	14.3255	0.777953	32.9872	326.053
O23290	AT3G23390;AT4G14320;	60S ribosomal protein L36a OS=Arabidopsis thaliana GN=RPL36AA PE=3 SV=3	14.6968	10.5415	75.5481	325.371
Q9SIV2	AT2G20580;	26S proteasome non-ATPase regulatory subunit 2 homolog A OS=Arabidopsis thaliana GN=RPN1A PE=1 SV=2	145.516	98.4968	292.657	325.354
Q5XEP2	AT1G62740;	Hsp70-Hsp90 organizing protein 2 OS=Arabidopsis thaliana GN=HOP2 PE=1 SV=1	65.1307	41.6049	215.055	324.778
Q38799	AT5G50850;	Pyruvate dehydrogenase E1 component subunit beta-1, mitochondrial OS=Arabidopsis thaliana GN=PDH2 PE=1 SV=2	1471.47	1212.22	1002.57	324.256
Q8L5Y6	AT2G02560;	Cullin-associated NEDD8-dissociated protein 1 OS=Arabidopsis thaliana GN=CAND1 PE=1 SV=1	63.4859	38.0861	143.489	322.989
Q9SJK3	AT2G27880;	Protein argonaute 5 OS=Arabidopsis thaliana GN=AGO5 PE=1 SV=2	5.62942	6.3149	3.92499	322.812
F4IWK4	AT3G27570;	Sucrase/ferredoxin-like family protein OS=Arabidopsis thaliana GN=At3g27570 PE=1 SV=1	8.15917	2.12881	33.4298	322.737
Q9SKU1	AT2G20760;	Clathrin light chain 1 OS=Arabidopsis thaliana GN=At2g20760 PE=2 SV=1	307.321	373.15	618.148	322.318
Q9LXS6	AT3G58750;	Citrate synthase 2, peroxisomal OS=Arabidopsis thaliana GN=CSY2 PE=2 SV=1	2412.43	1878.25	1756.23	322.083
Q9LD90	AT3G57150;	H/ACA ribonucleoprotein complex subunit 4 OS=Arabidopsis thaliana GN=CBF5 PE=1 SV=1	1.8898	0	95.1279	321.826
O23252	AT4G18040;	Eukaryotic translation initiation factor 4E-1 OS=Arabidopsis thaliana GN=EIF4E1 PE=1 SV=1	284.58	115.216	368.5	321.18
O78310	AT2G28190;	Superoxide dismutase [Cu-Zn] 2, chloroplastic OS=Arabidopsis thaliana GN=CSD2 PE=1 SV=2	137.103	100.586	171.081	320.85
O22791	AT2G33410;	Putative RNA-binding protein OS=Arabidopsis thaliana GN=At2g33410 PE=2 SV=1	146.218	87.9786	269.092	320.584
Q8L719	AT5G02530;	THO complex subunit 4B OS=Arabidopsis thaliana GN=ALY2 PE=1 SV=1	28.4916	7.1967	79.4637	317.899
Q9FFC0	AT5G22880;	Histone H2B.10 OS=Arabidopsis thaliana GN=At5g22880 PE=1 SV=3	45.8688	19.9803	148.883	316.794
O81755	AT4G33870;	Putative Peroxidase 48 OS=Arabidopsis thaliana GN=PER48 PE=3 SV=3	0	0	0	315.18
Q8LBK6	AT3G15660;	Monothiol glutaredoxin-S15, mitochondrial OS=Arabidopsis thaliana GN=GRXS15 PE=1 SV=2	307.556	153.091	371.632	314.568
P34789	AT5G64140;	40S ribosomal protein S28-2 OS=Arabidopsis thaliana GN=RPS28C PE=3 SV=1	371.138	194.279	245.595	314.003
O23627	AT1G29880;	Glycine--tRNA ligase, mitochondrial 1 OS=Arabidopsis thaliana GN=At1g29880 PE=1 SV=1	176.404	120.763	248.129	312.252
Q9SEE5	AT3G06580;	Galactokinase OS=Arabidopsis thaliana GN=GAL1 PE=1 SV=2	574.371	501.005	286.966	311.547
Q9CAP8	AT1G77590;	Long chain acyl-CoA synthetase 9, chloroplastic OS=Arabidopsis thaliana GN=LACS9 PE=1 SV=1	90.1773	45.8277	248.828	311.492
Q944G9	AT4G38970;	Fructose-bisphosphate aldolase 2, chloroplastic OS=Arabidopsis thaliana GN=FBA2 PE=1 SV=2	67.5562	55.8503	78.2677	311.288
Q9SF16	AT3G11830;	T-complex protein 1 subunit eta OS=Arabidopsis thaliana GN=CCT7 PE=1 SV=1	393.252	284.056	523.845	310.788
P41376	AT3G13920;	Eukaryotic initiation factor 4A-1 OS=Arabidopsis thaliana GN=TIF4A-1 PE=1 SV=1	378.691	218.578	359.606	310.67
F4K529	AT5G61950;	Ubiquitin carboxyl-terminal hydrolase-related protein OS=Arabidopsis thaliana GN=At5g61950 PE=4 SV=1	10.0007	4.56272	52.8399	306.348
Q9SUR3	AT4G23630;	Reticulon-like protein B1 OS=Arabidopsis thaliana GN=RTNLB1 PE=1 SV=1	281.418	332.447	426.67	306.041
Q9FYN3	AT5G17340;	At5g17340 OS=Arabidopsis thaliana GN=MKP11.1 PE=2 SV=1	25.1033	7.48299	159.514	305.369
O64490	AT1G04170;	Eukaryotic translation initiation factor 2 gamma subunit OS=Arabidopsis thaliana GN=EIF2 GAMMA PE=2 SV=1	368.225	257.812	451.107	305.155
Q8RYC3	AT2G33845;	Expressed protein OS=Arabidopsis thaliana GN=At2g33845 PE=2 SV=1	121.572	79.0702	197.77	304.483
Q9SAJ4	AT1G79550;	Phosphoglycerate kinase 3, cytosolic OS=Arabidopsis thaliana GN=PGK3 PE=1 SV=1	1577.27	1686.13	580.343	303.057
Q9FNN5	AT5G08530;	NADH dehydrogenase [ubiquinone] flavoprotein 1, mitochondrial OS=Arabidopsis thaliana GN=At5g08530 PE=1 SV=1	899.903	604.491	906.239	302.872
Q9SVZ6	AT4G25890;	60S acidic ribosomal protein P3-1 OS=Arabidopsis thaliana GN=RPP3A PE=3 SV=1	66.9828	31.1074	160.073	301.361
Q9LV33	AT3G18080;	Beta-glucosidase 44 OS=Arabidopsis thaliana GN=BGLU44 PE=2 SV=1	0	0	5.80089	299.16
Q9C977	AT1G80270;	Pentatricopeptide repeat-containing protein At1g80270, mitochondrial OS=Arabidopsis thaliana GN=At1g80270 PE=2 SV=1	5.02982	1.0881	217.906	299.052
Q9LNI3	AT1G01400;	F6F3.20 protein OS=Arabidopsis thaliana GN=At1g01400 PE=2 SV=1	7.57131	1.7465	2.98887	298.674
Q8LGC6	AT1G33040;	Nascent polypeptide-associated complex subunit alpha-like protein 5 OS=Arabidopsis thaliana GN=At1g33040 PE=2 SV=2	55.6317	4.0062	229.49	298.366
P56771	ATCG00540;	Cytochrome f OS=Arabidopsis thaliana GN=petA PE=3 SV=1	11.8201	11.5738	21.4219	297.792
Q9ZPX8	AT2G46610;	Serine/arginine-rich splicing factor RS31A OS=Arabidopsis thaliana GN=RS31A PE=1 SV=1	1.1508	1.00007	37.5235	297.407
F4HXM8	AT1G02813;	Uncharacterized protein OS=Arabidopsis thaliana GN=At1g02813 PE=4 SV=1	393.457	698.201	357.983	296.986
Q9SN95	AT3G46440;	UDP-glucuronic acid decarboxylase 5 OS=Arabidopsis thaliana GN=UXS5 PE=2 SV=1	3724.02	3487.79	2078.17	296.065
O49607	AT4G34980;	Subtilisin-like protease SBT1.6 OS=Arabidopsis thaliana GN=SBT1.6 PE=2 SV=1	4.29376	1.84131	13.5076	295.616
Q8LPR9	AT1G06950;	Protein TIC110, chloroplastic OS=Arabidopsis thaliana GN=TIC110 PE=1 SV=1	17.2903	6.60017	111.142	295.535
Q9S709	AT1G27650;	Splicing factor U2af small subunit A OS=Arabidopsis thaliana GN=U2AF35A PE=1 SV=1	3.83808	2.90138	43.8017	294.87
Q8LFC0	AT4G35260;	Isocitrate dehydrogenase [NAD] regulatory subunit 1, mitochondrial OS=Arabidopsis thaliana GN=IDH1 PE=1 SV=2	505.618	459.391	467.969	294.349
O49429	AT4G20020;	Multiple organellar RNA editing factor 1, mitochondrial OS=Arabidopsis thaliana GN=MORF1 PE=1 SV=1	27.0546	0.581473	97.8605	293.904
Q9XI42	AT1G15270;	F9L1.21 protein OS=Arabidopsis thaliana GN=At1g15270 PE=2 SV=1	106.542	34.4366	43.85	292.079
F4HX45	AT1G62130;	AAA-type ATPase family protein OS=Arabidopsis thaliana GN=At1g62130 PE=4 SV=1	0.701781	0.196174	29.557	291.836
Q9LK36	AT3G23810;	Adenosylhomocysteinase 2 OS=Arabidopsis thaliana GN=SAHH2 PE=2 SV=1	5929.56	4584.6	1945.88	291.057
Q9LF79	AT5G57110;	Calcium-transporting ATPase 8, plasma membrane-type OS=Arabidopsis thaliana GN=ACA8 PE=1 SV=1	15.8123	1.98217	124.365	289.852
Q42551	AT3G57870;	SUMO-conjugating enzyme SCE1 OS=Arabidopsis thaliana GN=SCE1 PE=1 SV=1	123.589	66.9966	174.051	288.992
Q6NQH9	AT5G25540;	Polyadenylate-binding protein-interacting protein 6 OS=Arabidopsis thaliana GN=CID6 PE=2 SV=1	8.64262	35.9151	21.1465	288.938
Q9SUY2	AT3G52230;	AT3g52230/F4F15_340 OS=Arabidopsis thaliana GN=F4F15.340 PE=1 SV=1	28.2258	38.283	215.258	288.312
Q9C9K3	AT1G76550;	Pyrophosphate--fructose 6-phosphate 1-phosphotransferase subunit alpha 2 OS=Arabidopsis thaliana GN=PFP-ALPHA2 PE=2 SV=1	45.6231	3.70099	290.856	287.434
Q84WU2	AT3G11910;	Ubiquitin carboxyl-terminal hydrolase 13 OS=Arabidopsis thaliana GN=UBP13 PE=1 SV=1	135.348	92.0965	189.004	286.714
P25697	AT1G32060;	Phosphoribulokinase, chloroplastic OS=Arabidopsis thaliana GN=At1g32060 PE=2 SV=1	0.299875	0.793397	5.7781	286.544
P42036	AT3G52580;	40S ribosomal protein S14-3 OS=Arabidopsis thaliana GN=RPS14C PE=2 SV=2	285.009	135.02	413.191	285.782
Q9M0Y8	AT4G04910;	Vesicle-fusing ATPase OS=Arabidopsis thaliana GN=NSF PE=2 SV=2	365.817	301.161	349.742	284.777
Q9LXQ2	AT3G44100;	At3g44100 OS=Arabidopsis thaliana GN=F26G5_50 PE=2 SV=1	7.06074	7.14699	25.5593	284.771
Q9LKR3	AT5G28540;	Mediator of RNA polymerase II transcription subunit 37a OS=Arabidopsis thaliana GN=MED37A PE=1 SV=1	189.5	147.662	262.311	284.501
Q9FND0_ARATHGb	AT5G43960;	Gb|AAD20086.1 OS=Arabidopsis thaliana GN=MRH10.6 PE=1 SV=1	52.0394	13.8883	163.14	284.255
Q941A6	AT1G08480;	Succinate dehydrogenase subunit 6, mitochondrial OS=Arabidopsis thaliana GN=SDH6 PE=1 SV=1	1079.68	955.275	639.112	283.763
P93736	AT1G14610;	Valine--tRNA ligase, mitochondrial 1 OS=Arabidopsis thaliana GN=TWN2 PE=1 SV=2	118.385	84.6885	133.31	283.627
F4JMQ2	AT4G22960;	FAM63A-like protein (DUF544) OS=Arabidopsis thaliana GN=At4g22960 PE=4 SV=1	23.7446	0.820219	103.01	283.471
Q0WV25	AT1G04820;&AT1G50010;	Tubulin alpha-4 chain OS=Arabidopsis thaliana GN=TUBA4 PE=2 SV=2	119.737	123.034	173.875	283.369
Q940I0	AT4G17950;	AT-hook motif nuclear-localized protein 13 OS=Arabidopsis thaliana GN=AHL13 PE=1 SV=1	1.25919	0.0350592	97.9027	283.124
Q9SH59	AT1G64090;	Reticulon-like protein B3 OS=Arabidopsis thaliana GN=RTNLB3 PE=2 SV=1	8.60742	9.36361	80.1	283.051
Q05196	AT1G71770;	Polyadenylate-binding protein 5 OS=Arabidopsis thaliana GN=PAB5 PE=1 SV=3	431.442	189.649	719.468	282.44
P22738	AT1G61580;	60S ribosomal protein L3-2 OS=Arabidopsis thaliana GN=ARP2 PE=2 SV=4	93.5151	73.6564	298.223	281.63
Q9M084	AT4G31180;	Aspartate--tRNA ligase 2, cytoplasmic OS=Arabidopsis thaliana GN=IBI1 PE=1 SV=1	200.143	143.691	353.551	280.341
Q9LHA8	AT3G12580;	Probable mediator of RNA polymerase II transcription subunit 37c OS=Arabidopsis thaliana GN=MED37C PE=1 SV=1	14.5517	7.56951	63.0729	280.237
F4IYK3	AT3G08943;	ARM repeat superfamily protein OS=Arabidopsis thaliana GN=At3g08943 PE=1 SV=2	93.6807	69.0927	155.629	279.705
Q8W207	AT2G26990;	COP9 signalosome complex subunit 2 OS=Arabidopsis thaliana GN=CSN2 PE=1 SV=1	35.4943	23.5666	102.793	279.097
Q93VI4	AT5G51120;	Polyadenylate-binding protein 1 OS=Arabidopsis thaliana GN=PABN1 PE=1 SV=1	36.2344	14.4046	111.38	278.996
Q9MA96	AT3G05230;	Signal peptidase complex subunit 3A OS=Arabidopsis thaliana GN=At3g05230 PE=2 SV=1	328.285	240.782	422.733	277.144
F4K1Z0	AT5G61020;	Evolutionarily conserved C-terminal region 3 OS=Arabidopsis thaliana GN=ECT3 PE=4 SV=1	1.46169	0.720089	125.952	276.352
Q9SYP1	AT1G20960;	DExH-box ATP-dependent RNA helicase DExH12 OS=Arabidopsis thaliana GN=BRR2A PE=1 SV=1	16.3163	7.27792	94.3597	274.866
Q949Y0	AT1G51710;	Ubiquitin carboxyl-terminal hydrolase 6 OS=Arabidopsis thaliana GN=UBP6 PE=1 SV=1	137.111	83.7942	220.495	273.594
Q9LF52	AT5G17500;	Glycosyl hydrolase superfamily protein OS=Arabidopsis thaliana GN=At5g17500 PE=3 SV=1	253.762	19.2793	842.013	273.194
Q940G0	AT1G10950;	Transmembrane 9 superfamily member 1 OS=Arabidopsis thaliana GN=TMN1 PE=1 SV=1	254.223	210.677	321.504	272.841
Q7Y175	AT4G15410;	Plant UBX domain-containing protein 5 OS=Arabidopsis thaliana GN=PUX5 PE=1 SV=1	23.1005	10.0787	95.6006	272.72
O82647	AT4G33070;	Pyruvate decarboxylase 1 OS=Arabidopsis thaliana GN=PDC1 PE=2 SV=1	155.065	109.937	177.261	272.291
Q38942	AT1G80670;	Protein RAE1 OS=Arabidopsis thaliana GN=RAE1 PE=1 SV=2	8.12581	0.3945	32.0641	271.941
Q9LHL7	AT3G12050;	Aha1 domain-containing protein OS=Arabidopsis thaliana GN=T21B14.13 PE=1 SV=1	112.428	70.6969	180.812	271.448
Q96528	AT1G20630;	Catalase-1 OS=Arabidopsis thaliana GN=CAT1 PE=1 SV=3	1843.73	1843.62	906.864	271.285
Q9LIR4	AT3G23940;	Dihydroxy-acid dehydratase, chloroplastic OS=Arabidopsis thaliana GN=DHAD PE=1 SV=1	109.425	90.0515	244.13	270.854
Q9SU94	AT4G29510;	Protein arginine N-methyltransferase 1.1 OS=Arabidopsis thaliana GN=PRMT11 PE=1 SV=1	16.2903	9.05944	83.5008	270.362
Q96533	AT5G43940;	Alcohol dehydrogenase class-3 OS=Arabidopsis thaliana GN=ADH2 PE=1 SV=2	278.581	167.556	159.509	268.09
Q9ZVI9	AT2G38670;	Ethanolamine-phosphate cytidylyltransferase OS=Arabidopsis thaliana GN=PECT1 PE=1 SV=1	157.39	110.59	223.548	267.317
Q84JM4	AT5G27030;	Topless-related protein 3 OS=Arabidopsis thaliana GN=TPR3 PE=1 SV=1	15.6671	24.8148	92.4879	266.421
Q07488	AT5G20230;	Blue copper protein OS=Arabidopsis thaliana GN=BCB PE=1 SV=2	2020.44	2257.33	714.818	265.572
Q9LE82	AT3G63130;	RAN GTPase-activating protein 1 OS=Arabidopsis thaliana GN=RANGAP1 PE=1 SV=1	68.1583	37.7711	168.204	265.428
O48844	AT2G32730;	26S proteasome non-ATPase regulatory subunit 1 homolog A OS=Arabidopsis thaliana GN=RPN2A PE=1 SV=1	239.764	175.608	310.374	264.858
P36428	AT1G50200;	Alanine--tRNA ligase OS=Arabidopsis thaliana GN=ALATS PE=1 SV=3	131.631	74.9814	223.658	264.702
Q1PEG5	AT3G50580;	Proline-rich family protein OS=Arabidopsis thaliana GN=At3g50580 PE=2 SV=1	16.1394	10.4074	123.566	264.632
O81057	AT2G03170;	SKP1-like protein 14 OS=Arabidopsis thaliana GN=ASK14 PE=1 SV=1	3.06096	0	50.7557	264.209
Q9LY09	AT5G07530;	Oleosin GRP-17 OS=Arabidopsis thaliana GN=GRP17 PE=1 SV=1	312.253	3860.42	282.858	263.419
P0DKL6	AT3G55220;&AT3G55200;	Spliceosome-associated protein 130 B OS=Arabidopsis thaliana GN=SAP130B PE=2 SV=1	14.5922	4.66705	84.4411	262.746
Q9SF21	AT3G11770;	At3g11770 OS=Arabidopsis thaliana GN=F26K24.6 PE=1 SV=1	617.354	443.727	589.879	261.111
Q9STT3	AT3G47800;	Aldose 1-epimerase OS=Arabidopsis thaliana GN=T23J7.130 PE=2 SV=1	149.088	41.2404	414.86	261.059
Q9SE60	AT3G59970;	Methylenetetrahydrofolate reductase 1 OS=Arabidopsis thaliana GN=MTHFR1 PE=1 SV=1	1040.08	892.995	586.226	261.056
F4K4U5	AT5G49390;	Serine/threonine-protein phosphatase 4 regulatory subunit-like protein OS=Arabidopsis thaliana GN=At5g49390 PE=4 SV=2	10.7456	2.32335	43.5018	260.815
Q9M5K2	AT3G17240;	Dihydrolipoyl dehydrogenase 2, mitochondrial OS=Arabidopsis thaliana GN=LPD2 PE=1 SV=1	326.96	223.897	307.73	259.364
Q9FJT8	AT5G56740;	Histone acetyltransferase type B catalytic subunit OS=Arabidopsis thaliana GN=HAG2 PE=2 SV=1	17.5582	8.75123	30.075	258.984
Q9FF55	AT5G60640;	Protein disulfide isomerase-like 1-4 OS=Arabidopsis thaliana GN=PDIL1-4 PE=1 SV=1	128.044	173.764	248.862	258.555
P19366	ATCG00480;	ATP synthase subunit beta, chloroplastic OS=Arabidopsis thaliana GN=atpB PE=1 SV=2	83.424	20.5212	109.062	257.771
Q9LF33	AT5G15490;	UDP-glucose 6-dehydrogenase 3 OS=Arabidopsis thaliana GN=UGD3 PE=1 SV=1	4204.66	3671.24	2238.68	256.582
Q8VZG7	AT5G07350;	Ribonuclease TUDOR 1 OS=Arabidopsis thaliana GN=TSN1 PE=1 SV=1	431.064	292.154	541.437	255.812
Q93XY1	AT5G53620;	At5g53620 OS=Arabidopsis thaliana GN=MNC6.16 PE=1 SV=1	4.80553	0.338536	70.153	255.539
F4JLM5	AT4G10320;	Isoleucine--tRNA ligase, cytoplasmic OS=Arabidopsis thaliana GN=At4g10320 PE=2 SV=1	113.831	75.8964	216.9	255.329
Q9LNV3	AT1G07340;	Sugar transport protein 2 OS=Arabidopsis thaliana GN=STP2 PE=1 SV=3	63.3456	22.405	174.827	255.1
Q9SUS3	AT4G11380;	Beta-adaptin-like protein B OS=Arabidopsis thaliana GN=BETAB-AD PE=1 SV=1	265.43	173.341	347.543	254.678
Q9LMS7	AT1G18070;	T10F20.8 protein OS=Arabidopsis thaliana GN=At1g18070 PE=1 SV=1	115.882	78.6891	196.373	254.133
Q42592	AT4G08390;	L-ascorbate peroxidase S, chloroplastic/mitochondrial OS=Arabidopsis thaliana GN=APXS PE=1 SV=2	380.466	337.01	307.003	253.829
Q94JS0	AT5G13430;&AT5G13440;	Cytochrome b-c1 complex subunit Rieske-1, mitochondrial OS=Arabidopsis thaliana GN=UCR1-1 PE=1 SV=1	1127.4	833.688	809.87	253.671
Q9XES1	AT1G07670;	Calcium-transporting ATPase 4, endoplasmic reticulum-type OS=Arabidopsis thaliana GN=ECA4 PE=2 SV=2	289.104	217.64	372.743	253.236
Q9LST0	AT5G60160;	AT5g60160/f15l12_20 OS=Arabidopsis thaliana GN=At5g60160 PE=2 SV=1	276.981	200.297	367.315	253.126
Q9FKK1	AT5G60460;	Protein transport protein Sec61 subunit beta OS=Arabidopsis thaliana GN=MUF9.9 PE=2 SV=1	308.929	229.771	471.419	252.7
P51413	AT1G67430;	60S ribosomal protein L17-2 OS=Arabidopsis thaliana GN=RPL17B PE=2 SV=2	81.9503	55.6877	194.211	250.777
Q9SVN5	AT4G13780;	Methionine--tRNA ligase, cytoplasmic OS=Arabidopsis thaliana GN=At4g13780 PE=2 SV=1	141.355	115.952	154.285	250.179
Q9FMU6	AT5G14040;	Mitochondrial phosphate carrier protein 3, mitochondrial OS=Arabidopsis thaliana GN=MPT3 PE=1 SV=1	300.501	678.653	427.781	249.352
Q84M92	AT1G18450;	Actin-related protein 4 OS=Arabidopsis thaliana GN=ARP4 PE=1 SV=1	47.1001	119.85	99.1676	249.188
O81148	AT3G22110;	Proteasome subunit alpha type-4-A OS=Arabidopsis thaliana GN=PAC1 PE=1 SV=1	477.799	332.655	484.828	248.781
Q01525	AT1G78300;	14-3-3-like protein GF14 omega OS=Arabidopsis thaliana GN=GRF2 PE=2 SV=2	2024.46	2411.33	539.375	248.702
O48773	AT2G32920;	Protein disulfide-isomerase 2-3 OS=Arabidopsis thaliana GN=PDIL2-3 PE=2 SV=1	276.934	234.51	323.722	248.498
Q9M2E0	AT3G61240;	DEAD-box ATP-dependent RNA helicase 12 OS=Arabidopsis thaliana GN=RH12 PE=2 SV=1	63.8247	36.0573	123.681	247.963
Q93ZE8	AT2G25110;	Stromal cell-derived factor 2-like protein OS=Arabidopsis thaliana GN=SDF2 PE=1 SV=1	217.367	165.543	251.157	247.582
Q9FKW6	AT5G66190;	Ferredoxin--NADP reductase, leaf isozyme 1, chloroplastic OS=Arabidopsis thaliana GN=LFNR1 PE=1 SV=1	0	0	2.41337	247.532
Q9SGR6	AT1G76160;	AT1G76160 protein OS=Arabidopsis thaliana GN=sks5 PE=2 SV=1	0.732951	2.21788	20.265	247.463
Q94F49	AT5G27670;	Probable histone H2A.5 OS=Arabidopsis thaliana GN=At5g27670 PE=1 SV=1	48.0286	21.8193	66.1753	247.395
Q42601	AT1G29900;	Carbamoyl-phosphate synthase large chain, chloroplastic OS=Arabidopsis thaliana GN=CARB PE=1 SV=1	112.484	75.6727	324.697	247.356
O80990	AT2G26060;	Protein CIA1 OS=Arabidopsis thaliana GN=CIA1 PE=1 SV=2	2.34172	6.1092	41.5712	247.243
Q9M0V5	AT4G05400;	At4g05400 OS=Arabidopsis thaliana GN=At4g05400 PE=2 SV=1	194.762	4.19496	348.109	247.155
Q9FJW4	AT5G67590;	NADH dehydrogenase [ubiquinone] iron-sulfur protein 4, mitochondrial OS=Arabidopsis thaliana GN=FRO1 PE=1 SV=1	378.549	266.323	288.747	245.665
O65569	AT4G30800;	40S ribosomal protein S11-2 OS=Arabidopsis thaliana GN=RPS11B PE=2 SV=2	100.282	71.8619	247.344	245.201
P92947	AT1G63940;	Monodehydroascorbate reductase, chloroplastic/mitochondrial OS=Arabidopsis thaliana GN=MDAR5 PE=1 SV=3	514.229	415.559	401.532	245.102
Q9M3A8	AT3G49240;	Pentatricopeptide repeat-containing protein At3g49240, mitochondrial OS=Arabidopsis thaliana GN=EMB1796 PE=1 SV=1	8.81676	1.61258	140.188	244.649
Q94AH6	AT4G02570;	Cullin-1 OS=Arabidopsis thaliana GN=CUL1 PE=1 SV=1	36.839	16.6439	102.335	244.582
Q9LTT8	AT3G13300;	Enhancer of mRNA-decapping protein 4 OS=Arabidopsis thaliana GN=VCS PE=1 SV=1	53.706	37.0432	83.8366	243.969
P93819	AT1G04410;	Malate dehydrogenase 1, cytoplasmic OS=Arabidopsis thaliana GN=MDH1 PE=1 SV=2	239.763	201.044	196.615	243.173
Q9ZQ87	AT2G03510;	Expressed protein OS=Arabidopsis thaliana GN=At2g03510 PE=2 SV=2	87.8205	72.1592	214.083	243.08
Q9LV21	AT3G18190;	T-complex protein 1 subunit delta OS=Arabidopsis thaliana GN=CCT4 PE=1 SV=1	237.102	240.427	416.143	242.242
Q94A32	AT3G43520;	Protein FATTY ACID EXPORT 2, chloroplastic OS=Arabidopsis thaliana GN=FAX2 PE=2 SV=1	70.7203	43.0844	139.035	242.085
Q9LJF2	AT3G13390;	L-ascorbate oxidase pectinesterase-like protein pollen-specific protein-like OS=Arabidopsis thaliana GN=sks11 PE=2 SV=1	4009.72	8946.02	1469.39	242.07
P82873	AT1G27390;	Mitochondrial import receptor subunit TOM20-2 OS=Arabidopsis thaliana GN=TOM20-2 PE=1 SV=2	327.613	224.342	600.69	240.784
Q9SP35	AT2G37410;	Mitochondrial import inner membrane translocase subunit TIM17-2 OS=Arabidopsis thaliana GN=TIM17-2 PE=1 SV=2	99.348	13.9781	261.09	240.403
O82233	AT2G24050;	Eukaryotic translation initiation factor isoform 4G-2 OS=Arabidopsis thaliana GN=EIF(ISO)4G2 PE=1 SV=1	89.4412	58.5519	173.487	240.327
O22860	AT2G43460;AT3G59540;	60S ribosomal protein L38 OS=Arabidopsis thaliana GN=RPL38A PE=3 SV=1	646.596	836.311	753.539	240.326
P43296	AT4G39090;	Cysteine protease RD19A OS=Arabidopsis thaliana GN=RD19A PE=1 SV=1	208.955	163.335	234.718	239.927
Q944K2	AT5G66680;	Dolichyl-diphosphooligosaccharide--protein glycosyltransferase 48 kDa subunit OS=Arabidopsis thaliana GN=OST48 PE=2 SV=1	466.48	305.41	460.349	239.755
Q9ZVD5	AT2G27040;	Protein argonaute 4 OS=Arabidopsis thaliana GN=AGO4 PE=1 SV=2	6.34235	1.57115	50.1117	238.996
Q949X7	AT3G14390;	Diaminopimelate decarboxylase 1, chloroplastic OS=Arabidopsis thaliana GN=LYSA1 PE=1 SV=1	98.513	63.5292	238.894	238.894
F4J0F5	AT3G28870;&AT3G24260;	Paired amphipathic helix SIN3-like protein OS=Arabidopsis thaliana GN=At3g28870 PE=4 SV=1	91.007	66.4046	206.709	237.997
Q8VZB9	AT1G08360;	60S ribosomal protein L10a-1 OS=Arabidopsis thaliana GN=RPL10AA PE=1 SV=1	291.129	661.174	313.708	237.935
Q1PFD0	AT1G75790;	Multi-copper oxidase type I family protein OS=Arabidopsis thaliana GN=sks18 PE=2 SV=1	25.257	47.4545	98.0871	237.85
Q9C7Y2	AT1G32580;	Multiple organellar RNA editing factor 5, chloroplastic/mitochondrial OS=Arabidopsis thaliana GN=MORF5 PE=1 SV=1	12.1945	0	125.357	237.503
Q94II3	AT4G19120;	Probable methyltransferase PMT21 OS=Arabidopsis thaliana GN=ERD3 PE=2 SV=1	86.5302	256.568	146.427	237.393
Q93VS8	AT5G19820;	ARM repeat superfamily protein OS=Arabidopsis thaliana GN=emb2734 PE=2 SV=1	120.89	94.1788	179.785	237.332
Q9LNB6	AT1G12270;	Hsp70-Hsp90 organizing protein 1 OS=Arabidopsis thaliana GN=HOP1 PE=2 SV=1	34.5635	22.2395	128.321	234.766
Q9LJW6	AT3G28900;	60S ribosomal protein L34-3 OS=Arabidopsis thaliana GN=RPL34C PE=2 SV=1	105.322	101.115	303.321	232.56
Q9M292	AT3G44330;	Nicalin OS=Arabidopsis thaliana GN=T22K7_10 PE=2 SV=1	247.765	178.465	381.685	232.232
Q84VQ0	AT5G21150;	Protein argonaute 9 OS=Arabidopsis thaliana GN=AGO9 PE=2 SV=2	3.57791	3.54984	3.59602	230.601
P68209	AT5G08300;	Succinate--CoA ligase [ADP-forming] subunit alpha-1, mitochondrial OS=Arabidopsis thaliana GN=At5g08300 PE=1 SV=1	654.024	469.955	512.274	230.4
P54887	AT2G39800;	Delta-1-pyrroline-5-carboxylate synthase A OS=Arabidopsis thaliana GN=P5CSA PE=1 SV=1	359.219	244.789	420.638	230.274
O22468	AT2G16780;	WD-40 repeat-containing protein MSI2 OS=Arabidopsis thaliana GN=MSI2 PE=2 SV=1	10.9712	4.27994	23.1085	229.239
Q9C8D8	AT1G66070;	Eukaryotic translation initiation factor 3 subunit J OS=Arabidopsis thaliana GN=At1g66070 PE=2 SV=1	79.7733	51.2645	240.184	228.934
P42791	AT3G05590;	60S ribosomal protein L18-2 OS=Arabidopsis thaliana GN=RPL18B PE=1 SV=2	148.5	111.818	301.731	228.452
Q8GXY6	AT1G05270;	At1g05270 OS=Arabidopsis thaliana GN=YUP8H12.12 PE=2 SV=1	41.8447	28.9065	84.6733	228.314
Q9SHJ6	AT1G06530;	Peroxisomal and mitochondrial division factor 2 OS=Arabidopsis thaliana GN=PMD2 PE=1 SV=1	75.6297	63.8656	237.65	228.185
Q94A21	AT5G15330;	SPX domain-containing protein 4 OS=Arabidopsis thaliana GN=SPX4 PE=2 SV=1	83.9983	58.7341	149.297	228.11
Q9LZ66	AT5G04590;	Assimilatory sulfite reductase (ferredoxin), chloroplastic OS=Arabidopsis thaliana GN=SIR PE=1 SV=1	233.997	156.639	330.666	227.601
Q8LFT2	AT2G14120;	Dynamin-related protein 3B OS=Arabidopsis thaliana GN=DRP3B PE=1 SV=2	59.1432	42.3054	111.099	227.181
F4IW47	AT2G45290;	Transketolase-2, chloroplastic OS=Arabidopsis thaliana GN=TKL-2 PE=1 SV=1	430.257	322.797	488.211	226.885
Q9FKI4	AT5G13780;	N-terminal acetyltransferase A complex catalytic subunit NAA10 OS=Arabidopsis thaliana GN=NAA10 PE=1 SV=1	85.4567	77.9993	234.232	226.832
Q94K88	AT4G37210;	Tetratricopeptide repeat (TPR)-like superfamily protein OS=Arabidopsis thaliana GN=AP22.13 PE=2 SV=1	0.250598	0.214769	29.0664	226.595
Q9C9M1	AT1G66680;	Protein-lysine N-methyltransferase At1g66680 OS=Arabidopsis thaliana GN=AR401 PE=1 SV=1	54.5884	28.8415	109.444	226.525
Q8LG89	AT2G02850;	Basic blue protein OS=Arabidopsis thaliana GN=ARPN PE=2 SV=2	35.2853	166.599	8.89018	225.573
Q9LDI9	AT1G69250;	At1g69250 OS=Arabidopsis thaliana GN=F23O10.17 PE=1 SV=1	75.4647	34.1873	266.632	224.964
Q8GXW5	AT1G48470;	Glutamine synthetase cytosolic isozyme 1-5 OS=Arabidopsis thaliana GN=GLN1-5 PE=1 SV=1	2435.41	1747.46	1993.15	224.814
Q9CAD1	AT1G63660;	At1g63660 OS=Arabidopsis thaliana GN=At1g63660 PE=2 SV=1	55.4431	25.9732	134.819	223.865
Q0WVJ5	AT1G09850;	At1g09850 OS=Arabidopsis thaliana GN=XBCP3 PE=2 SV=1	33.9533	17.4787	57.2873	222.945
Q9SJT9	AT2G21390;	Coatomer subunit alpha-2 OS=Arabidopsis thaliana GN=At2g21390 PE=2 SV=1	188.86	149.766	214.133	221.623
Q39097	AT5G47880;	Eukaryotic peptide chain release factor subunit 1-1 OS=Arabidopsis thaliana GN=ERF1-1 PE=1 SV=2	137.119	125.474	184.486	221.569
Q8LBS4	AT2G20270;	Monothiol glutaredoxin-S12, chloroplastic OS=Arabidopsis thaliana GN=GRXS12 PE=1 SV=2	182.163	137.418	133.722	219.897
F4IF81	AT1G79640;	Protein kinase superfamily protein OS=Arabidopsis thaliana GN=At1g79640 PE=4 SV=2	139.87	139.731	146.924	219.677
Q940S0	AT1G14670;	Transmembrane 9 superfamily member 2 OS=Arabidopsis thaliana GN=TMN2 PE=2 SV=1	545.891	529.84	292.528	219.236
Q9FYH5	AT1G30880;	At1g30880 OS=Arabidopsis thaliana GN=At1g30880 PE=2 SV=1	0	0	91.5742	218.568
Q9FLP6	AT5G55160;	Small ubiquitin-related modifier 2 OS=Arabidopsis thaliana GN=SUMO2 PE=1 SV=1	19.341	13.8141	35.6543	217.578
P45432	AT3G61140;	COP9 signalosome complex subunit 1 OS=Arabidopsis thaliana GN=CSN1 PE=1 SV=2	57.7647	31.7936	144.294	217.544
Q94EH8	AT1G66260;	THO complex subunit 4C OS=Arabidopsis thaliana GN=ALY3 PE=1 SV=1	18.7051	14.6621	100.778	217.239
P42644	AT5G38480;	14-3-3-like protein GF14 psi OS=Arabidopsis thaliana GN=GRF3 PE=1 SV=2	1538.22	1478.82	438.185	216.399
Q9LYR4	AT5G13420;	Aldolase-type TIM barrel family protein OS=Arabidopsis thaliana GN=TRA2 PE=2 SV=1	1077.59	938.691	379.396	216.258
Q9FFR3	AT5G41670;	6-phosphogluconate dehydrogenase, decarboxylating 2, chloroplastic OS=Arabidopsis thaliana GN=At5g41670 PE=1 SV=1	265.479	199.727	367.571	216.175
Q9ASV5	AT4G39690;	AT4g39690/T19P19_80 OS=Arabidopsis thaliana GN=At4g39690 PE=2 SV=1	117.886	85.5365	165.085	216.117
P92985	AT5G58590;	Ran-binding protein 1 homolog c OS=Arabidopsis thaliana GN=RANBP1C PE=2 SV=1	31.7538	20.3014	62.2084	215.933
P32746	AT5G23300;	Dihydroorotate dehydrogenase (quinone), mitochondrial OS=Arabidopsis thaliana GN=PYRD PE=1 SV=2	121.606	85.6309	211.553	215.722
Q94C74	AT5G26780;	Serine hydroxymethyltransferase 2, mitochondrial OS=Arabidopsis thaliana GN=SHM2 PE=1 SV=2	497.151	370.484	396.849	215.62
Q9ZV48	AT2G18700;	Probable alpha,alpha-trehalose-phosphate synthase [UDP-forming] 11 OS=Arabidopsis thaliana GN=TPS11 PE=2 SV=1	4.96457	3.52205	20.1516	214.439
A0A1P8ATN7	AT1G50380	Prolyl oligopeptidase family protein OS=Arabidopsis thaliana GN=At1g50380 PE=4 SV=1	97.093	87.2541	94.3254	214.402
F4I448	AT1G04080;	Tetratricopeptide repeat (TPR)-like superfamily protein OS=Arabidopsis thaliana GN=PRP39 PE=1 SV=1	18.1044	11.0149	93.2232	214.219
Q9LF27	AT5G15550;	Ribosome biogenesis protein WDR12 homolog OS=Arabidopsis thaliana GN=WDR12 PE=1 SV=1	15.0748	8.22178	110.221	213.699
Q6NQM0	AT3G01800;	At3g01800 OS=Arabidopsis thaliana GN=At3g01800 PE=2 SV=1	16.7537	6.45694	86.9599	213.258
P0DKJ6	AT1G20120;	GDSL esterase/lipase At1g20120 OS=Arabidopsis thaliana GN=At1g20120 PE=2 SV=1	113.699	11.9392	416.863	212.742
Q9LTW8	AT3G12670;	CTP synthase OS=Arabidopsis thaliana GN=T2E22.2 PE=2 SV=1	9.85747	1.3884	152.238	211.854
O64380	AT1G22760;	Polyadenylate-binding protein 3 OS=Arabidopsis thaliana GN=PAB3 PE=2 SV=1	1167.77	550.787	1361.04	211.771
Q9FZG0	AT1G47813;&AT1G47820;	T2E6.9 OS=Arabidopsis thaliana GN=At1g47813 PE=4 SV=1	0	0	0	211.557
F4J9W8	AT3G18860;	Transducin family protein / WD-40 repeat family protein OS=Arabidopsis thaliana GN=At3g18860 PE=4 SV=1	48.2105	25.1011	88.9366	211.339
P92974	AT5G06460;	Ubiquitin-activating enzyme E1 2 OS=Arabidopsis thaliana GN=UBA2 PE=1 SV=1	12.4624	5.25294	46.6168	211.087
Q42560	AT4G35830;	Aconitate hydratase 1 OS=Arabidopsis thaliana GN=ACO1 PE=1 SV=2	937.778	740.078	576.659	211.005
Q9FM47	AT5G40490;	RNA-binding (RRM/RBD/RNP motifs) family protein OS=Arabidopsis thaliana GN=MNF13.1 PE=2 SV=1	9.07777	3.04775	71.968	210.91
O65272	AT4G00630;	K(+) efflux antiporter 2, chloroplastic OS=Arabidopsis thaliana GN=KEA2 PE=1 SV=2	16.3001	8.61551	61.9172	210.44
A2RVJ8	AT5G10010;	Protein HEAT INTOLERANT 4 OS=Arabidopsis thaliana GN=HIT4 PE=1 SV=1	3.27007	3.81002	37.8784	209.203
F4IXW2	AT3G43300;	Brefeldin A-inhibited guanine nucleotide-exchange protein 5 OS=Arabidopsis thaliana GN=BIG5 PE=1 SV=2	147.731	111.873	164.375	208.346
Q9FLF0	AT5G39850;	40S ribosomal protein S9-2 OS=Arabidopsis thaliana GN=RPS9C PE=1 SV=1	78.8542	30.2802	329.912	208.314
O49432	AT4G20050;	Polygalacturonase QRT3 OS=Arabidopsis thaliana GN=QRT3 PE=2 SV=1	11.775	11.1555	150.286	208.262
Q0WPI9	AT3G53100;	GDSL esterase/lipase At3g53100 OS=Arabidopsis thaliana GN=At3g53100 PE=2 SV=1	1.67994	1.73744	76.0137	206.795
P51427	AT3G11940;	40S ribosomal protein S5-2 OS=Arabidopsis thaliana GN=RPS5B PE=1 SV=2	295.932	362.059	302.172	206.793
P53496	AT3G12110;	Actin-11 OS=Arabidopsis thaliana GN=ACT11 PE=1 SV=1	448.236	524.846	202.824	206.682
Q9LFG2	AT3G53580;	Diaminopimelate epimerase, chloroplastic OS=Arabidopsis thaliana GN=DAPF PE=1 SV=1	29.397	28.8644	86.9895	206.426
Q9LUG5	AT3G23620;	Ribosome production factor 2 homolog OS=Arabidopsis thaliana GN=At3g23620 PE=2 SV=1	3.1821	2.59029	82.9506	206.385
Q9FHG4	AT5G55830;	Probable L-type lectin-domain containing receptor kinase S.7 OS=Arabidopsis thaliana GN=LECRKS7 PE=2 SV=1	0.988446	0	2.98091	206.011
Q8W575	AT5G14250;	COP9 signalosome complex subunit 3 OS=Arabidopsis thaliana GN=CSN3 PE=1 SV=2	28.9981	25.6499	75.0346	205.952
Q9LJ98	AT3G22480;	Probable prefoldin subunit 2 OS=Arabidopsis thaliana GN=At3g22480 PE=2 SV=1	58.883	32.1285	130.802	204.588
Q9LNT9	AT1G20140;	SKP1-like protein 4 OS=Arabidopsis thaliana GN=ASK4 PE=1 SV=1	0.414944	0	28.6546	204.553
P93031	AT3G51160;	GDP-mannose 4,6 dehydratase 2 OS=Arabidopsis thaliana GN=MUR1 PE=1 SV=3	606.477	462.346	335.003	204.453
Q9SI18	AT2G18130;	Purple acid phosphatase 11 OS=Arabidopsis thaliana GN=PAP11 PE=2 SV=1	0	0	11.5247	204.268
Q9SAI5	AT1G80750;	60S ribosomal protein L7-1 OS=Arabidopsis thaliana GN=RPL7A PE=2 SV=1	0.53549	1.68312	97.2654	203.808
Q9C9C4	AT1G74030;	Enolase 1, chloroplastic OS=Arabidopsis thaliana GN=ENO1 PE=1 SV=1	81.5866	58.9856	135.654	203.628
P48578	AT3G58500;	Serine/threonine-protein phosphatase PP2A-4 catalytic subunit OS=Arabidopsis thaliana GN=PP2A4 PE=1 SV=1	630.652	531.653	423.909	203.452
Q9M2Q1	AT3G57970;	Emsy N Terminus (ENT)/ plant Tudor-like domains-containing protein OS=Arabidopsis thaliana GN=T10K17.180 PE=4 SV=1	11.1273	11.2942	39.2361	203.208
Q9SG80	AT3G10740;	Alpha-L-arabinofuranosidase 1 OS=Arabidopsis thaliana GN=ASD1 PE=1 SV=1	90.9065	121.223	221.959	202.753
O22165	AT2G44860;	Probable ribosome biogenesis protein RLP24 OS=Arabidopsis thaliana GN=At2g44860 PE=1 SV=1	0.992705	0	93.2102	202.333
Q9SSD2	AT1G80070;	Pre-mRNA-processing-splicing factor 8A OS=Arabidopsis thaliana GN=PRP8A PE=1 SV=1	17.183	8.32218	71.2084	202.058
Q8H0X6	AT3G12490;	Cysteine proteinase inhibitor 6 OS=Arabidopsis thaliana GN=CYS6 PE=1 SV=2	161.669	128.292	113.139	201.42
Q38946	AT5G07440;	Glutamate dehydrogenase 2 OS=Arabidopsis thaliana GN=GDH2 PE=1 SV=1	722.094	1160.49	520.348	201.029
Q9LIK0	AT3G22960;	Plastidial pyruvate kinase 1, chloroplastic OS=Arabidopsis thaliana GN=PKP1 PE=1 SV=1	93.9209	53.7497	181.117	201.015
Q9LPV8	AT1G12920;	Eukaryotic peptide chain release factor subunit 1-2 OS=Arabidopsis thaliana GN=ERF1-2 PE=1 SV=1	57.174	43.0706	200.895	200.694
Q9M9M9	AT3G03100;	Probable NADH dehydrogenase [ubiquinone] 1 alpha subcomplex subunit 12 OS=Arabidopsis thaliana GN=At3g03100 PE=1 SV=1	437.218	302.426	303.168	200.238
Q9LZK5	AT3G62600;	DnaJ protein ERDJ3B OS=Arabidopsis thaliana GN=ERDJ3B PE=1 SV=1	95.8804	92.479	134.502	200.21
Q9SL96	AT2G25670;	Expressed protein OS=Arabidopsis thaliana GN=At2g25670 PE=2 SV=1	28.5391	34.7937	162.538	199.887
Q9LRK8	AT3G21990;	Cysteine-rich repeat secretory protein 29 OS=Arabidopsis thaliana GN=CRRSP29 PE=2 SV=1	847.948	1766.44	601.54	199.249
Q9SPE6	AT3G56190;	Alpha-soluble NSF attachment protein 2 OS=Arabidopsis thaliana GN=ASNAP2 PE=1 SV=1	366.99	322.972	322.792	199.236
Q9SR15	AT3G04600;	Tryptophan--tRNA ligase, cytoplasmic OS=Arabidopsis thaliana GN=At3g04600 PE=2 SV=1	168.619	140.343	229.542	199.015
Q9SZX3	AT4G24830;	Argininosuccinate synthase, chloroplastic OS=Arabidopsis thaliana GN=At4g24830 PE=1 SV=3	178.091	111.324	255.3	198.917
P55737	AT5G56030;	Heat shock protein 90-2 OS=Arabidopsis thaliana GN=HSP90-2 PE=1 SV=1	47.4785	15.8802	97.3508	197.607
Q9T070	AT4G37830;	Cytochrome c oxidase subunit 6a, mitochondrial OS=Arabidopsis thaliana GN=COX6A PE=3 SV=1	420.893	296.233	317.831	197.592
F4I3B3	AT1G49600;	Polyadenylate-binding protein RBP47A OS=Arabidopsis thaliana GN=RBP47A PE=2 SV=1	120.753	46.8085	265.529	197.356
Q94F09	AT1G35620;	Protein disulfide-isomerase 5-2 OS=Arabidopsis thaliana GN=PDIL5-2 PE=1 SV=1	224.485	127.839	450.787	197.019
Q9LZQ4	AT3G62360;	Carbohydrate-binding-like fold OS=Arabidopsis thaliana GN=T12C14_60 PE=4 SV=1	141.954	82.9878	277.072	196.662
Q9CAF6	AT3G10690;	DNA gyrase subunit A, chloroplastic/mitochondrial OS=Arabidopsis thaliana GN=GYRA PE=1 SV=2	3.35344	0.544859	61.1191	196.519
Q6ICW8	AT4G25180;	At4g25180 OS=Arabidopsis thaliana GN=At4g25180 PE=2 SV=1	12.0276	11.6154	0.39313	196.32
O04350	AT2G30410;	Tubulin-folding cofactor A OS=Arabidopsis thaliana GN=TFCA PE=1 SV=2	222.043	254.196	166.867	196.227
Q8RXF1	AT1G14650;	Probable splicing factor 3A subunit 1 OS=Arabidopsis thaliana GN=At1g14650 PE=1 SV=2	14.676	5.42324	86.9674	196.047
F4I600	AT1G16820;	Vacuolar ATP synthase catalytic subunit-related / V-ATPase-related / vacuolar proton pump-like protein OS=Arabidopsis thaliana GN=At1g16820 PE=4 SV=1	230.631	187.335	415.356	194.891
Q94C69	AT2G17870;	Cold shock domain-containing protein 3 OS=Arabidopsis thaliana GN=CSP3 PE=1 SV=1	39.0642	14.9883	109.802	194.033
P52410	AT5G46290;	3-oxoacyl-[acyl-carrier-protein] synthase I, chloroplastic OS=Arabidopsis thaliana GN=KAS1 PE=1 SV=2	453.273	294.536	459.716	193.716
Q39242	AT2G17420;	Thioredoxin reductase 2 OS=Arabidopsis thaliana GN=NTR2 PE=2 SV=2	466.213	391.512	180.686	193.22
Q8LEQ0	AT5G47700;	60S acidic ribosomal protein P1-3 OS=Arabidopsis thaliana GN=RPP1C PE=1 SV=2	195.417	414.483	184.984	192.214
F4I2A0	AT1G76140;	Prolyl oligopeptidase family protein OS=Arabidopsis thaliana GN=At1g76140 PE=1 SV=1	46.4531	60.028	26.6365	191.905
Q8L557	AT5G62440;	Protein EMBRYO DEFECTIVE 514 OS=Arabidopsis thaliana GN=EMB514 PE=1 SV=1	12.8088	0.365856	72.7562	191.805
O23461	AT4G16130;	L-arabinokinase OS=Arabidopsis thaliana GN=ARA1 PE=1 SV=1	351.706	253.512	529.712	191.575
Q949Y3	AT5G34850;	Bifunctional purple acid phosphatase 26 OS=Arabidopsis thaliana GN=PAP26 PE=1 SV=1	347.547	278.189	259.786	191.477
P93285	ATMG00160;	Cytochrome c oxidase subunit 2 OS=Arabidopsis thaliana GN=COX2 PE=1 SV=2	893.225	1070.88	735.509	191.371
P22954	AT5G02490;	Probable mediator of RNA polymerase II transcription subunit 37c OS=Arabidopsis thaliana GN=MED37D PE=1 SV=2	24.6927	16.8413	83.2274	190.979
Q9ZPI5	AT3G06860;	Peroxisomal fatty acid beta-oxidation multifunctional protein MFP2 OS=Arabidopsis thaliana GN=MFP2 PE=1 SV=1	1118.99	905.646	592.891	190.937
F4KGF3	AT5G64910;	Serine/Threonine-kinase OS=Arabidopsis thaliana GN=MXK3.14 PE=4 SV=1	0.845556	1.14347	15.4416	190.886
F4I1G1	AT1G29350;	RNA polymerase II degradation factor-like protein (DUF1296) OS=Arabidopsis thaliana GN=At1g29350 PE=4 SV=1	20.8187	5.0596	127.062	190.794
Q9FL96	AT5G45010;	Protein DSS1 HOMOLOG ON CHROMOSOME V OS=Arabidopsis thaliana GN=DSS1(V) PE=1 SV=1	26.6111	17.8643	36.0982	190.466
Q8W4C1	AT4G12790;	AT4G12790 protein OS=Arabidopsis thaliana GN=At4g12790 PE=2 SV=1	10.5144	3.82727	66.0071	189.809
O49553	AT4G21110;	AT4g21110/F7J7_50 OS=Arabidopsis thaliana GN=At4g21110 PE=2 SV=1	25.0593	11.3734	61.1359	189.063
Q9ZW85	AT2G43090;	3-isopropylmalate dehydratase small subunit 3 OS=Arabidopsis thaliana GN=At2g43090 PE=1 SV=1	133.056	89.9248	211.648	188.964
A0A1P8ATL2	&AT1G09340;	Chloroplast RNA binding protein OS=Arabidopsis thaliana GN=CRB PE=4 SV=1	0.49472	0	32.319	188.83
Q6NMN6	AT5G65687;	Probable sphingolipid transporter spinster homolog 1 OS=Arabidopsis thaliana GN=At5g65687 PE=1 SV=1	153.868	73.5791	176.827	188.71
F4K2Y3	AT5G36210;	Alpha/beta-Hydrolases superfamily protein OS=Arabidopsis thaliana GN=MAB16.20 PE=1 SV=1	40.6945	27.8284	44.327	188.543
Q9LE22	AT1G18210;	Probable calcium-binding protein CML27 OS=Arabidopsis thaliana GN=CML27 PE=1 SV=1	23.2972	8.73624	50.8625	188.464
Q9C829	AT1G52380;	Nuclear pore complex protein NUP50A OS=Arabidopsis thaliana GN=NUP50A PE=1 SV=1	6.14076	0.77073	60.2821	188.221
Q8LDN8	AT1G63180;	Bifunctional UDP-glucose 4-epimerase and UDP-xylose 4-epimerase 3 OS=Arabidopsis thaliana GN=UGE3 PE=1 SV=1	595.381	106.681	918.813	188.184
P30186	AT3G51260;	Proteasome subunit alpha type-7-A OS=Arabidopsis thaliana GN=PAD1 PE=1 SV=1	431.163	355.478	363.262	188.007
O64530	AT1G79230;	Thiosulfate/3-mercaptopyruvate sulfurtransferase 1, mitochondrial OS=Arabidopsis thaliana GN=STR1 PE=1 SV=1	187.959	133.274	247.743	187.61
Q8RUH0	AT2G47640;AT3G62840;	Putative small nuclear ribonucleoprotein D2 OS=Arabidopsis thaliana GN=At2g47640 PE=4 SV=1	39.5435	23.3198	160.821	186.825
Q9M8Z5	AT3G07050;	Guanine nucleotide-binding protein-like NSN1 OS=Arabidopsis thaliana GN=NSN1 PE=1 SV=1	5.32951	0.973719	47.6831	186.743
Q9FL12	AT5G40200;	Protease Do-like 9 OS=Arabidopsis thaliana GN=DEGP9 PE=1 SV=1	26.6608	20.9114	87.5503	186.216
Q1PEE4	AT3G57370;	Cyclin family protein OS=Arabidopsis thaliana GN=BRP4 PE=2 SV=1	1.9007	13.4045	6.12712	186.039
P27202	AT1G79040;	Photosystem II 10 kDa polypeptide, chloroplastic OS=Arabidopsis thaliana GN=PSBR PE=1 SV=1	0	0	1.77603	185.97
Q9LYC7	AT3G62940;	Cysteine proteinases superfamily protein OS=Arabidopsis thaliana GN=T20O10_40 PE=2 SV=1	52.7183	42.1253	142.262	185.791
Q9FJW0	AT5G67630;	RuvB-like helicase OS=Arabidopsis thaliana GN=At5g67630 PE=2 SV=1	29.5022	9.34633	108.887	185.6
Q9LKA4	AT3G15010;	UBP1-associated protein 2C OS=Arabidopsis thaliana GN=UBA2C PE=2 SV=1	19.9763	5.33356	72.2776	185.312
Q9SGE9	AT1G72550;	Phenylalanine--tRNA ligase beta subunit, cytoplasmic OS=Arabidopsis thaliana GN=At1g72550 PE=2 SV=1	90.4632	60.0639	137.713	185.299
O04379	AT1G48410;	Protein argonaute 1 OS=Arabidopsis thaliana GN=AGO1 PE=1 SV=1	1.652	0.442501	13.0028	185.128
Q9SIC8	AT2G31410;	Coiled-coil protein OS=Arabidopsis thaliana GN=At2g31410 PE=2 SV=1	0.867052	0.0719156	112.61	185.078
P0DH85	AT2G24700;	B3 domain-containing protein REM10 OS=Arabidopsis thaliana GN=REM10 PE=1 SV=1	296.751	192.559	330.776	185.075
P39697	AT5G47320;	40S ribosomal protein S19, mitochondrial OS=Arabidopsis thaliana GN=RPS19 PE=1 SV=2	42.6667	0	158.426	184.792
Q9FFD2	AT5G16510;	Probable UDP-arabinopyranose mutase 5 OS=Arabidopsis thaliana GN=RGP5 PE=1 SV=1	2399.34	1955.47	1025.02	184.636
Q9LUT2	AT3G17390;	S-adenosylmethionine synthase 4 OS=Arabidopsis thaliana GN=METK4 PE=1 SV=1	1224.21	1033.11	459.127	184.616
P20431	AT5G57350;	ATPase 3, plasma membrane-type OS=Arabidopsis thaliana GN=AHA3 PE=1 SV=2	72.2317	45.4269	220.664	184.572
Q9ZV56	AT2G32260;&	Choline-phosphate cytidylyltransferase 1 OS=Arabidopsis thaliana GN=CCT1 PE=1 SV=1	85.8374	90.1501	98.7773	184.419
Q42599	AT1G79010;	NADH dehydrogenase [ubiquinone] iron-sulfur protein 8-A, mitochondrial OS=Arabidopsis thaliana GN=At1g79010 PE=1 SV=1	415.462	312.784	390.761	184.285
Q42525	AT4G29130;	Hexokinase-1 OS=Arabidopsis thaliana GN=HXK1 PE=1 SV=2	2279.5	1721.16	1518.32	184.25
O65398	AT1G11840;	Lactoylglutathione lyase GLX1 OS=Arabidopsis thaliana GN=GLX1 PE=1 SV=1	1372.75	1287.6	388.315	183.928
Q9FXA0	AT1G49740;	F14J22.5 protein OS=Arabidopsis thaliana GN=At1g49740 PE=2 SV=1	17.021	40.6715	97.5417	183.643
P93306	ATMG00510;	NADH dehydrogenase [ubiquinone] iron-sulfur protein 2 OS=Arabidopsis thaliana GN=NAD7 PE=1 SV=2	850.983	628.573	585.67	183.461
Q8VZH2	AT4G33090;	Aminopeptidase M1 OS=Arabidopsis thaliana GN=APM1 PE=1 SV=1	472.677	380.587	155.279	183.326
P29976	AT4G39980;	Phospho-2-dehydro-3-deoxyheptonate aldolase 1, chloroplastic OS=Arabidopsis thaliana GN=DHS1 PE=2 SV=2	99.6647	44.3601	270.757	182.726
Q9FHX0	AT5G42150;	Glutathione S-transferase family protein OS=Arabidopsis thaliana GN=MJC20.26 PE=2 SV=1	123.284	63.5133	189.585	182.186
Q9LZ08	AT5G02770;	Protein MODIFIER OF SNC1 11 OS=Arabidopsis thaliana GN=MOS11 PE=1 SV=1	58.4499	28.0414	108.113	181.932
Q8VZ95	AT3G60600;	Vesicle-associated protein 1-1 OS=Arabidopsis thaliana GN=PVA11 PE=1 SV=1	265.166	177.422	281.432	181.271
Q9FKV6	AT5G44320;	Eukaryotic translation initiation factor 3 subunit D OS=Arabidopsis thaliana GN=At5g44320 PE=2 SV=1	45.9848	38.6877	136.747	180.636
Q9LHP1	AT3G13580;	60S ribosomal protein L7-4 OS=Arabidopsis thaliana GN=RPL7D PE=2 SV=1	115.312	60.4842	181.611	180.344
Q56Y85	AT3G59990;	Methionine aminopeptidase 2B OS=Arabidopsis thaliana GN=MAP2B PE=2 SV=2	27.2122	9.77161	122.081	180.146
Q8H104	AT4G26870;	Aspartate--tRNA ligase 1, cytoplasmic OS=Arabidopsis thaliana GN=At4g26870 PE=2 SV=1	69.8855	36.7956	151.732	180.096
Q9LZ65	AT5G04600;	AT5g04600/T32M21_200 OS=Arabidopsis thaliana GN=T32M21_200 PE=2 SV=1	0	0	112.826	179.706
Q9FWR5	AT1G19580;	Gamma carbonic anhydrase 1, mitochondrial OS=Arabidopsis thaliana GN=GAMMACA1 PE=1 SV=1	51.9987	31.3291	102.429	178.427
Q9LV03	AT5G53460;	Glutamate synthase 1 [NADH], chloroplastic OS=Arabidopsis thaliana GN=GLT1 PE=1 SV=2	253.511	148.171	398.389	178.285
A0A1P8BG67	AT5G61940	Ubiquitin carboxyl-terminal hydrolase-related protein OS=Arabidopsis thaliana GN=At5g61940 PE=4 SV=1	4.12802	1.44936	46.7252	177.851
Q9LVW7	AT3G27740;	Carbamoyl-phosphate synthase small chain, chloroplastic OS=Arabidopsis thaliana GN=CARA PE=1 SV=1	93.4256	63.3067	231.679	177.352
Q9LFU1	AT5G10240;	Asparagine synthetase [glutamine-hydrolyzing] 3 OS=Arabidopsis thaliana GN=ASN3 PE=2 SV=1	93.4745	48.1633	190.948	177.237
O64644	AT2G45640;	Histone deacetylase complex subunit SAP18 OS=Arabidopsis thaliana GN=At2g45640 PE=1 SV=1	38.3078	22.8827	81.156	176.557
Q9LJL3	AT3G19170;	Presequence protease 1, chloroplastic/mitochondrial OS=Arabidopsis thaliana GN=PREP1 PE=1 SV=2	26.1322	12.2704	91.2174	176.178
Q9SU56	AT3G47930;	L-galactono-1,4-lactone dehydrogenase, mitochondrial OS=Arabidopsis thaliana GN=GLDH PE=1 SV=1	104.188	69.9927	188.928	175.891
Q8LPJ4	AT4G19210;	ABC transporter E family member 2 OS=Arabidopsis thaliana GN=ABCE2 PE=2 SV=1	166.06	95.9911	291.069	175.69
Q94BR4	AT1G04510;	Pre-mRNA-processing factor 19 homolog 1 OS=Arabidopsis thaliana GN=PRP19A PE=1 SV=1	17.8092	5.16377	68.6474	174.597
F4JXW9	AT5G11560;	Catalytics OS=Arabidopsis thaliana GN=At5g11560 PE=4 SV=1	155.338	96.6838	299.016	174.237
Q9LIL4	AT3G22845;	Transmembrane emp24 domain-containing protein p24beta3 OS=Arabidopsis thaliana GN=At3g22845 PE=2 SV=1	482.4	339.824	473.459	173.994
Q9S799	AT3G01740;	F28J7.7 protein OS=Arabidopsis thaliana GN=F28J7.7 PE=2 SV=1	14.9359	0	71.98	173.463
Q43349	AT3G53460;	29 kDa ribonucleoprotein, chloroplastic OS=Arabidopsis thaliana GN=CP29A PE=2 SV=2	0.563929	0	48.6404	173.204
Q9FLH2	AT5G65750;	2-oxoglutarate dehydrogenase, E1 component OS=Arabidopsis thaliana GN=MPA24.10 PE=2 SV=1	340.227	260.556	388.661	172.972
Q9FLW9	AT5G52920;	Plastidial pyruvate kinase 2 OS=Arabidopsis thaliana GN=PKP2 PE=1 SV=1	88.0883	56.5526	261.77	172.644
Q9FLP3	AT5G55200;	GrpE protein homolog 1, mitochondrial OS=Arabidopsis thaliana GN=Mge1 PE=2 SV=1	64.2083	1.10773	201.568	172.57
B9DFI7	AT1G26850;	Probable methyltransferase PMT2 OS=Arabidopsis thaliana GN=At1g26850 PE=2 SV=2	582.114	503.157	467.244	172.228
Q9M2Q2	AT3G57960;	Emsy N Terminus (ENT) domain-containing protein OS=Arabidopsis thaliana GN=T10K17.170 PE=4 SV=1	1.39133	6.93795	21.4699	171.457
Q9FKM2	AT5G57490;	Mitochondrial outer membrane protein porin 4 OS=Arabidopsis thaliana GN=VDAC4 PE=1 SV=1	85.0495	49.2271	141.373	171.218
Q9SGW3	AT1G64520;	26S proteasome non-ATPase regulatory subunit 8 homolog A OS=Arabidopsis thaliana GN=RPN12A PE=1 SV=1	142.691	187.753	253.93	170.982
Q94CJ5	AT5G12470;	Protein RETICULATA-RELATED 4, chloroplastic OS=Arabidopsis thaliana GN=RER4 PE=2 SV=1	98.6413	64.8168	175.156	170.702
Q9SS48	AT3G10370;	Glycerol-3-phosphate dehydrogenase SDP6, mitochondrial OS=Arabidopsis thaliana GN=SDP6 PE=1 SV=1	668.973	549.866	558.494	170.685
O22826	AT2G43770;	At2g43770 OS=Arabidopsis thaliana GN=At2g43770 PE=2 SV=1	10.142	2.41726	52.61	170.63
Q9LZG0	AT5G03300;	Adenosine kinase 2 OS=Arabidopsis thaliana GN=ADK2 PE=1 SV=1	414.147	259.075	181.868	169.417
Q9LYK7	AT5G14520;	Pescadillo homolog OS=Arabidopsis thaliana GN=PES PE=1 SV=1	0.721009	0	54.4288	169.409
Q9SHB5	AT2G40740;	WRKY transcription factor 55 OS=Arabidopsis thaliana GN=WRKY55 PE=2 SV=1	93.0672	65.5255	117.162	169.287
Q9LXT5	AT3G58660;	Ribosomal protein L1p/L10e family OS=Arabidopsis thaliana GN=T20N10_10 PE=2 SV=1	0.0289936	0.17817	49.8596	169.098
Q8L5Z0	AT4G33945;	ARM repeat superfamily protein OS=Arabidopsis thaliana GN=At4g33940 PE=1 SV=1	5.29042	1.86581	21.1139	168.69
Q9SMT7	AT3G48990;	Oxalate--CoA ligase OS=Arabidopsis thaliana GN=AAE3 PE=1 SV=1	723.167	655.284	256.861	167.245
Q56WN1	AT5G37600;	Glutamine synthetase cytosolic isozyme 1-1 OS=Arabidopsis thaliana GN=GLN1-1 PE=1 SV=2	80.9548	67.4304	137.394	166.859
O64760	AT2G34970;	At2g34970 OS=Arabidopsis thaliana GN=At2g34970 PE=1 SV=1	25.9551	15.2333	93.6126	166.71
Q38950	AT3G25800;&AT3G25800;	Serine/threonine-protein phosphatase 2A 65 kDa regulatory subunit A beta isoform OS=Arabidopsis thaliana GN=PP2AA2 PE=1 SV=2	394.423	455.898	221.681	166.53
Q96529	AT3G57610;	Adenylosuccinate synthetase, chloroplastic OS=Arabidopsis thaliana GN=PURA PE=1 SV=1	47.6076	27.0478	150.053	166.356
Q9C8G4	AT1G30350;	Probable pectate lyase 4 OS=Arabidopsis thaliana GN=At1g30350 PE=2 SV=1	920.844	1520.23	739.382	166.27
F4J0W4	AT3G63150;	Mitochondrial Rho GTPase 2 OS=Arabidopsis thaliana GN=MIRO2 PE=2 SV=1	62.5326	39.477	86.7055	165.977
Q9FE78	AT5G05470;	Eukaryotic translation initiation factor 2 subunit alpha OS=Arabidopsis thaliana GN=EIF2A PE=1 SV=1	91.1295	56.7894	175.599	165.866
Q9ZTW3	AT1G04750;&AT2G33120;	Vesicle-associated membrane protein 721 OS=Arabidopsis thaliana GN=VAMP721 PE=2 SV=1	105.9	159.302	62.9412	165.685
A0A1P8BD25	AT5G37400	Uncharacterized protein OS=Arabidopsis thaliana GN=At5g37400 PE=4 SV=1	0.0960364	0.559356	4.85693	164.632
Q9FYB7	AT3G53500;	Serine/arginine-rich splicing factor RS2Z32 OS=Arabidopsis thaliana GN=RS2Z32 PE=1 SV=1	5.57327	1.64757	52.9736	164.628
Q8RY22	AT3G03380;	Protease Do-like 7 OS=Arabidopsis thaliana GN=DEGP7 PE=2 SV=1	13.6569	3.51468	45.7512	164.55
Q9SFV3	AT3G07230;	At3g07230 OS=Arabidopsis thaliana GN=T1B9.10 PE=2 SV=1	8.93048	20.3483	65.7329	164.396
F4IE14	AT1G19140;	Ubiquinone biosynthesis COQ9-like protein OS=Arabidopsis thaliana GN=At1g19140 PE=4 SV=1	233.745	157.041	276.624	164.225
Q9SH88	AT2G37990;	Ribosome biogenesis regulatory protein homolog OS=Arabidopsis thaliana GN=At2g37990 PE=2 SV=2	2.98831	0.484854	75.5872	164.141
Q8LEZ4	AT1G19520;	Protein NUCLEAR FUSION DEFECTIVE 5, mitochondrial OS=Arabidopsis thaliana GN=NFD5 PE=2 SV=1	45.4272	0.0310505	177.46	163.982
Q93VR3	AT5G28840;	GDP-mannose 3,5-epimerase OS=Arabidopsis thaliana GN=At5g28840 PE=1 SV=1	257.071	218.171	161.923	163.949
A4FVR1	AT1G55820;	GBF-interacting protein 1-like OS=Arabidopsis thaliana GN=GIP1L PE=1 SV=1	5.01148	2.04762	34.6674	163.656
O24457	AT1G01090;	Pyruvate dehydrogenase E1 component subunit alpha-3, chloroplastic OS=Arabidopsis thaliana GN=PDH-E1 ALPHA PE=2 SV=1	251.356	184.853	310.005	163.304
P39207	AT4G09320;	Nucleoside diphosphate kinase 1 OS=Arabidopsis thaliana GN=NDK1 PE=1 SV=1	387.811	926.313	186.95	163.16
Q8W487	AT2G39795;	Uncharacterized protein At2g39795, mitochondrial OS=Arabidopsis thaliana GN=At2g39795 PE=1 SV=1	9.59786	1.58322	104.446	162.877
Q9FLH8	AT5G51830;	Probable fructokinase-7 OS=Arabidopsis thaliana GN=At5g51830 PE=1 SV=1	129.405	110.178	41.7221	162.605
Q94AK8	AT1G25260;	Ribosome assembly factor mrt4 OS=Arabidopsis thaliana GN=At1g25260 PE=1 SV=1	5.92836	0.225951	50.9245	162.49
Q8LDN2	AT3G09890;	Ankyrin repeat family protein OS=Arabidopsis thaliana GN=At3g09890 PE=2 SV=1	22.505	5.98907	30.2844	162.485
Q94CK1	AT5G12410;	At5g12410 OS=Arabidopsis thaliana GN=At5g12410 PE=2 SV=1	5.67805	2.61009	76.655	162.39
O49543	AT5G65720;	Cysteine desulfurase, mitochondrial OS=Arabidopsis thaliana GN=NIFS1 PE=1 SV=1	187.433	95.7637	315.604	161.4
Q9C658	AT1G26110;	Protein decapping 5 OS=Arabidopsis thaliana GN=DCP5 PE=1 SV=1	71.5854	40.0843	113.797	161.087
O48661	AT1G70310;	Spermidine synthase 2 OS=Arabidopsis thaliana GN=SPDSYN2 PE=1 SV=2	73.5048	49.5868	63.0672	161.067
Q9SY69	AT1G10270;	Pentatricopeptide repeat-containing protein At1g10270 OS=Arabidopsis thaliana GN=GRP23 PE=1 SV=1	3.65114	0	114.514	160.507
Q8RWT4	AT2G42710;	Ribosomal protein L1p/L10e family OS=Arabidopsis thaliana GN=At2g42710 PE=2 SV=1	49.5624	0	185.155	159.979
O23095	AT4G00810;	60S acidic ribosomal protein P1-2 OS=Arabidopsis thaliana GN=RPP1B PE=1 SV=2	381.013	729.571	257.707	159.44
O49484	AT4G34210;&AT4G34470;	SKP1-like protein 11 OS=Arabidopsis thaliana GN=ASK11 PE=1 SV=1	20.5745	1.16794	23.2691	159.332
Q9LV28	AT3G18130;	Receptor for activated C kinase 1C OS=Arabidopsis thaliana GN=RACK1C PE=1 SV=1	118.892	60.4938	225.386	159.09
Q9LPW0	AT1G12900;	Glyceraldehyde-3-phosphate dehydrogenase GAPA2, chloroplastic OS=Arabidopsis thaliana GN=GAPA2 PE=2 SV=1	0	5.35311	2.47954	158.833
Q9C6I8	AT1G50920;	Nucleolar GTP-binding protein 1 OS=Arabidopsis thaliana GN=At1g50920 PE=2 SV=1	3.59402	7.34304	70.6584	158.357
Q9LIL3	AT3G22850;	Aluminum induced protein with YGL and LRDR motifs OS=Arabidopsis thaliana GN=At3g22850 PE=1 SV=1	890.899	676.507	486.324	157.901
Q9LUD4	AT3G14600;	60S ribosomal protein L18a-3 OS=Arabidopsis thaliana GN=RPL18AC PE=2 SV=1	121.9	90.0112	270.263	157.879
O03986	AT5G56000;	Heat shock protein 90-4 OS=Arabidopsis thaliana GN=HSP90-4 PE=1 SV=1	20.5242	1.69277	62.4707	157.693
Q9M2Z4	AT3G48890;	Membrane steroid-binding protein 2 OS=Arabidopsis thaliana GN=MSBP2 PE=1 SV=1	33.5708	21.4506	55.6177	157.66
Q9SJQ9	AT2G36460;	Fructose-bisphosphate aldolase 6, cytosolic OS=Arabidopsis thaliana GN=FBA6 PE=1 SV=1	402.674	338.046	383.412	157.488
Q9LRR6	AT3G14450;	Polyadenylate-binding protein-interacting protein 9 OS=Arabidopsis thaliana GN=CID9 PE=4 SV=1	106.389	18.122	376.313	157.424
Q8W106	AT3G27930;	AT3g27930/K24A2_2 OS=Arabidopsis thaliana GN=At3g27930 PE=2 SV=1	349.703	261.085	364.175	157.317
F4I9V0	AT1G65140;	Ubiquitin carboxyl-terminal hydrolase family protein OS=Arabidopsis thaliana GN=At1g65140 PE=4 SV=2	6.60127	5.31721	24.351	157.251
Q9FHZ4	AT5G53820;	ABA-inducible protein-like OS=Arabidopsis thaliana GN=MGN6.21 PE=1 SV=1	1104.91	1225.76	210.359	157.023
P21238	AT2G28000;	Chaperonin 60 subunit alpha 1, chloroplastic OS=Arabidopsis thaliana GN=CPN60A1 PE=1 SV=2	68.475	13.5119	207.966	156.971
P42825	AT5G22060;	Chaperone protein dnaJ 2 OS=Arabidopsis thaliana GN=ATJ2 PE=1 SV=2	99.3529	64.4619	215.101	156.558
P83291	AT5G20080;	NADH-cytochrome b5 reductase-like protein OS=Arabidopsis thaliana GN=CBR2 PE=1 SV=2	728.363	544.68	474.643	156.483
Q7DLR9	AT1G56450;	Proteasome subunit beta type-4 OS=Arabidopsis thaliana GN=PBG1 PE=1 SV=2	530.476	396.255	451.092	156.126
Q9LJR7	AT3G25050;	Xyloglucan endotransglucosylase/hydrolase protein 3 OS=Arabidopsis thaliana GN=XTH3 PE=2 SV=1	368.11	40.2386	339.045	155.823
Q6DBN4	AT3G61560;	Reticulon-like protein B6 OS=Arabidopsis thaliana GN=RTNLB6 PE=1 SV=1	187.58	177.969	253.35	155.197
Q0WW84	AT3G19130;	Polyadenylate-binding protein RBP47B OS=Arabidopsis thaliana GN=RBP47B PE=2 SV=1	70.895	25.7301	181.91	155.194
F4J8X6	AT3G25150;	Nuclear transport factor 2 (NTF2) family protein with RNA binding (RRM-RBD-RNP motifs) domain-containing protein OS=Arabidopsis thaliana GN=At3g25150 PE=4 SV=1	33.5858	7.62691	109.664	154.713
Q9C718	AT1G55150;	DEAD-box ATP-dependent RNA helicase 20 OS=Arabidopsis thaliana GN=RH20 PE=2 SV=1	0.302198	6.98652	5.74339	154.493
Q1EBV4	AT3G13235;	At3g13235 OS=Arabidopsis thaliana GN=DDI1 PE=1 SV=1	44.7793	24.7249	70.4357	154.406
Q9LK58	AT3G13150;	Pentatricopeptide repeat-containing protein At3g13150 OS=Arabidopsis thaliana GN=At3g13150 PE=2 SV=1	2.77975	0.111596	59.1697	154.079
B3H7H1	AT3G07300;	AT3G07300 protein OS=Arabidopsis thaliana GN=At3g07300 PE=2 SV=1	28.8894	19.471	100.273	154.028
Q9SIP7	AT2G31610;	40S ribosomal protein S3-1 OS=Arabidopsis thaliana GN=RPS3A PE=1 SV=1	122.141	225.807	230.934	153.992
Q9C522	AT3G06650;	ATP-citrate synthase beta chain protein 1 OS=Arabidopsis thaliana GN=ACLB-1 PE=2 SV=1	449.94	379.303	358.087	153.588
Q9C9G6	AT1G68310;	Protein AE7 OS=Arabidopsis thaliana GN=AE7 PE=1 SV=2	4.80617	1.88208	67.4559	153.525
Q8W4F3	AT1G25350;	Glutamine--tRNA ligase, cytoplasmic OS=Arabidopsis thaliana GN=OVA9 PE=2 SV=1	52.6866	34.8913	73.3404	153.524
Q9FME2	AT5G60980;	AT5g60980/MSL3_100 OS=Arabidopsis thaliana GN=MSL3.12 PE=1 SV=1	276.703	210.138	366.789	153.093
Q9SVT8	AT4G28700;	Ammonium transporter 1 member 4 OS=Arabidopsis thaliana GN=AMT1-4 PE=1 SV=1	233.217	154.736	231.732	152.94
Q39016	AT1G35670;	Calcium-dependent protein kinase 11 OS=Arabidopsis thaliana GN=CPK11 PE=1 SV=2	239.984	246.233	163.724	152.837
Q94B78	AT4G33010;	Glycine dehydrogenase (decarboxylating) 1, mitochondrial OS=Arabidopsis thaliana GN=GLDP1 PE=1 SV=2	76.3449	72.7328	76.5615	152.655
Q9ZVH4	AT1G26830;	Cullin-3A OS=Arabidopsis thaliana GN=CUL3A PE=1 SV=1	28.7309	24.7404	50.3768	152.593
Q8VZJ5	AT5G23575;	AT5g08500/MAH20_6 OS=Arabidopsis thaliana GN=At5g23575 PE=2 SV=1	72.5105	50.2266	175.638	152.572
Q9LSH2	AT3G17760;	Glutamate decarboxylase 5 OS=Arabidopsis thaliana GN=GAD5 PE=2 SV=1	4070.5	3188.98	2513.76	152.345
Q84JU4	AT2G04550;	Protein-tyrosine-phosphatase IBR5 OS=Arabidopsis thaliana GN=IBR5 PE=1 SV=1	0	0.647987	9.50475	152.119
Q9SXJ7	AT3G48870;	Chaperone protein ClpC2, chloroplastic OS=Arabidopsis thaliana GN=CLPC2 PE=1 SV=1	29.5463	9.85741	116.319	151.626
P20649	AT2G18960;	ATPase 1, plasma membrane-type OS=Arabidopsis thaliana GN=AHA1 PE=1 SV=3	350.624	279.138	194.569	151.285
A0A1P8B564	&AT4G35090;	Catalase OS=Arabidopsis thaliana GN=CAT2 PE=3 SV=1	37.2343	50.19	33.5219	151.03
Q9XGX9	AT3G46560;	Mitochondrial import inner membrane translocase subunit TIM9 OS=Arabidopsis thaliana GN=TIM9 PE=1 SV=2	390.941	270.799	343.626	151.019
Q9C500	AT1G47200;	WPP domain-containing protein 2 OS=Arabidopsis thaliana GN=WPP2 PE=1 SV=1	121.916	85.397	49.0268	150.936
Q8LB01	AT3G59890;	4-hydroxy-tetrahydrodipicolinate reductase 2, chloroplastic OS=Arabidopsis thaliana GN=DAPB2 PE=2 SV=1	47.1062	33.7915	96.3502	150.676
Q8VZF3	AT2G47390;	Probable glutamyl endopeptidase, chloroplastic OS=Arabidopsis thaliana GN=GEP PE=2 SV=2	28.0572	15.8329	60.7401	150.568
Q93ZM7	AT3G13860;	Chaperonin CPN60-like 2, mitochondrial OS=Arabidopsis thaliana GN=At3g13860 PE=1 SV=2	154.335	86.5705	232.212	150.519
Q9LNC1	AT1G06260;	Cysteine proteinases superfamily protein OS=Arabidopsis thaliana GN=At1g06260 PE=3 SV=1	78.0575	257.2	233.187	150.486
F4IY34	AT3G55780;	Glycosyl hydrolase superfamily protein OS=Arabidopsis thaliana GN=At3g55780 PE=3 SV=1	0	1.55919	5.17109	150.247
Q9C7A5	AT3G12430;	Polynucleotidyl transferase, ribonuclease H-like superfamily protein OS=Arabidopsis thaliana GN=T2E22.25 PE=4 SV=1	0	0	1.0876	150.236
Q9LTX9	AT5G49910;	Heat shock 70 kDa protein 7, chloroplastic OS=Arabidopsis thaliana GN=HSP70-7 PE=2 SV=1	21.6769	12.0206	86.6677	150.23
Q9LR33	AT1G23290;	60S ribosomal protein L27a-2 OS=Arabidopsis thaliana GN=RPL27AB PE=2 SV=1	78.5286	68.751	183.818	149.782
P57720	AT1G48850;	Chorismate synthase, chloroplastic OS=Arabidopsis thaliana GN=EMB1144 PE=2 SV=2	131.981	99.6805	190.745	149.533
Q9FHY8	AT5G41950;	Protein HLB1 OS=Arabidopsis thaliana GN=HLB1 PE=1 SV=1	140.284	68.8805	170.281	149.264
Q9FFG3	AT5G05520;	Outer membrane OMP85 family protein OS=Arabidopsis thaliana GN=MOP10.6 PE=2 SV=1	55.6134	36.3881	129.891	148.763
Q9SRZ0	AT1G02980;	Cullin-2 OS=Arabidopsis thaliana GN=CUL2 PE=1 SV=1	3.00794	1.06809	28.5549	148.675
Q8RWG8	AT2G30060;	Ran-binding protein 1 homolog b OS=Arabidopsis thaliana GN=RANBP1B PE=1 SV=2	73.9979	61.813	83.9967	148.558
Q9SZX8	AT4G10440;	Probable methyltransferase PMT17 OS=Arabidopsis thaliana GN=At4g10440 PE=3 SV=1	803.117	718.973	633.723	148.311
O22941	AT2G41790;	Insulin-degrading enzyme-like 1, peroxisomal OS=Arabidopsis thaliana GN=PXM16 PE=2 SV=1	89.3988	65.0796	119.422	148.207
Q9ZPW5	AT2G18330;	AAA-type ATPase family protein OS=Arabidopsis thaliana GN=At2g18330 PE=2 SV=2	16.8315	11.3305	65.2412	148.003
Q9SR91	AT3G08910;	At3g08910 OS=Arabidopsis thaliana GN=T16O11.15 PE=2 SV=1	67.8949	36.9572	87.3618	147.784
F4I4Q1	AT1G23280;	Protein MAK16 homolog OS=Arabidopsis thaliana GN=At1g23280 PE=3 SV=1	0	7.86315	59.0716	147.542
Q9LDH8	AT5G55880;AT5G55890;	Uncharacterized protein OS=Arabidopsis thaliana GN=MWJ3.8 PE=4 SV=1	5.13738	3.19398	72.7755	147.367
Q9SR13	AT3G04610;	Flowering locus K homology domain OS=Arabidopsis thaliana GN=FLK PE=1 SV=1	12.9948	5.84672	77.3724	147.183
Q96520	AT1G71695;	Peroxidase 12 OS=Arabidopsis thaliana GN=PER12 PE=1 SV=1	3.50755	6.75645	9.67374	146.928
Q9M1X5	AT3G60010;	SKP1-like protein 13 OS=Arabidopsis thaliana GN=ASK13 PE=1 SV=1	0	0	3.84645	146.844
Q9LXI4	AT3G52810;	Purple acid phosphatase 21 OS=Arabidopsis thaliana GN=PAP21 PE=2 SV=1	326.194	352.639	551.134	146.82
Q9M1J8	AT3G57000;	At3g57000 OS=Arabidopsis thaliana GN=F24I3.80 PE=2 SV=1	0	0	63.1541	146.78
Q9ZUU3	AT2G37230;	Pentatricopeptide repeat-containing protein At2g37230 OS=Arabidopsis thaliana GN=At2g37230 PE=2 SV=1	39.9401	0.282088	155.027	146.748
Q8LCT2	AT3G55605;	At3g55605 OS=Arabidopsis thaliana GN=At3g55605 PE=2 SV=1	2.25812	0	69.3674	146.719
Q9ZU52	AT2G01140;	Fructose-bisphosphate aldolase 3, chloroplastic OS=Arabidopsis thaliana GN=FBA3 PE=1 SV=1	637.777	487.022	549.328	146.688
O49195	AT5G24780;	Vegetative storage protein 1 OS=Arabidopsis thaliana GN=VSP1 PE=1 SV=2	752.043	0	551.873	146.644
Q9LPG6	AT1G53500;	Trifunctional UDP-glucose 4,6-dehydratase/UDP-4-keto-6-deoxy-D-glucose 3,5-epimerase/UDP-4-keto-L-rhamnose-reductase RHM2 OS=Arabidopsis thaliana GN=RHM2 PE=1 SV=1	1150.29	1480.67	348.497	146.626
Q8VZC3	AT5G62530;	Delta-1-pyrroline-5-carboxylate dehydrogenase 12A1, mitochondrial OS=Arabidopsis thaliana GN=ALDH12A1 PE=2 SV=1	1064.81	854.364	666.165	146.431
Q9ZQQ1	AT2G35790;	Expressed protein OS=Arabidopsis thaliana GN=At2g35790 PE=2 SV=1	57.4422	44.1069	90.0267	146.312
Q9S7M9	AT3G07680;	Transmembrane emp24 domain-containing protein p24beta2 OS=Arabidopsis thaliana GN=At3g07680 PE=1 SV=1	765.369	425.264	679.63	146.03
Q9C8J2	AT1G51390;	NifU-like protein 5, mitochondrial OS=Arabidopsis thaliana GN=NIFU5 PE=2 SV=1	95.1144	48.9041	115.531	145.498
Q9SJ89	AT2G04700;	Ferredoxin-thioredoxin reductase catalytic chain, chloroplastic OS=Arabidopsis thaliana GN=FTRC PE=2 SV=1	6.42512	1.26156	18.9041	145.498
P56773	ATCG00720;	Cytochrome b6 OS=Arabidopsis thaliana GN=petB PE=1 SV=1	0	0	0	145.12
Q9LPZ1	AT1G11430;	Multiple organellar RNA editing factor 9, chloroplastic OS=Arabidopsis thaliana GN=MORF9 PE=1 SV=1	12.8179	0.71926	71.6176	144.831
Q9MA55	AT3G05420;	Acyl-CoA-binding domain-containing protein 4 OS=Arabidopsis thaliana GN=ACBP4 PE=1 SV=1	230.981	174.982	209.278	144.62
Q42586	AT3G54470;	Uridine 5-monophosphate synthase OS=Arabidopsis thaliana GN=PYRE-F PE=2 SV=2	251.377	226.848	429.205	144.577
Q9FKC0	AT5G48760;	60S ribosomal protein L13a-4 OS=Arabidopsis thaliana GN=RPL13AD PE=2 SV=1	97.7449	66.4498	145.114	144.56
Q9FN05	AT5G63840;	Probable glucan 1,3-alpha-glucosidase OS=Arabidopsis thaliana GN=PSL5 PE=1 SV=1	273.034	191.555	287.069	144.548
Q93ZI7	AT5G35430;	AT5g35440/MOK9_2 OS=Arabidopsis thaliana GN=MOK9.1 PE=2 SV=1	51.7524	32.0603	102.368	144.432
Q93ZT6	AT5G57870;	Eukaryotic translation initiation factor isoform 4G-1 OS=Arabidopsis thaliana GN=EIF(ISO)4G1 PE=1 SV=1	144.873	97.1164	162.771	143.679
Q9LP45	AT1G29150;	26S proteasome non-ATPase regulatory subunit 11 homolog OS=Arabidopsis thaliana GN=RPN6 PE=1 SV=1	180.894	149.128	239.351	143.484
Q9ZQE5	AT2G15690;	Pentatricopeptide repeat-containing protein At2g15690, mitochondrial OS=Arabidopsis thaliana GN=PCMP-H66 PE=1 SV=2	4.538	0	77.2751	143.266
P25851	AT3G54050;	Fructose-1,6-bisphosphatase 1, chloroplastic OS=Arabidopsis thaliana GN=CFBP1 PE=1 SV=2	0	0	0.483625	143.236
Q9FY54	AT5G11110;	Probable sucrose-phosphate synthase 2 OS=Arabidopsis thaliana GN=SPS2 PE=1 SV=1	135.992	102.457	149.254	143.101
O49453	AT4G28440;	Uncharacterized protein At4g28440 OS=Arabidopsis thaliana GN=At4g28440 PE=1 SV=1	209.303	171.423	315.724	142.945
P17597	AT3G48560;	Acetolactate synthase, chloroplastic OS=Arabidopsis thaliana GN=ALS PE=1 SV=1	63.0527	33.4409	180.87	142.839
Q9FY49	AT5G13520;	Leukotriene A-4 hydrolase homolog OS=Arabidopsis thaliana GN=LKHA4 PE=2 SV=1	51.6597	36.7616	31.2601	142.768
Q9LD43	AT2G38040;	Acetyl-coenzyme A carboxylase carboxyl transferase subunit alpha, chloroplastic OS=Arabidopsis thaliana GN=CAC3 PE=1 SV=1	92.0944	55.8225	215.42	142.685
Q949P2	AT5G10540;	Probable cytosolic oligopeptidase A OS=Arabidopsis thaliana GN=CYOP PE=1 SV=1	140.558	116.441	76.8394	142.662
Q9SZ30	AT4G26900;	Imidazole glycerol phosphate synthase hisHF, chloroplastic OS=Arabidopsis thaliana GN=HISN4 PE=2 SV=1	48.912	29.128	134.488	142.427
Q8GXH5	AT5G44710;	37S ribosomal protein S27 OS=Arabidopsis thaliana GN=At5g44710 PE=2 SV=1	24.6589	0	107.078	142.2
Q9M651	AT5G19320;	RAN GTPase-activating protein 2 OS=Arabidopsis thaliana GN=RANGAP2 PE=1 SV=2	26.6776	12.2443	71.7819	142.106
Q8VZC0	AT3G53520;	UDP-glucuronic acid decarboxylase 1 OS=Arabidopsis thaliana GN=UXS1 PE=1 SV=1	506.06	398.879	287.176	141.982
Q9M330	AT3G53970;	Probable proteasome inhibitor OS=Arabidopsis thaliana GN=At3g53970 PE=1 SV=1	107.937	79.0593	91.0568	141.369
Q9FXD4	AT1G67680;	Signal recognition particle subunit SRP72 OS=Arabidopsis thaliana GN=At1g67680 PE=1 SV=1	92.4131	80.3953	192.99	140.751
O64816	AT2G23070;	Casein kinase II subunit alpha-4, chloroplastic OS=Arabidopsis thaliana GN=CKA4 PE=2 SV=1	18.8871	23.7387	48.8241	139.73
Q9ZUN8	AT2G19540;	Putative WD-40 repeat protein OS=Arabidopsis thaliana GN=heat stress tolerant DWD 1 PE=1 SV=1	6.47912	0	69.2563	139.322
Q93VT6	AT5G08540;	Ribosomal RNA small subunit methyltransferase J OS=Arabidopsis thaliana GN=MAH20.10 PE=1 SV=1	46.1697	32.2348	190.132	139.318
Q93ZY3	AT5G19690;	Dolichyl-diphosphooligosaccharide--protein glycosyltransferase subunit STT3A OS=Arabidopsis thaliana GN=STT3A PE=2 SV=1	118.854	82.5927	206.685	138.968
Q9SJD4	AT2G04350;	Long chain acyl-CoA synthetase 8 OS=Arabidopsis thaliana GN=LACS8 PE=1 SV=1	326.491	208.42	320.528	138.734
Q8VYE2	AT1G55900;	Mitochondrial import inner membrane translocase subunit TIM50 OS=Arabidopsis thaliana GN=TIM50 PE=1 SV=1	58.2332	31.3974	116.196	138.667
Q9CAI7	AT1G72730;	Eukaryotic initiation factor 4A-3 OS=Arabidopsis thaliana GN=TIF4A-3 PE=1 SV=1	160.597	134.444	262.737	138.458
P93047	AT1G20696;	High mobility group B protein 3 OS=Arabidopsis thaliana GN=HMGB3 PE=1 SV=1	0.167042	0	14.3948	138.255
Q8LDD3	AT4G38100;	Protein CURVATURE THYLAKOID 1D, chloroplastic OS=Arabidopsis thaliana GN=CURT1D PE=1 SV=1	37.529	3.48527	123.396	138.071
Q9FIR1	AT5G46640;	AT-hook motif nuclear-localized protein 8 OS=Arabidopsis thaliana GN=AHL8 PE=2 SV=1	24.4399	1.69469	116.764	137.941
Q9FH02	AT5G42270;&AT1G50250;	ATP-dependent zinc metalloprotease FTSH 5, chloroplastic OS=Arabidopsis thaliana GN=FTSH5 PE=1 SV=1	2.6659	0.652074	10.6002	137.177
O48646	AT4G11600;	Probable phospholipid hydroperoxide glutathione peroxidase 6, mitochondrial OS=Arabidopsis thaliana GN=GPX6 PE=2 SV=2	2307.32	2783.89	545.666	137.029
Q84W89	AT2G42520;	DEAD-box ATP-dependent RNA helicase 37 OS=Arabidopsis thaliana GN=RH37 PE=2 SV=2	86.4695	83.1732	101.576	136.952
Q9FNE2	AT5G40370;	Glutaredoxin-C2 OS=Arabidopsis thaliana GN=GRXC2 PE=3 SV=1	1133.95	1994.35	293.473	136.851
O23722	AT2G38700;	Diphosphomevalonate decarboxylase MVD1, peroxisomal OS=Arabidopsis thaliana GN=MVD1 PE=1 SV=1	176.888	136.468	187.454	136.358
Q8RXN5	AT1G75200;	S-adenosyl-L-methionine-dependent tRNA 4-demethylwyosine synthase OS=Arabidopsis thaliana GN=TYW1 PE=2 SV=1	7.36066	1.23528	39.1726	136.274
O82352	AT2G46170;	Reticulon-like protein B5 OS=Arabidopsis thaliana GN=RTNLB5 PE=1 SV=1	330.872	357.983	336.341	136.229
Q9FGZ3	AT5G49530;	SIN-like family protein OS=Arabidopsis thaliana GN=At5g49530 PE=4 SV=1	6.5012	2.99142	25.5352	136.194
Q9ZSK4	AT5G59880;	Actin-depolymerizing factor 3 OS=Arabidopsis thaliana GN=ADF3 PE=1 SV=1	44.8114	27.9129	41.415	136.127
Q0WVF7	AT3G03060;	P-loop containing nucleoside triphosphate hydrolases superfamily protein OS=Arabidopsis thaliana GN=At3g03060 PE=2 SV=1	21.3501	16.4548	59.0877	136.065
Q9M2B4	AT3G42790;	PHD finger protein ALFIN-LIKE 3 OS=Arabidopsis thaliana GN=AL3 PE=1 SV=1	0	0.801581	6.08513	136.05
Q8W4C5	AT1G77480;	Eukaryotic aspartyl protease family protein OS=Arabidopsis thaliana GN=At1g77480 PE=2 SV=1	0.793255	0.938352	15.0548	135.248
Q9LFA3	AT3G52880;	Monodehydroascorbate reductase 1, peroxisomal OS=Arabidopsis thaliana GN=MDAR1 PE=1 SV=1	1252.25	985.633	285.3	135.202
Q9CA19	AT1G77750;	Small ribosomal subunit protein S13, mitochondrial OS=Arabidopsis thaliana GN=RPS13 PE=2 SV=1	28.8861	0	120.412	134.585
Q9ZQA8	AT2G36660;	Polyadenylate-binding protein 7 OS=Arabidopsis thaliana GN=PAB7 PE=2 SV=1	3.57521	6.79137	0.557521	134.21
Q8H0V6	AT1G64550;	ABC transporter F family member 3 OS=Arabidopsis thaliana GN=ABCF3 PE=1 SV=1	70.0438	41.1793	146.331	133.982
P93000	AT3G05930;	Germin-like protein subfamily 2 member 3 OS=Arabidopsis thaliana GN=GLP8 PE=2 SV=1	3710.77	14201.5	264.083	133.832
Q84XF3	AT3G61760;	Dynamin-related protein 1B OS=Arabidopsis thaliana GN=DRP1B PE=1 SV=1	312.87	249.003	306.684	133.786
Q0WUY5	AT3G07660;	Flocculation protein (DUF1296) OS=Arabidopsis thaliana GN=At3g07660 PE=1 SV=1	33.7147	4.71957	105.379	133.66
Q9SZJ5	AT4G37930;	Serine hydroxymethyltransferase 1, mitochondrial OS=Arabidopsis thaliana GN=SHM1 PE=1 SV=1	16.2576	33.4589	17.0712	133.516
Q9SAB1	AT1G11660;	Heat shock 70 kDa protein 16 OS=Arabidopsis thaliana GN=HSP70-16 PE=2 SV=1	56.242	52.7906	59.4748	133.059
Q9LZQ9	AT3G62310;&AT2G47250;	Probable pre-mRNA-splicing factor ATP-dependent RNA helicase DEAH2 OS=Arabidopsis thaliana GN=At3g62310 PE=2 SV=1	10.0865	2.49287	72.4902	132.911
F4JPA3	AT4G23620;	Ribosomal protein L25/Gln-tRNA synthetase, anti-codon-binding domain-containing protein OS=Arabidopsis thaliana GN=At4g23620 PE=4 SV=1	54.419	0	146.681	132.486
Q9ZPH2	AT4G04950;	Monothiol glutaredoxin-S17 OS=Arabidopsis thaliana GN=GRXS17 PE=1 SV=1	79.2251	55.2043	153.651	132.261
Q945K7	AT5G03290;	Isocitrate dehydrogenase [NAD] catalytic subunit 5, mitochondrial OS=Arabidopsis thaliana GN=IDH5 PE=1 SV=1	560.76	598.57	376.109	132.23
Q9SD44	AT3G51010;	At3g51010 OS=Arabidopsis thaliana GN=F24M12.50 PE=2 SV=1	39.9861	1.39256	154.246	131.961
F4IYF8	AT3G02760;	Histidine--tRNA ligase, cytoplasmic OS=Arabidopsis thaliana GN=At3g02760 PE=2 SV=1	56.6508	36.6525	87.8389	131.854
Q9M065	AT4G36680;	Pentatricopeptide repeat-containing protein At4g36680, mitochondrial OS=Arabidopsis thaliana GN=At4g36680 PE=1 SV=1	35.0424	0.695526	180.001	131.496
Q9LMX6	AT1G13730;	At1g13730 OS=Arabidopsis thaliana GN=At1g13730 PE=1 SV=1	4.51158	0.586297	54.7818	131.467
Q9SFX3	AT1G76400;	Dolichyl-diphosphooligosaccharide--protein glycosyltransferase subunit 1A OS=Arabidopsis thaliana GN=OST1A PE=2 SV=1	135.805	91.7443	244.34	130.958
Q9ZVH7	AT2G38550;	Protein FATTY ACID EXPORT 3, chloroplastic OS=Arabidopsis thaliana GN=FAX3 PE=2 SV=2	23.9709	19.9253	105.013	130.94
Q9FNQ4_ARATHGb	AT5G61110;	Gb|AAF26970.1 OS=Arabidopsis thaliana GN=MAF19.11 PE=2 SV=1	0	0	3.07756	130.323
Q5S4W8	AT2G32235;	Uncharacterized protein OS=Arabidopsis thaliana GN=At2g32235 PE=2 SV=1	0	0	0	130.125
Q5GM68	AT2G42600;	Phosphoenolpyruvate carboxylase 2 OS=Arabidopsis thaliana GN=PPC2 PE=1 SV=2	7.81247	0.748215	51.152	129.985
P93655	AT5G26860;	Lon protease homolog 1, mitochondrial OS=Arabidopsis thaliana GN=LON1 PE=1 SV=2	43.0646	22.2493	124.418	129.952
Q39061	AT3G52380;	RNA-binding protein CP33, chloroplastic OS=Arabidopsis thaliana GN=CP33 PE=2 SV=1	0	0	0.735032	129.741
Q9LNV5	AT1G07360;&AT2G29580;	Zinc finger CCCH domain-containing protein 4 OS=Arabidopsis thaliana GN=At1g07360 PE=1 SV=1	1.87578	0	24.0037	129.394
F4IUT4	AT2G33000;	Ubiquitin-associated (UBA)/TS-N domain-containing protein-like protein OS=Arabidopsis thaliana GN=At2g33000 PE=4 SV=1	0.817326	0.490864	5.49859	129.329
Q9T0A0	AT4G23850;	Long chain acyl-CoA synthetase 4 OS=Arabidopsis thaliana GN=LACS4 PE=2 SV=1	60.3191	82.4631	36.9727	129.313
Q9FE18	AT1G26550;	Peptidyl-prolyl cis-trans isomerase OS=Arabidopsis thaliana GN=At1g26550 PE=2 SV=1	94.8132	87.9141	135.467	129.285
Q9C641	AT1G45332;	Elongation factor G-1, mitochondrial OS=Arabidopsis thaliana GN=MEFG1 PE=1 SV=1	17.8568	1.9468	108.397	129.028
Q8RXQ4	AT1G71840;	Transducin family protein / WD-40 repeat family protein OS=Arabidopsis thaliana GN=At1g71840 PE=2 SV=1	22.5213	3.61747	61.7363	128.994
Q9M2V9	AT3G55070;	Protein MAEA homolog OS=Arabidopsis thaliana GN=MAEA PE=1 SV=1	23.9493	7.93452	39.1779	128.788
Q93ZN9	AT4G33680;	LL-diaminopimelate aminotransferase, chloroplastic OS=Arabidopsis thaliana GN=DAP PE=1 SV=1	212.226	165.298	228.314	128.489
P12411	AT1G75780;	Tubulin beta-1 chain OS=Arabidopsis thaliana GN=TUBB1 PE=2 SV=1	129.617	119.799	75.2475	128.403
Q9ZPV9	AT2G18260;	Syntaxin-112 OS=Arabidopsis thaliana GN=SYP112 PE=2 SV=2	23.2397	0.329265	24.6797	128.356
Q9FMH8	AT5G43060;	Probable cysteine protease RD21B OS=Arabidopsis thaliana GN=RD21B PE=1 SV=1	124.845	194.683	135.153	128.117
Q94AM9	AT3G14010;	Polyadenylate-binding protein-interacting protein 4 OS=Arabidopsis thaliana GN=CID4 PE=2 SV=1	22.3277	13.7831	47.4764	128.082
Q9SFU0	AT3G07100;	Protein transport protein Sec24-like At3g07100 OS=Arabidopsis thaliana GN=At3g07100 PE=2 SV=2	216.878	143.144	214.97	127.855
Q9LY19	AT5G07410;	Probable pectinesterase 48 OS=Arabidopsis thaliana GN=PME48 PE=2 SV=2	3166.82	11091.4	309.765	127.36
Q9SGY2	AT1G10670;	ATP-citrate synthase alpha chain protein 1 OS=Arabidopsis thaliana GN=ACLA-1 PE=1 SV=1	511.441	419.35	380.024	127.336
Q9FNF2	AT5G24300;	Starch synthase 1, chloroplastic/amyloplastic OS=Arabidopsis thaliana GN=SS1 PE=2 SV=1	61.938	44.6192	72.3035	127.019
Q9FVQ1	AT1G48920;	Nucleolin 1 OS=Arabidopsis thaliana GN=NUCL1 PE=1 SV=1	0.682936	0	44.7257	126.672
Q9C5W6	AT1G26480;	14-3-3-like protein GF14 iota OS=Arabidopsis thaliana GN=GRF12 PE=2 SV=1	3754.67	3958.71	987.569	126.581
Q9FVC8	AT2G45440;&AT3G60880;	4-hydroxy-tetrahydrodipicolinate synthase 2, chloroplastic OS=Arabidopsis thaliana GN=DHDPS2 PE=1 SV=2	44.2974	35.7719	96.6424	126.279
Q9C550	AT1G74040;	2-isopropylmalate synthase 2, chloroplastic OS=Arabidopsis thaliana GN=IPMS2 PE=1 SV=1	27.4497	10.313	124.876	126.132
Q8GUN1	AT4G31340;	AT4G31340 protein OS=Arabidopsis thaliana GN=At4g31340 PE=2 SV=1	182.745	202.866	229.814	125.808
Q94BZ7	AT5G04130;	DNA gyrase subunit B, mitochondrial OS=Arabidopsis thaliana GN=GYRBM PE=2 SV=1	4.32292	0.400557	55.1432	125.498
Q94JQ3	AT4G32520;	Serine hydroxymethyltransferase 3, chloroplastic OS=Arabidopsis thaliana GN=SHM3 PE=1 SV=2	63.7384	41.9221	161.532	125.465
P56779	ATCG00580;	Cytochrome b559 subunit alpha OS=Arabidopsis thaliana GN=psbE PE=1 SV=4	17.0376	0	61.221	125.159
Q9SA34	AT1G16350;	Inosine-5-monophosphate dehydrogenase 2 OS=Arabidopsis thaliana GN=At1g16350 PE=1 SV=1	35.852	25.5566	87.7606	125.039
Q9LNE3	AT1G06030;	Probable fructokinase-2 OS=Arabidopsis thaliana GN=At1g06030 PE=2 SV=1	1.67186	27.6361	41.5513	124.937
Q8LA16	AT1G14510;	PHD finger protein ALFIN-LIKE 7 OS=Arabidopsis thaliana GN=AL7 PE=1 SV=1	3.76402	1.49547	30.1084	124.9
Q8L637	AT3G21140;	Pyridoxamine 5-phosphate oxidase family protein OS=Arabidopsis thaliana GN=At3g21140 PE=2 SV=1	20.9899	14.927	97.1673	124.543
Q5XEV4	AT1G65030;	At1g65030 OS=Arabidopsis thaliana GN=At1g65030 PE=2 SV=1	0	0	43.0247	124.496
Q9FV52	AT1G13270;	Methionine aminopeptidase 1B, chloroplastic OS=Arabidopsis thaliana GN=MAP1B PE=2 SV=2	0.445524	0	30.5283	124.342
O64474	AT2G19110;	Putative cadmium/zinc-transporting ATPase HMA4 OS=Arabidopsis thaliana GN=HMA4 PE=1 SV=2	8.96677	8.48516	70.3331	124.194
Q8L7T4	AT3G13990;	AT3g13990/MDC16_11 OS=Arabidopsis thaliana GN=At3g13990 PE=1 SV=1	7.23525	0.287481	93.6376	123.34
Q9ZWT3	AT5G43340;	Probable inorganic phosphate transporter 1-6 OS=Arabidopsis thaliana GN=PHT1-6 PE=1 SV=1	13.7505	3.40312	62.8799	123.251
Q9SKI0	AT2G10940;	At2g10940/F15K19.1 OS=Arabidopsis thaliana GN=At2g10940 PE=2 SV=1	0.575119	0	8.64738	123.176
Q8W586	AT4G21800;	AT4g21800/F17L22_260 OS=Arabidopsis thaliana GN=QQT2 PE=1 SV=1	12.6573	3.11931	60.102	123.166
Q9SE83	AT1G10290;	Dynamin-2A OS=Arabidopsis thaliana GN=DRP2A PE=1 SV=2	63.2011	43.8716	76.1612	123.159
Q9ZVD0	AT2G27100;	Serrate RNA effector molecule OS=Arabidopsis thaliana GN=SE PE=1 SV=2	3.09693	4.48481	57.1215	123.095
Q42522	AT3G48730;&AT5G63570;	Glutamate-1-semialdehyde 2,1-aminomutase 2, chloroplastic OS=Arabidopsis thaliana GN=GSA2 PE=2 SV=2	24.5368	12.2909	38.8184	122.561
Q8GWW8	AT5G48030;	Chaperone protein dnaJ GFA2, mitochondrial OS=Arabidopsis thaliana GN=GFA2 PE=2 SV=1	14.533	0.709304	110.026	122.558
Q8W4K2	AT1G16870;	Mitochondrial 28S ribosomal protein S29-like protein OS=Arabidopsis thaliana GN=F6I1.13 PE=2 SV=1	30.7708	0.365126	132.025	122.128
Q76E23	AT3G60240;	Eukaryotic translation initiation factor 4G OS=Arabidopsis thaliana GN=EIF4G PE=1 SV=2	145.29	50.3561	218.487	122.002
Q9FML2	AT5G63110;	Histone deacetylase 6 OS=Arabidopsis thaliana GN=HDA6 PE=1 SV=1	0.366828	0.301005	22.6073	121.782
Q8RXN4	AT4G31810;	3-hydroxyisobutyryl-CoA hydrolase-like protein 2, mitochondrial OS=Arabidopsis thaliana GN=At4g31810 PE=1 SV=1	53.7417	0	206.784	121.709
Q9LVA9_ARATHGb	AT5G62270;	Gb|AAC32909.1 OS=Arabidopsis thaliana GN=GCD1 PE=4 SV=1	32.9805	5.79657	126.381	121.59
P56759	ATCG00130;	ATP synthase subunit b, chloroplastic OS=Arabidopsis thaliana GN=atpF PE=3 SV=1	0	2.19509	3.55261	121.577
Q9M2Y6	AT3G49720;	Uncharacterized protein At3g49720 OS=Arabidopsis thaliana GN=At3g49720 PE=2 SV=1	386.485	316.237	232.409	120.991
Q9FL05	AT5G40270;&AT5G40290;	AT5g40270/MSN9_170 OS=Arabidopsis thaliana GN=MSN9.18 PE=2 SV=1	1.61335	0.410217	6.12715	120.858
Q9LFT2	AT5G15880;	At5g15880 OS=Arabidopsis thaliana GN=At5g15880 PE=2 SV=1	6.00069	3.11401	11.6822	120.763
A2RVS6	AT3G49430;	Serine/arginine-rich splicing factor SR34A OS=Arabidopsis thaliana GN=SR34A PE=2 SV=1	6.66972	38.7085	65.8896	120.736
Q9SIJ1	AT2G17170;	Protein kinase family protein OS=Arabidopsis thaliana GN=At2g17170 PE=2 SV=1	2.83912	0.378591	27.214	120.408
Q39211	AT2G15430;	DNA-directed RNA polymerases II, IV and V subunit 3 OS=Arabidopsis thaliana GN=NRPB3 PE=1 SV=1	19.5344	6.47137	83.7601	120.341
F4JTK8	AT4G38220;	Peptidase M20/M25/M40 family protein OS=Arabidopsis thaliana GN=AQI PE=4 SV=1	117.375	83.2822	174.583	120.241
B3H7A9	AT1G23240;	Probable peroxygenase 7 OS=Arabidopsis thaliana GN=PXG7 PE=2 SV=1	680.781	2958.85	249.984	120
Q8GRX2	AT5G37475;	Eukaryotic translation initiation factor 3 subunit J OS=Arabidopsis thaliana GN=At5g37475 PE=1 SV=1	86.0691	57.0496	120.461	119.828
Q94K48	AT3G62530;	ARM repeat superfamily protein OS=Arabidopsis thaliana GN=At3g62530 PE=2 SV=1	45.5046	8.55631	162.561	119.695
Q9SRS1	AT3G07450;	Bifunctional inhibitor/lipid-transfer protein/seed storage 2S albumin superfamily protein OS=Arabidopsis thaliana GN=F21O3.16 PE=4 SV=1	6.88567	8.48561	8.65341	119.648
Q9FKS5	AT5G40810;	Cytochrome c1 2, heme protein, mitochondrial OS=Arabidopsis thaliana GN=CYC12 PE=1 SV=1	180.808	127.595	210.144	119.582
Q6DBH4	AT2G23820;	At2g23820 OS=Arabidopsis thaliana GN=At2g23820 PE=2 SV=1	107.253	52.7023	135.92	119.322
O80840	AT2G45790;	Phosphomannomutase OS=Arabidopsis thaliana GN=PMM PE=1 SV=1	161.484	124.07	86.0321	118.963
P56766	ATCG00350;	Photosystem I P700 chlorophyll a apoprotein A1 OS=Arabidopsis thaliana GN=psaA PE=2 SV=1	0.609991	0	1.88868	118.416
Q94AU7	AT5G66510;	Gamma carbonic anhydrase 3, mitochondrial OS=Arabidopsis thaliana GN=GAMMACA3 PE=1 SV=1	288.034	179.031	328.87	118.31
P33487	AT4G02980;	Auxin-binding protein 1 OS=Arabidopsis thaliana GN=ERABP1 PE=1 SV=1	8.59751	22.6077	36.5259	117.672
Q9LEV3	AT5G10860;	CBS domain-containing protein CBSX3, mitochondrial OS=Arabidopsis thaliana GN=CBSX3 PE=1 SV=1	33.3125	8.43003	87.7771	117.616
Q9SHR7	AT2G05100;&AT2G05070;&AT3G27690;	Chlorophyll a-b binding protein 2.1, chloroplastic OS=Arabidopsis thaliana GN=LHCB2.1 PE=1 SV=1	0	0	0.686315	117.496
Q9M2U7	AT3G54400;	AT3g54400/T12E18_90 OS=Arabidopsis thaliana GN=T12E18_90 PE=2 SV=1	0	0	6.70504	117.436
Q9SII8	AT2G17200;	Ubiquitin domain-containing protein DSK2b OS=Arabidopsis thaliana GN=DSK2B PE=1 SV=1	239.298	189.478	123.4	117.088
Q9LU74	AT5G57120;	AT5g57120/MUL3_6 OS=Arabidopsis thaliana GN=MUL3.6 PE=1 SV=1	0.385629	0	39.0933	116.847
Q9M1H3	AT3G54540;	ABC transporter F family member 4 OS=Arabidopsis thaliana GN=ABCF4 PE=2 SV=1	34.7806	33.4362	98.2084	116.673
Q9FJL3	AT5G48570;	Peptidyl-prolyl cis-trans isomerase FKBP65 OS=Arabidopsis thaliana GN=FKBP65 PE=1 SV=1	10.1481	6.62924	59.076	116.645
Q9LEU8	AT5G10920;	Argininosuccinate lyase, chloroplastic OS=Arabidopsis thaliana GN=At5g10920 PE=2 SV=1	58.5206	34.6583	111.092	115.97
Q9M8D3	AT1G74260;	Probable phosphoribosylformylglycinamidine synthase, chloroplastic/mitochondrial OS=Arabidopsis thaliana GN=At1g74260 PE=2 SV=3	43.671	18.6824	123.565	115.831
Q9SKP6	AT2G21170;	Triosephosphate isomerase, chloroplastic OS=Arabidopsis thaliana GN=TIM PE=1 SV=1	85.3276	63.5345	122.323	115.81
Q944P7	AT4G30920;&AT4G30910;	Leucine aminopeptidase 2, chloroplastic OS=Arabidopsis thaliana GN=LAP2 PE=2 SV=2	35.4012	19.2662	62.0201	115.534
Q8GX17	AT4G19150;	Ankyrin repeat family protein OS=Arabidopsis thaliana GN=At4g19150 PE=1 SV=1	0.0323772	0.294897	17.3293	115.279
Q3E9F5	AT5G18340;	U-box domain-containing protein 48 OS=Arabidopsis thaliana GN=PUB48 PE=2 SV=1	0.740659	1.77969	20.639	115.059
A0A1P8BG25	AT5G20950	Glycosyl hydrolase family protein OS=Arabidopsis thaliana GN=At5g20950 PE=1 SV=1	0.405191	0.171976	2.20733	114.78
Q9ZSZ8	AT3G54170;	FKBP12-interacting protein of 37 kDa OS=Arabidopsis thaliana GN=FIP37 PE=1 SV=1	2.48488	3.13351	20.239	114.093
O65595	AT4G26390;	Probable pyruvate kinase, cytosolic isozyme OS=Arabidopsis thaliana GN=At4g26390 PE=3 SV=1	482.475	347.388	475.669	113.995
Q9SRL6	AT3G11070;	Outer membrane OMP85 family protein OS=Arabidopsis thaliana GN=F9F8.12 PE=1 SV=1	23.574	17.6017	72.8796	113.932
Q9SAB3	AT1G11650;	Polyadenylate-binding protein RBP45B OS=Arabidopsis thaliana GN=RBP45B PE=1 SV=1	101.412	69.039	181.085	113.925
Q1G3F7	AT5G19485;	Transferases/nucleotidyltransferase OS=Arabidopsis thaliana GN=At5g19485 PE=2 SV=1	15.5843	6.45702	60.9827	113.921
A0A1I9LSC0	AT3G07030	Alba DNA/RNA-binding protein OS=Arabidopsis thaliana GN=At3g07030 PE=4 SV=1	17.0167	15.5137	97.0018	113.873
Q9FYJ2	AT1G31010;	Protein OSB4, chloroplastic OS=Arabidopsis thaliana GN=OSB4 PE=2 SV=1	0.422878	0	21.8236	113.84
Q8H1Q2	AT5G50960;	Cytosolic Fe-S cluster assembly factor NBP35 OS=Arabidopsis thaliana GN=NBP35 PE=1 SV=1	50.3524	34.2035	69.5929	113.665
Q7PC88	AT2G29940;	ABC transporter G family member 31 OS=Arabidopsis thaliana GN=ABCG31 PE=1 SV=1	111.491	60.2395	168.575	113.492
Q9LRN8	AT3G17465;	50S ribosomal protein L3-2, chloroplastic OS=Arabidopsis thaliana GN=RPL3B PE=2 SV=1	24.7074	0.490218	82.9786	113.486
Q8L9Y0	AT3G02110;	Serine carboxypeptidase-like 25 OS=Arabidopsis thaliana GN=SCPL25 PE=2 SV=2	0	0	18.0763	112.943
Q3E9F6	AT5G18330;	Putative U-box domain-containing protein 47 OS=Arabidopsis thaliana GN=PUB47 PE=3 SV=1	1.79703	0.809005	23.2232	112.578
A0A1I9LT02	&AT3G03250;	UDP-GLUCOSE PYROPHOSPHORYLASE 1 OS=Arabidopsis thaliana GN=UGP1 PE=1 SV=1	4382.36	5029.03	566.331	112.56
O04421	AT2G43640;	Signal recognition particle 14 kDa protein OS=Arabidopsis thaliana GN=SRP14 PE=2 SV=2	70.7542	29.5346	196.865	112.191
Q9LTB2	AT5G49810;	Methionine S-methyltransferase OS=Arabidopsis thaliana GN=MMT1 PE=1 SV=1	381.721	265.791	250.476	111.993
Q93YZ7	AT2G31810;	Acetolactate synthase small subunit 2, chloroplastic OS=Arabidopsis thaliana GN=At2g31810 PE=1 SV=1	47.0498	30.5685	120.864	111.964
Q9LZF6	AT5G03340;	Cell division control protein 48 homolog E OS=Arabidopsis thaliana GN=CDC48E PE=2 SV=2	36.7412	20.4806	81.5018	111.83
Q96291	AT3G11630;	2-Cys peroxiredoxin BAS1, chloroplastic OS=Arabidopsis thaliana GN=BAS1 PE=1 SV=2	72.6279	58.8012	99.1873	111.762
Q9LVU5	AT5G53070;	Ribosomal protein L9/RNase H1 OS=Arabidopsis thaliana GN=MNB8.13 PE=2 SV=1	39.3645	0	141.938	111.757
Q9SAR5	AT4G35450;	Ankyrin repeat domain-containing protein 2A OS=Arabidopsis thaliana GN=AKR2A PE=1 SV=2	51.4063	17.277	63.3605	111.554
Q9LM02	AT5G13710;	Cycloartenol-C-24-methyltransferase OS=Arabidopsis thaliana GN=SMT1 PE=1 SV=1	296.532	33.4762	564.288	110.893
P56802	ATCG00750;	30S ribosomal protein S11, chloroplastic OS=Arabidopsis thaliana GN=rps11 PE=3 SV=1	0	0	11.8303	110.595
Q9LII1	AT3G18580;	Nucleic acid-binding, OB-fold-like protein OS=Arabidopsis thaliana GN=At3g18580 PE=1 SV=1	6.0727	8.17562	30.1367	110.449
Q8GWT4	AT4G31120;	Protein arginine N-methyltransferase 1.5 OS=Arabidopsis thaliana GN=PMRT15 PE=1 SV=2	27.4617	13.8192	84.898	110.417
Q9LXC9	AT5G09650;	Soluble inorganic pyrophosphatase 6, chloroplastic OS=Arabidopsis thaliana GN=PPA6 PE=1 SV=1	179.46	165.078	173.786	110.322
Q9LIH9	AT3G18600;	DEAD-box ATP-dependent RNA helicase 51 OS=Arabidopsis thaliana GN=RH51 PE=2 SV=1	1.67679	0.988139	53.5342	109.961
Q0WMV8	AT1G07170;&AT2G30000;	PHD finger-like domain-containing protein 5B OS=Arabidopsis thaliana GN=At1g07170 PE=3 SV=1	11.9082	1.04127	22.9888	109.78
Q9SK66	AT2G20360;	NADH dehydrogenase [ubiquinone] 1 alpha subcomplex subunit 9, mitochondrial OS=Arabidopsis thaliana GN=At2g20360 PE=1 SV=2	617.575	473.033	403.385	109.734
Q9FMF9	AT5G64270;	Nuclear protein-like OS=Arabidopsis thaliana GN=MSJ1.11 PE=1 SV=1	6.91118	1.29527	44.8265	109.723
Q9XF89	AT4G10340;	Chlorophyll a-b binding protein CP26, chloroplastic OS=Arabidopsis thaliana GN=LHCB5 PE=1 SV=1	0.788355	0	0.677211	109.594
Q8H0V3	AT1G08110;	Lactoylglutathione lyase OS=Arabidopsis thaliana GN=At1g08110 PE=2 SV=1	155.186	146.635	103.694	109.443
Q84X24	AT2G03020;	Heat shock protein HSP20/alpha crystallin family OS=Arabidopsis thaliana GN=At2g03020 PE=2 SV=1	2.05876	1.30731	12.5293	109.27
Q9LTR9	AT5G57020;	Glycylpeptide N-tetradecanoyltransferase 1 OS=Arabidopsis thaliana GN=NMT1 PE=1 SV=2	219.027	118.32	284.544	109.105
Q9SK84	AT1G22410;	Phospho-2-dehydro-3-deoxyheptonate aldolase OS=Arabidopsis thaliana GN=At1g22410 PE=3 SV=1	65.8178	29.4344	190.952	109.103
O82291	AT2G35490;	Probable plastid-lipid-associated protein 3, chloroplastic OS=Arabidopsis thaliana GN=PAP3 PE=1 SV=1	3.38552	9.36557	33.3603	108.89
Q8LEU9	AT5G14105;	At5g14105 OS=Arabidopsis thaliana GN=At5g14105 PE=2 SV=1	76.7844	34.208	112.244	108.885
Q8L9A0	AT4G30930;	50S ribosomal protein L21, mitochondrial OS=Arabidopsis thaliana GN=RPL21M PE=2 SV=1	8.39889	0	151.325	108.122
Q9FZ43	AT1G16810;	7-dehydrocholesterol reductase-like protein OS=Arabidopsis thaliana GN=F6I1.17 PE=1 SV=1	11.8222	0	43.1859	107.857
Q9SGC1	AT1G70730;	Probable phosphoglucomutase, cytoplasmic 2 OS=Arabidopsis thaliana GN=At1g70730 PE=1 SV=1	386.973	410.01	153.323	107.827
Q8LDU0	AT4G28360;&AT1G52370;	At4g28360 OS=Arabidopsis thaliana GN=At4g28355 PE=2 SV=1	20.8801	23.5333	108.049	107.518
Q9SPK5	AT1G50480;	Formate--tetrahydrofolate ligase OS=Arabidopsis thaliana GN=THFS PE=2 SV=1	314.159	236.608	270.735	107.453
Q8L828	AT3G15980;	Coatomer subunit beta-3 OS=Arabidopsis thaliana GN=At3g15980 PE=2 SV=1	98.0766	67.8414	107.026	107.398
Q42533	AT5G16390;	Biotin carboxyl carrier protein of acetyl-CoA carboxylase 1, chloroplastic OS=Arabidopsis thaliana GN=BCCP1 PE=1 SV=2	167.02	142.434	192.264	107.229
Q84LM4	AT4G14570;	Acylamino-acid-releasing enzyme OS=Arabidopsis thaliana GN=AARE PE=1 SV=1	41.7797	32.9925	94.8573	107.218
Q9M4B5	AT1G08780;	Probable prefoldin subunit 4 OS=Arabidopsis thaliana GN=AIP3 PE=1 SV=3	39.284	32.4462	77.7614	107.201
Q9FFP6	AT5G63680;	Pyruvate kinase OS=Arabidopsis thaliana GN=MBK5.16 PE=3 SV=1	300.266	217.381	367.105	107.139
Q9SVD1	AT3G52500;	At3g52500 OS=Arabidopsis thaliana GN=F22O6_120 PE=2 SV=1	0.47474	0	10.5183	106.673
P58684	AT2G39960;	Probable signal peptidase complex subunit 2 OS=Arabidopsis thaliana GN=At2g39960 PE=2 SV=1	112.292	82.8705	116.009	106.385
Q9ASS6	AT5G13120;	Photosynthetic NDH subunit of lumenal location 5, chloroplastic OS=Arabidopsis thaliana GN=PNSL5 PE=1 SV=1	45.7874	35.4217	80.2018	106.267
Q9SMU8	AT3G49120;	Peroxidase 34 OS=Arabidopsis thaliana GN=PER34 PE=1 SV=1	0	0	27.9526	106.209
Q94K07	AT5G56950;	Nucleosome assembly protein 1	2.8768	0.793782	48.8008	105.956
Q8L3X8	AT3G55460;	Serine/arginine-rich SC35-like splicing factor SCL30 OS=Arabidopsis thaliana GN=SCL30 PE=1 SV=1	1.13697	0.541483	34.9547	105.955
Q943Z6	AT1G48160;	Signal recognition particle 19 kDa protein OS=Arabidopsis thaliana GN=SRP19 PE=1 SV=1	82.5266	62.3545	99.7146	105.923
Q9XI05	AT1G21720;	Proteasome subunit beta type-3-A OS=Arabidopsis thaliana GN=PBC1 PE=1 SV=2	256.036	324.96	253.748	105.673
P56798	ATCG00800;	30S ribosomal protein S3, chloroplastic OS=Arabidopsis thaliana GN=rps3 PE=3 SV=1	4.74645	1.39275	25.8481	105.611
Q93YV7	AT4G14360;	Probable methyltransferase PMT3 OS=Arabidopsis thaliana GN=At4g14360 PE=2 SV=1	627.574	521.466	440.746	105.566
Q9ZRA2	AT5G54080;	Homogentisate 1,2-dioxygenase OS=Arabidopsis thaliana GN=HGO PE=2 SV=2	3.67055	2.01922	12.2385	105.478
O82399	AT2G22780;	Malate dehydrogenase 1, peroxisomal OS=Arabidopsis thaliana GN=PMDH1 PE=1 SV=1	654.342	1091.53	437.54	105.428
Q3E6S8	AT5G27660;	Putative protease Do-like 14 OS=Arabidopsis thaliana GN=DEGP14 PE=3 SV=2	14.2491	1.30671	45.4246	104.804
Q9XEC4	AT4G04460;	Aspartic proteinase A3 OS=Arabidopsis thaliana GN=APA3 PE=2 SV=1	237.544	104.174	272.105	104.6
F4IT98	AT2G03640;	Nuclear transport factor 2 (NTF2) family protein with RNA binding (RRM-RBD-RNP motifs) domain-containing protein OS=Arabidopsis thaliana GN=At2g03640 PE=4 SV=1	12.2199	5.31651	65.3572	104.325
Q500V3	AT2G12550;	At2g12550 OS=Arabidopsis thaliana GN=NUB1 PE=2 SV=1	0.459843	0	8.1088	104.172
F4K5B9	AT5G07030;	Eukaryotic aspartyl protease family protein OS=Arabidopsis thaliana GN=MOJ9.20 PE=3 SV=1	0.192301	3.65382	13.8606	104.044
F4JXE3	AT5G59950;&AT5G59950;	RNA-binding (RRM/RBD/RNP motifs) family protein OS=Arabidopsis thaliana GN=MMN10.26 PE=1 SV=1	7.85008	5.75835	25.4186	103.995
Q9SI58	AT2G03820;	60S ribosomal export protein NMD3 OS=Arabidopsis thaliana GN=NMD3 PE=2 SV=1	4.90684	2.1866	55.9895	103.986
Q9SZV4	AT4G30010;	AT4g30010/F6G3_40 OS=Arabidopsis thaliana GN=At4g30010 PE=2 SV=1	340.045	426.113	216.101	103.909
Q9FQ03	AT1G75660;	5-3 exoribonuclease 3 OS=Arabidopsis thaliana GN=XRN3 PE=1 SV=1	3.13548	3.27589	41.5947	103.816
Q9STH7	AT4G12340;	AT4g12340/T4C9_180 OS=Arabidopsis thaliana GN=At4g12340 PE=2 SV=1	53.7956	35.8761	79.3749	103.654
O22957	AT2G34040;	Apoptosis inhibitory protein 5 (API5) OS=Arabidopsis thaliana GN=At2g34040 PE=1 SV=2	20.4362	9.1276	63.2903	103.608
Q8L3T0	AT2G45010;	PLAC8 family protein OS=Arabidopsis thaliana GN=At2g45010 PE=2 SV=1	64.0506	39.756	51.696	103.457
Q0WLF0	AT1G48740;	2-oxoglutarate (2OG) and Fe(II)-dependent oxygenase superfamily protein OS=Arabidopsis thaliana GN=At1g48740 PE=2 SV=1	0.618734	0	11.1455	103.412
Q9LIF6	AT3G21400;	Dynein beta chain, ciliary protein OS=Arabidopsis thaliana GN=At3g21400 PE=2 SV=1	65.4491	35.2269	109.113	103.342
P51420	AT5G56710;	60S ribosomal protein L31-3 OS=Arabidopsis thaliana GN=RPL31C PE=3 SV=2	0	0	0	103.34
Q84JH2	AT5G48650;	Nuclear transport factor 2 (NTF2) family protein with RNA binding (RRM-RBD-RNP motifs) domain-containing protein OS=Arabidopsis thaliana GN=At5g48650 PE=1 SV=1	1.50282	0	0.530793	103.302
Q9FFV8	AT5G38640;	At5g38640 OS=Arabidopsis thaliana GN=MBB18.19 PE=1 SV=1	17.298	6.67284	67.5751	103.242
Q9FNC7	AT5G43990;	Probable inactive histone-lysine N-methyltransferase SUVR2 OS=Arabidopsis thaliana GN=SUVR2 PE=1 SV=2	0	0	3.69357	102.842
Q9ZW07	AT2G29200;&AT2G29190;	Pumilio homolog 1 OS=Arabidopsis thaliana GN=APUM1 PE=1 SV=1	2.28334	0.695025	36.6762	102.461
Q39239	AT1G19730;	Thioredoxin H4 OS=Arabidopsis thaliana GN=TRX4 PE=3 SV=2	32.4442	98.1524	5.70511	102.323
Q3ECI7	AT1G64220;	Mitochondrial import receptor subunit TOM7-2 OS=Arabidopsis thaliana GN=TOM7-2 PE=2 SV=1	33.7076	20.5556	98.9972	102.013
Q9LIB2	AT3G29320;	Alpha-glucan phosphorylase 1 OS=Arabidopsis thaliana GN=PHS1 PE=1 SV=1	33.7316	22.9343	71.0625	101.986
Q9FME4	AT5G60960;	Pentatricopeptide repeat-containing protein PNM1, mitochondrial OS=Arabidopsis thaliana GN=PNM1 PE=1 SV=1	20.8611	3.50714	106.105	101.953
Q9FGT8	AT5G58070;	Temperature-induced lipocalin-1 OS=Arabidopsis thaliana GN=TIL PE=1 SV=1	3.10775	12.0913	13.4854	101.842
Q9LTV0	AT3G12860;	NOP56-like pre RNA processing ribonucleoprotein OS=Arabidopsis thaliana GN=At3g12860 PE=4 SV=1	2.02129	1.52875	45.1541	101.738
Q9FNK4	AT5G46180;	Ornithine aminotransferase, mitochondrial OS=Arabidopsis thaliana GN=DELTA-OAT PE=1 SV=1	68.3943	31.7517	86.733	101.686
Q8VZT9	AT4G00585;	Transmembrane protein OS=Arabidopsis thaliana GN=At4g00585 PE=2 SV=1	268.633	200.171	379.342	101.515
Q940X9	AT5G21160;	La-related protein 1A OS=Arabidopsis thaliana GN=LARP1A PE=1 SV=1	7.59148	0.137364	71.2827	101.362
Q6GKU7	AT1G64880;	At1g64880 OS=Arabidopsis thaliana GN=At1g64880 PE=2 SV=1	2.86261	0	78.9414	101.257
Q93Y40	AT5G59420;	Oxysterol-binding protein-related protein 3C OS=Arabidopsis thaliana GN=ORP3C PE=2 SV=1	65.5702	57.687	42.0757	101.127
Q8L6Z4	AT3G49080;	At3g49080 OS=Arabidopsis thaliana GN=At3g49080 PE=2 SV=1	21.7089	0	107.159	100.805
Q04613	ATMG00640;	ATP synthase protein MI25 OS=Arabidopsis thaliana GN=AtMg00640 PE=1 SV=2	127.687	201.078	260.202	100.59
Q9LSV0	AT3G25530;&	Glyoxylate/succinic semialdehyde reductase 1 OS=Arabidopsis thaliana GN=GLYR1 PE=1 SV=1	24.7548	44.8526	58.2536	100.547
Q9LTS6	AT5G56940;	30S ribosomal protein S16-2, chloroplastic/mitochondrial OS=Arabidopsis thaliana GN=RPS16-2 PE=2 SV=1	24.259	0	110.686	100.465
Q9SPM5	AT5G18280;	Apyrase 2 OS=Arabidopsis thaliana GN=APY2 PE=1 SV=1	143.777	95.05	154.101	100.323
O04496	AT1G09750;	Aspartyl protease AED3 OS=Arabidopsis thaliana GN=AED3 PE=1 SV=1	0	0	2.45983	100.316
Q9SHP0	AT2G17630;	Phosphoserine aminotransferase 2, chloroplastic OS=Arabidopsis thaliana GN=PSAT2 PE=1 SV=1	192.509	139.679	248.969	100.273
O23212	AT4G36690;	Splicing factor U2af large subunit A OS=Arabidopsis thaliana GN=U2AF65A PE=1 SV=2	4.45688	2.09684	52.8554	100.181
Q42547	AT1G20620;&	Catalase-3 OS=Arabidopsis thaliana GN=CAT3 PE=1 SV=3	0.33553	0.130351	2.1521	99.9648
Q9FIF3	AT5G59240;	40S ribosomal protein S8-2 OS=Arabidopsis thaliana GN=RPS8B PE=2 SV=1	71.3094	22.3095	192.95	99.9411
A0A1P8B4Y6	AT4G21660	Proline-rich spliceosome-associated (PSP) family protein OS=Arabidopsis thaliana GN=At4g21660 PE=4 SV=1	2.13219	1.37965	39.8668	99.0059
Q0WM93	AT4G02480;	AAA-type ATPase family protein OS=Arabidopsis thaliana GN=At4g02470 PE=2 SV=1	12.4332	3.22836	45.0846	99.0017
Q9FN42	AT5G23140;	ATP-dependent Clp protease proteolytic subunit 2, mitochondrial OS=Arabidopsis thaliana GN=CLPP2 PE=1 SV=1	429.339	362.175	311.944	98.8841
A1L4X7	AT3G04590;	AT-hook motif nuclear-localized protein 14 OS=Arabidopsis thaliana GN=AHL14 PE=1 SV=1	0	0	9.17849	98.848
P56765	ATCG00500;	Acetyl-coenzyme A carboxylase carboxyl transferase subunit beta, chloroplastic OS=Arabidopsis thaliana GN=accD PE=1 SV=2	93.7945	53.9309	179.888	98.6607
O80977	AT2G14740;	Vacuolar-sorting receptor 3 OS=Arabidopsis thaliana GN=VSR3 PE=2 SV=1	0	0	12.7218	98.4605
Q949W8	AT5G49650;	Putative xylulose kinase OS=Arabidopsis thaliana GN=XK-2 PE=2 SV=1	359.695	318.638	83.5824	98.3895
Q9SW09	AT4G25740;	40S ribosomal protein S10-1 OS=Arabidopsis thaliana GN=RPS10A PE=2 SV=1	26.9196	11.5076	26.4307	98.314
Q9ZUY6	AT2G27860;	UDP-D-apiose/UDP-D-xylose synthase 1 OS=Arabidopsis thaliana GN=AXS1 PE=1 SV=1	336.166	278.905	88.9213	98.2873
F4IXH9	AT3G15180;	ARM repeat superfamily protein OS=Arabidopsis thaliana GN=At3g15180 PE=4 SV=1	16.6656	12.6827	49.8659	98.1717
Q9SMN1	AT3G48680;	Gamma carbonic anhydrase-like 2, mitochondrial OS=Arabidopsis thaliana GN=GAMMACAL2 PE=1 SV=1	165.959	158.509	134.024	98.1638
Q9LXC0	AT5G09550;	Guanosine nucleotide diphosphate dissociation inhibitor At5g09550 OS=Arabidopsis thaliana GN=At5g09550 PE=3 SV=1	4977.69	4665.16	1734.95	98.0104
O22703	AT1G60650;	Glycine-rich RNA-binding protein RZ1B OS=Arabidopsis thaliana GN=RZ1B PE=2 SV=1	0.538901	0.305018	19.4296	97.9972
Q9SV06	AT3G51980;	ARM repeat superfamily protein OS=Arabidopsis thaliana GN=F4F15.90 PE=2 SV=1	4.58458	1.87294	47.6583	97.9681
Q9SSP7	AT1G52430;	F6D8.35 protein OS=Arabidopsis thaliana GN=At1g52430 PE=4 SV=1	0.39332	0.175075	3.40039	97.9066
Q9SKX4	AT2G43030;	50S ribosomal protein L3-1, chloroplastic OS=Arabidopsis thaliana GN=RPL3A PE=2 SV=1	0.143676	0.290268	5.41783	97.7274
Q6NQ72	AT5G37720;	THO complex subunit 4D OS=Arabidopsis thaliana GN=ALY4 PE=1 SV=1	4.39552	0	58.7022	97.6832
P23686	AT1G02500;	S-adenosylmethionine synthase 1 OS=Arabidopsis thaliana GN=SAM1 PE=1 SV=2	223.441	158.994	150.441	97.6458
Q0WL80	AT1G71220;	UDP-glucose:glycoprotein glucosyltransferase OS=Arabidopsis thaliana GN=UGGT PE=1 SV=1	99.685	69.4443	106.377	97.1834
Q9FZ48	AT1G16890;	Ubiquitin-conjugating enzyme E2 36 OS=Arabidopsis thaliana GN=UBC36 PE=1 SV=1	122.601	101.104	55.2296	97.1228
Q42572	AT1G08130;	DNA ligase 1 OS=Arabidopsis thaliana GN=LIG1 PE=2 SV=2	15.6533	7.02468	36.9413	97.0784
Q9SY65	AT1G10230;	SKP1-like protein 18 OS=Arabidopsis thaliana GN=ASK18 PE=1 SV=2	8.26109	1.79587	36.5039	97.0332
Q9FWS4	AT1G75350;	50S ribosomal protein L31, chloroplastic OS=Arabidopsis thaliana GN=RPL31 PE=2 SV=1	0	0	10.2127	96.9605
F4J7G5	AT3G11780;	MD-2-related lipid recognition domain-containing protein / ML domain-containing protein OS=Arabidopsis thaliana GN=At3g11780 PE=4 SV=1	25.5135	28.8695	56.6117	96.8801
Q9SVX6	AT3G57620;	Glyoxal oxidase-related protein OS=Arabidopsis thaliana GN=F15B8.190 PE=4 SV=1	0	0	14.7486	96.721
Q8RWK5	AT1G02870;	At1g02870 OS=Arabidopsis thaliana GN=At1g02870 PE=1 SV=1	0	0.522625	26.2327	96.7171
Q9LW57	AT3G23400;&	Plastid-lipid-associated protein 6, chloroplastic OS=Arabidopsis thaliana GN=PAP6 PE=1 SV=1	2.60317	0.522965	22.7404	96.3976
P92966	AT5G52040;&AT4G25500;	Serine/arginine-rich splicing factor RS41 OS=Arabidopsis thaliana GN=RS41 PE=1 SV=2	3.47707	3.28616	40.024	96.3906
O80452	AT2G38280;	AMP deaminase OS=Arabidopsis thaliana GN=AMPD PE=1 SV=2	32.3396	22.5323	99.5606	96.3697
F4I893	AT1G64790;	Protein ILITYHIA OS=Arabidopsis thaliana GN=ILA PE=1 SV=1	48.0143	34.9705	95.0627	96.3478
Q9C7S3	AT1G42960;	Inner membrane localized protein OS=Arabidopsis thaliana GN=At1g42960 PE=2 SV=1	87.0449	82.7684	157.485	96.2164
Q941B2	AT1G09870;	At1g09870/F21M12_26 OS=Arabidopsis thaliana GN=At1g09870 PE=2 SV=1	159.913	131.632	167.031	96.0749
Q9FMR9	AT5G22330;	RuvB-like protein 1 OS=Arabidopsis thaliana GN=RIN1 PE=1 SV=1	24.3277	12.2059	87.1025	95.9026
O04209	AT2G40060;	Clathrin light chain 2 OS=Arabidopsis thaliana GN=CLC2 PE=1 SV=1	5.50442	16.3771	11.7194	95.8965
F4HVT8	AT1G80970;	XH domain-containing protein OS=Arabidopsis thaliana GN=At1g80970 PE=4 SV=1	11.0497	7.76258	15.5174	95.7129
Q93X94	AT1G75930;	GDSL esterase/lipase EXL6 OS=Arabidopsis thaliana GN=EXL6 PE=1 SV=1	836.014	2900.68	180.541	95.6561
Q9FYR6	AT5G52520;	Proline--tRNA ligase, chloroplastic/mitochondrial OS=Arabidopsis thaliana GN=OVA6 PE=2 SV=1	10.8863	0.935865	62.1243	95.4848
Q8RWL6	AT4G35780;	Serine/threonine-protein kinase STY17 OS=Arabidopsis thaliana GN=STY17 PE=1 SV=1	49.1752	34.5371	95.6237	95.2515
Q9LXM8	AT3G44590;	60S acidic ribosomal protein P2-4 OS=Arabidopsis thaliana GN=RPP2D PE=3 SV=1	43.8835	26.9745	73.1818	95.1538
Q9LT08	AT5G23540;	26S proteasome non-ATPase regulatory subunit 14 homolog OS=Arabidopsis thaliana GN=RPN11 PE=1 SV=1	312.876	258.94	296.833	95.1357
Q9SVD7	AT3G52560;	Ubiquitin-conjugating enzyme E2 variant 1D OS=Arabidopsis thaliana GN=UEV1D PE=1 SV=1	142.22	144.826	68.2684	95.1015
Q6NME2	AT3G07580;	At3g07580 OS=Arabidopsis thaliana GN=At3g07580 PE=2 SV=1	0	0	3.89445	95.0604
P0DI75	AT5G50460;&AT4G24920;	Protein transport protein Sec61 subunit gamma-2 OS=Arabidopsis thaliana GN=SEC61G2 PE=1 SV=1	99.6142	312.189	148.377	94.7797
Q9LDN8	AT3G15280;	AT3g15280/K7L4_8 OS=Arabidopsis thaliana GN=At3g15280 PE=2 SV=1	490.263	377.563	404.281	94.7484
Q8L7B5	AT2G33210;	Chaperonin CPN60-like 1, mitochondrial OS=Arabidopsis thaliana GN=At2g33210 PE=1 SV=1	163.538	121.162	213.881	94.5648
F4IRR2	AT2G31660;	Importin beta-like SAD2 OS=Arabidopsis thaliana GN=SAD2 PE=1 SV=1	16.5692	13.8876	47.1685	94.5404
Q9C9B5	AT1G73940;	At1g73940/F2P9_19 OS=Arabidopsis thaliana GN=At1g73940 PE=2 SV=1	54.5926	0	134.614	94.3797
Q9M291	AT3G44340;	Protein transport protein Sec24-like CEF OS=Arabidopsis thaliana GN=CEF PE=2 SV=3	246.107	196.553	223.727	94.2408
Q1PFK5	AT1G54240;	Winged-helix DNA-binding transcription factor family protein OS=Arabidopsis thaliana GN=At1g54240 PE=2 SV=1	0	0	8.85462	94.2155
P48512	AT2G41630;	Transcription initiation factor IIB-1 OS=Arabidopsis thaliana GN=TFIIB1 PE=1 SV=1	31.9658	11.5569	45.7548	94.2085
O23063	AT4G00390;	Probable transcription factor At4g00390 OS=Arabidopsis thaliana GN=At4g00390 PE=1 SV=1	1.56813	1.59321	82.6858	94.188
F4J4K6	AT3G57890;	Tubulin binding cofactor C domain-containing protein OS=Arabidopsis thaliana GN=At3g57890 PE=4 SV=1	257.256	190.882	192.842	93.9737
Q9C551	AT1G31970;	DEAD-box ATP-dependent RNA helicase 5 OS=Arabidopsis thaliana GN=RH5 PE=1 SV=1	108.587	83.4375	59.25	93.9054
Q8H0T4	AT1G70320;	E3 ubiquitin-protein ligase UPL2 OS=Arabidopsis thaliana GN=UPL2 PE=1 SV=3	21.2417	12.718	56.4692	93.7907
Q9LZI6	AT3G62790;&AT2G47690;	NADH dehydrogenase [ubiquinone] iron-sulfur protein 5-B OS=Arabidopsis thaliana GN=At3g62790 PE=3 SV=1	71.7799	37.3508	68.846	93.7888
P42697	AT5G42080;	Dynamin-related protein 1A OS=Arabidopsis thaliana GN=DRP1A PE=1 SV=3	1.40577	0.305718	22.0548	93.5764
Q9SVA6	AT4G39520;	Developmentally-regulated G-protein 3 OS=Arabidopsis thaliana GN=DRG3 PE=1 SV=1	62.1555	35.8851	115.685	93.4979
O04308	AT3G16480;	Probable mitochondrial-processing peptidase subunit alpha-2, chloroplastic/mitochondrial OS=Arabidopsis thaliana GN=MPPA2 PE=1 SV=1	431.662	284.89	387.108	93.3981
Q9LHE5	AT3G20000;	Mitochondrial import receptor subunit TOM40-1 OS=Arabidopsis thaliana GN=TOM40-1 PE=1 SV=3	99.4745	185.964	104.072	93.0206
Q93WJ8	AT5G03630;	Monodehydroascorbate reductase 2 OS=Arabidopsis thaliana GN=MDAR2 PE=1 SV=1	439.167	373.372	143.82	93.0047
Q9ZWT2	AT5G48810;	Cytochrome B5 isoform D OS=Arabidopsis thaliana GN=CYTB5-D PE=1 SV=1	311.716	197.251	362.635	92.9311
Q9LUJ9	AT5G40080;&AT5G39800;	At5g40080 OS=Arabidopsis thaliana GN=MUD12.5 PE=2 SV=1	15.5595	0	75.3923	92.9107
Q9MAA6	AT3G05130;	Paramyosin-like protein OS=Arabidopsis thaliana GN=At3g05130 PE=4 SV=1	0.968728	1.01834	5.73911	92.8965
Q9FMD9	AT5G16570;	Glutamine synthetase cytosolic isozyme 1-4 OS=Arabidopsis thaliana GN=GLN1-4 PE=1 SV=1	71.0825	70.853	82.4354	92.4926
Q9FFJ2	AT5G17170;	Rubredoxin family protein OS=Arabidopsis thaliana GN=ENH1 PE=2 SV=1	4.7789	0	13.1604	92.3684
Q9LFU5	AT5G15810;	Probable tRNA (guanine(26)-N(2))-dimethyltransferase 1 OS=Arabidopsis thaliana GN=At5g15810 PE=2 SV=3	6.4476	0.789233	61.6692	92.261
Q42556	AT1G80660;	ATPase 9, plasma membrane-type OS=Arabidopsis thaliana GN=AHA9 PE=2 SV=2	1066.32	1144.71	199.761	92.2013
Q9STW1	AT4G24330;	At4g24330 OS=Arabidopsis thaliana GN=At4g24330 PE=2 SV=1	68.6359	41.9956	142.374	91.9453
Q8L940	AT5G01410;	Pyridoxal 5-phosphate synthase subunit PDX1.3 OS=Arabidopsis thaliana GN=PDX13 PE=1 SV=2	315.614	668.629	239.933	91.8432
Q9LSP1	AT3G17060;	Probable pectinesterase 67 OS=Arabidopsis thaliana GN=PME67 PE=2 SV=1	71.4003	348.653	56.6452	91.799
Q9SS31	AT3G10190;	Probable calcium-binding protein CML36 OS=Arabidopsis thaliana GN=CML36 PE=2 SV=1	5.59181	0	74.9455	91.7728
O23049	AT1G05190;	50S ribosomal protein L6, chloroplastic OS=Arabidopsis thaliana GN=RPL6 PE=2 SV=1	0	0	3.69615	91.511
A3KPF2	AT5G49020;	Probable histone-arginine methyltransferase 1.4 OS=Arabidopsis thaliana GN=PRMT14 PE=1 SV=1	4.2188	1.27255	19.3561	91.4414
Q9C9Z2	AT3G08640;	Protein RETICULATA-RELATED 3, chloroplastic OS=Arabidopsis thaliana GN=RER3 PE=1 SV=1	35.8363	21.1511	75.731	91.2964
Q8W206	AT5G56280;	COP9 signalosome complex subunit 6a OS=Arabidopsis thaliana GN=CSN6A PE=1 SV=2	126.718	26.6043	131.928	91.2047
Q9C8P0	AT1G34430;	Dihydrolipoyllysine-residue acetyltransferase component 5 of pyruvate dehydrogenase complex, chloroplastic OS=Arabidopsis thaliana GN=EMB3003 PE=2 SV=1	126.262	122.23	150.351	91.1761
Q9LSA1	AT3G18760;	Translation elongation factor EF1B/ribosomal protein S6 family protein OS=Arabidopsis thaliana GN=At3g18760 PE=2 SV=1	6.24567	0	67.2067	91.0488
Q42403	AT5G42980;	Thioredoxin H3 OS=Arabidopsis thaliana GN=TRX3 PE=1 SV=1	91.6889	225.72	47.1877	90.998
Q9C5Z2	AT1G10840;	Eukaryotic translation initiation factor 3 subunit H OS=Arabidopsis thaliana GN=TIF3H1 PE=1 SV=2	225.97	183.491	229.585	90.9153
O22892	AT2G40430;	Ribosome biogenesis protein NOP53 OS=Arabidopsis thaliana GN=At2g40430 PE=1 SV=2	4.39247	27.9295	40.9948	90.5459
O23207	AT4G36750;	Probable NAD(P)H dehydrogenase (quinone) FQR1-like 2 OS=Arabidopsis thaliana GN=At4g36750 PE=1 SV=1	131.258	63.6567	177.439	90.5343
Q8LBZ7	AT3G27380;	Succinate dehydrogenase [ubiquinone] iron-sulfur subunit 1, mitochondrial OS=Arabidopsis thaliana GN=SDH2-1 PE=1 SV=2	152.487	123.893	112.017	90.3146
Q9T034	AT4G39280;	Phenylalanine--tRNA ligase alpha subunit, cytoplasmic OS=Arabidopsis thaliana GN=At4g39280 PE=2 SV=3	84.225	54.9657	177.212	90.2782
Q9STF2	AT3G46780;	Protein plastid transcriptionally active 16, chloroplastic OS=Arabidopsis thaliana GN=PTAC16 PE=1 SV=1	0	0	1.6927	90.2069
Q39189	AT5G62190;	DEAD-box ATP-dependent RNA helicase 7 OS=Arabidopsis thaliana GN=RH7 PE=1 SV=2	4.244	0	54.0106	90.1626
Q9FYF8	AT1G67350;	At1g67350 OS=Arabidopsis thaliana GN=At1g67350 PE=2 SV=1	553.293	370.774	315.904	90.1195
Q94AZ4	AT1G12310;	Probable calcium-binding protein CML13 OS=Arabidopsis thaliana GN=CML13 PE=2 SV=1	1244.55	1346.94	243.154	89.9802
Q9C944	AT1G52740;	Probable histone H2A variant 3 OS=Arabidopsis thaliana GN=At1g52740 PE=1 SV=1	48.4289	12.7967	64.9736	89.9141
F4I420	AT1G76810;	Eukaryotic translation initiation factor 2 (eIF-2) family protein OS=Arabidopsis thaliana GN=At1g76810 PE=1 SV=1	29.8221	19.2387	109.202	89.6381
B3LFA4	AT5G38830;	Cysteine--tRNA ligase 2, cytoplasmic OS=Arabidopsis thaliana GN=At5g38830 PE=2 SV=1	54.4787	42.6367	59.031	89.3964
Q9LHK9	AT3G30841;	Cofactor-independent phosphoglycerate mutase OS=Arabidopsis thaliana GN=MJI6.21 PE=2 SV=1	41.7488	31.7794	37.1972	89.3438
Q0WT48	AT1G79940;	DnaJ protein ERDJ2A OS=Arabidopsis thaliana GN=ERDJ2A PE=1 SV=1	20.4538	16.2672	67.1127	89.2464
O49552	AT4G21100;	DNA damage-binding protein 1b OS=Arabidopsis thaliana GN=DDB1B PE=2 SV=2	13.4705	2.43211	43.0298	89.1467
F4IBH5	AT1G65540;	LETM1-like protein OS=Arabidopsis thaliana GN=LETM2 PE=4 SV=1	32.4887	21.9297	36.9488	89.1183
Q9LUB9	AT5G48130;	BTB/POZ domain-containing protein At5g48130 OS=Arabidopsis thaliana GN=At5g48130 PE=2 SV=1	52.4729	38.2742	83.9852	89.022
Q3EDH2	AT1G07320;&AT1G07320;	Ribosomal protein L4 OS=Arabidopsis thaliana GN=RPL4 PE=3 SV=1	0	0	8.08797	88.9767
Q8W4A0	AT3G02200;	Eukaryotic translation initiation factor 3 subunit M OS=Arabidopsis thaliana GN=F14P3.15 PE=1 SV=1	130.735	110.536	141.964	88.9523
Q8H0S3	AT1G05520;	At1g05520/T25N20_16 OS=Arabidopsis thaliana GN=At1g05520 PE=1 SV=1	307.654	220.306	303.311	88.9222
F4HVV6	AT1G02080;	Transcription regulator OS=Arabidopsis thaliana GN=At1g02080 PE=4 SV=1	16.7285	9.18377	55.7299	88.9212
Q9C664	AT1G26190;	Phosphoribulokinase / Uridine kinase family OS=Arabidopsis thaliana GN=AtTTM2 PE=1 SV=1	20.1251	12.2195	62.5569	88.486
O24466	AT3G53610;&AT3G09900;	Ras-related protein RABE1a OS=Arabidopsis thaliana GN=RABE1A PE=1 SV=1	227.88	364.288	179.561	88.4843
P56799	ATCG00380;	30S ribosomal protein S4, chloroplastic OS=Arabidopsis thaliana GN=rps4 PE=3 SV=1	0	0	1.57084	88.3232
O81149	AT1G53850;	Proteasome subunit alpha type-5-A OS=Arabidopsis thaliana GN=PAE1 PE=1 SV=1	317.921	406.629	300.603	88.1444
Q9LXR8	AT3G58840;	Peroxisomal and mitochondrial division factor 1 OS=Arabidopsis thaliana GN=PMD1 PE=1 SV=1	17.2254	12.6077	60.1299	88.13
P82719	AT3G25265;	Putative defensin-like protein 148 OS=Arabidopsis thaliana GN=LCR4 PE=3 SV=1	21.9334	121.745	14.1955	87.9365
O23334	AT4G14780;	Kinase like protein OS=Arabidopsis thaliana GN=dl3430w PE=2 SV=1	27.8805	27.7378	91.9568	87.8814
P56791	ATCG00830;ATCG01310;	50S ribosomal protein L2, chloroplastic OS=Arabidopsis thaliana GN=rpl2-A PE=3 SV=1	0.570868	0	18.3954	87.6137
Q9ASV6	AT3G15190;	30S ribosomal protein S20, chloroplastic OS=Arabidopsis thaliana GN=RPS20 PE=2 SV=1	0	0	19.4023	87.5555
Q8LGG0	AT5G64350;	Peptidyl-prolyl cis-trans isomerase FKBP12 OS=Arabidopsis thaliana GN=FKBP12 PE=1 SV=2	359.986	330.999	69.9929	87.5107
Q9C5N2	AT5G25100;	Transmembrane 9 superfamily member 9 OS=Arabidopsis thaliana GN=TMN9 PE=2 SV=1	636.252	708.509	363.997	87.4779
Q8L5Y4	AT2G38770;	P-loop containing nucleoside triphosphate hydrolases superfamily protein OS=Arabidopsis thaliana GN=EMB2765 PE=1 SV=1	2.95347	2.24673	25.7331	87.1014
O22467	AT5G58230;	Histone-binding protein MSI1 OS=Arabidopsis thaliana GN=MSI1 PE=1 SV=1	21.3502	13.9109	64.9055	86.9817
Q9SZH0	AT4G25950;	V-type proton ATPase subunit G3 OS=Arabidopsis thaliana GN=VHA-G3 PE=3 SV=1	562.304	710.231	156.783	86.7406
Q9LHP2	AT3G13570;	Serine/arginine-rich SC35-like splicing factor SCL30A OS=Arabidopsis thaliana GN=SCL30A PE=1 SV=1	4.41255	1.26571	46.6048	86.7307
Q9ASQ2	AT5G45420;	AT5g45420/MFC19_9 OS=Arabidopsis thaliana GN=maMYB PE=2 SV=1	98.8474	98.1172	114.318	86.5076
Q9FJX3	AT5G67500;	Mitochondrial outer membrane protein porin 2 OS=Arabidopsis thaliana GN=VDAC2 PE=1 SV=1	307.082	479.423	247.335	86.3356
F4I181	AT1G15860;	Defective in cullin neddylation protein OS=Arabidopsis thaliana GN=At1g15860 PE=4 SV=1	18.7038	9.49573	38.5472	86.1534
Q8L403	AT1G15420;	Uncharacterized protein At1g15425 OS=Arabidopsis thaliana GN=At1g15420 PE=2 SV=1	0	6.04158	21.4229	85.9673
Q9SAH1	AT1G80890;	At1g80890 OS=Arabidopsis thaliana GN=At1g80890 PE=2 SV=1	16.8015	15.0362	53.8154	85.8658
Q9LK23	AT3G27300;	Glucose-6-phosphate 1-dehydrogenase, cytoplasmic isoform 1 OS=Arabidopsis thaliana GN=ACG9 PE=2 SV=1	183.618	127.811	148.937	85.7126
P40941	AT5G13490;	ADP,ATP carrier protein 2, mitochondrial OS=Arabidopsis thaliana GN=AAC2 PE=1 SV=2	291.251	1203.82	182.091	85.7004
Q9C5M0	AT5G19760;	Mitochondrial dicarboxylate/tricarboxylate transporter DTC OS=Arabidopsis thaliana GN=DTC PE=1 SV=1	108.069	208.199	167.47	85.6066
Q9FZD1	AT1G26460;	Pentatricopeptide repeat-containing protein At1g26460, mitochondrial OS=Arabidopsis thaliana GN=At1g26460 PE=1 SV=1	40.7798	27.2265	162.165	85.3862
Q494P3	AT3G17770;	At3g17770 OS=Arabidopsis thaliana GN=At3g17770 PE=2 SV=1	29.1861	31.9842	14.772	85.3474
Q39258	AT4G11150;	V-type proton ATPase subunit E1 OS=Arabidopsis thaliana GN=VHA-E1 PE=1 SV=2	96.0048	48.4352	249.099	85.3245
P48641	AT3G24170;	Glutathione reductase, cytosolic OS=Arabidopsis thaliana GN=At3g24170 PE=1 SV=1	719.745	643.582	312.99	85.0695
A0A1P8B9R0	AT2G21510	Transcription regulator NOT2/NOT3/NOT5 family protein OS=Arabidopsis thaliana GN=MRG7.19 PE=1 SV=1	17.8135	3.87327	59.5169	85.0682
Q9FKI0	AT5G35700;	Fimbrin-5 OS=Arabidopsis thaliana GN=FIM5 PE=1 SV=1	373.093	320.367	178.584	84.8692
Q945M1	AT4G34700;	NADH dehydrogenase [ubiquinone] 1 beta subcomplex subunit 9 OS=Arabidopsis thaliana GN=CIB22 PE=1 SV=1	854.59	609.175	459.585	84.8579
Q9SAD7	AT1G13020;	Eukaryotic translation initiation factor 4B2 OS=Arabidopsis thaliana GN=EIF4B2 PE=1 SV=1	34.1234	45.0434	57.2271	84.7692
Q9ZU97	AT2G01690;	Protein VAC14 homolog OS=Arabidopsis thaliana GN=VAC14 PE=1 SV=2	53.1751	38.4585	71.7383	84.7099
Q8LPF1	AT5G15980;	Pentatricopeptide repeat-containing protein At5g15980, mitochondrial OS=Arabidopsis thaliana GN=At5g15980 PE=2 SV=1	9.16954	0	93.1525	84.6957
O48691	AT1G24240;&AT4G11630;&	At1g24240/F3I6_17 OS=Arabidopsis thaliana GN=At1g24240 PE=2 SV=1	27.0795	6.03499	78.7125	84.673
Q84WU8	AT2G29080;	ATP-dependent zinc metalloprotease FTSH 3, mitochondrial OS=Arabidopsis thaliana GN=FTSH3 PE=1 SV=1	41.0418	17.2434	97.8512	84.6486
Q9LIG6	AT3G20970;	NifU-like protein 4, mitochondrial OS=Arabidopsis thaliana GN=NIFU4 PE=2 SV=1	8.94266	3.58639	16.4807	84.611
Q9FM97	AT5G56350;	Pyruvate kinase OS=Arabidopsis thaliana GN=MCD7.8 PE=2 SV=1	30.7921	23.1356	71.0753	84.4097
Q9SD76	AT3G46970;	Alpha-glucan phosphorylase 2, cytosolic OS=Arabidopsis thaliana GN=PHS2 PE=1 SV=1	47.8548	35.2272	54.0577	84.1884
Q9XQC7	AT5G17710;	GrpE protein homolog OS=Arabidopsis thaliana GN=grpE PE=2 SV=1	6.60183	3.17589	47.564	84.1343
Q8W034	AT4G14300;	Heterogeneous nuclear ribonucleoprotein 1 OS=Arabidopsis thaliana GN=RNP1 PE=1 SV=1	67.233	46.4776	82.3964	84.0599
B5X503	AT5G11240;	At5g11240 OS=Arabidopsis thaliana GN=At5g11240 PE=1 SV=1	2.81227	1.46429	36.9966	84.0225
Q940X7	AT5G20570;	RING-box protein 1a OS=Arabidopsis thaliana GN=RBX1A PE=1 SV=1	39.3107	31.4126	49.5481	84.0062
Q9LZ41	AT5G02610;	60S ribosomal protein L35-4 OS=Arabidopsis thaliana GN=RPL35D PE=2 SV=1	163.513	111.733	219.081	83.896
Q9FF10	AT5G07830;	Heparanase-like protein 1 OS=Arabidopsis thaliana GN=At5g07830 PE=2 SV=1	10.3589	14.7134	31.4474	83.7972
Q9LF04	AT5G16240;	Stearoyl-[acyl-carrier-protein] 9-desaturase 1, chloroplastic OS=Arabidopsis thaliana GN=S-ACP-DES1 PE=1 SV=1	201.863	125.07	263.637	83.7826
O80897	AT2G32600;	At2g32600/T26B15.16 OS=Arabidopsis thaliana GN=At2g32600 PE=2 SV=2	7.6421	2.9965	32.4399	83.692
Q9SEH3	AT4G17530;	Ras-related protein RABD2c OS=Arabidopsis thaliana GN=RABD2C PE=1 SV=1	244.077	431.87	144.474	83.6798
F4KAG0	AT5G50840;	Alpha-taxilin-like protein OS=Arabidopsis thaliana GN=At5g50840 PE=4 SV=1	7.44087	4.40939	23.5013	83.5197
Q9M357	AT3G61810;	Glycosyl hydrolase family 17 protein OS=Arabidopsis thaliana GN=F15G16.200 PE=2 SV=1	0	0	0	83.2934
Q9M391	AT3G54130;	Ataxin-3 homolog OS=Arabidopsis thaliana GN=At3g54130 PE=2 SV=1	12.877	5.03667	14.0462	83.2214
Q8GX81	AT5G30490;	At5g30145 OS=Arabidopsis thaliana GN=At5g30490 PE=2 SV=1	0.0542503	0.0564628	0.967841	82.9154
Q38798	AT5G07340;	Calnexin homolog 2 OS=Arabidopsis thaliana GN=At5g07340 PE=2 SV=2	32.7428	25.3004	88.8675	82.453
Q8LDK3	AT1G76200;	NADH dehydrogenase [ubiquinone] 1 beta subcomplex subunit 2 OS=Arabidopsis thaliana GN=At1g76200 PE=3 SV=1	87.2464	62.1882	110.101	82.3639
F4HQD4	AT1G79920;	Heat shock 70 kDa protein 15 OS=Arabidopsis thaliana GN=HSP70-15 PE=1 SV=1	14.6215	9.3198	39.8853	82.1673
P16180	AT1G79850;	30S ribosomal protein S17, chloroplastic OS=Arabidopsis thaliana GN=RPS17 PE=1 SV=1	0.517366	0	16.9201	82.0963
Q9FH32	AT5G54730;	Autophagy-related protein 18f OS=Arabidopsis thaliana GN=ATG18F PE=2 SV=1	0	0	1.22419	81.961
Q93ZN5	AT4G00090;	AT4g00090/F6N15_8 OS=Arabidopsis thaliana GN=At4g00090 PE=2 SV=1	58.1019	28.0974	117.245	81.9605
Q9LIN3	AT3G26420;	Glycine-rich RNA-binding protein RZ1A OS=Arabidopsis thaliana GN=RZ1A PE=1 SV=1	3.97883	4.95119	25.3336	81.8728
Q8W493	AT1G20020;	Ferredoxin--NADP reductase, leaf isozyme 2, chloroplastic OS=Arabidopsis thaliana GN=LFNR2 PE=1 SV=1	0	0	0.786922	81.8132
P0C896	AT3G02650;	Pentatricopeptide repeat-containing protein At3g02650, mitochondrial OS=Arabidopsis thaliana GN=At3g02650 PE=2 SV=1	18.2674	0.471554	122.041	81.7703
Q9FM01	AT5G39320;	UDP-glucose 6-dehydrogenase 4 OS=Arabidopsis thaliana GN=UGD4 PE=1 SV=1	501.318	409.298	247.803	81.7635
Q8LPJ5	AT5G14590;	Isocitrate dehydrogenase [NADP], chloroplastic/mitochondrial OS=Arabidopsis thaliana GN=At5g14590 PE=1 SV=1	187.42	129.59	206.906	81.5859
Q42577	AT5G11770;	NADH dehydrogenase [ubiquinone] iron-sulfur protein 7, mitochondrial OS=Arabidopsis thaliana GN=At5g11770 PE=1 SV=1	686.536	524.731	510.836	81.5632
F4JRR2	AT4G24860;	P-loop containing nucleoside triphosphate hydrolases superfamily protein OS=Arabidopsis thaliana GN=At4g24860 PE=4 SV=1	0	0	0	81.5385
O65660	AT4G39730;	PLAT domain-containing protein 1 OS=Arabidopsis thaliana GN=PLAT1 PE=1 SV=1	83.2357	95.5971	107.289	80.9588
Q0WTB4	AT3G49725;	GTP-binding protein At3g49725, chloroplastic OS=Arabidopsis thaliana GN=At3g49725 PE=2 SV=2	1.49867	0	30.0326	80.9185
Q9LK96	AT3G15090;	AT3g15090/K15M2_24 OS=Arabidopsis thaliana GN=At3g15090 PE=2 SV=1	208.767	177.568	148.49	80.7387
Q8VY92	AT1G69460;	Transmembrane emp24 domain-containing protein p24delta10 OS=Arabidopsis thaliana GN=At1g69460 PE=1 SV=1	170.673	83.2532	153.256	80.6505
Q9LK57	AT3G13160;	Pentatricopeptide repeat-containing protein At3g13160, mitochondrial OS=Arabidopsis thaliana GN=At3g13160 PE=1 SV=1	94.4611	0	175.03	80.5693
Q8RX25	AT4G09200;AT4G09310;	At4g09200 OS=Arabidopsis thaliana GN=At4g09200 PE=2 SV=1	32.0852	43.6332	11.7774	80.5673
Q93YU5	AT3G10380;	Exocyst complex component SEC8 OS=Arabidopsis thaliana GN=SEC8 PE=1 SV=1	38.937	28.7882	46.7909	80.5193
Q9ZQ26	AT2G24420;	AT2G24420 protein OS=Arabidopsis thaliana GN=At2g24420 PE=2 SV=2	54.5111	42.1943	85.0194	80.2123
O23034	AT1G05350;	Ubiquitin-like modifier-activating enzyme 5 OS=Arabidopsis thaliana GN=At1g05350 PE=3 SV=2	167.147	132.426	76.4117	79.8357
B4F7N8	AT5G18420;	At5g18420 OS=Arabidopsis thaliana GN=At5g18420 PE=2 SV=1	31.9573	19.61	75.5682	79.8226
Q9SYM5	AT1G78570;	Trifunctional UDP-glucose 4,6-dehydratase/UDP-4-keto-6-deoxy-D-glucose 3,5-epimerase/UDP-4-keto-L-rhamnose-reductase RHM1 OS=Arabidopsis thaliana GN=RHM1 PE=1 SV=1	70.4422	125.076	26.4403	79.7977
O80983	AT2G26140;	ATP-dependent zinc metalloprotease FTSH 4, mitochondrial OS=Arabidopsis thaliana GN=FTSH4 PE=1 SV=2	78.8795	35.1713	149.217	79.6655
Q9T0P4	AT2G41220;	Ferredoxin-dependent glutamate synthase 2, chloroplastic OS=Arabidopsis thaliana GN=GLU2 PE=1 SV=2	15.5532	8.44514	49.4878	79.5134
Q39085	AT3G19820;	Delta(24)-sterol reductase OS=Arabidopsis thaliana GN=DIM PE=1 SV=2	17.9691	4.74276	83.5383	79.4235
Q9M401	AT3G49680;	Branched-chain-amino-acid aminotransferase 3, chloroplastic OS=Arabidopsis thaliana GN=BCAT3 PE=1 SV=1	36.6009	24.6748	86.6814	79.3884
Q9LPW6	AT1G12830;	F13K23.8 protein OS=Arabidopsis thaliana GN=At1g12830 PE=4 SV=1	4.54085	1.48144	22.8352	79.308
Q9FJI5	AT5G40760;	Glucose-6-phosphate 1-dehydrogenase, cytoplasmic isoform 2 OS=Arabidopsis thaliana GN=ACG12 PE=2 SV=1	31.2806	19.2468	42.0356	79.0154
Q9S7M0	AT5G54270;	Chlorophyll a-b binding protein 3, chloroplastic OS=Arabidopsis thaliana GN=LHCB3 PE=1 SV=1	0	1.43485	0	79.0012
Q9LF37	AT5G15450;	Chaperone protein ClpB3, chloroplastic OS=Arabidopsis thaliana GN=CLPB3 PE=1 SV=1	34.608	20.6721	81.0254	78.951
Q9SIB5	AT2G28600;	P-loop containing nucleoside triphosphate hydrolases superfamily protein OS=Arabidopsis thaliana GN=At2g28600 PE=2 SV=1	0	0	18.2581	78.9314
Q93Y35	AT4G24820;	26S proteasome non-ATPase regulatory subunit 6 homolog OS=Arabidopsis thaliana GN=RPN7 PE=1 SV=1	153.292	158.726	133.51	78.3684
O48802	AT1G62390;	Protein CLMP1 OS=Arabidopsis thaliana GN=CLMP1 PE=1 SV=1	10.6855	6.59708	71.9519	78.3395
Q8H103	AT4G24620;	Glucose-6-phosphate isomerase 1, chloroplastic OS=Arabidopsis thaliana GN=PGI1 PE=1 SV=1	207.01	159.95	146.174	78.2298
Q05153	AT3G28730;	FACT complex subunit SSRP1 OS=Arabidopsis thaliana GN=SSRP1 PE=1 SV=2	3.75285	8.57559	39.0852	78.1739
A8MS32	AT5G64130;	AT5G64130 protein OS=Arabidopsis thaliana GN=MHJ24.11 PE=1 SV=1	46.2077	30.1129	29.2327	78.1508
Q6NPM5	AT5G62200;	Embryo-specific protein ATS3B OS=Arabidopsis thaliana GN=ATS3B PE=1 SV=1	32.3739	10.9333	32.2634	78.1106
Q9SJ66	AT2G35840;	Probable sucrose-phosphatase 2 OS=Arabidopsis thaliana GN=SPP2 PE=2 SV=2	880.114	635.46	510.881	77.9391
Q8LDP4	AT2G29960;	Peptidyl-prolyl cis-trans isomerase CYP19-4 OS=Arabidopsis thaliana GN=CYP19-4 PE=1 SV=2	64.3696	29.8607	63.5141	77.9022
Q9FPT1	AT5G06600;	Ubiquitin carboxyl-terminal hydrolase 12 OS=Arabidopsis thaliana GN=UBP12 PE=1 SV=2	62.0456	46.6007	66.3837	77.7854
Q9ZSB5	AT4G10570;&AT4G10590;	Ubiquitin carboxyl-terminal hydrolase 10 OS=Arabidopsis thaliana GN=UBP10 PE=2 SV=2	13.0705	8.02806	16.0738	77.4114
O23177	AT4G37090;	UDP-N-acetylmuramoyl-L-alanyl-D-glutamate-2, 6-diaminopimelate ligase OS=Arabidopsis thaliana GN=C7A10.270 PE=1 SV=1	0	0	14.528	77.2492
Q9SFH9	AT1G69740;	Delta-aminolevulinic acid dehydratase 1, chloroplastic OS=Arabidopsis thaliana GN=HEMB1 PE=2 SV=1	6.77262	4.22044	34.4826	77.1992
F4I6B2	AT1G30470;	SIT4 phosphatase-associated family protein OS=Arabidopsis thaliana GN=At1g30470 PE=1 SV=1	29.3256	29.6677	42.5286	77.1579
O80653	AT1G77180;	SNW/SKI-interacting protein OS=Arabidopsis thaliana GN=SKIP PE=1 SV=1	4.99361	3.54646	36.0832	77.1164
X5JA13	AT5G12370;	Exocyst complex component SEC10a OS=Arabidopsis thaliana GN=SEC10a PE=1 SV=1	48.4344	27.7648	72.599	77.0753
Q5XF06	AT2G36070;	Mitochondrial import inner membrane translocase subunit TIM44-2 OS=Arabidopsis thaliana GN=TIM44-2 PE=1 SV=1	16.0121	6.44547	83.8397	77.0224
Q9SLA8	AT2G05990;	Enoyl-[acyl-carrier-protein] reductase [NADH], chloroplastic OS=Arabidopsis thaliana GN=MOD1 PE=1 SV=1	473.783	376.257	320.544	76.9735
O23676	AT1G02140;	Protein mago nashi homolog OS=Arabidopsis thaliana GN=MAGO PE=1 SV=1	25.5865	31.0252	56.1133	76.9324
Q9FLN4	AT5G40950;	50S ribosomal protein L27, chloroplastic OS=Arabidopsis thaliana GN=RPL27 PE=2 SV=1	5.23434	6.99054	4.23335	76.743
P43291	AT1G10940;&AT1G60940;	Serine/threonine-protein kinase SRK2A OS=Arabidopsis thaliana GN=SRK2A PE=1 SV=1	28.7061	21.2494	46.3442	76.2994
Q94AI6	AT1G71820;	Exocyst complex component SEC6 OS=Arabidopsis thaliana GN=SEC6 PE=1 SV=1	35.9022	27.7116	48.6646	76.2065
Q5BQ23	AT1G05730;	FAM136A-like protein (DUF842) OS=Arabidopsis thaliana GN=At1g05730 PE=2 SV=1	1.81465	0	11.5422	76.1641
P46645	AT5G19550;	Aspartate aminotransferase, cytoplasmic isozyme 1 OS=Arabidopsis thaliana GN=ASP2 PE=1 SV=2	458.155	408.589	269.34	75.9603
Q9FFT4	AT5G54960;	Pyruvate decarboxylase 2 OS=Arabidopsis thaliana GN=PDC2 PE=2 SV=1	13.4283	5.58205	32.3004	75.8178
Q8VYC9	AT1G16210;	Coiled-coil protein OS=Arabidopsis thaliana GN=At1g16210 PE=2 SV=1	21.3896	26.7066	21.7906	75.732
Q84W92	AT3G06930;	Probable histone-arginine methyltransferase 1.3 OS=Arabidopsis thaliana GN=PRMT13 PE=1 SV=3	12.9529	3.48507	43.0512	75.6931
O04663	AT5G35620;	Eukaryotic translation initiation factor isoform 4E OS=Arabidopsis thaliana GN=EIF(ISO)4E PE=1 SV=2	126.05	89.3148	155.124	75.5735
Q9LUW5	AT3G22330;	DEAD-box ATP-dependent RNA helicase 53, mitochondrial OS=Arabidopsis thaliana GN=RH53 PE=1 SV=1	1.1702	0	47.2408	75.5675
Q8VWF6	AT1G08470;	Protein STRICTOSIDINE SYNTHASE-LIKE 3 OS=Arabidopsis thaliana GN=SSL3 PE=2 SV=1	33.2096	13.6033	56.3466	75.529
Q9C928	AT1G52930;	Ribosome biogenesis protein BRX1 homolog 2 OS=Arabidopsis thaliana GN=BRIX1-2 PE=2 SV=1	0	0	18.8979	75.3999
P46644	AT5G11520;	Aspartate aminotransferase 3, chloroplastic OS=Arabidopsis thaliana GN=ASP3 PE=1 SV=1	1708.29	1701.42	503.507	75.3922
Q9LHA4	AT3G28715;	V-type proton ATPase subunit d2 OS=Arabidopsis thaliana GN=VHA-d2 PE=2 SV=1	318.669	406.79	186.309	75.3062
Q949Q7	AT4G30810;	Serine carboxypeptidase-like 29 OS=Arabidopsis thaliana GN=SCPL29 PE=2 SV=1	126.307	197.59	140.56	75.2491
P11829	AT3G05020;	Acyl carrier protein 1, chloroplastic OS=Arabidopsis thaliana GN=ACP1 PE=1 SV=1	224.434	357.89	227.496	75.2378
O81147	AT2G05840;&AT2G05840;	Proteasome subunit alpha type-6-B OS=Arabidopsis thaliana GN=PAA2 PE=1 SV=1	139.673	80.0654	178.706	74.8353
Q8LCP6	AT1G75680;	Endoglucanase 10 OS=Arabidopsis thaliana GN=At1g75680 PE=2 SV=2	0.451773	0	12.586	74.7058
Q8GUN2	AT3G56490;	Adenylylsulfatase HINT1 OS=Arabidopsis thaliana GN=HINT1 PE=1 SV=1	228.417	232.446	90.1231	74.5541
Q9FKS0	AT5G40870;	Uridine kinase-like protein 1, chloroplastic OS=Arabidopsis thaliana GN=UKL1 PE=1 SV=1	10.2977	2.56922	23.9733	74.4566
Q9FMD5	AT5G16620;	Protein TIC 40, chloroplastic OS=Arabidopsis thaliana GN=TIC40 PE=1 SV=1	8.65188	1.66458	68.85	74.3862
Q9FLF3	AT5G64670;	Ribosomal protein L18e/L15 superfamily protein OS=Arabidopsis thaliana GN=MUB3.19 PE=2 SV=1	22.1642	7.89029	88.0778	74.2158
Q8VZF1	AT3G16910;	Acetate/butyrate--CoA ligase AAE7, peroxisomal OS=Arabidopsis thaliana GN=AAE7 PE=1 SV=1	53.783	43.6342	79.9114	74.0707
P54150	AT4G25130;	Peptide methionine sulfoxide reductase A4, chloroplastic OS=Arabidopsis thaliana GN=MSR4 PE=1 SV=2	49.5835	42.2483	38.7983	74.0263
Q1G3L1	AT4G00026;	Probable mitochondrial import inner membrane translocase subunit TIM21 OS=Arabidopsis thaliana GN=TIM21 PE=1 SV=1	60.2907	53.3455	61.2473	73.8703
Q9C5J7	AT5G56630;	ATP-dependent 6-phosphofructokinase 7 OS=Arabidopsis thaliana GN=PFK7 PE=1 SV=1	303.205	289.613	190.749	73.4057
Q9FXT6	AT5G62810;	Peroxisomal membrane protein PEX14 OS=Arabidopsis thaliana GN=PEX14 PE=1 SV=2	26.9128	10.9349	80.526	73.3801
Q93Z16	AT4G21150;	Dolichyl-diphosphooligosaccharide--protein glycosyltransferase subunit 2 OS=Arabidopsis thaliana GN=RPN2 PE=1 SV=1	333.485	289.513	216.198	73.3528
Q9FVP6	AT1G48860;	3-phosphoshikimate 1-carboxyvinyltransferase OS=Arabidopsis thaliana GN=F27K7.11 PE=2 SV=1	13.2688	7.45669	57.5214	73.1218
Q9FLD3	AT5G05210;	AT5g05210/K2A11_8 OS=Arabidopsis thaliana GN=At5g05210 PE=2 SV=1	0.0561525	0	28.3975	72.9951
Q9SHE8	AT1G31330;	Photosystem I reaction center subunit III, chloroplastic OS=Arabidopsis thaliana GN=PSAF PE=1 SV=1	0	0	1.67037	72.6983
Q8GUN6	AT1G61770;	Chaperone protein dnaJ 50 OS=Arabidopsis thaliana GN=C50 PE=2 SV=1	102.871	117.86	120.393	72.4809
Q9SMU7	AT3G49100;	Signal recognition particle 9 kDa protein OS=Arabidopsis thaliana GN=SRP9 PE=3 SV=1	12.9048	11.9195	21.6006	72.4192
Q93WD7	AT1G03110;	tRNA (guanine-N(7)-)-methyltransferase non-catalytic subunit OS=Arabidopsis thaliana GN=TRM82 PE=2 SV=1	2.37366	0.254151	37.3945	72.3862
Q8L601	AT2G22400;	S-adenosyl-L-methionine-dependent methyltransferases superfamily protein OS=Arabidopsis thaliana GN=At2g22400 PE=1 SV=1	1.80162	0	31.2057	72.3745
Q8LC68	AT1G18800;	NAP1-related protein 2 OS=Arabidopsis thaliana GN=NRP2 PE=1 SV=2	0.898596	0	41.9064	72.3329
Q96250	AT2G33040;	ATP synthase subunit gamma, mitochondrial OS=Arabidopsis thaliana GN=ATPC PE=1 SV=1	332.792	777.554	211.592	72.1954
Q9M888	AT3G02530;	T-complex protein 1 subunit zeta 1 OS=Arabidopsis thaliana GN=CCT6A PE=1 SV=1	107.96	77.0053	150.002	71.9983
P56757	ATCG00120;	ATP synthase subunit alpha, chloroplastic OS=Arabidopsis thaliana GN=atpA PE=1 SV=1	0	1.03361	4.71642	71.7506
Q9LHS5	AT5G06110;	Cell division related protein-like OS=Arabidopsis thaliana GN=At5g06110 PE=4 SV=1	3.32765	4.72948	44.0541	71.7112
Q9FJC9	AT5G53540;	26S proteasome regulatory particle chain RPT6-like protein OS=Arabidopsis thaliana GN=MNC6.8 PE=2 SV=1	19.2585	4.86115	44.2771	71.5918
Q8VZT8	AT1G31817;	Probable ribosomal protein S11, mitochondrial OS=Arabidopsis thaliana GN=NFD3 PE=2 SV=1	14.564	0.347765	65.6352	71.452
O04319	AT3G16380;	Polyadenylate-binding protein 6 OS=Arabidopsis thaliana GN=PAB6 PE=2 SV=1	0.305452	0.454094	0	71.4196
O23708	AT1G16470;	Proteasome subunit alpha type-2-A OS=Arabidopsis thaliana GN=PAB1 PE=1 SV=1	247.513	206.229	212.304	71.4035
Q9ZR03	AT4G03280;	Cytochrome b6-f complex iron-sulfur subunit, chloroplastic OS=Arabidopsis thaliana GN=petC PE=1 SV=1	0	0	2.11247	71.3921
P93303	AT2G07707;ATMG00480;	ATP synthase protein YMF19 OS=Arabidopsis thaliana GN=YMF19 PE=1 SV=1	151.011	350.746	185.54	71.2872
O49457	AT4G28480;&AT2G20560;	DNAJ heat shock family protein OS=Arabidopsis thaliana GN=At4g28480 PE=2 SV=1	19.6881	19.1838	24.2297	71.1423
Q9CA67	AT1G74470;	Geranylgeranyl diphosphate reductase, chloroplastic OS=Arabidopsis thaliana GN=CHLP PE=1 SV=1	0	4.69596	4.8199	71.1003
Q8S9J2	AT2G33840;	Tyrosine--tRNA ligase 1, cytoplasmic OS=Arabidopsis thaliana GN=At2g33840 PE=2 SV=1	63.1327	35.9634	80.4251	70.9695
Q9FH46	AT5G61970;	Signal recognition particle subunit SRP68 OS=Arabidopsis thaliana GN=At5g61970 PE=2 SV=1	60.6693	35.5068	123.992	70.9626
Q94KE3	AT3G52990;	Pyruvate kinase OS=Arabidopsis thaliana GN=At3g52990 PE=2 SV=1	128.216	82.968	158.838	70.9141
P93004	AT4G35100;&AT4G23400;	Aquaporin PIP2-7 OS=Arabidopsis thaliana GN=PIP2-7 PE=1 SV=2	0	0	0.81822	70.6755
O81235	AT3G10920;	Superoxide dismutase [Mn] 1, mitochondrial OS=Arabidopsis thaliana GN=MSD1 PE=1 SV=2	641.966	560.226	288.746	70.674
Q9FFS0	AT5G41600;	Reticulon-like protein B4 OS=Arabidopsis thaliana GN=RTNLB4 PE=1 SV=1	6.90907	4.80861	24.1364	70.5996
Q38906	AT5G05000;	Translocase of chloroplast 34, chloroplastic OS=Arabidopsis thaliana GN=TOC34 PE=1 SV=2	39.9358	19.7551	80.382	70.5063
Q8H136	AT3G01540;	DEAD-box ATP-dependent RNA helicase 14 OS=Arabidopsis thaliana GN=RH14 PE=1 SV=2	10.2068	2.6823	24.4731	70.4808
Q9LJN2	AT3G19640;	Magnesium transporter MRS2-3 OS=Arabidopsis thaliana GN=MRS2-3 PE=2 SV=1	10.602	6.59103	63.2475	70.4577
O48726	AT2G26590;	26S proteasome regulatory subunit RPN13 OS=Arabidopsis thaliana GN=RPN13 PE=1 SV=2	68.7581	42.9926	92.389	70.2708
Q9LEX1	AT3G61050;	At3g61050 OS=Arabidopsis thaliana GN=T27I15_140 PE=1 SV=1	122.672	86.365	113.92	70.1929
P92948	AT1G09770;	Cell division cycle 5-like protein OS=Arabidopsis thaliana GN=CDC5 PE=1 SV=2	2.95122	1.36069	22.1314	69.7677
Q9SX52	AT1G50370;	Phytochrome-associated serine/threonine-protein phosphatase 1 OS=Arabidopsis thaliana GN=FYPP1 PE=1 SV=1	150.153	124.413	89.7249	69.634
Q8LAS8	AT2G41530;	S-formylglutathione hydrolase OS=Arabidopsis thaliana GN=SFGH PE=1 SV=2	201.135	163.771	73.7381	69.5372
Q9SJU4	AT2G21330;	Fructose-bisphosphate aldolase 1, chloroplastic OS=Arabidopsis thaliana GN=FBA1 PE=1 SV=2	11.0886	4.29665	20.8448	69.2416
Q9SCX8	AT3G17790;	Purple acid phosphatase 17 OS=Arabidopsis thaliana GN=PAP17 PE=2 SV=1	136.461	269.2	19.4825	69.238
P32069	AT2G29690;	Anthranilate synthase alpha subunit 2, chloroplastic OS=Arabidopsis thaliana GN=ASA2 PE=2 SV=1	15.3401	10.3582	45.7479	69.2373
Q9LV77	AT5G65010;	Asparagine synthetase [glutamine-hydrolyzing] 2 OS=Arabidopsis thaliana GN=ASN2 PE=2 SV=1	62.3282	37.2455	98.7921	69.2018
Q9LYW9	AT5G03160;	DnaJ protein P58IPK homolog OS=Arabidopsis thaliana GN=P58IPK PE=1 SV=1	145.569	133.378	111.914	69.0939
Q42540	AT5G59300;&AT3G46460;	Ubiquitin-conjugating enzyme E2 7 OS=Arabidopsis thaliana GN=UBC7 PE=1 SV=1	176.499	122.009	32.8764	68.9102
Q5E924	AT1G16300;	Glyceraldehyde-3-phosphate dehydrogenase GAPCP2, chloroplastic OS=Arabidopsis thaliana GN=GAPCP2 PE=2 SV=1	27.9119	15.0972	72.6639	68.8331
Q9FNM7	AT5G08610;	DEAD-box ATP-dependent RNA helicase 26 OS=Arabidopsis thaliana GN=RH26 PE=1 SV=2	2.22845	1.1995	24.0843	68.4725
O04603	AT4G01310;	50S ribosomal protein L5, chloroplastic OS=Arabidopsis thaliana GN=RPL5 PE=2 SV=1	2.81018	3.86071	5.92951	68.4122
Q94CC6	AT4G36195;	Prolyl carboxypeptidase like protein OS=Arabidopsis thaliana GN=At4g36195 PE=2 SV=1	1.30927	4.13976	12.6376	68.3277
Q9LUJ5	AT3G22660;	Probable rRNA-processing protein EBP2 homolog OS=Arabidopsis thaliana GN=EBP2 PE=1 SV=1	0	0	31.6138	68.3114
Q945P2	AT5G49210;	AT5g49210/K21P3_8 OS=Arabidopsis thaliana GN=At5g49210 PE=2 SV=1	15.1149	0	90.927	68.2863
Q9SD78	AT5G08060;	Furry OS=Arabidopsis thaliana GN=F13G24.260 PE=2 SV=1	809.623	661.99	412.717	68.2663
Q9ZUN9	AT2G19530;	Transmembrane protein OS=Arabidopsis thaliana GN=At2g19530 PE=4 SV=1	10.6216	29.3838	37.0344	68.2405
Q9MAQ0	AT1G32900;	Granule-bound starch synthase 1, chloroplastic/amyloplastic OS=Arabidopsis thaliana GN=GBSS1 PE=1 SV=1	0	0	3.93738	68.2054
Q9MAB2	AT3G05070;	At3g05070 OS=Arabidopsis thaliana GN=At3g05070 PE=1 SV=1	1.85093	0	15.8688	68.1546
O81283	AT4G02510;	Translocase of chloroplast 159, chloroplastic OS=Arabidopsis thaliana GN=TOC159 PE=1 SV=1	1.33949	7.81756	38.5302	67.878
Q9SA18	AT1G31230;	Bifunctional aspartokinase/homoserine dehydrogenase 1, chloroplastic OS=Arabidopsis thaliana GN=AKHSDH1 PE=1 SV=1	37.9999	24.6372	88.3068	67.7724
Q940Z1	AT1G19525;	Pentatricopeptide repeat-containing protein At1g19525 OS=Arabidopsis thaliana GN=At1g19525 PE=2 SV=2	9.39511	0	85.125	67.5927
Q9FG46	AT5G37420;	Similarity to unknown protein OS=Arabidopsis thaliana GN=AGAMOUS-like 105 PE=1 SV=1	0	0.249567	4.78176	67.4354
Q9LMI0	AT1G06410;	Probable alpha,alpha-trehalose-phosphate synthase [UDP-forming] 7 OS=Arabidopsis thaliana GN=TPS7 PE=1 SV=1	93.7314	79.9746	131.97	67.2327
Q94JU3	AT1G02090;	COP9 signalosome complex subunit 7 OS=Arabidopsis thaliana GN=CSN7 PE=1 SV=1	21.4293	19.2614	40.1983	67.2306
Q9SE33	AT5G51700;	Cysteine and histidine-rich domain-containing protein RAR1 OS=Arabidopsis thaliana GN=RAR1 PE=1 SV=1	19.2631	6.23654	36.5812	67.0511
Q9LFT9	AT5G10260;	Ras-related protein RABH1e OS=Arabidopsis thaliana GN=RABH1E PE=2 SV=1	142.252	275.066	44.67	67.0511
Q9C8L9	AT1G53645;	At1g53640/F22G10.8 OS=Arabidopsis thaliana GN=F22G10.8 PE=2 SV=1	15.8961	0.0319169	76.6562	67.0363
Q42589	AT2G38540;	Non-specific lipid-transfer protein 1 OS=Arabidopsis thaliana GN=LTP1 PE=2 SV=1	3.50635	0	8.11185	67.0145
Q8LE47	AT1G61870;	Pentatricopeptide repeat-containing protein At1g61870, mitochondrial OS=Arabidopsis thaliana GN=PPR336 PE=2 SV=2	14.3746	0	83.3741	67.0074
Q9C787	AT1G69510;	Uncharacterized protein At1g69510 OS=Arabidopsis thaliana GN=At1g69510 PE=1 SV=1	120.595	107.028	48.3612	66.9317
Q8LPS1	AT3G05970;	Long chain acyl-CoA synthetase 6, peroxisomal OS=Arabidopsis thaliana GN=LACS6 PE=1 SV=1	415.276	297.912	349.433	66.7786
Q0WM29	AT2G14170;	Methylmalonate-semialdehyde dehydrogenase [acylating], mitochondrial OS=Arabidopsis thaliana GN=ALDH6B2 PE=1 SV=2	110.833	70.933	125.001	66.713
Q39244	AT2G47580;	U1 small nuclear ribonucleoprotein A OS=Arabidopsis thaliana GN=U1A PE=1 SV=1	12.0797	1.18154	37.2147	66.5178
Q94F28	AT1G27435;	Uncharacterized protein At1g27435/F17L21.30 OS=Arabidopsis thaliana GN=At1g27435 PE=2 SV=1	23.8021	0	86.2772	66.4982
Q9M1X4	AT3G60020;	SKP1-like protein 5 OS=Arabidopsis thaliana GN=ASK5 PE=1 SV=1	0	0	3.93586	66.3607
Q8GWE1	AT4G17510;	Ubiquitin carboxyl-terminal hydrolase 3 OS=Arabidopsis thaliana GN=UCH3 PE=2 SV=1	457.913	405.69	103.233	66.3591
Q9SQI8	AT3G25860;	Dihydrolipoyllysine-residue acetyltransferase component 4 of pyruvate dehydrogenase complex, chloroplastic OS=Arabidopsis thaliana GN=LTA2 PE=2 SV=1	116.224	78.2902	130.957	66.3416
Q9LQK0	AT1G17470;&AT1G72660;	Developmentally-regulated G-protein 1 OS=Arabidopsis thaliana GN=DRG1 PE=1 SV=1	74.8391	50.5937	114.407	66.2843
O23247	AT4G26300;	Arginine--tRNA ligase, chloroplastic/mitochondrial OS=Arabidopsis thaliana GN=EMB1027 PE=1 SV=1	69.4778	51.2781	56.3951	66.274
Q9FNM0	AT5G46020;	28 kDa heat/acid-stable phosphoprotein-like protein OS=Arabidopsis thaliana GN=MCL19.6 PE=1 SV=1	16.4939	22.4668	34.4199	66.2239
B3LF48	AT4G05520;	EH domain-containing protein 2 OS=Arabidopsis thaliana GN=EHD2 PE=1 SV=1	0	0	1.27955	66.2169
Q53YF3	AT5G27430;	Signal peptidase complex subunit 3B OS=Arabidopsis thaliana GN=At5g27430 PE=2 SV=1	52.3559	48.7686	74.6376	66.1389
Q42593	AT1G77490;	L-ascorbate peroxidase T, chloroplastic OS=Arabidopsis thaliana GN=APXT PE=2 SV=2	7.45899	1.74746	17.2839	66.0903
Q9FRS7	AT1G08580;	At1g08580 OS=Arabidopsis thaliana GN=At1g08580 PE=2 SV=1	0	0	24.1287	65.9453
Q84XU2	AT2G42810;	Serine/threonine-protein phosphatase 5 OS=Arabidopsis thaliana GN=PAPP5 PE=1 SV=1	27.5802	20.835	49.3228	65.8168
Q9FIJ2	AT5G47890;	NADH dehydrogenase [ubiquinone] 1 alpha subcomplex subunit 2 OS=Arabidopsis thaliana GN=At5g47890 PE=3 SV=1	103.256	224.221	131.36	65.7258
Q9LTX1	AT3G12640	RNA binding (RRM/RBD/RNP motifs) family protein OS=Arabidopsis thaliana GN=At3g12640 PE=1 SV=1	1.32188	0.206784	10.6484	65.5234
Q8L9M8	AT1G33810;	Uncharacterized protein At1g33810 OS=Arabidopsis thaliana GN=At1g33810 PE=1 SV=1	7.42311	1.36859	30.2015	65.4814
Q42404	AT3G50670;	U1 small nuclear ribonucleoprotein 70 kDa OS=Arabidopsis thaliana GN=RNU1 PE=1 SV=1	2.08561	1.14103	29.2112	65.3347
Q9FGW0	AT5G40940;	Putative fasciclin-like arabinogalactan protein 20 OS=Arabidopsis thaliana GN=FLA20 PE=3 SV=1	42.0601	35.8794	34.3119	65.1177
Q9ZVW2	AT2G06990;	DExH-box ATP-dependent RNA helicase DExH10 OS=Arabidopsis thaliana GN=HEN2 PE=1 SV=2	3.67977	3.23057	14.0591	65.0991
Q8LCW9	AT1G01100;	60S acidic ribosomal protein P1-1 OS=Arabidopsis thaliana GN=RPP1A PE=3 SV=2	102.859	169.495	48.7835	65.0105
Q94AI7	AT1G15750;	Protein TOPLESS OS=Arabidopsis thaliana GN=TPL PE=1 SV=1	10.1047	3.43855	25.393	64.9525
Q9LJQ6	AT3G18240;&	AT3G18240 protein OS=Arabidopsis thaliana GN=At3g18240 PE=1 SV=1	13.3492	0	85.5087	64.915
P42814	AT2G39780;	Ribonuclease 2 OS=Arabidopsis thaliana GN=RNS2 PE=2 SV=1	1.14917	9.993	5.41883	64.8546
Q8H107	AT4G26910;	Dihydrolipoyllysine-residue succinyltransferase component of 2-oxoglutarate dehydrogenase complex 2, mitochondrial OS=Arabidopsis thaliana GN=At4g26910 PE=1 SV=2	171.497	136.18	138.715	64.8357
Q9ZVV4	AT1G55570;	At1g55570/T5A14_1 OS=Arabidopsis thaliana GN=SKU5 similar 12 PE=2 SV=1	918.493	3342.93	190.149	64.8321
Q9LF97	AT3G52950;	CBS domain-containing protein CBSCBSPB3 OS=Arabidopsis thaliana GN=CBSCBSPB3 PE=1 SV=1	26.271	24.1919	51.9677	64.7492
Q9FMG4	AT5G64200;	Serine/arginine-rich splicing factor SC35 OS=Arabidopsis thaliana GN=SC35 PE=1 SV=1	0.567808	0	19.1612	64.5785
Q9LJK5	AT3G19240;	Dem protein OS=Arabidopsis thaliana GN=At3g19240 PE=4 SV=1	5.16217	3.10266	21.5674	64.5429
Q949U7	AT3G52960;	Peroxiredoxin-2E, chloroplastic OS=Arabidopsis thaliana GN=PRXIIE PE=1 SV=2	432.774	331.568	284.651	64.5333
Q9FGF4	AT5G64420;	DNA polymerase V family OS=Arabidopsis thaliana GN=MSJ1.26 PE=4 SV=1	0.0264463	0	28.0204	64.491
F4JMJ1	AT4G16660;	Heat shock 70 kDa protein 17 OS=Arabidopsis thaliana GN=HSP70-17 PE=2 SV=1	24.1498	53.6187	36.2974	64.065
O23913	AT3G22360;	Ubiquinol oxidase 1b, mitochondrial OS=Arabidopsis thaliana GN=AOX1B PE=1 SV=1	131.978	91.492	122.748	64.0642
Q93Y25	AT5G09880;	Splicing factor, CC1-like protein OS=Arabidopsis thaliana GN=MYH9.9 PE=1 SV=1	0.408061	0.0149223	16.2079	63.9578
Q9FPI0	AT3G07750;	3-5-exoribonuclease family protein OS=Arabidopsis thaliana GN=MLP3.20 PE=2 SV=1	3.10509	4.07847	31.4103	63.6661
Q9C597	AT5G21900;	At5g21900 OS=Arabidopsis thaliana GN=At5g21900 PE=2 SV=1	0.189366	0	0.759357	63.6552
Q8VYN9	AT5G54430;	Universal stress protein PHOS32 OS=Arabidopsis thaliana GN=PHOS32 PE=1 SV=1	78.5315	51.142	44.802	63.6319
O80763	AT1G60420;	Probable nucleoredoxin 1 OS=Arabidopsis thaliana GN=At1g60420 PE=1 SV=1	18.3885	11.6318	11.9455	63.5375
P93008	AT2G33730;	DEAD-box ATP-dependent RNA helicase 21 OS=Arabidopsis thaliana GN=RH21 PE=2 SV=1	2.53667	1.55652	21.3962	63.5266
Q38922	AT4G35860;	Ras-related protein RABB1b OS=Arabidopsis thaliana GN=RABB1B PE=2 SV=1	110.105	135.182	55.8084	63.2893
Q9SKR2	AT2G20990;	Synaptotagmin-1 OS=Arabidopsis thaliana GN=SYT1 PE=1 SV=2	4.89415	8.15454	20.2211	63.2688
Q9FG01	AT5G06160;	Splicing factor SF3a60 homolog OS=Arabidopsis thaliana GN=ATO PE=1 SV=1	2.11544	0.131011	16.54	63.261
F4KCY1	AT5G30495;&AT1G54770;	Fcf2 pre-rRNA processing protein OS=Arabidopsis thaliana GN=At5g30495 PE=4 SV=1	1.32728	0	16.0589	63.2464
Q39221	AT2G01470;	SEC12-like protein 2 OS=Arabidopsis thaliana GN=STL2P PE=1 SV=4	61.9513	35.2975	103.335	63.2057
Q9FX21	AT1G34130;	Dolichyl-diphosphooligosaccharide--protein glycosyltransferase subunit STT3B OS=Arabidopsis thaliana GN=STT3B PE=2 SV=1	63.6784	44.7178	106.396	63.1893
Q96321	AT3G06720;	Importin subunit alpha-1 OS=Arabidopsis thaliana GN=IMPA1 PE=1 SV=2	36.8096	23.34	66.0547	63.1405
P25701	AT1G54580;	Acyl carrier protein 2, chloroplastic OS=Arabidopsis thaliana GN=ACP2 PE=1 SV=2	62.9708	90.8791	115.221	63.0034
Q95749	ATMG00090;	Ribosomal protein S3, mitochondrial OS=Arabidopsis thaliana GN=RPS3 PE=2 SV=3	16.2252	0	69.7965	62.8625
A8MS85	AT1G65440;	Transcription elongation factor SPT6 homolog OS=Arabidopsis thaliana GN=SPT6 PE=1 SV=1	9.3692	9.42285	30.511	62.7554
Q9LY74	AT3G63410;	2-methyl-6-phytyl-1,4-hydroquinone methyltransferase, chloroplastic OS=Arabidopsis thaliana GN=VTE3 PE=1 SV=1	0	0	9.57258	62.7206
Q9XIR8	AT1G64750;	Protein DELETION OF SUV3 SUPPRESSOR 1(I) OS=Arabidopsis thaliana GN=DSS1(I) PE=1 SV=1	14.0603	10.9488	46.7007	62.7058
Q42605	AT1G12780;	Bifunctional UDP-glucose 4-epimerase and UDP-xylose 4-epimerase 1 OS=Arabidopsis thaliana GN=UGE1 PE=1 SV=2	13.1465	4.30746	21.1483	62.2546
P25873	AT3G25920;	50S ribosomal protein L15, chloroplastic OS=Arabidopsis thaliana GN=RPL15 PE=1 SV=2	0	0	5.11008	62.2207
Q9LTT9	AT3G13290;	Varicose-related protein OS=Arabidopsis thaliana GN=VCR PE=2 SV=1	7.40766	3.79939	19.6561	62.1233
Q9LXU5	AT5G12940;	Leucine-rich repeat (LRR) family protein OS=Arabidopsis thaliana GN=At5g12940 PE=2 SV=1	0.276681	0	3.72165	62.0822
Q94JT5	AT4G35220;	AT4g35220/F23E12_220 OS=Arabidopsis thaliana GN=At4g35220 PE=2 SV=1	77.1332	67.841	103.592	62.0484
P0CZ23	AT1G06290;	Acyl-coenzyme A oxidase 3, peroxisomal OS=Arabidopsis thaliana GN=ACX3 PE=1 SV=1	270.64	231.358	163.077	62.0432
Q9XI82	AT1G14060;	F7A19.14 protein OS=Arabidopsis thaliana GN=F7A19.14 PE=2 SV=1	10.4298	8.3456	54.9208	62.0353
Q9LSN1	AT3G17160;	At3g17160 OS=Arabidopsis thaliana GN=At3g17160 PE=1 SV=1	0	0	0	61.946
Q9LS97	AT3G18790;	AT3G18790 protein OS=Arabidopsis thaliana GN=At3g18790 PE=2 SV=1	1.70053	12.4325	15.7056	61.9309
O64517	AT1G79340;	Metacaspase-4 OS=Arabidopsis thaliana GN=AMC4 PE=1 SV=1	364.873	360.547	176.903	61.9153
P46643	AT2G30970;	Aspartate aminotransferase, mitochondrial OS=Arabidopsis thaliana GN=ASP1 PE=1 SV=1	2480.91	2189.67	818.351	61.7661
O23712	AT1G47250;	Proteasome subunit alpha type-1-B OS=Arabidopsis thaliana GN=PAF2 PE=1 SV=2	27.4768	18.6269	41.3203	61.7621
Q9ZVX0	AT2G16930;&AT5G15220;	50S ribosomal protein L27 OS=Arabidopsis thaliana GN=At2g16930 PE=2 SV=2	25.1001	0	54.9753	61.727
A1L4Y4	AT5G61510;	At5g61510 OS=Arabidopsis thaliana GN=At5g61510 PE=2 SV=1	44.2628	21.853	59.4882	61.6481
Q07473	AT5G01530;	Chlorophyll a-b binding protein CP29.1, chloroplastic OS=Arabidopsis thaliana GN=LHCB4.1 PE=1 SV=1	0.567263	0	1.71035	61.4704
Q949S9	AT3G18165;	Pre-mRNA-splicing factor SPF27 homolog OS=Arabidopsis thaliana GN=MOS4 PE=1 SV=1	7.24374	2.19526	24.518	61.3802
Q9LFE0	AT5G16780;	SART-1 family protein DOT2 OS=Arabidopsis thaliana GN=DOT2 PE=1 SV=1	0.407456	0.491945	8.26435	61.3407
Q8L7F7	AT2G45000;	Nuclear pore complex protein NUP62 OS=Arabidopsis thaliana GN=NUP62 PE=1 SV=1	1.50619	0	16.3109	61.3041
P49040	AT5G20830;	Sucrose synthase 1 OS=Arabidopsis thaliana GN=SUS1 PE=1 SV=3	118.637	95.8947	111.217	61.1969
Q1JPM1	AT5G65760;	At5g65760 OS=Arabidopsis thaliana GN=MPA24.11 PE=2 SV=1	5.88726	6.93878	22.3933	61.1737
O80860	AT2G30950;	ATP-dependent zinc metalloprotease FTSH 2, chloroplastic OS=Arabidopsis thaliana GN=FTSH2 PE=1 SV=1	3.86198	0.401369	12.5953	61.1318
Q9C8Y1	AT1G66400;	Probable calcium-binding protein CML23 OS=Arabidopsis thaliana GN=CML23 PE=2 SV=1	0	0	3.39386	61.0599
Q94JQ7	AT1G07830;	At1g07830/F24B9_7 OS=Arabidopsis thaliana GN=At1g07830 PE=1 SV=1	39.3935	0	90.6713	61.023
Q9ZPI6	AT4G29010;	Peroxisomal fatty acid beta-oxidation multifunctional protein AIM1 OS=Arabidopsis thaliana GN=AIM1 PE=1 SV=1	411.034	345.877	202.661	60.9034
Q94KD0	AT5G58470;	Transcription initiation factor TFIID subunit 15b OS=Arabidopsis thaliana GN=TAF15B PE=1 SV=1	1.81528	1.7231	16.0482	60.8472
Q9LR75	AT1G03475;	Coproporphyrinogen-III oxidase 1, chloroplastic OS=Arabidopsis thaliana GN=CPX1 PE=2 SV=1	5.46392	3.23742	18.5995	60.6594
O65902	AT4G34490;	Cyclase-associated protein 1 OS=Arabidopsis thaliana GN=CAP1 PE=2 SV=1	459.261	296.185	270.602	60.6455
Q8L745	AT5G42220;	AT5g42220/K5J14_2 OS=Arabidopsis thaliana GN=At5g42220 PE=2 SV=1	11.7859	17.7055	22.2092	60.5639
Q9LMQ2	AT1G15820;	Chlorophyll a-b binding protein, chloroplastic OS=Arabidopsis thaliana GN=CHLOROPHYLL PROTEIN 24 PE=1 SV=1	8.03266	0	9.04161	60.5186
O22285	AT2G39750;	Probable methyltransferase PMT11 OS=Arabidopsis thaliana GN=At2g39750 PE=2 SV=1	0.60354	0	0.549046	60.5145
Q9SX85	AT1G47550;&AT1G47560;	Exocyst complex component SEC3A OS=Arabidopsis thaliana GN=SEC3A PE=1 SV=1	31.0772	23.0409	42.4002	60.4806
Q8RXN6	AT1G60170;	U4/U6 small nuclear ribonucleoprotein Prp31 homolog OS=Arabidopsis thaliana GN=PRP31 PE=1 SV=1	1.68824	0.286106	20.8559	60.4659
P56767	ATCG00340;	Photosystem I P700 chlorophyll a apoprotein A2 OS=Arabidopsis thaliana GN=psaB PE=3 SV=1	1.02012	0	2.99565	60.3295
Q9M0N1	AT4G10790;	Plant UBX domain-containing protein 10 OS=Arabidopsis thaliana GN=PUX10 PE=2 SV=1	46.5784	39.1327	49.4765	60.1299
Q9M2J2	AT3G58240;	MATH domain and coiled-coil domain-containing protein At3g58240 OS=Arabidopsis thaliana GN=At3g58240 PE=4 SV=1	25.8765	16.1278	203.133	60.0816
F4JY24	AT5G18620;	ISWI chromatin-remodeling complex ATPase CHR17 OS=Arabidopsis thaliana GN=CHR17 PE=1 SV=1	1.28111	0.210902	20.9673	60.0729
Q9LKU3	AT5G28740;	Tetratricopeptide repeat (TPR)-like superfamily protein OS=Arabidopsis thaliana GN=T32B20.g PE=4 SV=1	1.95598	0.310234	23.8089	60.0716
Q9SN96	AT3G46430;AT5G59613;	AT3g46430/F18L15_150 OS=Arabidopsis thaliana GN=F18L15.150 PE=2 SV=1	170.931	420.983	167.848	60.0277
Q9FGY1	AT5G49360;	Beta-D-xylosidase 1 OS=Arabidopsis thaliana GN=BXL1 PE=1 SV=1	2.945	4.58081	13.496	59.8984
O64885	AT2G44510;	Protein BCCIP homolog OS=Arabidopsis thaliana GN=At2g44510 PE=1 SV=2	0	0	17.8402	59.8839
Q9SRT9	AT3G02230;	UDP-arabinopyranose mutase 1 OS=Arabidopsis thaliana GN=RGP1 PE=1 SV=1	3339.56	4731.72	768.201	59.8345
F4J738	AT3G59020;	Importin beta-like SAD2 homolog OS=Arabidopsis thaliana GN=At3g59020 PE=1 SV=1	4.25565	3.45533	20.8381	59.8088
Q42384	AT4G15900;	Protein pleiotropic regulatory locus 1 OS=Arabidopsis thaliana GN=PRL1 PE=1 SV=1	4.13131	0.695611	30.2104	59.6715
Q8W4R3	AT5G63120;	DEAD-box ATP-dependent RNA helicase 30 OS=Arabidopsis thaliana GN=RH30 PE=1 SV=2	22.1893	10.8156	41.5433	59.654
P92557	AT2G07696;ATMG01270;	Ribosomal protein S7, mitochondrial OS=Arabidopsis thaliana GN=RPS7 PE=2 SV=1	59.239	0	154.798	59.6241
Q8RY12	AT5G20600;	AT5g20600/F7C8_190 OS=Arabidopsis thaliana GN=At5g20600 PE=2 SV=1	0	0	19.282	59.508
Q9SF94	AT3G09930;	GDSL esterase/lipase At3g09930 OS=Arabidopsis thaliana GN=At3g09930 PE=2 SV=1	683.308	501.696	239.944	59.4993
O81312	AT4G00110;	UDP-glucuronate 4-epimerase 3 OS=Arabidopsis thaliana GN=GAE3 PE=2 SV=1	53.1372	149.404	23.294	59.3357
P49063	AT3G07850;	Exopolygalacturonase clone GBGA483 OS=Arabidopsis thaliana GN=At3g07850 PE=2 SV=2	931.887	2700.63	67.065	59.3265
O50062	AT2G33010;	Ubiquitin-associated (UBA) protein OS=Arabidopsis thaliana GN=At2g33010 PE=4 SV=1	1.05435	1.3434	0.660007	59.3033
Q9C8N0	AT1G53760;	K+-H+ exchange-like protein OS=Arabidopsis thaliana GN=F22G10.1 PE=2 SV=1	132.335	101.405	137.662	59.296
Q8VZU4	AT2G44065;	Expressed protein OS=Arabidopsis thaliana GN=At2g44065 PE=2 SV=1	34.2437	0	116.962	59.2683
Q0WLB5	AT3G08530;	Clathrin heavy chain 2 OS=Arabidopsis thaliana GN=CHC2 PE=1 SV=1	94.2626	78.9218	92.8239	59.1545
O82597	AT4G01480;	Soluble inorganic pyrophosphatase 5 OS=Arabidopsis thaliana GN=PPA5 PE=2 SV=1	1439.34	1254.03	418.539	59.1345
Q9FJD4	AT5G53480;	Importin subunit beta-1 OS=Arabidopsis thaliana GN=KPNB1 PE=1 SV=1	80.7182	71.6843	76.1039	58.9629
F4IPW5	AT2G31060;	Elongation factor family protein OS=Arabidopsis thaliana GN=EMB2785 PE=4 SV=1	28.6664	5.12033	79.8271	58.9462
Q9ZVI7	AT2G38650;	Probable galacturonosyltransferase 7 OS=Arabidopsis thaliana GN=GAUT7 PE=1 SV=2	72.1915	74.0622	70.5566	58.9119
F4HWL4	AT1G28350;	Tyrosine--tRNA ligase 2, cytoplasmic OS=Arabidopsis thaliana GN=At1g28350 PE=1 SV=1	42.7693	33.0628	64.2229	58.8397
Q8GUP3	AT4G31880;	Transcriptional regulator OS=Arabidopsis thaliana GN=At4g31880 PE=1 SV=1	2.799	1.05213	15.7639	58.7852
Q9SIV9	AT2G16430;	Purple acid phosphatase 10 OS=Arabidopsis thaliana GN=PAP10 PE=2 SV=1	40.6949	34.9592	69.3649	58.5855
Q9SRI1	AT3G01340;	Protein transport protein SEC13 homolog A OS=Arabidopsis thaliana GN=SEC13A PE=1 SV=1	49.6527	34.717	74.2251	58.5611
Q9FZD2	AT1G26470;	Chromatin modification-like protein OS=Arabidopsis thaliana GN=SNS1 PE=2 SV=1	0	0	23.9242	58.4706
Q9LQR8	AT1G75990;	26S proteasome non-ATPase regulatory subunit 3 homolog B OS=Arabidopsis thaliana GN=RPN3B PE=1 SV=2	24.3601	13.1225	50.2378	58.3692
Q9C8M0	AT1G53650;	Polyadenylate-binding protein-interacting protein 8 OS=Arabidopsis thaliana GN=CID8 PE=1 SV=1	38.8947	0	201.153	58.3129
Q5IZC8	AT4G09080;	Protein TOC75-4, chloroplastic OS=Arabidopsis thaliana GN=TOC75-4 PE=2 SV=1	3.86336	0	3.40408	58.3011
Q8S8F8	AT2G22475;	GLABRA2 expression modulator OS=Arabidopsis thaliana GN=GEM PE=1 SV=1	253.448	185.843	94.25	58.2803
A4GSN8	AT1G79280;	Nuclear-pore anchor OS=Arabidopsis thaliana GN=NUA PE=1 SV=1	1.78375	0.988753	17.7943	57.9436
Q9SSQ9	AT1G52570;	Phospholipase D alpha 2 OS=Arabidopsis thaliana GN=PLDALPHA2 PE=2 SV=1	2670.18	2165.35	1296.12	57.9329
Q9S9P8	AT1G30510;	Ferredoxin--NADP reductase, root isozyme 2, chloroplastic OS=Arabidopsis thaliana GN=RFNR2 PE=1 SV=1	21.6073	8.59213	60.253	57.8107
Q9LVL2	AT5G58390;	Peroxidase 67 OS=Arabidopsis thaliana GN=PER67 PE=2 SV=1	1.67398	3.25059	24.5796	57.7071
Q9C720	AT1G55130;	Transmembrane 9 superfamily member 6 OS=Arabidopsis thaliana GN=TMN6 PE=2 SV=1	84.9594	68.5962	64.4019	57.5596
Q8RXN1	AT1G04190;	Tetratricopeptide repeat (TPR)-like superfamily protein OS=Arabidopsis thaliana GN=TPR3 PE=2 SV=1	17.2111	14.2436	62.4914	57.4035
Q9LHQ5	AT3G20670;	Probable histone H2A.2 OS=Arabidopsis thaliana GN=At3g20670 PE=1 SV=1	14.821	4.26676	14.3738	57.0956
P49967	AT1G48900;	Signal recognition particle 54 kDa protein 3 OS=Arabidopsis thaliana GN=SRP-54C PE=2 SV=2	79.7157	59.679	99.9832	57.0516
Q9LRP6	AT3G15590;	Pentatricopeptide repeat-containing protein At3g15590, mitochondrial OS=Arabidopsis thaliana GN=At3g15590 PE=1 SV=1	1.51881	0.366021	36.5809	57.0409
Q9FL54	AT5G06910;	Chaperone protein dnaJ 6 OS=Arabidopsis thaliana GN=ATJ6 PE=2 SV=1	0	0	6.03382	56.9578
F4HPB7	AT1G26750;	Uncharacterized protein OS=Arabidopsis thaliana GN=At1g26750 PE=4 SV=1	22.2408	0	66.3149	56.9415
Q0WPR4	AT5G23210;	Serine carboxypeptidase-like 34 OS=Arabidopsis thaliana GN=SCPL34 PE=2 SV=2	4.46268	3.44645	9.863	56.9203
Q8VYF7	AT1G71260;	Single-stranded DNA-binding protein WHY2, mitochondrial OS=Arabidopsis thaliana GN=WHY2 PE=1 SV=1	4.5043	0	13.3512	56.7935
Q9T042	AT4G27080;	Protein disulfide-isomerase 5-4 OS=Arabidopsis thaliana GN=PDIL5-4 PE=2 SV=1	27.295	26.8877	61.0566	56.7864
P31414	AT1G15690;	Pyrophosphate-energized vacuolar membrane proton pump 1 OS=Arabidopsis thaliana GN=AVP1 PE=1 SV=1	77.348	309.647	110.498	56.6607
Q9FG73	AT5G55920;	Nucleolar protein-like OS=Arabidopsis thaliana GN=OLI2 PE=3 SV=1	2.64657	2.45361	29.9174	56.589
F4I3C3	AT1G49670;	ARP protein (REF) OS=Arabidopsis thaliana GN=NQR PE=4 SV=1	148.653	156.615	84.4772	56.5736
F4JED3	AT3G07250;	RNA-binding (RRM-RBD-RNP motif) domain nuclear transport factor 2 family protein OS=Arabidopsis thaliana GN=At3g07250 PE=4 SV=2	0	0	0.221088	56.5571
Q8L7S6	AT1G65590;	Beta-hexosaminidase 3 OS=Arabidopsis thaliana GN=HEXO3 PE=1 SV=1	30.1373	23.6314	24.118	56.5375
Q9LG23	AT1G55890;	Pentatricopeptide repeat-containing protein At1g55890, mitochondrial OS=Arabidopsis thaliana GN=At1g55890 PE=1 SV=1	33.7401	4.01283	96.2498	56.5328
Q9C566	AT2G15790;	Peptidyl-prolyl cis-trans isomerase CYP40 OS=Arabidopsis thaliana GN=CYP40 PE=2 SV=1	6.97428	3.81602	8.23745	56.4046
Q8VYK6	AT5G58420;	40S ribosomal protein S4-3 OS=Arabidopsis thaliana GN=RPS4D PE=2 SV=2	49.5447	33.6807	95.5742	56.3576
Q9M2U2	AT3G55360;	Very-long-chain enoyl-CoA reductase OS=Arabidopsis thaliana GN=ECR PE=1 SV=1	74.9181	51.855	121.416	56.3317
Q8LAL0	AT4G39740;	Protein SCO1 homolog 2, mitochondrial OS=Arabidopsis thaliana GN=HCC2 PE=2 SV=1	6.70256	1.60279	19.352	56.3154
C0Z361	AT5G56500;	Chaperonin 60 subunit beta 3, chloroplastic OS=Arabidopsis thaliana GN=CPN60B3 PE=1 SV=1	21.7047	4.39193	96.551	56.3039
F4J5I0	AT3G45190;	SIT4 phosphatase-associated family protein OS=Arabidopsis thaliana GN=At3g45190 PE=1 SV=1	9.54719	4.35551	23.5514	56.1472
Q9LQF2	AT1G35580;	Alkaline/neutral invertase CINV1 OS=Arabidopsis thaliana GN=CINV1 PE=1 SV=1	1.98167	0.636235	11.4721	55.9936
Q8W1P0	AT4G26430;	COP9 signalosome complex subunit 6b OS=Arabidopsis thaliana GN=CSN6B PE=1 SV=2	5.46628	16.7655	23.3822	55.931
Q9SLN5	AT2G45240;	Methionine aminopeptidase 1A OS=Arabidopsis thaliana GN=MAP1A PE=1 SV=1	7.54524	1.38482	29.8654	55.8515
Q9LXZ7	AT3G56430;	At3g56430 OS=Arabidopsis thaliana GN=T5P19_80 PE=2 SV=1	14.8744	26.6071	45.0168	55.8432
Q8H1G6	AT1G06700;&AT2G43230;&AT3G59350;	PTI1-like tyrosine-protein kinase 1 OS=Arabidopsis thaliana GN=PTI11 PE=1 SV=1	33.2786	33.79	43.1363	55.8046
F4HWB0	AT1G14710;	Hydroxyproline-rich glycoprotein family protein OS=Arabidopsis thaliana GN=At1g14710 PE=1 SV=1	11.4063	0.130425	55.2689	55.7441
Q6NPL0	AT4G09040;	At4g09040 OS=Arabidopsis thaliana GN=At4g09040 PE=2 SV=1	0	0	12.3895	55.5571
Q9FYQ8	AT5G35160;	Transmembrane 9 superfamily member 11 OS=Arabidopsis thaliana GN=TMN11 PE=2 SV=1	60.3874	41.5953	66.6019	55.4333
Q8VY57	AT3G49870;&AT5G67560;	ADP-ribosylation factor-like protein 8a OS=Arabidopsis thaliana GN=ARL8A PE=2 SV=1	26.0746	55.845	57.1754	55.4327
Q9CAT3	AT1G73180;	Eukaryotic translation initiation factor 2A OS=Arabidopsis thaliana GN=At1g73180 PE=1 SV=1	53.2312	27.7194	109.461	55.2952
Q5MFV6	AT3G62170;	Probable pectinesterase/pectinesterase inhibitor VGDH2 OS=Arabidopsis thaliana GN=VGDH2 PE=2 SV=2	460.552	1784.67	64.5399	55.278
Q8LFJ8	AT3G02920;	Replication protein A 32 kDa subunit B OS=Arabidopsis thaliana GN=RPA2B PE=2 SV=1	0.443328	0	18.31	55.0281
Q8L733	AT4G12130;	Putative transferase At4g12130, mitochondrial OS=Arabidopsis thaliana GN=At4g12130 PE=1 SV=1	1043.68	834.463	431.942	54.9269
A0A1P8AW47	AT1G29320	Transducin/WD40 repeat-like superfamily protein OS=Arabidopsis thaliana GN=At1g29320 PE=4 SV=1	0.0859989	0	16.1442	54.8716
Q39241	AT1G45145;	Thioredoxin H5 OS=Arabidopsis thaliana GN=TRX5 PE=1 SV=1	57.2964	162.985	24.1485	54.8415
P92959	AT5G54600;	50S ribosomal protein L24, chloroplastic OS=Arabidopsis thaliana GN=RPL24 PE=2 SV=2	0	0.953054	8.51282	54.8356
Q9LRZ3	AT3G16810;	Pumilio homolog 24 OS=Arabidopsis thaliana GN=APUM24 PE=1 SV=1	0.0107741	0.165122	26.6265	54.8273
Q9LVC5	AT5G57330;	Glucose-6-phosphate 1-epimerase OS=Arabidopsis thaliana GN=MJB24.14 PE=1 SV=1	243.831	186.784	98.7227	54.7978
Q8L7S8	AT5G26742;	DEAD-box ATP-dependent RNA helicase 3, chloroplastic OS=Arabidopsis thaliana GN=RH3 PE=1 SV=2	0.574942	0	19.7102	54.7666
Q9SIP1	AT2G31670;	Stress-response A/B barrel domain-containing protein UP3 OS=Arabidopsis thaliana GN=UP3 PE=1 SV=1	128.435	168.846	88.5297	54.6901
Q9LMQ3	AT1G15810;	At1g15810/F7H2_23 OS=Arabidopsis thaliana GN=At1g15810 PE=2 SV=1	4.49229	0	44.9848	54.627
Q42512	AT2G42540;	Protein COLD-REGULATED 15A, chloroplastic OS=Arabidopsis thaliana GN=COR15A PE=1 SV=1	2.22676	0	0	54.6233
Q9SI75	AT1G62750;	Elongation factor G, chloroplastic OS=Arabidopsis thaliana GN=CPEFG PE=1 SV=1	1.90994	1.13507	11.5042	54.6221
Q9ZUP2	AT2G19490;	DNA repair protein recA homolog 3, mitochondrial OS=Arabidopsis thaliana GN=At2g19490 PE=2 SV=2	0.358547	0	18.7111	54.5107
Q8VZ68_ARATHIsamemberofthePF	AT1G52670;	Is a member of the PF|00364 Biotin-requiring enzymes family OS=Arabidopsis thaliana GN=At1g52670 PE=2 SV=1	82.1204	61.6548	138.994	54.3782
Q9FM96	AT5G56360;	Glucosidase 2 subunit beta OS=Arabidopsis thaliana GN=PSL4 PE=2 SV=1	76.1028	58.3638	126.705	54.3528
Q0WWQ1	AT5G61500;&	Autophagy-related protein 3 OS=Arabidopsis thaliana GN=ATG3 PE=1 SV=2	11.4606	8.09101	24.5751	54.2461
Q9FGJ8	AT5G47590;	Heat shock protein HSP20/alpha crystallin family OS=Arabidopsis thaliana GN=MNJ7.18 PE=2 SV=1	0	0	0	54.1916
Q9C701	AT1G49910;&AT3G19590;	Mitotic checkpoint protein BUB3.2 OS=Arabidopsis thaliana GN=BUB3.2 PE=2 SV=1	1.01605	0	5.87949	54.0928
Q9FLG2	AT5G64560;	Magnesium transporter MRS2-2 OS=Arabidopsis thaliana GN=MRS2-2 PE=2 SV=1	6.92048	0.604907	51.3354	54.0699
O24633	AT4G14800;	Proteasome subunit beta type-2-B OS=Arabidopsis thaliana GN=PBD2 PE=1 SV=1	130.461	151.253	109.548	53.8957
Q9SYG4	AT1G54080;	Oligouridylate-binding protein 1A OS=Arabidopsis thaliana GN=UBP1A PE=1 SV=1	80.9758	24.1345	120.233	53.8923
Q949Q0	AT2G40690;	Glycerol-3-phosphate dehydrogenase [NAD(+)] 2, chloroplastic OS=Arabidopsis thaliana GN=GLY1 PE=1 SV=1	0	1.85253	6.88217	53.8765
O80929	AT2G37600;	60S ribosomal protein L36-1 OS=Arabidopsis thaliana GN=RPL36A PE=3 SV=1	3.84318	2.69673	24.338	53.8488
Q8RW90	AT1G12050;	Fumarylacetoacetase OS=Arabidopsis thaliana GN=FAH PE=1 SV=1	1.41479	2.02972	1.10522	53.7995
Q9ZST4	AT4G01900;	Nitrogen regulatory protein P-II homolog OS=Arabidopsis thaliana GN=GLB1 PE=1 SV=1	180.182	114.911	177.584	53.7684
Q39024	AT4G01370;	Mitogen-activated protein kinase 4 OS=Arabidopsis thaliana GN=MPK4 PE=1 SV=2	3.39227	2.12868	3.61122	53.6357
O81845	AT3G54110;	Mitochondrial uncoupling protein 1 OS=Arabidopsis thaliana GN=PUMP1 PE=1 SV=1	56.7783	191.652	64.2901	53.6247
Q9MAR2	AT1G43860;	At1g43860 OS=Arabidopsis thaliana GN=At1g43860 PE=2 SV=1	8.25221	3.26673	16.5163	53.5607
Q9M0V4	AT4G05410;	U3 snoRNP-associated protein-like YAO OS=Arabidopsis thaliana GN=YAO PE=2 SV=1	1.48867	1.3764	34.1424	53.4009
Q9SYA9	AT1G61730;	Probable transcription factor At1g61730 OS=Arabidopsis thaliana GN=At1g61730 PE=1 SV=1	2.96998	1.92509	39.2533	53.3589
Q9ZUS0	AT2G37470;	Histone H2B.4 OS=Arabidopsis thaliana GN=At2g37470 PE=1 SV=3	14.875	4.78493	50.2258	53.2304
P54873	AT4G11820;	Hydroxymethylglutaryl-CoA synthase OS=Arabidopsis thaliana GN=HMGS PE=1 SV=2	146.655	122.45	107.89	53.1756
Q9ZQ45	AT2G22690;	At2g22690 OS=Arabidopsis thaliana GN=At2g22690 PE=2 SV=1	0	0	0.47526	53.1166
Q940G3	AT5G39600;	39S ribosomal protein OS=Arabidopsis thaliana GN=MIJ24.9 PE=2 SV=1	44.0734	0	74.5391	53.1055
Q9SF55	AT3G09480;	Histone H2B.5 OS=Arabidopsis thaliana GN=At3g09480 PE=1 SV=3	12.4539	6.29336	24.3734	53.062
F4JUM1	AT4G14160;	Sec23/Sec24 protein transport family protein OS=Arabidopsis thaliana GN=At4g14160 PE=1 SV=1	89.3013	63.2262	107.317	53.0571
P93014	AT2G33800;	30S ribosomal protein S5, chloroplastic OS=Arabidopsis thaliana GN=rps5 PE=2 SV=1	0.168121	0	6.08026	53.0528
A0A1P8BEK3	AT5G46380	Serine/Threonine-kinase, putative (DUF1296) OS=Arabidopsis thaliana GN=MPL12.18 PE=4 SV=1	0	0.598249	0.849585	52.79
Q9ASP6	AT4G00830;	Heterogeneous nuclear ribonucleoprotein Q OS=Arabidopsis thaliana GN=LIF2 PE=1 SV=1	4.23331	0.48928	26.4366	52.6414
P46309	AT4G23100;	Glutamate--cysteine ligase, chloroplastic OS=Arabidopsis thaliana GN=GSH1 PE=1 SV=2	250.865	170.964	144.951	52.5351
Q9FLY6	AT5G39493;	S-protein homolog 15 OS=Arabidopsis thaliana GN=SPH15 PE=3 SV=1	664.348	1397.4	210.126	52.3188
Q9SEE9	AT1G16610;	Serine/arginine-rich splicing factor SR45 OS=Arabidopsis thaliana GN=SR45 PE=1 SV=1	1.13963	0.449313	17.2817	52.2167
Q6NM52	AT4G15770;	60S ribosome subunit biogenesis protein NIP7 homolog OS=Arabidopsis thaliana GN=At4g15770 PE=2 SV=1	0	0	30.9084	52.1226
Q9LV91	AT5G64860;	4-alpha-glucanotransferase DPE1, chloroplastic/amyloplastic OS=Arabidopsis thaliana GN=DPE1 PE=1 SV=1	18.5596	8.22726	36.609	52.0702
Q9SK74	AT2G20280;	Zinc finger CCCH domain-containing protein 21 OS=Arabidopsis thaliana GN=At2g20280 PE=4 SV=1	9.83951	7.83497	40.867	52.0453
Q9STS1	AT3G48170;	Betaine aldehyde dehydrogenase 2, mitochondrial OS=Arabidopsis thaliana GN=ALDH10A9 PE=1 SV=1	86.8828	76.3101	30.4538	52.0055
F4HZI8	AT1G15200;	Protein-protein interaction regulator family protein OS=Arabidopsis thaliana GN=At1g15200 PE=4 SV=1	0.894296	0.406633	21.9397	52.0015
F4K2A1	AT5G05980;	Folylpolyglutamate synthase OS=Arabidopsis thaliana GN=FPGS1 PE=1 SV=1	44.9105	29.3072	49.8707	51.7784
Q9FKU8	AT5G44400;	Berberine bridge enzyme-like 26 OS=Arabidopsis thaliana GN=At5g44400 PE=2 SV=1	0.976514	0	34.6508	51.7244
Q9ZQ19	AT2G24490;	Replication protein A 32 kDa subunit A OS=Arabidopsis thaliana GN=RPA2A PE=1 SV=2	0	0	5.15758	51.717
O82222	AT2G23940;	Expressed protein OS=Arabidopsis thaliana GN=At2g23940 PE=2 SV=1	31.7268	24.026	41.9556	51.6795
Q39238	AT5G20930;	Serine/threonine-protein kinase TOUSLED OS=Arabidopsis thaliana GN=TOUSLED PE=1 SV=1	2.52446	3.80407	7.96977	51.6073
A0A1P8B399	AT4G38905	Transmembrane protein OS=Arabidopsis thaliana GN=At4g38905 PE=4 SV=1	15.4797	10.5207	48.765	51.5995
Q8LPN7	AT3G19950;	E3 ubiquitin-protein ligase RING1-like OS=Arabidopsis thaliana GN=At3g19950 PE=1 SV=1	26.1762	19.703	22.972	51.5384
Q8VZB5	AT5G14260;	Rubisco methyltransferase family protein OS=Arabidopsis thaliana GN=At5g14260 PE=1 SV=1	1.4498	1.61304	10.7106	51.4698
P38605	AT2G07050;	Cycloartenol synthase OS=Arabidopsis thaliana GN=CAS1 PE=1 SV=2	72.8761	55.1371	90.4864	51.3107
Q9FJD2	AT5G53510;	Oligopeptide transporter 9 OS=Arabidopsis thaliana GN=OPT9 PE=2 SV=1	14.4888	4.23926	22.2711	51.2489
Q9CAN7	AT1G63060;	Ribosome biogenesis NEP1-like protein OS=Arabidopsis thaliana GN=At1g63060 PE=2 SV=1	791.001	1305.1	627.658	51.1901
O64764	AT2G35010;	Thioredoxin O1, mitochondrial OS=Arabidopsis thaliana GN=At2g35010 PE=2 SV=1	59.9985	54.9986	51.3536	51.1655
Q93Z53	AT1G32440;	Plastidial pyruvate kinase 3, chloroplastic OS=Arabidopsis thaliana GN=PKP3 PE=1 SV=1	42.0959	25.7196	75.6072	51.0854
P55826	AT4G01690;	Protoporphyrinogen oxidase 1, chloroplastic OS=Arabidopsis thaliana GN=PPOX1 PE=1 SV=1	8.93807	1.44041	20.9548	50.9238
Q8RWT5	AT2G35040;	AICARFT/IMPCHase bienzyme family protein OS=Arabidopsis thaliana GN=At2g35040 PE=1 SV=1	9.29638	7.1059	52.7475	50.8141
Q9SAA9	AT1G11680;	Sterol 14-demethylase OS=Arabidopsis thaliana GN=CYP51G1 PE=1 SV=1	210.728	1.10367	327.257	50.762
Q84WW3	AT5G15070;	Inositol hexakisphosphate and diphosphoinositol-pentakisphosphate kinase VIP2 OS=Arabidopsis thaliana GN=VIP2 PE=1 SV=1	108.067	83.2626	82.5448	50.6514
Q9SRV5	AT3G03780;	5-methyltetrahydropteroyltriglutamate--homocysteine methyltransferase 2 OS=Arabidopsis thaliana GN=MS2 PE=1 SV=1	2189.58	2826.24	515.709	50.5093
Q9C9F5	AT1G68200;	Zinc finger CCCH domain-containing protein 15 OS=Arabidopsis thaliana GN=At1g68200 PE=2 SV=1	190.249	155.077	74.5886	50.4663
O82628	AT3G01390;	V-type proton ATPase subunit G1 OS=Arabidopsis thaliana GN=VHA-G1 PE=1 SV=1	30.4048	24.8576	60.4358	50.4285
Q9C5E5	AT2G20900;	Diacylglycerol kinase 5 OS=Arabidopsis thaliana GN=DGK5 PE=2 SV=1	395.932	282.359	409.608	50.3812
Q8LFQ6	AT5G20500;	Glutaredoxin-C4 OS=Arabidopsis thaliana GN=GRXC4 PE=2 SV=2	256.066	240.704	78.1461	50.3423
Q9FYG4	AT1G67290;	Aldehyde oxidase GLOX1 OS=Arabidopsis thaliana GN=GLOX1 PE=2 SV=1	1028.93	4109.29	127.986	50.3015
Q9LVA7	AT5G62290;	Chloride conductance regulatory protein ICln OS=Arabidopsis thaliana GN=At5g62290 PE=2 SV=1	0	0	0	50.2538
P93311	ATMG00560;&AT2G07715;	60S ribosomal protein L2, mitochondrial OS=Arabidopsis thaliana GN=RPL2 PE=3 SV=1	12.7522	0	52.5296	50.2076
Q9M1S4	AT3G54760;	Dentin sialophosphoprotein-like protein OS=Arabidopsis thaliana GN=T5N23_120 PE=1 SV=1	0	0	5.84693	50.0417
Q9LT02	AT5G23630;	Probable manganese-transporting ATPase PDR2 OS=Arabidopsis thaliana GN=PDR2 PE=1 SV=1	74.2778	80.6308	79.6347	50.0165
Q9LY07	AT5G07560;	Glycine-rich protein 20 OS=Arabidopsis thaliana GN=ATGRP20 PE=2 SV=1	52.5565	232.807	36.3893	49.9865
F4J8K6	AT3G11964;	rRNA biogenesis protein RRP5 OS=Arabidopsis thaliana GN=RRP5 PE=2 SV=2	1.25498	2.0527	11.9458	49.9492
P49243	AT1G62640;	3-oxoacyl-[acyl-carrier-protein] synthase III, chloroplastic OS=Arabidopsis thaliana GN=At1g62640 PE=2 SV=2	64.2309	36.4844	70.4949	49.8538
O65271	AT4G00620;	Bifunctional protein FolD 4, chloroplastic OS=Arabidopsis thaliana GN=FOLD4 PE=1 SV=1	18.0252	7.21288	43.0095	49.8272
Q9LP67	AT1G48570;	T1N15.19 OS=Arabidopsis thaliana GN=At1g48570 PE=2 SV=1	0	0	12.1666	49.8207
Q93YS7	AT4G04940;	Putative WD-repeat membrane protein OS=Arabidopsis thaliana GN=At4g04940 PE=2 SV=1	0.021053	0	20.8311	49.7622
Q9SFU7	AT3G07170;	AT3g07170/T1B9_17 OS=Arabidopsis thaliana GN=T1B9.17 PE=2 SV=1	4.58174	3.70333	19.3476	49.5549
Q8LFH5	AT5G40260;	Bidirectional sugar transporter SWEET8 OS=Arabidopsis thaliana GN=SWEET8 PE=1 SV=1	8.48438	3.01964	47.7925	49.5076
Q9SSK1	AT1G70980;	Asparagine--tRNA ligase, cytoplasmic 3 OS=Arabidopsis thaliana GN=SYNC3 PE=1 SV=1	30.2616	24.7191	47.6966	49.4214
Q9M089	AT4G31130;	At4g31130 OS=Arabidopsis thaliana GN=At4g31130 PE=1 SV=1	21.7815	12.3364	55.8459	49.2696
A0A1P8AS03	AT1G55500	Evolutionarily conserved C-terminal region 4 OS=Arabidopsis thaliana GN=ECT4 PE=4 SV=1	0	0.32197	28.4329	49.228
Q8VZP7	AT2G35800;	Mitochondrial substrate carrier family protein OS=Arabidopsis thaliana GN=SAMTL PE=2 SV=1	0.917486	0.347267	8.41703	49.1786
Q9XI21	AT1G15480;	Pentatricopeptide repeat-containing protein At1g15480, mitochondrial OS=Arabidopsis thaliana GN=At1g15480 PE=2 SV=2	0.484609	0	36.0486	49.078
Q9FIU6	AT5G54580;	Organelle RRM domain-containing protein 2, mitochondrial OS=Arabidopsis thaliana GN=ORRM2 PE=1 SV=1	26.009	0	47.2423	49.0354
O82659	AT3G50360;	Probable calcium-binding protein CML20 OS=Arabidopsis thaliana GN=CML20 PE=1 SV=1	71.3435	54.1061	50.4775	49.0102
Q9SEI3	AT5G43010;	26S proteasome regulatory subunit 10B homolog A OS=Arabidopsis thaliana GN=RPT4A PE=1 SV=1	13.93	8.98662	35.6053	48.9761
Q9LIK9	AT3G22890;	ATP sulfurylase 1, chloroplastic OS=Arabidopsis thaliana GN=APS1 PE=1 SV=1	24.5498	15.9682	56.2513	48.9386
B9DHK3	AT5G14540;	AT5G14540 protein OS=Arabidopsis thaliana GN=At5g14540 PE=1 SV=1	18.8361	13.5057	25.3643	48.8704
Q9LER7	AT3G56910;	50S ribosomal protein 5, chloroplastic OS=Arabidopsis thaliana GN=PSRP5 PE=1 SV=1	0	0	3.08557	48.8592
F4KG14	AT5G46070;	Guanylate-binding family protein OS=Arabidopsis thaliana GN=MCL19.12 PE=4 SV=1	1.42507	0.286432	15.9687	48.7115
Q9FVV7	AT1G71310;	DNA repair RAD52-like protein 1, mitochondrial OS=Arabidopsis thaliana GN=RAD52-1 PE=1 SV=1	11.9875	4.33569	25.8746	48.6618
P49107	AT5G64040;	Photosystem I reaction center subunit N, chloroplastic OS=Arabidopsis thaliana GN=PSAN PE=1 SV=2	0	0	0.870312	48.6108
Q8L4N1	AT4G27320;	Universal stress protein PHOS34 OS=Arabidopsis thaliana GN=PHOS34 PE=1 SV=1	118.709	111.332	51.7747	48.4893
Q9FVU0	AT1G57620;	Transmembrane emp24 domain-containing protein p24delta4 OS=Arabidopsis thaliana GN=CYB PE=1 SV=1	112.662	68.288	108.117	48.4707
Q8VY07	AT5G11710;	Clathrin interactor EPSIN 1 OS=Arabidopsis thaliana GN=EPSIN1 PE=1 SV=1	37.9379	29.8547	35.9819	48.3209
Q9XI22	AT1G15470;	F9L1.42 protein OS=Arabidopsis thaliana GN=At1g15470 PE=2 SV=1	144.414	118.436	59.5268	48.3152
Q0WLY0	AT1G33680;	KH domain-containing protein OS=Arabidopsis thaliana GN=At1g33680 PE=1 SV=1	2.0752	0.471106	20.3566	48.3027
O82793	AT2G46860;	Soluble inorganic pyrophosphatase 3 OS=Arabidopsis thaliana GN=PPA3 PE=2 SV=1	4911	6048.97	1080.94	48.2434
Q6IDC7	AT1G77550;	At1g77550 OS=Arabidopsis thaliana GN=At1g77550 PE=1 SV=1	17.0821	14.2034	46.3628	48.1309
O82413	AT3G46100;	Histidine--tRNA ligase, chloroplastic/mitochondrial OS=Arabidopsis thaliana GN=At3g46100 PE=2 SV=1	25.9373	15.0091	31.0552	48.0578
Q944Q6	AT2G14835;	Expressed protein OS=Arabidopsis thaliana GN=At2g14835 PE=1 SV=1	80.5283	61.9939	93.9475	47.9492
Q9SFC6	AT3G07880;	Rho GDP-dissociation inhibitor 1 OS=Arabidopsis thaliana GN=GDI1 PE=1 SV=1	372.814	303.835	284.623	47.9175
Q9LES2	AT3G56860;	UBP1-associated protein 2A OS=Arabidopsis thaliana GN=UBA2A PE=1 SV=1	3.03463	0.117524	20.8561	47.8656
Q8RUC6	AT2G35635;&AT1G31340;	Ubiquitin-NEDD8-like protein RUB2 OS=Arabidopsis thaliana GN=RUB2 PE=2 SV=3	0.521679	18.2518	17.7088	47.8258
Q9LY66	AT3G63490;	50S ribosomal protein L1, chloroplastic OS=Arabidopsis thaliana GN=RPL1 PE=1 SV=1	0	0	4.50313	47.7367
Q8L7K0	AT1G29965;&AT1G29970;	60S ribosomal protein L18a-1 OS=Arabidopsis thaliana GN=RPL18AA PE=2 SV=1	87.3579	55.4685	104.821	47.6898
Q8S4Y1	AT5G48230;	Acetyl-CoA acetyltransferase, cytosolic 1 OS=Arabidopsis thaliana GN=AAT1 PE=1 SV=1	439.836	403.865	210.098	47.684
Q8LAM2	AT4G14930;	At4g14930 OS=Arabidopsis thaliana GN=At4g14930 PE=1 SV=1	286.799	208.309	120.923	47.629
Q9SD33	AT3G51130;	UPF0183 protein At3g51130 OS=Arabidopsis thaliana GN=At3g51130 PE=2 SV=2	5.9217	4.45898	10.9316	47.2361
P53799	AT4G34640;	Squalene synthase 1 OS=Arabidopsis thaliana GN=SQS1 PE=1 SV=1	57.4299	56.5855	74.0933	47.2331
P55228	AT5G48300;	Glucose-1-phosphate adenylyltransferase small subunit, chloroplastic OS=Arabidopsis thaliana GN=APS1 PE=2 SV=2	99.5744	78.2152	108.204	47.1577
Q9XI93	AT1G13930;	At1g13930/F16A14.27 OS=Arabidopsis thaliana GN=F7A19.2 PE=1 SV=1	0	0	0	47.0621
Q9FH77	AT5G45330;	Decapping 5-like protein OS=Arabidopsis thaliana GN=DCP5-L PE=2 SV=1	8.2836	8.00177	5.72703	46.8834
Q8VYK9	AT5G57015;	Casein kinase 1-like protein 12 OS=Arabidopsis thaliana GN=CKL12 PE=2 SV=1	16.2388	29.1494	26.4576	46.8392
Q9C5C7	AT3G24530;	AAA-type ATPase family protein / ankyrin repeat family protein OS=Arabidopsis thaliana GN=At3g24530 PE=2 SV=1	8.83007	38.4843	9.11284	46.7047
Q9FJF1	AT5G59840;&AT3G46060;&AT5G03520;	Putative GTP-binding protein ara-3 OS=Arabidopsis thaliana GN=MMN10.12 PE=2 SV=1	61.4754	99.006	57.0796	46.6899
Q9XIK4	AT1G10490;	RNA cytidine acetyltransferase 1 OS=Arabidopsis thaliana GN=At1g10490 PE=2 SV=2	1.20296	0.316672	12.9435	46.6672
Q9LRN9	AT3G17460;	PHD finger family protein OS=Arabidopsis thaliana GN=At3g17460 PE=1 SV=1	0	0.882986	4.386	46.2109
Q9LH82	AT3G28540;	AAA-ATPase At3g28540 OS=Arabidopsis thaliana GN=At3g28540 PE=3 SV=1	1.33328	0.172043	38.2743	45.9085
F4JZX8	AT5G41770;	Crooked neck protein, putative / cell cycle protein OS=Arabidopsis thaliana GN=At5g41770 PE=4 SV=1	1.05084	0.191017	18.629	45.9062
Q01474	AT1G56330;	GTP-binding protein SAR1B OS=Arabidopsis thaliana GN=SAR1B PE=1 SV=1	319.384	957.383	191.138	45.7988
Q9SZQ5	AT4G29830;	WD repeat-containing protein VIP3 OS=Arabidopsis thaliana GN=VIP3 PE=1 SV=1	22.0311	17.4068	52.2137	45.7454
Q9MBG7	AT3G28980;	Mediator of RNA polymerase II transcription subunit-like protein, putative (DUF1216) OS=Arabidopsis thaliana GN=At3g28980 PE=4 SV=1	345.095	857.305	83.9671	45.7228
Q9M898	AT3G02420;	AT3g02420/F16B3_5 OS=Arabidopsis thaliana GN=At3g02420 PE=1 SV=1	70.0022	56.0424	56.8978	45.7172
Q9LT75	AT3G19420;	Phosphatidylinositol 3,4,5-trisphosphate 3-phosphatase and protein-tyrosine-phosphatase PTEN2A OS=Arabidopsis thaliana GN=PTEN2A PE=1 SV=1	37.7363	33.7987	37.8216	45.6525
F4IRI1	AT2G18900;	Transducin/WD40 repeat-like superfamily protein OS=Arabidopsis thaliana GN=At2g18900 PE=1 SV=1	0	0	21.0327	45.6306
Q8S944	AT4G33650;	Dynamin-related protein 3A OS=Arabidopsis thaliana GN=DRP3A PE=1 SV=2	58.1633	36.9341	77.6035	45.5863
Q93VH5	AT5G10730;	AT5g10730/MAJ23_90 OS=Arabidopsis thaliana GN=MAJ23.90 PE=2 SV=1	711.075	656.505	234.224	45.4435
Q9LYT7	AT3G58990;	3-isopropylmalate dehydratase small subunit 2 OS=Arabidopsis thaliana GN=IPMI1 PE=1 SV=1	29.2465	19.5656	40.341	45.3134
Q9LRL1	AT3G21970;	Cysteine-rich repeat secretory protein 26 OS=Arabidopsis thaliana GN=CRRSP26 PE=2 SV=2	77.3282	296.001	44.1441	45.2294
Q6IDL4	AT1G09580;	Transmembrane emp24 domain-containing protein p24delta3 OS=Arabidopsis thaliana GN=At1g09580 PE=1 SV=1	93.1461	54.7044	125.94	45.2221
Q946Y7	AT1G28490;	Syntaxin-61 OS=Arabidopsis thaliana GN=SYP61 PE=1 SV=1	35.0682	29.9312	36.4247	45.154
O82378	AT2G29780;	Putative F-box/kelch-repeat protein At2g29780 OS=Arabidopsis thaliana GN=At2g29780 PE=4 SV=1	10.1795	6.7341	13.1593	45.1411
F4J4V1	AT3G04710;	Ankyrin repeat family protein OS=Arabidopsis thaliana GN=TPR10 PE=4 SV=1	8.99439	2.90645	28.795	45.1143
Q7DLS1	AT5G40580;	Proteasome subunit beta type-7-B OS=Arabidopsis thaliana GN=PBB2 PE=1 SV=2	105.685	95.0253	118.062	45.0863
Q9LKU8	AT5G28460;&AT3G61520;&AT5G28370;	Pentatricopeptide repeat-containing protein At5g28460 OS=Arabidopsis thaliana GN=At5g28460 PE=2 SV=1	1.16418	0.335027	26.5083	45.0351
P51412	AT1G35680;	50S ribosomal protein L21, chloroplastic OS=Arabidopsis thaliana GN=RPL21 PE=2 SV=1	0	0	1.57826	44.9853
Q944A6	AT1G09020;	Sucrose nonfermenting 4-like protein OS=Arabidopsis thaliana GN=SNF4 PE=1 SV=1	62.4291	40.4916	57.8815	44.9493
Q9FIQ0	AT5G46750;	Probable ADP-ribosylation factor GTPase-activating protein AGD9 OS=Arabidopsis thaliana GN=AGD9 PE=1 SV=1	16.5464	20.2846	14.6432	44.8972
Q94C59	AT1G30690;	Patellin-4 OS=Arabidopsis thaliana GN=PATL4 PE=1 SV=2	0	0	7.64505	44.8693
A3KPF3	AT3G02710;	ARM repeat superfamily protein OS=Arabidopsis thaliana GN=At3g02710 PE=1 SV=1	2.02644	1.56725	19.8543	44.8358
Q8L8K9	AT2G21237;	At2g21237 OS=Arabidopsis thaliana GN=At2g21237 PE=2 SV=1	0.832494	0	27.6939	44.809
Q0WSF1	AT3G66658;	Aldehyde dehydrogenase 22A1 OS=Arabidopsis thaliana GN=ALDH22A1 PE=2 SV=2	13.4761	0	44.9271	44.6836
P29514	AT5G12250;	Tubulin beta-6 chain OS=Arabidopsis thaliana GN=TUBB6 PE=2 SV=1	19.5483	10.8802	20.4286	44.6469
Q9SZD6	AT4G29060;	Elongation factor Ts, mitochondrial OS=Arabidopsis thaliana GN=emb2726 PE=2 SV=1	2.90356	1.19317	4.08888	44.5887
Q9SS44	AT3G10330;	Transcription initiation factor IIB-2 OS=Arabidopsis thaliana GN=TFIIB2 PE=2 SV=1	0	0	0	44.4582
Q9LZM1	AT5G02100;	Oxysterol-binding protein-related protein 3A OS=Arabidopsis thaliana GN=ORP3A PE=1 SV=1	41.6138	29.5148	25.0288	44.3917
Q9FFF3	AT5G16300;	Low density lipoprotein B-like protein OS=Arabidopsis thaliana GN=MQK4.2 PE=4 SV=1	36.9239	16.1284	40.6907	44.3871
Q1PDI1	AT5G57810;	Tetraspanin-15 OS=Arabidopsis thaliana GN=TET15 PE=2 SV=1	370.811	52.2796	433.48	44.3639
P61841	ATCG00900;ATCG01240;	30S ribosomal protein S7, chloroplastic OS=Arabidopsis thaliana GN=rps7-A PE=1 SV=1	0	0	9.12574	44.3006
Q9ZNT1	AT5G17770;	NADH--cytochrome b5 reductase 1 OS=Arabidopsis thaliana GN=CBR1 PE=1 SV=1	343.362	162.204	204.189	44.2865
Q9M8M9	AT1G80620;	S15/NS1, RNA-binding protein OS=Arabidopsis thaliana GN=T21F11.5 PE=3 SV=1	9.07848	3.09956	54.7258	44.2431
Q9LR30	AT1G23310;&AT1G70580;	Glutamate--glyoxylate aminotransferase 1 OS=Arabidopsis thaliana GN=GGAT1 PE=1 SV=1	83.3845	56.8296	33.1339	44.1581
Q9C6Z3	AT1G30120;&AT2G34590;	Pyruvate dehydrogenase E1 component subunit beta-2, chloroplastic OS=Arabidopsis thaliana GN=PDH-E1 BETA PE=2 SV=1	116.47	120.919	133.288	44.0282
O65041	AT5G19180;	NEDD8-activating enzyme E1 catalytic subunit OS=Arabidopsis thaliana GN=ECR1 PE=1 SV=2	13.1201	8.77251	21.4525	44.0211
Q9FJY5	AT5G66540;	U3 small nucleolar ribonucleoprotein protein MPP10 OS=Arabidopsis thaliana GN=At5g66540 PE=1 SV=1	0	0.426236	18.6721	43.9906
Q9LZ83	AT5G04420;	AT5G04420 protein OS=Arabidopsis thaliana GN=T32M21_20 PE=1 SV=1	87.7129	63.7929	71.8108	43.9559
Q683D4	AT5G15750;	Alpha-L RNA-binding motif/Ribosomal protein S4 family protein OS=Arabidopsis thaliana GN=At5g15750 PE=2 SV=1	0	0	15.1329	43.9478
Q9LX73	AT3G46220;	E3 UFM1-protein ligase 1 homolog OS=Arabidopsis thaliana GN=At3g46220 PE=1 SV=1	35.9594	29.6002	57.7013	43.9052
Q9FN48	AT5G23060;&	Calcium sensing receptor, chloroplastic OS=Arabidopsis thaliana GN=CAS PE=1 SV=1	0.0535271	0	0	43.8748
Q9T024	AT4G39150;	AT4g39150/T22F8_50 OS=Arabidopsis thaliana GN=At4g39150 PE=2 SV=1	65.7078	50.5575	75.5362	43.8132
Q7X911	AT5G66020;	Phosphoinositide phosphatase SAC6 OS=Arabidopsis thaliana GN=SAC6 PE=2 SV=1	371.098	303.579	236.241	43.7309
Q9ZU66	AT2G18510;	Putative spliceosome-associated protein OS=Arabidopsis thaliana GN=emb2444 PE=2 SV=1	26.5275	8.00697	53.3519	43.6452
O81488	AT5G26210;	PHD finger protein ALFIN-LIKE 4 OS=Arabidopsis thaliana GN=AL4 PE=1 SV=2	0	0.438805	3.76881	43.6266
Q9SIQ8	AT2G31490;	AT2G31490 protein OS=Arabidopsis thaliana GN=At2g31490 PE=2 SV=1	365.984	417.933	199.5	43.5875
P38420	AT4G21710;	DNA-directed RNA polymerase II subunit 2 OS=Arabidopsis thaliana GN=NRPB2 PE=1 SV=2	6.91083	5.76463	19.5888	43.5772
Q9FJY6	AT5G66530;	Glucose-6-phosphate 1-epimerase OS=Arabidopsis thaliana GN=At5g66530 PE=2 SV=1	69.564	48.5947	64.3804	43.4902
Q9C5G5	AT3G51460;	Phosphoinositide phosphatase SAC7 OS=Arabidopsis thaliana GN=SAC7 PE=2 SV=1	115.993	107.923	91.3295	43.4781
F4KHD8	AT5G40480;	Nuclear pore complex protein GP210 OS=Arabidopsis thaliana GN=GB210 PE=1 SV=1	0.0690897	1.74476	7.51172	43.4366
Q9C8F1	AT1G36730;	Probable eukaryotic translation initiation factor 5-1 OS=Arabidopsis thaliana GN=At1g36730 PE=2 SV=1	31.3552	39.6578	75.7555	43.4098
Q94AT1	AT5G53140;	Probable protein phosphatase 2C 76 OS=Arabidopsis thaliana GN=At5g53140 PE=2 SV=1	82.1311	48.8909	54.2001	43.3483
P93048	AT1G16000;	GAG1At protein OS=Arabidopsis thaliana GN=GAG1At PE=2 SV=1	33.4533	25.5666	48.3031	43.329
O49627	AT4G22220;&AT4G04080;	Iron-sulfur cluster assembly protein 1 OS=Arabidopsis thaliana GN=ISU1 PE=2 SV=1	32.2767	17.946	46.6358	43.2812
Q93ZX1	AT1G21690;	Replication factor C subunit 4 OS=Arabidopsis thaliana GN=RFC4 PE=2 SV=1	2.41815	0.897104	22.5379	43.22
Q9LN03	AT1G08050;	T6D22.13 OS=Arabidopsis thaliana GN=At1g08050 PE=4 SV=1	0	0	3.72365	43.1863
O82266	AT2G47990;	Protein SLOW WALKER 1 OS=Arabidopsis thaliana GN=SWA1 PE=2 SV=1	0.879211	0.27216	24.1675	43.0492
Q9FKR1	AT5G38760;	At5g38760 OS=Arabidopsis thaliana GN=MKD10.60 PE=2 SV=1	544.044	755.531	99.218	43.0076
P0DH94	AT2G16510;&AT4G38920;&AT4G34720;&AT1G19910;&AT1G75630;	V-type proton ATPase subunit c5 OS=Arabidopsis thaliana GN=VHA-c5 PE=2 SV=1	78.7742	179.731	129.08	42.9964
F4K2C1	AT5G06120;	ARM repeat superfamily protein OS=Arabidopsis thaliana GN=At5g06120 PE=4 SV=1	4.9787	4.32356	10.7699	42.9763
Q9SS96	AT3G01590;	Glucose-6-phosphate 1-epimerase OS=Arabidopsis thaliana GN=At3g01590 PE=2 SV=1	32.8506	25.909	19.9721	42.9186
Q84WV2	AT1G75940;	Beta-glucosidase 20 OS=Arabidopsis thaliana GN=BGLU20 PE=2 SV=1	9.81356	0	51.3822	42.8603
Q0WVF5	AT2G16440;	DNA replication licensing factor MCM4 OS=Arabidopsis thaliana GN=MCM4 PE=1 SV=1	1.96282	1.68047	2.5926	42.8538
Q9SSN0	AT1G72960;	Protein ROOT HAIR DEFECTIVE 3 homolog 1 OS=Arabidopsis thaliana GN=At1g72960 PE=2 SV=2	452.477	325.103	265.865	42.7782
O22793	AT2G33430;	Multiple organellar RNA editing factor 2, chloroplastic OS=Arabidopsis thaliana GN=MORF2 PE=1 SV=1	0	0	6.08298	42.6979
Q9FIZ7	AT5G37830;	5-oxoprolinase OS=Arabidopsis thaliana GN=OXP1 PE=1 SV=1	88.7337	60.1109	82.6262	42.6617
F4I9G7	AT1G42480;	TLR4 regulator/MIR-interacting MSAP protein OS=Arabidopsis thaliana GN=At1g42480 PE=4 SV=1	98.4621	114.648	72.4884	42.6507
Q9FNN0	AT5G08580;	Calcium-binding EF hand family protein OS=Arabidopsis thaliana GN=MAH20.14 PE=2 SV=1	3.13539	4.83094	48.9787	42.6229
Q8S528	AT1G23800;	Aldehyde dehydrogenase family 2 member B7, mitochondrial OS=Arabidopsis thaliana GN=ALDH2B7 PE=1 SV=2	1799.85	1477.85	820.156	42.6081
Q9FZK9	AT1G27270;	F17L21.5 OS=Arabidopsis thaliana GN=At1g27270 PE=4 SV=1	0	2.10292	1.32092	42.5956
Q9M2F9	AT3G58570;	DEAD-box ATP-dependent RNA helicase 52 OS=Arabidopsis thaliana GN=RH52 PE=1 SV=1	12.3232	11.3673	22.5799	42.5921
Q9SKT0	AT2G20890;	Protein THYLAKOID FORMATION 1, chloroplastic OS=Arabidopsis thaliana GN=THF1 PE=1 SV=1	2.14367	0	6.59963	42.553
Q8LF48	AT1G04710;	3-ketoacyl-CoA thiolase 1, peroxisomal OS=Arabidopsis thaliana GN=KAT1 PE=1 SV=2	86.0824	79.2978	92.7219	42.4411
Q9LZE0	AT5G03460;	Transmembrane protein OS=Arabidopsis thaliana GN=At5g03460 PE=2 SV=1	41.1919	16.5306	63.2186	42.4369
P92964	AT3G61860;	Serine/arginine-rich splicing factor RS31 OS=Arabidopsis thaliana GN=RS31 PE=1 SV=2	0.431713	0	5.35718	42.2064
F4IYH7	AT3G02900;	Low-density receptor-like protein OS=Arabidopsis thaliana GN=At3g02900 PE=4 SV=2	43.5136	22.893	59.3714	42.175
O82210	AT2G19670;	Probable protein arginine N-methyltransferase 1.2 OS=Arabidopsis thaliana GN=PRMT12 PE=1 SV=1	0	0	9.64658	42.1453
F4HQZ1	AT1G19880;	Regulator of chromosome condensation (RCC1) family protein OS=Arabidopsis thaliana GN=At1g19880 PE=1 SV=1	1.08994	0.557882	24.1078	42.063
Q2PE60	AT1G36150;	Bifunctional inhibitor/lipid-transfer protein/seed storage 2S albumin superfamily protein OS=Arabidopsis thaliana GN=AtXYP13 PE=2 SV=1	0	0	13.9499	42.0611
Q93VC7	AT5G30510;	30S ribosomal protein S1, chloroplastic OS=Arabidopsis thaliana GN=RPS1 PE=1 SV=1	2.73126	5.57447	9.06789	42.0435
O65448	AT4G22000;	At4g22000 OS=Arabidopsis thaliana GN=At4g22000 PE=2 SV=1	8.30329	0	107.778	41.9457
Q9C8L4	AT1G53580;	Persulfide dioxygenase ETHE1 homolog, mitochondrial OS=Arabidopsis thaliana GN=GLY3 PE=1 SV=3	49.2768	33.7379	52.9105	41.7629
O65572	AT3G63520;	Carotenoid 9,10(9,10)-cleavage dioxygenase 1 OS=Arabidopsis thaliana GN=CCD1 PE=1 SV=2	28.9453	17.3492	34.767	41.7421
Q0WRA3	AT1G13690;	ATPase E1 OS=Arabidopsis thaliana GN=ATE1 PE=1 SV=1	7.98756	1.23715	39.3963	41.7128
Q9M2N5	AT3G42170;	Zinc finger BED domain-containing protein DAYSLEEPER OS=Arabidopsis thaliana GN=HAT PE=1 SV=1	0.851097	0.768615	8.18046	41.6672
Q9SKZ3	AT2G32060;	40S ribosomal protein S12-2 OS=Arabidopsis thaliana GN=RPS12C PE=1 SV=1	26.3726	32.3045	26.0685	41.6664
Q8RX89	AT5G23390;	AT5g23390/T32G24_2 OS=Arabidopsis thaliana GN=At5g23390 PE=1 SV=1	60.6929	41.7535	57.5152	41.6241
F4JL64	AT4G22350;&AT4G22285;&AT4G22410;	Ubiquitin C-terminal hydrolases superfamily protein OS=Arabidopsis thaliana GN=At4g22350 PE=4 SV=1	0.990497	0	13.5894	41.5776
Q0WNR6	AT1G76510;	AT-rich interactive domain-containing protein 5 OS=Arabidopsis thaliana GN=ARID5 PE=1 SV=1	10.8214	4.65737	24.5858	41.5525
A0A1P8B2K1	AT2G34220	Ubiquitin carboxyl-terminal hydrolase-like protein, putative (DUF627 and DUF629) OS=Arabidopsis thaliana GN=MEE20 PE=4 SV=1	0.545932	0.243671	3.66009	41.4629
A3KPE8	AT3G50100;	Small RNA degrading nuclease 1 OS=Arabidopsis thaliana GN=SDN1 PE=2 SV=1	0.336048	0	2.60586	41.4281
P60129	ATCG00560;	Photosystem II reaction center protein L OS=Arabidopsis thaliana GN=psbL PE=1 SV=1	0	0	0	41.2458
Q9FRL8	AT1G75270;	Glutathione S-transferase DHAR2 OS=Arabidopsis thaliana GN=DHAR2 PE=1 SV=1	478.152	693.698	136.072	41.2246
Q93VB2	AT3G62770;	Autophagy-related protein 18a OS=Arabidopsis thaliana GN=ATG18A PE=1 SV=1	0.365541	0	0.529982	41.145
O04331	AT5G40770;&AT3G27280;	Prohibitin-3, mitochondrial OS=Arabidopsis thaliana GN=PHB3 PE=1 SV=1	5.93756	18.6794	16.8443	41.1244
F4J0F0	AT3G28830;	Mucin-like protein, putative (DUF1216) OS=Arabidopsis thaliana GN=At3g28830 PE=4 SV=1	96.1774	275.553	27.4944	41.0563
Q42561	AT3G25110;	Oleoyl-acyl carrier protein thioesterase 1, chloroplastic OS=Arabidopsis thaliana GN=FATA PE=1 SV=1	57.5493	32.9246	108.046	41.0511
Q9LPR6	AT1G18520;	Tetraspanin-11 OS=Arabidopsis thaliana GN=TET11 PE=2 SV=1	191.523	111.286	448.78	40.9925
F4I366	AT1G29940;	DNA-directed RNA polymerase I subunit 2 OS=Arabidopsis thaliana GN=NRPA2 PE=2 SV=1	1.20662	0.536527	9.5648	40.6527
O22212	AT2G41500;	U4/U6 small nuclear ribonucleoprotein PRP4-like protein OS=Arabidopsis thaliana GN=LIS PE=2 SV=1	2.21926	1.03106	12.9111	40.5921
Q9STM6	AT3G48460;	GDSL esterase/lipase At3g48460 OS=Arabidopsis thaliana GN=At3g48460 PE=2 SV=1	8.59547	4.27613	12.117	40.5455
Q9FJN9	AT5G65260;	Polyadenylate-binding protein 2 OS=Arabidopsis thaliana GN=PABN2 PE=1 SV=1	9.35366	2.42174	42.499	40.5206
Q9SIU2	AT2G13540;	Nuclear cap-binding protein subunit 1 OS=Arabidopsis thaliana GN=ABH1 PE=1 SV=2	8.9766	4.8204	28.9002	40.4424
Q9FZA2	AT1G28290;	Non-classical arabinogalactan protein 31 OS=Arabidopsis thaliana GN=AGP31 PE=1 SV=1	0	0	0	40.3304
Q9LIP2	AT3G26340;	Proteasome subunit beta type-5-B OS=Arabidopsis thaliana GN=PBE2 PE=1 SV=1	21.8846	8.77868	35.09	40.3296
Q9S831	AT4G28750;	Photosystem I reaction center subunit IV A, chloroplastic OS=Arabidopsis thaliana GN=PSAE1 PE=1 SV=1	0	0	0	40.3152
O22243	AT2G47680;	DExH-box ATP-dependent RNA helicase DExH8 OS=Arabidopsis thaliana GN=At2g47680 PE=2 SV=2	26.3233	0	8.3045	40.2622
Q9ZUU1	AT2G37250;	Adenylate kinase 1, chloroplastic OS=Arabidopsis thaliana GN=ADK PE=1 SV=1	21.7961	0.431255	265.028	40.2205
Q9ZSS6	AT3G10050;	Threonine dehydratase biosynthetic, chloroplastic OS=Arabidopsis thaliana GN=OMR1 PE=1 SV=1	37.8666	22.8908	139.565	40.0823
O82299	AT2G35410;	Putative chloroplast RNA binding protein OS=Arabidopsis thaliana GN=At2g35410 PE=1 SV=1	13.8426	4.96595	12.6515	40.0241
Q8GUM1	AT5G25780;	Eukaryotic translation initiation factor 3 subunit B OS=Arabidopsis thaliana GN=EIF3B-2 PE=2 SV=1	14.3364	5.34193	37.8443	40.006
Q9FY99	AT5G13110;	Glucose-6-phosphate 1-dehydrogenase 2, chloroplastic OS=Arabidopsis thaliana GN=At5g13110 PE=1 SV=2	6.25567	4.91673	40.4317	39.989
B0F9L4	AT3G27530;	Golgin candidate 6 OS=Arabidopsis thaliana GN=GC6 PE=1 SV=2	41.1453	36.5301	40.7924	39.8601
Q9S7G6	AT5G14580;	Polyribonucleotide nucleotidyltransferase 2, mitochondrial OS=Arabidopsis thaliana GN=PNP2 PE=2 SV=1	3.57543	0.724291	19.9637	39.8309
Q9LK22	AT3G27310;	Plant UBX domain-containing protein 1 OS=Arabidopsis thaliana GN=PUX1 PE=1 SV=1	14.4894	5.99117	23.3289	39.7743
Q94AZ5	AT2G45060;	Alanine-tRNA ligase OS=Arabidopsis thaliana GN=At2g45060 PE=1 SV=1	95.5766	90.6828	49.1275	39.7526
A0A1P8B667	AT4G36760	Aminopeptidase P1 OS=Arabidopsis thaliana GN=APP1 PE=1 SV=1	160.526	127.996	111.526	39.6962
Q8L793	AT1G54170;	Polyadenylate-binding protein-interacting protein 3 OS=Arabidopsis thaliana GN=CID3 PE=2 SV=1	5.25211	6.13518	14.8295	39.5342
Q8L9S7	AT3G52920;	Transcriptional activator (DUF662) OS=Arabidopsis thaliana GN=At3g52920 PE=2 SV=1	19.8119	2.327	39.6223	39.5296
Q9LK52	AT3G13200;	Cwf15 / Cwc15 cell cycle control family protein OS=Arabidopsis thaliana GN=EMB2769 PE=4 SV=1	0	0.239496	8.37564	39.4648
Q9C8I1	AT1G51730;	Ubiquitin-conjugating enzyme family protein OS=Arabidopsis thaliana GN=At1g51730 PE=2 SV=1	13.8397	6.15156	27.4262	39.324
Q9LPN5	AT3G10640;	Vacuolar protein sorting-associated protein 60.1 OS=Arabidopsis thaliana GN=VPS60-1 PE=1 SV=1	23.0824	12.8929	24.5037	39.2851
Q9C6C2	AT1G60850;	DNA-directed RNA polymerase family protein OS=Arabidopsis thaliana GN=AAC42 PE=2 SV=1	5.57367	39.0057	43.2016	39.2641
O82491	AT4G10710;	FACT complex subunit SPT16 OS=Arabidopsis thaliana GN=SPT16 PE=1 SV=1	0.802592	8.52953	17.7896	39.2151
Q9SRM4	AT3G11200;	PHD finger protein ALFIN-LIKE 2 OS=Arabidopsis thaliana GN=AL2 PE=1 SV=1	13.5989	5.46932	35.7518	39.202
O64806	AT2G22950;	Putative calcium-transporting ATPase 7, plasma membrane-type OS=Arabidopsis thaliana GN=ACA7 PE=3 SV=2	790.804	819.935	248.22	39.1275
Q9FJM5	AT5G57890;&AT1G24909;AT1G25083;AT1G25155;&AT1G24807;&AT1G25220;	Anthranilate synthase beta subunit 2, chloroplastic OS=Arabidopsis thaliana GN=ASB2 PE=2 SV=1	18.7557	12.2274	41.5994	39.1245
Q058M7	AT3G28840;	At3g28840 OS=Arabidopsis thaliana GN=At3g28840 PE=2 SV=1	560.143	802.218	75.2147	39.1065
F4JC97	AT3G13330;	Proteasome activator subunit 4 OS=Arabidopsis thaliana GN=PA200 PE=2 SV=2	9.04182	4.04384	18.5424	39.0244
Q9SJV2	AT2G21250;	NAD(P)-linked oxidoreductase superfamily protein OS=Arabidopsis thaliana GN=At2g21250 PE=2 SV=1	461.074	313.818	140.981	39.0205
Q84L33	AT1G79650;	Ubiquitin receptor RAD23b OS=Arabidopsis thaliana GN=RAD23B PE=1 SV=3	9.59122	4.5579	12.221	39.0189
Q9SHP5	AT1G28540;	At1g28540 OS=Arabidopsis thaliana GN=At1g28540 PE=2 SV=1	11.146	5.5018	18.9674	38.9877
Q9LDX1	AT5G23570;	Protein SUPPRESSOR OF GENE SILENCING 3 OS=Arabidopsis thaliana GN=SGS3 PE=1 SV=1	0	0	1.31865	38.8191
O22714	AT1G60770;	Pentatricopeptide repeat-containing protein At1g60770 OS=Arabidopsis thaliana GN=At1g60770 PE=2 SV=1	14.4979	3.08812	42.2749	38.7598
Q9T0G2	AT4G10040;	Cytochrome c-2 OS=Arabidopsis thaliana GN=CYTC-2 PE=1 SV=1	396.983	371.314	136.2	38.7459
F4IJD7	AT2G15860;	BAT2 domain protein OS=Arabidopsis thaliana GN=At2g15860 PE=1 SV=1	70.3144	54.7744	43.8436	38.7286
O81127	AT1G23860;	Serine/arginine-rich splicing factor RSZ21 OS=Arabidopsis thaliana GN=RSZ21 PE=1 SV=1	2.34162	1.38648	7.65196	38.6921
Q67Z52	AT3G10220;	Tubulin-folding cofactor B OS=Arabidopsis thaliana GN=TFCB PE=1 SV=1	30.2347	19.3675	27.2835	38.6913
F4I4Q9	AT1G30070;	SGS domain-containing protein OS=Arabidopsis thaliana GN=At1g30070 PE=1 SV=1	9.76057	0.611659	24.1834	38.6365
F4IH25	AT2G40360;	Ribosome biogenesis protein BOP1 homolog OS=Arabidopsis thaliana GN=BOP1 PE=1 SV=1	0	0	21.8836	38.5949
Q94EG4	AT3G56820;	At3g56820/T8M16_150 OS=Arabidopsis thaliana GN=At3g56820 PE=2 SV=1	6.04747	4.40132	14.7913	38.5198
Q9C5Y0	AT4G35790;	Phospholipase D delta OS=Arabidopsis thaliana GN=PLDDELTA PE=1 SV=2	4.84256	3.81694	15.8518	38.5054
Q9LX65	AT3G42050;	V-type proton ATPase subunit H OS=Arabidopsis thaliana GN=VHA-H PE=1 SV=1	221.019	281.634	124.797	38.4611
Q84L32	AT1G16190;	Probable ubiquitin receptor RAD23a OS=Arabidopsis thaliana GN=RAD23A PE=1 SV=2	22.3067	10.1612	24.7861	38.3147
O22866	AT2G43520;	Defensin-like protein 193 OS=Arabidopsis thaliana GN=ATTI2 PE=3 SV=1	68.6984	80.6322	58.6137	38.3093
O80798	AT1G65270;	AT1G65270 protein OS=Arabidopsis thaliana GN=At1g65270 PE=2 SV=1	130.534	86.4036	202.642	38.2392
Q9SB42	AT4G25210;	GLABROUS1 enhancer-binding protein-like OS=Arabidopsis thaliana GN=GEBPL PE=1 SV=1	0	0.385856	15.423	38.2331
Q9SMV6	AT5G17020;	Protein EXPORTIN 1A OS=Arabidopsis thaliana GN=XPO1 PE=1 SV=1	12.664	8.72473	14.7399	38.23
Q4PSD1	AT5G43110;	Pumilio homolog 14 OS=Arabidopsis thaliana GN=APUM14 PE=2 SV=1	3.16506	0	0.363433	38.1916
P43299	AT4G02060;	DNA replication licensing factor MCM7 OS=Arabidopsis thaliana GN=MCM7 PE=1 SV=2	0	0	3.067	38.1762
Q94K73	AT3G58140;	Phenylalanine--tRNA ligase, chloroplastic/mitochondrial OS=Arabidopsis thaliana GN=At3g58140 PE=1 SV=1	12.0595	4.18718	41.4605	38.1526
B9DGD6	AT5G36880;	Acetyl-coenzyme A synthetase, chloroplastic/glyoxysomal OS=Arabidopsis thaliana GN=ACS PE=1 SV=1	167.144	118.71	109.505	38.1486
Q31708	AT2G07734;ATMG00290;	Ribosomal protein S4, mitochondrial OS=Arabidopsis thaliana GN=RPS4 PE=2 SV=2	19.4282	4.01019	60.8253	38.1421
Q0WPN7	AT5G65810;	At5g65810 OS=Arabidopsis thaliana GN=CGR3 PE=2 SV=1	309.908	223.261	171.918	38.1182
Q9S850	AT3G01910;	Sulfite oxidase OS=Arabidopsis thaliana GN=SOX PE=1 SV=1	30.3648	29.2216	33.8348	38.0639
Q9LUI6	AT3G22750;	Kinase-like protein OS=Arabidopsis thaliana GN=At3g22750 PE=1 SV=1	18.9967	39.0523	26.9454	38.0351
Q9LTK0	AT5G52200;	Protein phosphatase inhibitor 2 OS=Arabidopsis thaliana GN=I-2 PE=1 SV=1	2.23763	5.75785	14.1726	38.0302
P33207	AT1G24360;	3-oxoacyl-[acyl-carrier-protein] reductase, chloroplastic OS=Arabidopsis thaliana GN=At1g24360 PE=1 SV=2	26.8867	63.1009	49.0225	38.0126
O49354	AT2G30920;	Ubiquinone biosynthesis O-methyltransferase, mitochondrial OS=Arabidopsis thaliana GN=COQ3 PE=1 SV=2	31.5366	21.5338	58.5212	38.0021
Q8VYP0	AT3G08950;	Protein SCO1 homolog 1, mitochondrial OS=Arabidopsis thaliana GN=HCC1 PE=2 SV=1	11.7574	12.0855	31.3938	37.9206
Q8VYZ5	AT1G15440;	Periodic tryptophan protein 2 OS=Arabidopsis thaliana GN=PWP2 PE=1 SV=1	0	0	13.3351	37.861
P82644	AT4G32714;	Putative defensin-like protein 231 OS=Arabidopsis thaliana GN=SCRL25 PE=3 SV=1	64.5975	232.762	25.3916	37.7969
Q8GYE8	AT5G26180;	S-adenosyl-L-methionine-dependent methyltransferases superfamily protein OS=Arabidopsis thaliana GN=At5g26180 PE=2 SV=1	2.23546	0.512287	2.74961	37.7762
Q9LH76	AT3G14790;	Trifunctional UDP-glucose 4,6-dehydratase/UDP-4-keto-6-deoxy-D-glucose 3,5-epimerase/UDP-4-keto-L-rhamnose-reductase RHM3 OS=Arabidopsis thaliana GN=RHM3 PE=2 SV=1	286.734	382.952	106.993	37.7466
Q8GWJ4	AT5G44785;	Protein OSB3, chloroplastic/mitochondrial OS=Arabidopsis thaliana GN=OSB3 PE=2 SV=1	0	0	7.90266	37.7341
Q9LZI2	AT3G62830;	UDP-glucuronic acid decarboxylase 2 OS=Arabidopsis thaliana GN=UXS2 PE=1 SV=1	260.262	239.869	212.294	37.7041
P56807	ATCG00650;	30S ribosomal protein S18, chloroplastic OS=Arabidopsis thaliana GN=rps18 PE=3 SV=1	0	0	8.36617	37.6483
Q9FF75	AT5G04990;	SUN domain-containing protein 1 OS=Arabidopsis thaliana GN=SUN1 PE=1 SV=1	26.1788	18.5149	50.5126	37.6375
Q9FK59	AT5G18110;	Eukaryotic translation initiation factor NCBP OS=Arabidopsis thaliana GN=NCBP PE=2 SV=1	22.746	11.2663	28.8289	37.6366
F4IL68	AT2G07360;	SH3 domain-containing protein OS=Arabidopsis thaliana GN=At2g07360 PE=1 SV=1	21.2184	18.3698	20.042	37.6282
O80786	AT2G07690;	DNA replication licensing factor MCM5 OS=Arabidopsis thaliana GN=MCM5 PE=1 SV=1	0	0	3.86572	37.6144
Q9SHU9	AT2G15270;	Expressed protein OS=Arabidopsis thaliana GN=At2g15270 PE=2 SV=2	1.69837	0.350674	15.5205	37.5977
Q9M3D2	AT3G55170;	60S ribosomal protein L35-3 OS=Arabidopsis thaliana GN=RPL35C PE=2 SV=1	40.9049	28.5388	50.7234	37.5168
Q9SJU8	AT2G21290;	30S ribosomal protein S31, mitochondrial OS=Arabidopsis thaliana GN=At2g21290 PE=3 SV=1	4.29447	0	33.017	37.515
Q9M0D5	AT4G29480;	AT4g29480/F17A13_300 OS=Arabidopsis thaliana GN=At4g29480 PE=2 SV=1	70.7376	181.098	93.5707	37.4902
Q9SJZ7	AT2G22360;	Chaperone protein dnaJ A6, chloroplastic OS=Arabidopsis thaliana GN=DJA6 PE=2 SV=2	6.35935	4.56372	14.9601	37.4679
Q9SUN7	AT4G20420;	At4g20420 OS=Arabidopsis thaliana GN=At4g20420 PE=2 SV=1	0	0	0	37.4191
Q9FLX9	AT5G52820;	Notchless protein homolog OS=Arabidopsis thaliana GN=NLE1 PE=2 SV=1	0.174865	0	12.6938	37.4152
Q2HIQ5	AT4G23885;	At4g23885 OS=Arabidopsis thaliana GN=At4g23885 PE=2 SV=1	56.9884	109.095	22.9804	37.3715
Q42449	AT2G19760;	Profilin-1 OS=Arabidopsis thaliana GN=PRO1 PE=1 SV=1	1204.9	1439.8	176.734	37.2165
Q8VZK2	AT5G11900;	Translation machinery-associated protein 22 OS=Arabidopsis thaliana GN=At5g11900 PE=2 SV=1	0.41163	0	14.5934	37.1355
Q9FF68	AT5G05060;&AT5G05040;	Cystatin/monellin superfamily protein OS=Arabidopsis thaliana GN=MUG13.8 PE=2 SV=1	4.12096	1.13318	13.8206	37.1245
Q9C7C3	AT3G12130;	Zinc finger CCCH domain-containing protein 36 OS=Arabidopsis thaliana GN=At3g12130 PE=2 SV=1	0.765564	0	7.60304	37.0856
O82660	AT5G23120;	Photosystem II stability/assembly factor HCF136, chloroplastic OS=Arabidopsis thaliana GN=HCF136 PE=1 SV=1	0	0	0	36.8663
O82487	AT4G10750;	Phosphoenolpyruvate carboxylase family protein OS=Arabidopsis thaliana GN=T12H20.10 PE=1 SV=1	12.1726	6.42486	36.6687	36.8049
O65154	AT5G09250;	RNA polymerase II transcriptional coactivator KIWI OS=Arabidopsis thaliana GN=KIWI PE=1 SV=1	0	0	8.27312	36.7558
Q9M1C2	AT3G60210;&AT2G44650;	10 kDa chaperonin 1, chloroplastic OS=Arabidopsis thaliana GN=CPN10-1 PE=2 SV=1	1.35591	1.70766	22.2465	36.7426
Q9FFD8	AT5G16470;	At5g16470 OS=Arabidopsis thaliana GN=MQK4.20 PE=1 SV=1	20.3136	13.2385	25.4663	36.6709
Q9LRR9	AT3G14420;&AT3G14415;	(S)-2-hydroxy-acid oxidase GLO1 OS=Arabidopsis thaliana GN=GLO1 PE=1 SV=1	13.0996	14.7939	7.76124	36.6698
Q8GUK1	AT5G12290;	Protein DGS1, mitochondrial OS=Arabidopsis thaliana GN=DGS1 PE=1 SV=1	20.6013	10.8623	50.8867	36.6643
Q8GXJ1	AT3G18520;	Histone deacetylase 15 OS=Arabidopsis thaliana GN=HDA15 PE=2 SV=2	0.298953	0	10.9321	36.641
Q6NM16	AT5G27710;	At5g27710 OS=Arabidopsis thaliana GN=At5g27710 PE=2 SV=1	9.27995	8.17806	9.64903	36.5957
O80480	AT1G09270;	Importin subunit alpha-4 OS=Arabidopsis thaliana GN=IMPA4 PE=1 SV=1	117.9	98.4847	94.9999	36.5833
Q8VZQ8	AT2G31240;	Putative kinesin light chain OS=Arabidopsis thaliana GN=At2g31240 PE=2 SV=1	0.291422	0	30.4219	36.5811
Q9LNW1	AT1G07410;	Ras-related protein RABA2b OS=Arabidopsis thaliana GN=RABA2B PE=2 SV=2	130.095	260.757	113.704	36.536
Q8GXN7	AT2G38090;&AT5G04760;&AT1G70000;&AT3G11280;&AT5G01200;&AT5G05790;&AT1G19000;&AT5G58900;&AT5G08520;&AT1G49010;&AT5G61620;&AT5G47390;&AT3G16350;	Duplicated homeodomain-like superfamily protein OS=Arabidopsis thaliana GN=At2g38090 PE=2 SV=1	13.3858	5.68789	24.4525	36.5055
Q8VXZ9	AT5G19350;	Polyadenylate-binding protein RBP47B OS=Arabidopsis thaliana GN=RBP47B PE=2 SV=1	7.82039	3.38483	28.396	36.4996
Q93VR9	AT1G64350;	Protein SEH1 OS=Arabidopsis thaliana GN=SEH1 PE=1 SV=1	0	0	6.72107	36.3646
Q0WNZ5	AT5G20980;	5-methyltetrahydropteroyltriglutamate--homocysteine methyltransferase 3, chloroplastic OS=Arabidopsis thaliana GN=MS3 PE=1 SV=1	129.192	108.252	93.0239	36.2362
Q9M0V0	AT4G05450;	Adrenodoxin-like protein 1, mitochondrial OS=Arabidopsis thaliana GN=MFDX1 PE=1 SV=1	32.3048	26.5641	67.614	36.2047
Q8LG56	AT1G05205;	At1g05205 OS=Arabidopsis thaliana GN=At1g05205 PE=2 SV=1	24.9339	0.679179	53.6985	36.2015
Q9SIJ6	AT2G21640;	Marker for oxidative stress response protein OS=Arabidopsis thaliana GN=At2g21640 PE=1 SV=1	0.499697	0	0	36.1714
Q9ZPV5	AT2G18220;	Nucleolar complex protein 2 homolog OS=Arabidopsis thaliana GN=At2g18220 PE=3 SV=2	0.647206	0	11.364	36.1099
Q7XA68	AT3G01790;	At1g01640 OS=Arabidopsis thaliana GN=At3g01790 PE=1 SV=1	19.2644	0	42.6049	36.0754
Q949V0	AT5G51180;	AT5G51180 protein OS=Arabidopsis thaliana GN=MWD22.12 PE=2 SV=1	0	0	1.28001	36.0575
Q9MAU6	AT1G04980;	Protein disulfide-isomerase like 2-2 OS=Arabidopsis thaliana GN=PDIL2-2 PE=2 SV=2	84.0039	67.6962	79.6088	36.0566
Q9SSS7	AT1G52730;	AT1G52730 protein OS=Arabidopsis thaliana GN=At1g52730 PE=2 SV=1	36.6128	24.4022	38.7699	36.0512
Q8VZ55	AT2G24090;	50S ribosomal protein L35, chloroplastic OS=Arabidopsis thaliana GN=RPL35 PE=2 SV=1	2.24146	0	1.87607	36.0495
Q8LG03	AT4G00755;	F-box protein At4g00755 OS=Arabidopsis thaliana GN=At4g00755 PE=2 SV=1	0	0	0.750342	36.0491
[truncated: 2,967 more rows]
