# Supplementary material for: Regulatory dynamics of gene expression in the developing male gametophyte of Arabidopsis
Source: Plant Reprod. 2022 Oct 25;36(3):213–41. doi: 10.1007/s00497-022-00452-5 (PMC10363097; doi:10.1007/s00497-022-00452-5)
Supplement: Supplementary file 7 — Supplementary file7 (XLSX 153 kb) [file 497_2022_452_MOESM7_ESM.xlsx]

## Sheet: S7_description
Supplementary file 7	Results of DPE analysis for pairwise comparison of pollen stages in Col-0 with TAIR description.
	Each sheet lists DE proteins for particular pairwise comparison as stated in the title. The columns are as follows:
Gene ID	Araport gene accession
row ID	Uniprot protein accession
condition1_1	loessF normalized PG Intensities - log10 Transformed for first replica of the condition 1
condition1_2	loessF normalized PG Intensities - log10 Transformed for second replica of the condition 1
condition1_3	loessF normalized PG Intensities - log10 Transformed for third replica of the condition 1
condition2_1	loessF normalized PG Intensities - log10 Transformed for first replica of the condition 2
condition2_2	loessF normalized PG Intensities - log10 Transformed for second replica of the condition 2
condition2_3	loessF normalized PG Intensities - log10 Transformed for third replica of the condition 2
logFC	log2 scaled fold change
AveExpr	average expression of both conditions
P.Value	p-value
adj.P.Val	adjusted p-value
Gene Model Description	Short description obtained from TAIR database
Gene Symbol	commonly used gene symbol

## Sheet: UNM_BCP
Gene ID	row ID	UNM1	UNM2	UNM3	BCP1	BCP2	BCP3	logFC	AveExpr	P.Value	adj.P.Val	Gene Model Description	Gene Symbol
AT2G20260	Q9S714	5.38751		6.61559	8.36582	8.374		-2.36836	7.18573	0.00891013	0.0361734	Encodes subunit E of photosystem I. The mRNA is cell-to-cell mobile.	PHOTOSYSTEM I SUBUNIT E-2 (PSAE-2)
AT1G48020	Q9LNF2	6.31981	6.21275	6.31678	7.96675	7.73377	8.08665	-1.64594	7.10608	4.75085e-06	0.000291763	Pectin methylesterase inhibitor AtPMEI1. Inactivates AtPPME1 in vitro. Localized to pollen tube cell tip.	PECTIN METHYLESTERASE INHIBITOR 1 (PMEI1)
AT5G15140	Q9LXG7;F4J5Z7	6.31855	6.51367	6.14428	7.88085	7.87656	8.00347	-1.59479	7.1229	7.13402e-06	0.000358462	Galactose mutarotase-like superfamily protein;(source:Araport11)	PATERNALLY EXPRESSED GENE 9 (PEG9)
AT5G44610	Q9LU05		5.30884	5.23863	6.89403	6.86542	6.76521	-1.56782	6.21443	2.62444e-06	0.00023621	Encodes a protein with seven repeated VEEKK motifs. RNAi and overexpression experiments suggest that the gene is not involved in cell division but might be consequential for cell shape of epidermal and cortical cells. The protein encoded by this gene binds to cortical microtubules and inhibits tubulin polymerization. Associates to the plasma membrane and interacts with calmodulin and phosphatidyl…	MICROTUBULE-ASSOCIATED PROTEIN 18 (MAP18)
AT2G24450	Q9ZQ23	6.543	6.74686	6.60414	8.05564	8.16531	8.05894	-1.46196	7.36232	1.05196e-06	0.000155612	Fasciclin-like arabinogalactan protein. Possibly involved in embryogenesis and seed development.	FASCICLIN-LIKE ARABINOGALACTAN PROTEIN 3 PRECURSOR (FLA3)
AT3G05150	Q0WQ63			5.70416	7.1784	7.05245	7.17195	-1.4301	6.77674	0.00010383	0.00207071	Major facilitator superfamily protein;(source:Araport11)
AT5G07520	Q9LY10	6.98928	6.88593	6.66276	8.18855	8.15473	8.45478	-1.42003	7.55601	3.15766e-05	0.000947391	encodes a glycine-rich protein that is expressed only in flowers during a specific developmental stage (flower stage 12).	GLYCINE-RICH PROTEIN 18 (GRP18)
AT1G07380	Q304B9;F4KHQ8;F4HQM3	6.63836	6.51224	6.4162	7.82671	7.86609	7.87215	-1.33272	7.18862	1.30378e-06	0.000157635	Encodes a neutral ceramidase that is involved in sphingolipid homeostasis and responses to oxidative stress.	NEUTRAL CERAMIDASE 1 (ATNCER1)
At1g30710	Q9SA86;F4HV09;Q9SVG7;Q9FKU9	7.52703	7.55779	7.58913	8.86408	8.89226	8.82159	-1.30133	8.20865	6.42178e-08	9.84583e-05	FAD-binding Berberine family protein;(source:Araport11)	(ATBBE9)
AT5G27330	F4K498	6.04236	5.73815		7.48507	6.8746		-1.28958	6.53505	0.00976528	0.038631	Prefoldin chaperone subunit family protein;(source:Araport11)
AT5G48140	Q9LUB8	7.83123	7.89944	7.78475	9.10503	9.06599	9.0767	-1.2441	8.46052	1.68592e-07	0.000139383	Pectin lyase-like superfamily protein;(source:Araport11)
AT3G16810	Q9LRZ3			5.09564	6.27297			-1.17734	5.68431	0.0118739	0.0443739	Encodes a member of the Arabidopsis Pumilio (APUM) proteins containing PUF domain (eight repeats of approximately 36 amino acids each). PUF proteins regulate both mRNA stability and translation through sequence-specific binding to the 3' UTR of target mRNA transcripts.	PUMILIO 24 (PUM24)
AT2G02140	Q9ZUL8			6.23263	7.29242	7.27482	7.60345	-1.1576	7.10083	0.00324545	0.0192274	Predicted to encode a PR (pathogenesis-related) protein. Belongs to the plant defensin (PDF) family with the following members: At1g75830/PDF1.1, At5g44420/PDF1.2a, At2g26020/PDF1.2b, At5g44430/PDF1.2c, At2g26010/PDF1.3, At1g19610/PDF1.4, At1g55010/PDF1.5, At2g02120/PDF2.1, At2g02100/PDF2.2, At2g02130/PDF2.3, At1g61070/PDF2.4, At5g63660/PDF2.5, At2g02140/PDF2.6, At5g38330/PDF3.1 and At4g30070/PDF…	LOW-MOLECULAR-WEIGHT CYSTEINE-RICH 72 (LCR72)
AT2G44560	Q8S8Q4;O80497;O64890;O64889;O48766	7.47521	7.47337	7.41032	8.60437	8.60233	8.60717	-1.15166	8.02879	7.6344e-08	9.84583e-05	glycosyl hydrolase 9B11;(source:Araport11)	GLYCOSYL HYDROLASE 9B11 (GH9B11)
AT4G29305	P82739	5.74479			6.81036	6.80768	7.03762	-1.14043	6.60011	0.00121507	0.0103549	Encodes a member of a family of small,secreted, cysteine rich protein with sequence similarity to the PCP (pollen coat protein) gene family.	LOW-MOLECULAR-WEIGHT CYSTEINE-RICH 25 (LCR25)
AT5G07530	Q9LY09	8.28359	8.1865	8.31612	9.25361	9.60133	9.32844	-1.13239	8.82826	4.23766e-05	0.00111981	encodes a glycine-rich protein that has oleosin domain and is expressed specifically during flower stages 10 to 12. Protein is found on mature pollen coat.	GLYCINE RICH PROTEIN 17 (GRP17)
AT5G07510	Q1PDZ0	8.23007	8.13415	8.06692	9.26345	9.13553	9.37769	-1.11518	8.7013	1.11518e-05	0.000469816	encodes a glycine-rich protein that is expressed in low abundance in stems and leaves, and very low abundance in flowers.	GLYCINE-RICH PROTEIN 14 (GRP14)
AT2G35490	O82291	6.61046	6.6685	6.4065		7.66067		-1.09885	6.83653	0.00156582	0.0121895	Involved in photoprotection of photosystem II.	FIBRILLIN2 (FBN2)
AT5G27870	Q3E8Z8;Q9SMY7;Q9LYT5;O22256;Q8RXK7;Q9SRX4	7.29721	7.00556	7.30679	8.22508	8.38743	8.24773	-1.08356	7.74497	5.02964e-05	0.00128872	Plant invertase/pectin methylesterase inhibitor superfamily;(source:Araport11)
AT3G54240	Q4PSL3		6.23486	6.7965	7.59896	7.60532	7.50151	-1.05291	7.14743	0.00246598	0.015928	alpha/beta-Hydrolases superfamily protein;(source:Araport11)
AT2G33100	O49323	6.22752	6.29095	6.71685	7.51092	7.40142	7.46615	-1.04772	6.93564	0.00033844	0.00450561	encodes a gene similar to cellulose synthase	CELLULOSE SYNTHASE-LIKE D1 (CSLD1)
AT4G33355	Q2V3C1		6.71375		7.73695	7.56516	7.98012	-1.04699	7.49899	0.00660776	0.0298674	Predicted to encode a PR (pathogenesis-related) protein. Belongs to the lipid transfer protein (PR-14) family with the following members: At2g38540/LTP1, At2g38530/LTP2, At5g59320/LTP3, At5g59310/LTP4, At3g51600/LTP5, At3g08770/LTP6, At2g15050/LTP7, At2g18370/LTP8, At2g15325/LTP9, At5g01870/LTP10, At4g33355/LTP11, At3g51590/LTP12, At5g44265/LTP13, At5g62065/LTP14, At4g08530/LTP15.
AT3G52720	O04846		6.37963	6.50399	7.50771	7.53159	7.42354	-1.04581	7.06929	2.27292e-05	0.000727583	Encodes an alpha carbonic anhydrase (CAH1) located in the chloroplast stroma. Most chloroplast proteins are encoded by the nuclear genome and imported with the help of sorting signals that are intrinsic parts of the polypeptides. CAH1 takes an alternative route through the secretory pathway, and becomes N-glycosylated before entering the chloroplast. Glycosylation and intra-molecular disulfide br…	ALPHA CARBONIC ANHYDRASE 1 (ACA1)
AT5G41780	Q9FJ36	6.09324	5.97444	5.93572	7.08259	7.10819	6.93525	-1.04088	6.52157	7.54061e-06	0.000369299	myosin heavy chain-like protein;(source:Araport11)
AT5G52640	P27323	7.29212	7.20588	7.3724	6.15368	6.41787		1.00436	6.88839	0.000260073	0.00388502	Encodes a cytosolic heat shock protein AtHSP90.1. AtHSP90.1 interacts with disease resistance signaling components SGT1b and RAR1 and is required for RPS2-mediated resistance. The mRNA is cell-to-cell mobile.	HEAT SHOCK PROTEIN 90.1 (HSP90.1)
AT1G14620	Q8L7U3	7.21328	7.5595	7.0597		6.26109		1.0164	7.02339	0.0136303	0.0486941	decoy;(source:Araport11)	DECOY (DECOY)
AT5G17500	Q9LF52	8.47457	8.33626	8.41212	7.41284	7.42385	7.30211	1.02805	7.89363	2.64566e-06	0.00023621	Glycosyl hydrolase superfamily protein;(source:Araport11)
AT1G76550	Q9C9K3	7.78637	7.79154	7.8938	7.09443	6.66199	6.61136	1.03464	7.30658	0.000365078	0.00472404	Phosphofructokinase family protein. Target of miRNA sRNA6.
AT4G24890	Q8H1R2;Q5MAU8	7.93294	7.93758	7.92394	6.55651	7.1042	7.0091	1.04155	7.41071	0.00050505	0.00589734	purple acid phosphatase 24;(source:Araport11)	PURPLE ACID PHOSPHATASE 24 (PAP24)
AT2G37220	Q9ZUU4	7.09249	7.06928	6.99614	5.98329	6.20011	5.84387	1.04355	6.53086	5.2538e-05	0.00132856	Encodes a chloroplast RNA binding protein. A substrate of the type III effector HopU1 (mono-ADP-ribosyltransferase). Protein is tyrosine-phosphorylated and its phosphorylation state is modulated in response to ABA in Arabidopsis thaliana seeds.
AT3G02650	P0C896	7.46232	7.29911	7.36905	6.3777	6.28564		1.04516	6.95876	3.27568e-05	0.000960122	Tetratricopeptide repeat (TPR)-like superfamily protein;(source:Araport11)
AT1G16870	Q8W4K2	7.55944	7.39864	7.61182	6.46325			1.06005	7.25829	0.000949894	0.00896375	mitochondrial 28S ribosomal protein S29-like protein;(source:Araport11)
AT1G14710	F4HWB0	7.26127	7.19275	7.2281	6.09635			1.13102	6.94462	7.33815e-05	0.00163582	hydroxyproline-rich glycoprotein family protein;(source:Araport11)
AT2G29980	P48623	7.53181	7.65879	7.73143		6.72859	6.28484	1.13396	7.18709	0.000930867	0.00885211	Endoplasmic reticulum enzyme responsible for the synthesis of 18:3 fatty acids from phospholipids. Uses cytochrome b5 as electron donor.	FATTY ACID DESATURASE 3 (FAD3)
AT4G20020	O49429	7.30917	7.15058	7.13403	6.0735		6.03235	1.145	6.73993	2.58326e-05	0.000806018	Encodes a protein involved in RNA editing in mitochondria. Member of MORF family consisting of of nine full-length proteins encoded in the nuclear genome. MORF proteins are required for all RNA editing events in plastids and for many, possibly also all, sites in mitochondria. Potential link between the RNA binding PPR protein and the protein contributing the enzymatic activity in RNA editing.	MULTIPLE ORGANELLAR RNA EDITING FACTOR 1 (MORF1)
AT4G34210	O49484;O65674			7.60016	6.35955			1.24061	6.97985	0.0109254	0.0418104	one of 20 SKP1 homologs in Arabidopsis. Protein is most similar to ASK12 and RNAi lines show defects in stamen development.	SKP1-LIKE 11 (SK11)
AT3G12145	Q9LH52	7.65575	7.66345	7.62965	6.49909	6.30582	6.34145	1.2675	7.01587	1.15714e-06	0.000155612	A novel leucine-rich repeat protein. Interacts directly with MADS domain transcription factor.	FLOR1 (FLR1)
AT4G05400	Q9M0V5	8.00342	8.12254	7.66798	6.83851	6.53381	6.61866	1.26765	7.29749	0.000154108	0.0027102	copper ion binding protein;(source:Araport11)
AT3G07770	F4JFN3	8.48013	8.6019	8.62832	7.38469	6.91681	7.25377	1.38503	7.8776	5.48436e-05	0.00136897	HEAT SHOCK PROTEIN 89.1;(source:Araport11)	HEAT SHOCK PROTEIN 89.1 (Hsp89.1)
AT5G22650	Q56WH4	7.46328	7.14528	7.45906	5.4578	5.80638	6.59605	1.40246	6.65464	0.00404419	0.0215245	Encodes a member of a plant-specific class of histone deacetylases. Controls the development of adaxial/abaxial leaf polarity. Its mRNA is widely expressed in stems, leaves, flowers and young siliques. Plant lines expressing RNAi constructs directed against this gene showed a marked reduction in agrobacterium-mediated root transformation.	HISTONE DEACETYLASE 2B (HD2B)
AT4G36680	Q9M065	7.57164	7.59893	7.60558	5.89005	6.35235		1.47085	7.00371	0.000241856	0.00369528	Ribosomal pentatricopeptide repeat protein	RIBOSOMAL PENTATRICOPEPTIDE REPEAT PROTEIN 7 (RPPR7)
AT3G13060	Q0WR25	7.60305	7.63572	7.59991	5.93613	6.25685	6.20855	1.47905	6.87337	5.567e-06	0.000321473	evolutionarily conserved C-terminal region 5;(source:Araport11)	EVOLUTIONARILY CONSERVED C-TERMINAL REGION 5 (ECT5)
AT4G25630	Q94AH9	7.8669	7.90984	7.89348			6.40918	1.4809	7.51985	1.99316e-05	0.000677837	encodes a fibrillarin, a key nucleolar protein in eukaryotes which associates with box C/D small nucleolar RNAs (snoRNAs) directing 2'-O-ribose methylation of the rRNA. This gene also encodes a novel box C/D snoRNA, U60.2f in its fifth intron that accumulates in seedlings and that their targeted residue on the 25 S rRNA is methylated. The mRNA is cell-to-cell mobile.	FIBRILLARIN 2 (FIB2)
AT4G35850	Q8VYR5	7.76335	7.62701	7.71115	6.21354			1.48696	7.32876	8.43569e-05	0.00183358	Pentatricopeptide repeat (PPR) superfamily protein;(source:Araport11)
AT1G67410	Q08AA5		7.11719	7.26154			5.66707	1.52229	6.68193	0.00119823	0.0102793	Exostosin family protein;(source:Araport11)
AT5G55200	Q9FLP3	7.74049	7.80445	7.7607	6.10377	6.05112	6.23334	1.63914	6.94898	2.23516e-07	0.000139383	Co-chaperone GrpE family protein;(source:Araport11)	MITOCHONDRIAL GRPE 1 (MGE1)
AT1G47500	Q9SX80	7.97077	8.00136	7.99791	6.36286	6.38799	6.29641	1.64093	7.16955	2.05005e-08	7.93163e-05	RNA-binding protein 47C;(source:Araport11)	RNA-BINDING PROTEIN 47C' (RBP47C')
AT1G33360	Q66GN9;Q9FK07;F4K7F6	7.83062	7.86553	7.9002	6.34539	6.16667	6.14317	1.64704	7.04193	4.32309e-07	0.000139383	Encodes ClpX3, a subunit of the Clp protease complex.
AT2G07732	O03042;P93292;F4INE2	8.01622	7.95966	8.30941	6.63439	6.21092		1.67244	7.42612	0.000318668	0.00435663	Ribulose bisphosphate carboxylase large chain, catalytic domain-containing protein;(source:Araport11)
AT1G04990	Q94AD9	7.37954	7.71509	7.59384		5.89755	5.84847	1.68982	6.8869	3.69862e-05	0.00101489	Zinc finger C-x8-C-x5-C-x3-H type family protein;(source:Araport11)
AT2G37230	Q9ZUU3	7.95702	7.93205	7.94864	6.15938	6.1992		1.76661	7.23926	1.84209e-07	0.000139383	Ribosomal pentatricopeptide repeat protein	RIBOSOMAL PENTATRICOPEPTIDE REPEAT PROTEIN 5 (RPPR5)
AT1G53645	Q9C8L9	7.27225	7.33163	7.34032		5.42567		1.88906	6.84247	1.27102e-05	0.000512248	hydroxyproline-rich glycoprotein family protein;(source:Araport11)
AT1G11680	Q9SAA9	8.3386	8.33141	8.3758	6.58677		5.79685	2.1568	7.48588	0.000437903	0.00532283	putative obtusifoliol 14-alpha demethylase involved in sterol biosynthesis. The mRNA is cell-to-cell mobile.	CYTOCHROME P450 51G1 (CYP51G1)
AT1G19520	Q8LEZ4	7.50373	7.71935	7.6964	5.34089			2.29894	7.06509	7.35676e-05	0.00163582	Ribosomal pentatricopeptide repeat protein	NUCLEAR FUSION DEFECTIVE 5 (NFD5)
AT2G42400	Q9SLB9	7.70688	7.6309	7.76742	5.2819	5.22656		2.4475	6.72273	3.09038e-07	0.000139383	VOZ transcription factor which acts as positive regulator of several salt-responsive genes. Functionally redundant in salt stress with VOZ1.	VASCULAR PLANT ONE ZINC FINGER PROTEIN 2 (VOZ2)

## Sheet: BCP_TCP
Gene ID	row ID	BCP1	BCP2	BCP3	TCP1	TCP2	TCP3	logFC	AveExpr	P.Value	adj.P.Val	Gene Model Description	Gene Symbol
AT1G19520	Q8LEZ4	5.34089			8.11181	8.19669	8.1932	-2.82635	7.46065	2.98789e-06	6.11469e-05	Ribosomal pentatricopeptide repeat protein	NUCLEAR FUSION DEFECTIVE 5 (NFD5)
AT5G22650	Q56WH4	5.4578	5.80638	6.59605	8.74535	8.73211	8.71111	-2.77612	7.34147	6.04526e-05	0.000334611	Encodes a member of a plant-specific class of histone deacetylases. Controls the development of adaxial/abaxial leaf polarity. Its mRNA is widely expressed in stems, leaves, flowers and young siliques. Plant lines expressing RNAi constructs directed against this gene showed a marked reduction in agrobacterium-mediated root transformation.	HISTONE DEACETYLASE 2B (HD2B)
AT4G25630	Q94AH9			6.40918	9.00125	9.00331	8.98572	-2.58758	8.34987	2.24597e-06	5.15347e-05	encodes a fibrillarin, a key nucleolar protein in eukaryotes which associates with box C/D small nucleolar RNAs (snoRNAs) directing 2'-O-ribose methylation of the rRNA. This gene also encodes a novel box C/D snoRNA, U60.2f in its fifth intron that accumulates in seedlings and that their targeted residue on the 25 S rRNA is methylated. The mRNA is cell-to-cell mobile.	FIBRILLARIN 2 (FIB2)
ATCG00490	O03042	6.63439	6.21092		8.9842	9.01504	8.97906	-2.57012	7.96472	6.66155e-06	9.2046e-05	large subunit of RUBISCO. Protein is tyrosine-phosphorylated and its phosphorylation state is modulated in response to ABA in Arabidopsis thaliana seeds.	(RBCL)
AT4G17950	Q940I0		5.19502		7.80021	7.58831	7.68287	-2.49544	7.0666	2.13896e-05	0.000174152	AT hook motif DNA-binding family protein;(source:Araport11)	AT-HOOK MOTIF NUCLEAR LOCALIZED PROTEIN 13 (AHL13)
AT5G63960	Q9LVN7	4.39693			6.80803	7.08683	6.76729	-2.49045	6.26477	9.39789e-05	0.0004442	Encodes the catalytic subunits of DNA polymerase &#948;, which is involved in the deposition of epigenetic marks.	GIGANTEA SUPPRESSOR5 (GIS5)
AT1G53645	Q9C8L9		5.42567		7.86067	7.81924	7.94052	-2.4478	7.26153	7.38513e-06	9.64142e-05	hydroxyproline-rich glycoprotein family protein;(source:Araport11)
AT3G05060	Q9MAB3	6.70368	6.09536	6.36834	8.79721	8.782	8.72327	-2.37837	7.57831	4.11208e-06	7.12278e-05	SAR DNA-binding protein, putative, strong similarity to SAR DNA-binding protein-1 (Pisum sativum) GI:3132696; contains Pfam profile PF01798: Putative snoRNA binding domain; encodes NOP58-like protein
AT1G56110	Q9SGT7	6.59753	6.38839	6.56231	8.8266	8.84545	8.85126	-2.32503	7.67859	3.18786e-08	1.02765e-05	NOP56-like protein	HOMOLOG OF NUCLEOLAR PROTEIN NOP56 (NOP56)
AT2G37230	Q9ZUU3	6.15938	6.1992		8.46777	8.51777	8.45266	-2.30011	7.55936	9.53669e-08	1.32405e-05	Ribosomal pentatricopeptide repeat protein	RIBOSOMAL PENTATRICOPEPTIDE REPEAT PROTEIN 5 (RPPR5)
AT1G11680	Q9SAA9	6.58677		5.79685	8.43757	8.50938	8.46212	-2.27788	7.55854	0.000201032	0.000743207	putative obtusifoliol 14-alpha demethylase involved in sterol biosynthesis. The mRNA is cell-to-cell mobile.	CYTOCHROME P450 51G1 (CYP51G1)
AT2G45750	O80844	6.16529			8.43981	8.49444	8.32834	-2.25558	7.85697	1.85064e-05	0.0001607	S-adenosyl-L-methionine-dependent methyltransferases superfamily protein;(source:Araport11)
AT2G31410	Q9SIC8	5.1726			7.48838	7.37537	7.40095	-2.24896	6.85932	9.71604e-06	0.000112149	coiled-coil protein;(source:Araport11)
AT5G48030	Q8GWW8	5.126	6.60932		7.98753	7.96972	8.01236	-2.12221	7.14099	0.00450236	0.00890127	encodes a mitochondrially targeted DNAJ protein involved in female gametophyte development.	GAMETOPHYTIC FACTOR 2 (GFA2)
AT1G47500	Q9SX80	6.36286	6.38799	6.29641	8.52089	8.39634	8.47643	-2.11547	7.40682	1.54646e-08	1.02765e-05	RNA-binding protein 47C;(source:Araport11)	RNA-BINDING PROTEIN 47C' (RBP47C')
AT4G36680	Q9M065	5.89005	6.35235		8.1627	8.24034	8.25343	-2.09762	7.37977	2.86172e-05	0.000208686	Ribosomal pentatricopeptide repeat protein	RIBOSOMAL PENTATRICOPEPTIDE REPEAT PROTEIN 7 (RPPR7)
AT2G05920	Q9ZUF6			6.21835	8.40834	8.26094	8.25336	-2.0892	7.78525	2.68525e-05	0.000201577	Subtilase family protein;(source:Araport11)	SUBTILASE 1.8 (SBT1.8)
AT5G09880	Q93Y25			5.07595	7.28172	7.02561	7.18556	-2.08835	6.64221	7.45457e-05	0.000377313	Splicing factor, CC1-like protein;(source:Araport11)
AT5G55200	Q9FLP3	6.10377	6.05112	6.23334	8.1569	8.08028	8.21768	-2.02221	7.14052	8.32255e-08	1.26037e-05	Co-chaperone GrpE family protein;(source:Araport11)	MITOCHONDRIAL GRPE 1 (MGE1)
AT2G42400	Q9SLB9	5.2819	5.22656		6.2163	7.70461	7.88077	-2.013	6.46203	0.0129607	0.0220635	VOZ transcription factor which acts as positive regulator of several salt-responsive genes. Functionally redundant in salt stress with VOZ1.	VASCULAR PLANT ONE ZINC FINGER PROTEIN 2 (VOZ2)
AT3G12145	Q9LH52	6.49909	6.30582	6.34145	8.42631	8.30279	8.42761	-2.00345	7.38385	1.2089e-07	1.32405e-05	A novel leucine-rich repeat protein. Interacts directly with MADS domain transcription factor.	FLOR1 (FLR1)
AT1G80270	Q9C977	6.59985	6.41919		8.49305	8.5541	8.47077	-1.99646	7.70739	1.28721e-06	3.56103e-05	PENTATRICOPEPTIDE REPEAT 596;(source:Araport11)	PENTATRICOPEPTIDE REPEAT 596 (PPR596)
AT3G07770	F4JFN3	7.38469	6.91681	7.25377	9.15188	9.20138	9.17007	-1.98935	8.17977	3.25264e-06	6.35836e-05	HEAT SHOCK PROTEIN 89.1;(source:Araport11)	HEAT SHOCK PROTEIN 89.1 (Hsp89.1)
AT5G53620	Q93XY1	6.00197	6.10964	5.74518	7.96298	7.93963	7.86292	-1.96958	6.93705	1.0814e-06	3.34029e-05	RNA polymerase II degradation factor;(source:Araport11)
AT2G37220	Q9ZUU4	5.98329	6.20011	5.84387	7.89234	7.77487	8.07292	-1.90429	6.96123	3.46358e-06	6.55655e-05	Encodes a chloroplast RNA binding protein. A substrate of the type III effector HopU1 (mono-ADP-ribosyltransferase). Protein is tyrosine-phosphorylated and its phosphorylation state is modulated in response to ABA in Arabidopsis thaliana seeds.
AT3G44750	Q9FVE6	6.51586			8.42299	8.36381	8.45114	-1.89678	7.93845	1.3356e-05	0.000134588	Encodes a histone deacetylase. Controls the development of adaxial/abaxial leaf polarity. Two lines with RNAi-directed against this gene show reduced Agrobacterium-mediated DNA transformation of the roots. Involved in development of the vascular tissue of the stem by affecting cell proliferation and differentiation.	HISTONE DEACETYLASE 3 (HDA3)
AT5G03740	Q9LZR5	6.43418			8.30625	8.3424	8.2975	-1.8812	7.84508	9.25111e-06	0.000109569	HD2-type histone deacetylase HDAC. Involved in the ABA and stress responses. Mediates transcriptional repression	HISTONE DEACETYLASE 2C (HD2C)
AT4G24890	Q8H1R2	6.55651	7.1042	7.0091	8.74211	8.82036	8.74111	-1.87793	7.8289	1.33158e-05	0.000134588	purple acid phosphatase 24;(source:Araport11)	PURPLE ACID PHOSPHATASE 24 (PAP24)
AT3G22310	Q9LUW6	6.75203	6.27425		8.42996	8.27513	8.44356	-1.86975	7.63499	7.19772e-05	0.000372038	Sequence similarity ot DEAD-box RNA helicases. Binds RNA and DNA. Involved in drought, salt and cold stress responses. The mRNA is cell-to-cell mobile.	PUTATIVE MITOCHONDRIAL RNA HELICASE 1 (PMH1)
AT2G37250	Q9ZUU1		6.37312		8.27353	8.16786	8.25717	-1.85974	7.76792	1.93847e-05	0.000163818	encodes adenylate kinase that is located in the chloroplast involved in the coordination of metabolism and growth	ADENOSINE KINASE (ADK)
AT2G28790	A0A1P8B068	6.1845	6.01471		7.97419	7.80653	8.0002	-1.82736	7.19602	5.60519e-06	8.41169e-05	Pathogenesis-related thaumatin superfamily protein;(source:Araport11)
AT2G46880	Q84LR6	6.06164	6.2343	6.5471	8.14543	8.05368	8.09633	-1.81747	7.18975	6.50806e-06	9.09593e-05	purple acid phosphatase 14;(source:Araport11)	PURPLE ACID PHOSPHATASE 14 (PAP14)
AT3G49240	Q9M3A8	6.51442	6.37061	6.5035	8.25544	8.345	8.23757	-1.8165	7.37109	8.19035e-08	1.26037e-05	Encodes NUWA, an imprinted gene that controls mitochondrial function in early seed development. It is expressed in both the mitochondrion and chloroplast and is also involved in RNA editing in the mitochondrion and chloroplast as a core member of E+-type PPR editosomes.	NUWA (NUWA)
AT3G13150	Q9LK58		5.96271		7.76126	7.77918	7.74329	-1.79853	7.31161	1.02214e-05	0.000115878	Tetratricopeptide repeat (TPR)-like superfamily protein;(source:Araport11)
AT5G21160	Q940X9		6.22105		8.02501	8.02504	8.00736	-1.79808	7.56961	9.52018e-06	0.000110903	Encodes a protein with sequence similarity to mRNA binding proteins from humans. LARP1a is involved in mRNA degradation in response to heat stress. Upon heat stress LARP1a interacts with XRN4 and appears to be responsible for addressing XRN4 to the polysome. LARP1/XRN4 double mutants are impaired in thermotolerance and lower levels of heat induced RNA turnover.	LA RELATED PROTEIN 1A (LARP1A)
AT3G02650	P0C896	6.3777	6.28564		8.11022	8.16232	8.10662	-1.79472	7.4085	5.2203e-07	2.40572e-05	Tetratricopeptide repeat (TPR)-like superfamily protein;(source:Araport11)
AT1G76550	Q9C9K3	7.09443	6.66199	6.61136	8.59207	8.64195	8.46583	-1.77736	7.67794	1.36696e-05	0.000134919	Phosphofructokinase family protein. Target of miRNA sRNA6.
AT1G72440	F4IDC2	5.23432			7.11014	7.16684	6.5868	-1.72027	6.52452	0.00317256	0.00665447	Encodes SLOW WALKER2 (SWA2), a NOC1/Mak21 homologue. Essential for coordinated cell cycle progression during female gametophyte development.	EMBRYO SAC DEVELOPMENT ARREST 25 (EDA25)
AT1G14710	F4HWB0	6.09635			7.78041	7.83361	7.78065	-1.70187	7.37275	1.53857e-05	0.000143474	hydroxyproline-rich glycoprotein family protein;(source:Araport11)
AT5G15810	Q9LFU5	6.00681	6.46387	6.06706	7.8817	7.92859	7.82927	-1.70061	7.02955	1.01912e-05	0.000115878	tRNA (guanine(26)-N(2))-dimethyltransferase;(source:Araport11)	TRNA METHYLTRANSFERASE 1B (TRM1B)
AT4G36350	O23244	7.91246	8.00956	8.0829	9.63412	9.73519	9.67593	-1.68011	8.84169	1.34286e-07	1.33792e-05	purple acid phosphatase 25;(source:Araport11)	PURPLE ACID PHOSPHATASE 25 (PAP25)
AT5G57110	Q9LF79	6.8798	6.54654	6.62808	8.346	8.42064	8.31883	-1.67702	7.52331	1.96943e-06	4.83082e-05	Arabidopsis-autoinhibited Ca2+ -ATPase, isoform 8, contains all of the characteristic motifs of Ca2+ -transporting P-type Ca2+ -ATPases and is localized to the plasma membrane.	AUTOINHIBITED CA2+ -ATPASE, ISOFORM 8 (ACA8)
AT1G16870	Q8W4K2	6.46325			8.09494	8.10446	8.105	-1.63822	7.69191	1.34218e-05	0.000134588	mitochondrial 28S ribosomal protein S29-like protein;(source:Araport11)
AT5G16620	Q9FMD5	6.50707	6.36823	5.52726	7.77201	7.76501	7.7802	-1.63822	6.9533	0.000660503	0.00184687	chloroplast protein import (Tic40)	TRANSLOCON AT THE INNER ENVELOPE MEMBRANE OF CHLOROPLASTS 40 (TIC40)
AT5G61020	F4K1Z0			6.4624	8.09749	8.03891	8.16331	-1.6375	7.69053	3.66396e-05	0.000243792	evolutionarily conserved C-terminal region 3;(source:Araport11)	EVOLUTIONARILY CONSERVED C-TERMINAL REGION 3 (ECT3)
AT5G52640	P27323	6.15368	6.41787		7.91103	7.96789	7.82483	-1.61547	7.25506	1.54754e-05	0.000143955	Encodes a cytosolic heat shock protein AtHSP90.1. AtHSP90.1 interacts with disease resistance signaling components SGT1b and RAR1 and is required for RPS2-mediated resistance. The mRNA is cell-to-cell mobile.	HEAT SHOCK PROTEIN 90.1 (HSP90.1)
AT1G52380	Q9C829		6.27857	5.8316	7.70827	7.6642	7.608	-1.60507	7.01813	9.13375e-05	0.000434973	NUP50 (Nucleoporin 50 kDa) protein;(source:Araport11)
AT3G13990	Q8L7T4			6.47938	8.07627	8.00246	8.10492	-1.58184	7.66576	3.32329e-05	0.00022703	dentin sialophosphoprotein, putative (DUF1296);(source:Araport11)
AT2G37990	Q9SH88			6.0757	7.74149	7.48082	7.73037	-1.57519	7.25709	0.00033102	0.00108225	ribosome biogenesis regulatory protein (RRS1) family protein;(source:Araport11)	ARABIDOPSIS HOMOLOG OF YEAST RRS1 (ARRS1)
AT4G20020	O49429	6.0735		6.03235	7.65632	7.48962	7.73504	-1.57406	6.99737	9.28629e-06	0.000109569	Encodes a protein involved in RNA editing in mitochondria. Member of MORF family consisting of of nine full-length proteins encoded in the nuclear genome. MORF proteins are required for all RNA editing events in plastids and for many, possibly also all, sites in mitochondria. Potential link between the RNA binding PPR protein and the protein contributing the enzymatic activity in RNA editing.	MULTIPLE ORGANELLAR RNA EDITING FACTOR 1 (MORF1)
AT3G12670	Q9LTW8	7.0146		6.25867	8.13011	8.24899	8.23738	-1.56886	7.57795	0.000987162	0.00250899	Cytidine triphosphate synthase.	EMBRYO DEFECTIVE 2742 (emb2742)
AT5G18620	F4JY24	6.16316	6.0971	6.14648	7.70368	7.69386	7.64119	-1.54399	6.90758	3.10673e-08	1.02765e-05	Encodes a member of the A. thaliana imitation switch (AtISWI) subfamily of chromatin remodeling factors. Double mutation in CHR17 and CHR11 results in the loss of the evenly spaced nucleosome pattern in gene bodies, but does not affect nucleosome density.	CHROMATIN REMODELING FACTOR17 (CHR17)
AT4G05400	Q9M0V5	6.83851	6.53381	6.61866	8.23221	8.02797	8.34779	-1.539	7.43316	9.92237e-06	0.000113493	copper ion binding protein;(source:Araport11)
AT1G12000	Q8W4M5	7.29094	7.07834		8.68873	8.71931	8.72482	-1.52631	8.10043	6.18477e-06	8.89882e-05	Phosphofructokinase family protein;(source:Araport11)
AT4G38710	Q9SZP8		5.58632	5.62279	7.20814	7.05315	7.13027	-1.52597	6.52013	2.5177e-06	5.47816e-05	glycine-rich protein;(source:Araport11)
AT5G17500	Q9LF52	7.41284	7.42385	7.30211	8.91506	8.89666	8.89894	-1.52395	8.14158	7.12071e-08	1.26037e-05	Glycosyl hydrolase superfamily protein;(source:Araport11)
AT3G58660	Q9LXT5			6.03138	7.54061	7.61121	7.50373	-1.52047	7.17173	4.05349e-05	0.000259815	Ribosomal protein L1p/L10e family;(source:Araport11)
AT1G26460	Q9FZD1	7.4051	6.00914		8.10775	8.302	8.22983	-1.50608	7.61077	0.0146384	0.0246097	Tetratricopeptide repeat (TPR)-like superfamily protein;(source:Araport11)
AT2G44530	O64888	6.14367	6.10021	6.59863	7.77642	7.77771	7.80173	-1.50445	7.03306	3.29667e-05	0.000226436	Phosphoribosyltransferase family protein;(source:Araport11)	PHOSPHORIBOSYL DIPHOSPHATE SYNTHASE 5 (PRS5)
AT2G02790	F4IRA9		5.55949		7.21999	6.9957	6.95843	-1.49855	6.6834	0.000354719	0.00114101	Encodes a microtubule-associated protein.Member of IQ67 (CaM binding) domain containing family.	IQ-DOMAIN 29 (IQD29)
AT5G52520	Q9FYR6	6.34664	6.37797	6.34832	7.85081	7.8552	7.86027	-1.49778	7.10654	1.61514e-08	1.02765e-05	Encodes a chloroplast and mitochondria localized prolyl-tRNA synthetase.	OVULE ABORTION 6 (OVA6)
AT5G27120	O04658	6.93563	6.83996	6.75293	8.32234	8.40494	8.2918	-1.49685	7.59127	3.72873e-07	2.04529e-05	SAR DNA-binding protein, putative, strong similarity to SAR DNA-binding protein-1 (Pisum sativum) GI:3132696; contains Pfam profile PF01798: Putative snoRNA binding domain; has similarity to MAR binding NOP58 protein The mRNA is cell-to-cell mobile.
AT3G12640	Q9LTX1	5.45332	5.97574	5.7455	7.32704	7.1533	7.15947	-1.48842	6.46906	3.7351e-05	0.000246791	RNA binding (RRM/RBD/RNP motifs) family protein;(source:Araport11)
AT4G22960	F4JMQ2	6.35357	6.57578		7.97142	8.00423	7.88257	-1.48806	7.35751	1.2481e-05	0.000129659	FAM63A-like protein (DUF544);(source:Araport11)
AT2G30740	O49339	5.39209	5.20138	5.19415	6.84929	6.90652	6.49363	-1.48728	6.00618	2.07875e-05	0.000170782	Protein kinase superfamily protein;(source:Araport11)
AT4G26110	Q9SZI2	6.81093	6.80443	6.91104	8.37293	8.28518	8.3165	-1.48274	7.5835	1.07572e-07	1.32405e-05	Encodes a member of a small gene family of proteins with similarity to nucleosome assembly proteins.May function in nucleotide excision repair. Loss of function mutations have no obvious visible phenotypes but do seem to affect transcription of NER related genes. The mRNA is cell-to-cell mobile. Plants mutated in three ubiquitously expressed NAP1 genes (NAP1;1~NAP1;3) and organ-specifically expre…	NUCLEOSOME ASSEMBLY PROTEIN1;1 (NAP1;1)
AT4G00390	O23063	6.31312	6.43574	6.31224	7.7909	7.79029	7.90163	-1.47391	7.09065	2.53148e-07	1.74258e-05	DNA-binding storekeeper protein-related transcriptional regulator;(source:Araport11)
AT3G10690	Q9CAF6	6.39873	6.78508		8.06158	8.06417	8.06873	-1.47292	7.47566	6.68772e-05	0.000355614	Encodes a protein that when expressed together with GYRB2 generates an active supercoiling DNA gyrase enzyme that shares similar properties to its bacterial counterpart, including sensitivity to gyrase-specific antibiotics.	DNA GYRASE A (GYRA)
AT1G56360	Q9C510	8.01717	8.08544	8.10478	9.50452	9.55305	9.5404	-1.46353	8.80089	5.00336e-08	1.18392e-05	purple acid phosphatase 6;(source:Araport11)	PURPLE ACID PHOSPHATASE 6 (PAP6)
AT1G74560	Q9CA59	6.23484	6.5978	6.47833	7.86228	7.938	7.89904	-1.46278	7.16838	5.33906e-06	8.28079e-05	Double nrp1-1 nrp2-1 mutants show arrest of cell cycle progression at G2/M and disordered cellular organization occurred in root tips. Localize in the nucleus and can form homomeric and heteromeric protein complexes with NRP2. Bind histones Histone2A and Histone2B and associate with chromatin in vivo. Plant mutated in both NRP1 and NRP2 genes show hypersensitivity to genotoxic stresses including …	NAP1-RELATED PROTEIN 1 (NRP1)
AT4G10480	Q9SZY1	7.60863	7.63507	7.47162	9.05663	8.98271	9.05914	-1.46106	8.3023	2.89781e-07	1.79062e-05	Nascent polypeptide-associated complex (NAC), alpha subunit family protein;(source:Araport11)
AT1G67410	Q08AA5			5.66707	7.06456	7.18744		-1.45893	6.63969	0.000700562	0.00192896	Exostosin family protein;(source:Araport11)
AT1G32200	Q43307	6.96329	6.86764	6.38908	8.12507	8.22283	8.23849	-1.45546	7.46773	7.81535e-05	0.000388306	Encodes a chloroplast glycerol-3-phosphate acyltransferase.Involved in the biosynthesis of chloroplast phosphatidylglycerol.	(ATS1)
AT5G61030	Q9FNR1			6.28098	7.75761	7.62578	7.81314	-1.45119	7.36938	0.000140628	0.000579975	Encodes a glycine-rich RNA binding protein that is involved in C-> U RNA editing in mitochondria. Gene expression is induced by cold. The mRNA is cell-to-cell mobile.	RNA-BINDING GLYCINE-RICH PROTEIN A7 (RBGA7)
AT5G61940	A0A1P8BG67	6.70965	6.23963	6.83756	8.03282	8.08462	8.0104	-1.447	7.31911	8.55661e-05	0.000414793	Ubiquitin carboxyl-terminal hydrolase-related protein;(source:Araport11)
AT5G64270	Q9FMF9	6.6901	6.28637	6.62201	7.99628	8.00861	7.87804	-1.42815	7.2469	1.6058e-05	0.000147102	splicing factor;(source:Araport11)
AT3G51010	Q9SD44	6.24462			7.63218	7.73289	7.64553	-1.42558	7.31381	5.23396e-05	0.00030458	protein translocase subunit;(source:Araport11)
AT1G45332	Q9C641	6.77295	6.76511	6.7165	8.1942	8.11706	8.21734	-1.42468	7.46386	8.01138e-08	1.26037e-05	Translation elongation factor EFG/EF2 protein;(source:Araport11)
AT1G33680	Q0WLY0	5.98439	5.91359	5.94447	7.35138	7.47448	7.28509	-1.42283	6.6589	4.02173e-07	2.0576e-05	KH domain-containing protein;(source:Araport11)
AT3G45140	P38418	6.47249	6.31622		7.84194	7.84944	7.75721	-1.42184	7.24746	5.55918e-06	8.38528e-05	Chloroplast lipoxygenase required for wound-induced jasmonic acid accumulation in Arabidopsis.Mutants are resistant to Staphylococcus aureus and accumulate salicylic acid upon infection. The mRNA is cell-to-cell mobile.	LIPOXYGENASE 2 (LOX2)
AT3G28540	Q9LH82			6.1886	7.64226	7.63678	7.54599	-1.41975	7.25341	5.23723e-05	0.00030458	P-loop containing nucleoside triphosphate hydrolases superfamily protein;(source:Araport11)
AT4G32720	Q93ZV7	6.69083	6.86984	7.17637	8.28744	8.34501	8.35874	-1.41805	7.62137	2.6304e-05	0.000198776	Encodes AtLa1, a member of the highly abundant phosphoprotein La proteins. Predominantly localized to the nucleoplasm and was also detected in the nucleolar cavity. Has RNA binding activity. Required for normal ribosome biogenesis and embryogenesis.	LA PROTEIN 1 (La1)
AT1G20120	P0DKJ6	6.82803	6.88578	7.07635	8.36552	8.30157	8.36755	-1.41483	7.63747	1.32063e-06	3.56103e-05	GDSL-motif esterase/acyltransferase/lipase. Enzyme group with broad substrate specificity that may catalyze acyltransfer or hydrolase reactions with lipid and non-lipid substrates.
AT4G31210	F4JRX3	5.86464			7.29727	7.24038	7.26192	-1.40189	6.91605	3.19543e-05	0.00022198	DNA topoisomerase, type IA, core;(source:Araport11)
AT1G25260	Q94AK8	6.03504			7.4496	7.44919	7.4047	-1.39945	7.08463	3.06608e-05	0.000217642	Ribosomal protein L10 family protein;(source:Araport11)
AT5G08180	Q9LEY9	6.70045		5.87972	7.55964	7.8011	7.69679	-1.39575	7.12754	0.00267136	0.00576611	Ribosomal protein L7Ae/L30e/S12e/Gadd45 family protein;(source:Araport11)
AT4G35850	Q8VYR5	6.21354			7.60422	7.77459	7.44309	-1.39376	7.25886	0.000764621	0.0020604	Pentatricopeptide repeat (PPR) superfamily protein;(source:Araport11)
AT2G33340	O22785	6.64188	6.76602	6.6745	8.12969	8.0814	8.05142	-1.39337	7.39082	1.61823e-07	1.38219e-05	Encodes MAC3B, a U-box proteins with homology to the yeast and human E3 ubiquitin ligase Prp19. Associated with the MOS4-Associated Complex (MAC). Involved in plant innate immunity.	MOS4-ASSOCIATED COMPLEX 3B (MAC3B)
AT1G14620	Q8L7U3		6.26109		7.46642	7.64622	7.84976	-1.39304	7.30587	0.00122502	0.00300383	decoy;(source:Araport11)	DECOY (DECOY)
AT2G27040	Q9ZVD5	6.44389	6.74455	6.49061	7.95487	8.04519	7.85346	-1.39149	7.25543	7.00873e-06	9.27799e-05	AGO4 is a member of a class of PAZ/PIWI domain containing proteins involved in siRNA mediated gene silencing.Loss of function mutations have reduced site specific CpNpG and CpHpH methylation and increased susceptibility to bacterial pathogens including Tobacco rattle virus.	ARGONAUTE 4 (AGO4)
AT1G74550	Q9CA60	5.5811	5.71244		6.96261	7.23014	6.91464	-1.38903	6.48018	6.96664e-05	0.000366839	Encodes a tricoumaroylspermidine meta-hydroxylase that participates in the formation of N<sup>1</sup>,N<sup>5</sup>-di(hydroxyferuloyol)- N<sup>10</sup>-sinapoylspermidine, an important constituent of pollen. This gene appears to be expressed in young flower buds and inflorescence tips with notably high levels of expression in the tapetum and pollen. It is also expressed in root tips.	CYTOCHROME P450, FAMILY 98, SUBFAMILY A, POLYPEPTIDE 9 (CYP98A9)
AT2G03820	Q9SI58	6.74526	5.95384	6.63757	7.86748	7.8088	7.77927	-1.37296	7.13204	0.000580746	0.00166568	Encodes a protein involved in the nuclear export of the 60S ribosomal subunit and formation of the secondary cell wall.	NONSENSE-MEDIATED MRNA DECAY 3 (NMD3)
AT1G13730	Q9LMX6	6.42603		6.17699	7.6716	7.6966	7.64082	-1.36816	7.12241	1.87792e-05	0.00016122	Nuclear transport factor 2 (NTF2) family protein with RNA binding (RRM-RBD-RNP motifs) domain-containing protein;(source:Araport11)
AT2G29980	P48623		6.72859	6.28484	7.75743	7.9759	7.88954	-1.36757	7.32726	0.000275099	0.000939158	Endoplasmic reticulum enzyme responsible for the synthesis of 18:3 fatty acids from phospholipids. Uses cytochrome b5 as electron donor.	FATTY ACID DESATURASE 3 (FAD3)
AT5G62440	Q8L557	6.21388			7.4957	7.56197	7.67137	-1.36246	7.23573	0.000148817	0.000600829	Encodes a protein DOMINO1 that belongs to a plant-specific gene family sharing a common motif present in the tomato DEFECTIVE CHLOROPLASTS AND LEAVES (LeDCL) protein. DOMINO1 is located in the nucleus. Arabidopsis embryos carrying the domino1 mutation grow slowly in comparison with wild type embryos and reach only the globular stage at desiccation. The primary defect of the mutation at the cellul…	(DOM1)
AT3G23620	Q9LUG5	6.59984	6.35954	6.19141	7.73441	7.72325	7.75567	-1.35418	7.06069	1.29769e-05	0.000132497	BRIX domain containing protein, similar to RNA biogenesis factors in yeast. Binds rRNA and likely also functions in RNA biogenesis in Arabidopsis. Essential gene, mutants are embryo lethal and does not transmit well through the gametophyte.	ARABIDOPSIS HOMOLOG OF YEAST RPF2 (ARPF2)
AT5G38410	P10798		6.71804		8.14015	7.98665	8.06905	-1.34724	7.72847	0.000114642	0.000501776	Encodes a member of the Rubisco small subunit (RBCS) multigene family: RBCS1A (At1g67090), RBCS1B (At5g38430), RBCS2B (At5g38420), and RBCS3B (At5g38410). Functions to yield sufficient Rubisco content for leaf photosynthetic capacity.	RUBISCO SMALL SUBUNIT 3B (RBCS3B)
AT3G62310	Q9LZQ9	6.59892	6.72315	6.65776	8.00947	8.04038	7.96697	-1.34566	7.33277	1.75238e-07	1.38219e-05	RNA helicase family protein;(source:Araport11)
AT5G20710	Q9SCV5	8.53718	8.52593	8.49322	9.88006	9.83353	9.86942	-1.34223	9.18989	4.43922e-08	1.18392e-05	beta-galactosidase 7;(source:Araport11)	BETA-GALACTOSIDASE 7 (BGAL7)
AT1G02980	Q9SRZ0	6.44175	6.30192	6.29652	7.62125	7.81633	7.61817	-1.33852	7.01599	2.15399e-06	5.03395e-05	encodes an Arabidopsis cullin	CULLIN 2 (CUL2)
AT3G13060	Q0WR25	5.93613	6.25685	6.20855	7.49824	7.38268	7.52678	-1.33539	6.80154	9.12357e-06	0.00010931	evolutionarily conserved C-terminal region 5;(source:Araport11)	EVOLUTIONARILY CONSERVED C-TERMINAL REGION 5 (ECT5)
AT5G42080	P42697	6.1692	6.02444		7.5022	7.49928	7.29203	-1.33435	6.89743	3.03231e-05	0.00021661	Encodes a dynamin-like protein related to phragmoplastin. Mutations in this gene, in combination with mutation in ADL1E, result in defects in embryogenesis, cell plate formation and trichome branching. Also controls vascular patterning in combination with VAN3 and GNOM. DRP2B and DRP1A participate together in clathrin-coated vesicle formation during endocytosis.	DYNAMIN-LIKE PROTEIN (DL1)
AT1G31817	Q8VZT8		6.28904		7.54189	7.60241	7.72245	-1.33321	7.28895	0.000175571	0.00067736	Ribosomal L18p/L5e family protein;(source:Araport11)	NUCLEAR FUSION DEFECTIVE 3 (NFD3)
AT3G18600	Q9LIH9	6.4186	6.54284		7.8239	7.85153	7.75611	-1.32979	7.27859	4.89043e-06	7.96188e-05	P-loop containing nucleoside triphosphate hydrolases superfamily protein;(source:Araport11)
AT4G15640	Q1JPP0	6.29267			7.63761	7.67927	7.54471	-1.32786	7.28856	9.89308e-05	0.000459756	adenylyl cyclase;(source:Araport11)
AT3G55460	Q8L3X8		6.0456	6.03339	7.44944	7.18722	7.44369	-1.32062	6.83187	4.07318e-05	0.000260052	encodes an SC35-like splicing factor that is localized to nuclear specks. Barta et al (2010) have proposed a nomenclature for Serine/Arginine-Rich Protein Splicing Factors (SR proteins): Plant Cell. 2010, 22:2926. The mRNA is cell-to-cell mobile.	SC35-LIKE SPLICING FACTOR 30 (SCL30)
AT5G23890	Q9FF91	6.14516	6.31844	6.25738	7.49317	7.55554	7.6216	-1.31644	6.89855	8.05948e-07	2.93396e-05	GPI-anchored adhesin-like protein;(source:Araport11)
ATCG00480	P19366	6.15963	6.34042	7.28362	7.83043	8.20852	7.68771	-1.31433	7.25172	0.00587909	0.0111654	chloroplast-encoded gene for beta subunit of ATP synthase	ATP SYNTHASE SUBUNIT BETA (PB)
AT4G21660	A0A1P8B4Y6	5.72948	6.30905	6.64027	7.56727	7.573	7.45844	-1.30664	6.87958	0.00111091	0.00276157	proline-rich spliceosome-associated (PSP) family protein;(source:Araport11)
AT1G29350	F4I1G1	6.08469	7.00673	6.90611	7.99321	7.87436	8.03414	-1.30139	7.31654	0.00183611	0.00419017	RNA polymerase II degradation factor-like protein (DUF1296);(source:Araport11)
AT5G17470	Q9LF55	6.09765		6.3534	7.55258	7.35757	7.66621	-1.29993	7.00548	0.000146264	0.000595434	EF hand calcium-binding protein family;(source:Araport11)
AT3G17465	Q9LRN8		6.44843		7.70198	7.69885	7.84024	-1.2986	7.42238	0.000146435	0.000595492	encodes a putative L3 ribosomal protein targeted to the plastid.	RIBOSOMAL PROTEIN L3 PLASTID (RPL3P)
AT3G52140	F4J5S1	7.69082	7.66808	7.54181	8.94154	8.9366	8.9155	-1.29764	8.28239	3.11095e-07	1.86953e-05	Involved in regulating mitochondrial quality control. Regulates mitochondrial association time and thereby is involved in mitochondrial fusion. Mutants show unregulated autophagy and display transcriptomic markers of mitochondrial stress. Its activity can be modulated by Lys acetylation.	NON RESPONDING TO OXYLIPINS 38 (NOXY38)
AT4G18060	Q8L7W0	5.98008		6.0544	7.32848	7.23735	7.35346	-1.28919	6.79075	4.44532e-06	7.34934e-05	SH3 domain-containing protein;(source:Araport11)	SH3 DOMAIN-CONTAINING PROTEIN 3 (SH3P3)
AT3G16810	Q9LRZ3	6.27297			7.54612	7.63234	7.49564	-1.28506	7.23677	0.000113154	0.000498723	Encodes a member of the Arabidopsis Pumilio (APUM) proteins containing PUF domain (eight repeats of approximately 36 amino acids each). PUF proteins regulate both mRNA stability and translation through sequence-specific binding to the 3' UTR of target mRNA transcripts.	PUMILIO 24 (PUM24)
AT5G60960	Q9FME4	7.48432	6.56935	6.44641	8.0891	8.16281	8.08658	-1.27947	7.47309	0.00331178	0.00685907	Encodes PNM1 (for PPR protein localized to the nucleus and mitochondria 1), a PPR protein that is dual localized to mitochondria and nuclei. Loss of PNM1 function in mitochondria, but not in nuclei, is lethal for the embryo. In mitochondria, it is associated with polysomes and may play a role in translation.	PPR PROTEIN LOCALIZED TO THE NUCLEUS AND MITOCHONDRIA 1 (PNM1)
AT2G15270	Q9SHU9	5.39706	5.55244	5.49601	6.94103	6.48934	6.84887	-1.27791	6.12079	5.06288e-05	0.000298158	PRKR-interacting protein;(source:Araport11)
AT3G21540	Q9LVF2		6.2771	6.12184	7.4024	7.56294	7.45865	-1.27519	6.96459	1.70835e-05	0.00015364	transducin family protein / WD-40 repeat family protein;(source:Araport11)
AT5G49390	F4K4U5	5.89261	6.8745	6.70235	7.73312	7.82543	7.7172	-1.26877	7.1242	0.00240213	0.00525996	serine/threonine-protein phosphatase 4 regulatory subunit-like protein;(source:Araport11)
AT5G56900	Q84WU9			5.31091	6.62176	6.42885	6.66468	-1.26085	6.25655	0.00048849	0.00145624	CwfJ-like family protein / zinc finger (CCCH-type) family protein;(source:Araport11)
AT2G27840	Q9M4T3		6.22117		7.48251	7.46591	7.49651	-1.26047	7.16653	4.03739e-05	0.000259517	Belongs to the plant specific HD2 type proteins; similar to nucleolar Zea mays histone deacetylase; HD2-p39	(HDT4)
AT5G28740	Q9LKU3	6.50222	6.33765		7.66301	7.70552	7.67057	-1.25977	7.17579	7.78571e-06	9.89272e-05	Tetratricopeptide repeat (TPR)-like superfamily protein;(source:Araport11)
AT4G27640	Q8W498	6.36222	6.47634	6.42523	7.71682	7.57933	7.74343	-1.25859	7.05056	9.11873e-07	3.08246e-05	ARM repeat superfamily protein;(source:Araport11)	IMPORTIN-BETA 4 (IMB4)
AT1G62130	F4HX45		6.5276		7.8081	7.84281	7.68726	-1.25179	7.46644	0.000172984	0.000672399	AAA-type ATPase family protein;(source:Araport11)
AT3G55000	Q9FQ25	5.6569	5.96519	6.21838	7.20632	7.12089	7.26309	-1.24995	6.5718	0.000121696	0.000527163	Encodes a protein of unknown function that is involved in cortical microtubule organization. Mutants exhibit abnormal cell growth and patterns of division. TON1A can functionally complement TON1B and their roles appear to be redundant in plants. Encodes a novel protein that is similar to human FOP and OFD1 centrosomal proteins. Localizes to the preprophase band, cytoplasm and cell cortex where it…	TONNEAU 1A (TON1A)
AT2G43770	O22826	6.59134	6.39854	6.01862	7.62552	7.47897	7.64848	-1.24815	6.96025	0.00016087	0.00063377	Transducin/WD40 repeat-like superfamily protein;(source:Araport11)
AT3G07050	Q9M8Z5	6.48646	6.36812	6.62829	7.78746	7.79381	7.64254	-1.24698	7.11778	5.31728e-06	8.28079e-05	Arabidopsis NSN1 encodes a nucleolar GTP- binding protein and is required for maintenance of inflorescence meristem identity and floral organ development.	NUCLEOSTEMIN-LIKE 1 (NSN1)
AT5G56000	O03986	6.77576	6.61341	6.72344	7.98237	7.966	7.89359	-1.24312	7.32576	6.84911e-07	2.69757e-05	HEAT SHOCK PROTEIN 81.4;(source:Araport11)	HEAT SHOCK PROTEIN 81.4 (Hsp81.4)
AT1G33360	Q66GN9	6.34539	6.16667	6.14317	7.4202	7.43398	7.52931	-1.24275	6.83979	2.04104e-06	4.93186e-05	Encodes ClpX3, a subunit of the Clp protease complex.
AT1G60650	O22703		6.27211	5.52497	7.26472	6.96705	7.18349	-1.23988	6.64247	0.00351039	0.00719174	Encodes one of the zinc finger-containing glycine-rich RNA-binding proteins involved in cold tolerance: AT3G26420 (ATRZ-1A), AT1G60650 (AtRZ-1b), AT5G04280 (AtRZ-1c). It also, along with AtRZ-1c, plays important roles in plant development, pre- mRNA splicing, and general gene expression.	RNA-BINDING GLYCINE-RICH PROTEIN B1 (RBGB1)
AT5G46070	F4KG14	6.69369		5.94589	7.63295	7.53452	7.50231	-1.2368	7.06187	0.00274781	0.00590757	Guanylate-binding family protein;(source:Araport11)	GUANYLATE-BINDING PROTEIN-LIKE 3 (GBPL3)
AT5G12410	Q94CK1	6.82227	6.33737		7.75612	7.86823	7.82218	-1.23569	7.32123	0.000452896	0.00137614	THUMP domain-containing protein;(source:Araport11)
AT1G10390	Q8RY25	6.10646	6.28774	6.00311	7.47188	7.26701	7.34549	-1.22902	6.74695	1.07699e-05	0.000119225	DRA2 is a homolog of mammalian nucleoporin 98 and a likely component of the nuclear pore complex in Arabidopsis. It positively participates in the control of the hypocotyl elongation response to plant proximity and control of shade induced gene expression. Nucleoportin which redundantly inhibits flowering together with Nup98b through multiple pathways including clock, photoperiod, and age pathway…	DRACULA2 (DRA2)
AT5G04130	Q94BZ7		6.68429		7.91243	7.90292	7.90111	-1.2212	7.60019	4.28122e-05	0.000268801	Encodes a protein that when expressed together with GYRA generates an active supercoiling DNA gyrase enzyme that shares similar properties to its bacterial counterpart, including sensitivity to gyrase-specific antibiotics.	DNA GYRASE B2 (GYRB2)
AT5G02050	Q9LZM6	7.27282	7.35134	7.20143	8.50408	8.48747	8.49759	-1.22119	7.88579	3.52594e-07	1.99242e-05	Mitochondrial glycoprotein family protein;(source:Araport11)
AT3G56860	Q9LES2		5.93778		7.49116	7.10786	6.86861	-1.21809	6.85135	0.0102281	0.0179008	encodes a nuclear protein that binds to RNA with a specificity for oligouridylates in vitro. Along with UBP1 and UBA1a, it may act as a component of a complex recognizing U-rich sequences in plant 3'-UTRs and contributing to the stabilization of mRNAs in the nucleus.	UBP1-ASSOCIATED PROTEIN 2A (UBA2A)
AT2G42600	Q5GM68	6.73383	6.9407		8.03977	8.10465	8.01754	-1.21672	7.5673	2.17317e-05	0.000175804	Encodes one of four Arabidopsis phosphoenolpyruvate carboxylase proteins.PPC1 and PPC2 are crucial for balancing carbon and nitrogen metabolism.	PHOSPHOENOLPYRUVATE CARBOXYLASE 2 (PPC2)
AT4G27680	Q9T090			5.91851	7.08118	7.11729	7.18683	-1.20992	6.82595	9.72179e-05	0.000456659	P-loop containing nucleoside triphosphate hydrolases superfamily protein;(source:Araport11)
AT3G62530	Q94K48	6.48162	6.61593	6.99937	7.86606	7.8561	8.00396	-1.20973	7.30384	0.000123805	0.000533496	ARM repeat superfamily protein;(source:Araport11)
AT5G55880	Q9LDH8	6.51045	6.5369	6.50417	7.72666	7.79165	7.65972	-1.20884	7.12159	2.82691e-07	1.79062e-05	hypothetical protein (DUF295);(source:Araport11)	DUF295 ORGANELLAR B 16 (ATDOB16)
AT3G59510	Q9M1B6	7.29721	7.29685	7.25711	8.52042	8.51091	8.44617	-1.20878	7.88811	1.25901e-07	1.32405e-05	Leucine-rich repeat (LRR) family protein;(source:Araport11)
AT1G03110	Q93WD7	6.19841			7.39103	7.33246	7.494	-1.20742	7.10397	0.000199764	0.000741478	Encodes a gene involved in the modification of nucleosides in tRNA. Mutants have no 7-methylguanosine.	TRNA MODIFICATION 82 (TRM82)
AT5G56500	C0Z361	6.68113	6.94165	6.98868	7.98045	8.14114	8.11078	-1.20697	7.47397	1.52836e-05	0.000142873	Encodes a subunit of chloroplasts chaperonins that are involved in mediating the folding of newly synthesized, translocated, or stress-denatured proteins. Cpn60 subunits are: Cpn60alpha1 (At2g28000), AtCpn60alpha2 (At5g18820), AtCpn60beta1 (At1g55490), AtCpn60beta2 (At3g13470), AtCpn60beta3 (At5g56500), AtCpn60beta4 (At1g26230).	CHAPERONIN-60BETA3 (CPN60BETA3)
AT4G37210	Q94K88			6.21748	7.48452	7.41872	7.35858	-1.20312	7.11983	0.000125223	0.000537523	Tetratricopeptide repeat (TPR)-like superfamily protein;(source:Araport11)	NUCLEAR AUTOANTIGENIC SPERM PROTEIN (NASP)
AT4G07410	Q8RXU6		6.08406	5.87762	7.16477	7.33089	7.02938	-1.19417	6.69734	0.00014625	0.000595434	Encodes a WD-40 protein expressed both during embryo development and postembryonically in the SAM and RAM that functions in the auxin pathway, integrating auxin signaling in the organization and maintenance of the SAM and RAM.	POPCORN (PCN)
AT4G11160	Q67ZW2	6.18907		6.21596	7.35724	7.39381	7.42973	-1.19108	6.91716	2.42254e-06	5.36359e-05	Translation initiation factor 2, small GTP-binding protein;(source:Araport11)
AT1G19880	F4HQZ1	5.86969	6.52506		7.34338	7.39881	7.41802	-1.18936	6.91099	0.001799	0.0041229	Regulator of chromosome condensation (RCC1) family protein;(source:Araport11)
AT1G09300	F4HZG9	5.708	5.84324		7.19787	6.6996	6.97795	-1.18285	6.48533	0.000654373	0.00183428	Encodes a mitochondrial protease ICP55. Alters the stability of proteins by removal of a single amino acid from their sequence.	(ATICP55)
AT2G39795	Q8W487		6.4701	6.4717	7.70999	7.51847	7.73267	-1.18281	7.18059	2.87065e-05	0.000208686	Mitochondrial glycoprotein family protein;(source:Araport11)
AT1G02840	O22315	6.60247	6.87935	6.41369	7.75446	7.85074	7.83807	-1.18259	7.22313	6.19393e-05	0.000338387	SR34/SR1 is a plant homologue of the human general/alternative splicing factor SF2/ASF. Barta et al (2010) have proposed a nomenclature for Serine/Arginine-Rich Protein Splicing Factors (SR proteins): Plant Cell. 2010, 22:2926.	SERINE/ARGININE-RICH PROTEIN SPLICING FACTOR 34 (SR34)
AT2G16640	Q9SLF3	6.10449	6.53988	6.68615	7.56184	7.67576	7.63871	-1.18193	7.03447	0.000227065	0.000814079	multimeric translocon complex in the outer envelope membrane 132;(source:Araport11)	MULTIMERIC TRANSLOCON COMPLEX IN THE OUTER ENVELOPE MEMBRANE 132 (TOC132)
AT2G37410	Q9SP35	6.97749	6.70738	6.80319	8.0263	8.00211	7.99571	-1.17869	7.4187	4.20377e-06	7.13698e-05	Mitochondrial inner membrane translocase. Together with AtTIM17-1, TIM17-2 has a long C-terminal extension not present in other TIMs. The extension is located in the outer membrane and so TIM17-2 links the inner and outer mitochondrial membranes. The C-terminal region is essential for protein import into mitochondria via the general import pathway but is not necessary for import via the carrier p…	TRANSLOCASE INNER MEMBRANE SUBUNIT 17-2 (TIM17-2)
AT5G06160	Q9FG01	6.10462			7.29305	7.24227	7.31267	-1.17804	6.98815	7.30225e-05	0.000374164	Encodes a protein with similarity to pre-mRNA splicing factor SF3a60 that is involved in gametic cell fate determination. Loss of function results in the ectopic expression of egg cell makers suggesting a role in restriction of gametic cell fate. Expressed strongly in gametophytes and weakly in sporophytes.	ATROPOS (ATO)
AT3G14450	Q9LRR6	7.28936	7.23803	7.29054	8.47349	8.36472	8.50164	-1.17397	7.85963	4.96965e-07	2.35189e-05	RNA-binding protein, putative, contains Pfam profile: PF00076 RNA recognition motif. (a.k.a. RRM, RBD, or RNP domain) (2 copies). Contains PAM PABC binding domain.	CTC-INTERACTING DOMAIN 9 (CID9)
AT4G02940	Q9ZT92	6.83325	6.97888	6.68745	8.01092	7.99456	8.00098	-1.16896	7.41767	5.71016e-06	8.47791e-05	ALKBH10B is a functional RNA N6-methyladenosine demethylase. Reduction in ALKBH10B decreases m6A levels, and affects the stability of flowering time genes including FT, SPL3 and SPL9. Mutant plants are early flowering.	ATALKBH10B (ALKBH10B)
AT5G40490	Q9FM47	6.79488	6.39385	6.45988	7.66738	7.66391	7.82281	-1.1685	7.13378	5.74451e-05	0.000323642	HLP1 is a member of the conserved hnRNP A/B family and contains RNA Recognition Motifs (RRM).It binds mRNA and appears to be involved in targeting alternative polyadenylation (APA). APA targets include genes involved in flowering. Loss of HLP1 function results causes late flowering under long and short day conditions. This phenotype is suppressed by loss of FLC.	(HLP1)
AT5G14580	Q9S7G6	6.49189	6.59345	6.33222	7.57742	7.69037	7.64164	-1.16396	7.0545	5.39503e-06	8.28079e-05	polyribonucleotide nucleotidyltransferase;(source:Araport11)
AT3G51980	Q9SV06	6.42503	6.32124	6.54153	7.52402	7.65063	7.60024	-1.16237	7.01045	3.20961e-06	6.35836e-05	ARM repeat superfamily protein;(source:Araport11)
AT4G34210	O49484	6.35955			7.52057			-1.16102	6.94006	0.00906617	0.0161451	one of 20 SKP1 homologs in Arabidopsis. Protein is most similar to ASK12 and RNAi lines show defects in stamen development.	SKP1-LIKE 11 (SK11)
AT1G79280	A4GSN8	6.98993	6.78875	6.45671	7.90524	7.94823	7.86416	-1.16075	7.3255	0.000132817	0.000556245	Encodes a 237-kDA protein with similarity to vertebrate Tpr, a long coiled-coil proteins of nuclear pore inner basket filaments. It is localized to the inner surface of the nuclear envelope and is a component of the nuclear pore-associated steps of sumoylation and mRNA export in plants. Mutations affect flowering time regulation and other developmental processes. Probably acts in the same pathway…	NUCLEAR PORE ANCHOR (NUA)
AT1G13690	Q0WRA3	6.01521	6.14522	6.1493	7.23111	7.16607	7.39385	-1.16043	6.68346	4.92117e-06	7.96221e-05	AtE1 - stimulates the ATPase activity of DnaK/DnaJ	ATPASE E1 (ATE1)
AT5G23200	Q8RUI8			6.03929	7.2245	7.00236	7.36293	-1.15731	6.90727	0.00207308	0.0046305	C5orf35;(source:Araport11)
AT4G25610	Q8RXF0	6.07731			7.31581	7.24381	7.14214	-1.15661	6.94477	0.000271429	0.000930823	C2H2-like zinc finger protein;(source:Araport11)
AT3G07660	Q0WUY5	6.83805	6.93127	6.96673	8.07367	8.00002	8.1137	-1.15045	7.48724	8.15734e-07	2.9413e-05	flocculation protein (DUF1296);(source:Araport11)
AT2G19480	Q9ZUP3	6.92159	7.08334	7.21469	8.23577	8.18434	8.24709	-1.14919	7.6478	7.28454e-06	9.6095e-05	This gene is predicted to encode a nucleosome assembly protein. Plant lines expressing an RNAi construct directed against this gene show a reduction in agrobacterium-mediated root transformation. The mRNA is cell-to-cell mobile. Plants mutated in three ubiquitously expressed NAP1 genes (NAP1;1~NAP1;3) and organ-specifically expressed NAP1;4 gene show hypersensitivity to genotoxic stresses includi…	NUCLEOSOME ASSEMBLY PROTEIN 1;2 (NAP1;2)
AT1G80750	Q9SAI5	6.56393	6.74411		7.80366	7.79402	7.80967	-1.14843	7.34308	1.44162e-05	0.000138362	Cytosolic ribosomal 60S subunit protein.	(RPL7A)
AT3G13640	Q9LID6		5.8437		6.93749	6.97069	7.05674	-1.14461	6.70215	0.000146713	0.000595982	member of RLI subfamily	ATP-BINDING CASSETTE E1 (ABCE1)
AT4G39200	Q9T029	6.34052	6.74367	6.45737	7.42587	8.26245	7.27704	-1.14127	7.08449	0.00577146	0.0109913	Ribosomal protein S25 family protein;(source:Araport11)
AT5G27660	Q3E6S8	6.39985		6.48275	7.5821	7.57522	7.58486	-1.13942	7.12496	3.27491e-06	6.35836e-05	Encodes a protein with similarity to human PARK13, a mitochondrial protease implicated in Parkinson disease. DEG14 is induced by heat stress and involved in degradation of misfolded proteins.	DEGRADATION OF PERIPLASMIC PROTEINS 14 (DEG14)
AT1G06950	Q8LPR9	7.28352	7.05304	7.35318	8.32581	8.41668	8.34756	-1.13344	7.79663	1.1835e-05	0.000126568	Encodes a protein thought to be a part of the translocon at the chloroplast inner envelope. Involved in protein import into the chloroplast and chloroplast biogenesis. C-terminal half of Tic110 functions as scaffolds for protein-protein interactions.	TRANSLOCON AT THE INNER ENVELOPE MEMBRANE OF CHLOROPLASTS 110 (TIC110)
AT2G29200	Q9ZW07	6.78776	6.41799		7.76566	7.67797	7.76431	-1.1331	7.28274	0.000226988	0.000814079	Encodes a member of the Arabidopsis Pumilio (APUM) proteins containing PUF domain (eight repeats of approximately 36 amino acids each). PUF proteins regulate both mRNA stability and translation through sequence-specific binding to the 3' UTR of target mRNA transcripts.	PUMILIO 1 (PUM1)
AT1G16610	Q9SEE9	6.14136	6.02686	6.2615	7.34413	7.34591	7.13458	-1.13163	6.70906	1.372e-05	0.000134919	Encodes SR45, a member of the highly conserved family of serine/arginine-rich (SR) proteins, which play key roles in pre-mRNA splicing and other aspects of RNA metabolism. SR45 is a spliceosome protein, interacts with SR33 and the U1-70K protein of the U1 snRNP. Also involved in plant sugar response. sr45-1 mutation confers hypersensitivity to glucose during early seedling growth.	ARGININE/SERINE-RICH 45 (SR45)
AT3G03380	Q8RY22	6.65211	6.89369	6.83202	7.89374	8.00578	7.87134	-1.13102	7.35812	6.65848e-06	9.2046e-05	Encodes a putative DegP protease. The mRNA is cell-to-cell mobile.	DEGRADATION OF PERIPLASMIC PROTEINS 7 (DEG7)
AT1G09770	P92948	6.3006	6.43251	6.77214	7.63275	7.64854	7.59052	-1.12218	7.06284	9.28679e-05	0.000439854	Member of MYB3R- and R2R3- type MYB- encoding genes. Essential for plant innate immunity. Interacts with MOS4 and PRL1. The mRNA is cell-to-cell mobile.	CELL DIVISION CYCLE 5 (CDC5)
AT1G48940	Q4PSZ8	7.18638	7.5977	6.87401	8.33765	8.33608	8.34689	-1.12084	7.77978	0.000703669	0.0019333	early nodulin-like protein 6;(source:Araport11)	EARLY NODULIN-LIKE PROTEIN 6 (ENODL6)
AT4G21100	O49552	6.86807	6.62319	6.72626	7.81875	7.8787	7.88063	-1.12019	7.29927	4.06215e-06	7.12004e-05	One of two closely related genes similar to a damaged DNA binding protein originally described in mammals. May form a complex with DET1 to regulate photomorphogenesis. Loss of function mutations are lethal. The DDB1b protein binds with a number of DWD-containing proteins and may form part of a CUL4-based E3 ubiquitin ligase.	DAMAGED DNA BINDING PROTEIN 1B (DDB1B)
AT5G60090	Q9LVG5	6.81872	6.57228	6.67978	7.85877	7.85574	7.70805	-1.11726	7.24889	8.59691e-06	0.000104993	Protein kinase superfamily protein;(source:Araport11)
AT1G75200	Q8RXN5	5.98406	7.02363		7.61471	7.70503	7.5343	-1.11417	7.17235	0.0154762	0.0258347	flavodoxin family protein / radical SAM domain-containing protein;(source:Araport11)
AT1G24240	O48691	6.17146	6.65857	6.46851	7.48411	7.51772	7.63503	-1.11277	6.98923	0.000126618	0.000539967	Ribosomal protein L19 family protein;(source:Araport11)
AT5G06110	Q9LHS5	7.29981	6.52951	6.23057	7.83106	7.7493	7.81258	-1.11101	7.24214	0.00569843	0.0108713	Encodes a ZRF1 chromatin regulator. Functions in regulating plant growth and development.	GONIDIALESS A/ZUOTIN RELATED FACTOR A2 (ATGLSA2)
AT5G26570	Q6ZY51	6.17796	6.42763		7.4076	7.40752	7.42497	-1.11057	6.96914	4.84842e-05	0.000289073	chloroplastidic phosphoglucan, water dikinase (PWD) which is required for normal degradation of leaf starch in Arabidopsis. NMR analysis of the mutants, suggests that the gene is specifically involved in the phosphorylation of the glucosyl residues of starch at the C3 position.	PHOSPHOGLUCAN WATER DIKINASE (PWD)
AT3G55220	P0DKL6	7.08885	7.14701	7.13104	8.2104	8.30719	8.17964	-1.11011	7.67735	5.63952e-07	2.51191e-05	Encodes a spliceosomal protein that is required for proper reproduction. RNAi lines display low pollen viability,caused by a defect in the transition from microspore to bicellular stage during pollen development.	SPLICEOSOME-ASSOCIATED PROTEIN 130 B (SAP130b)
AT5G55670	Q9FM71	5.55939		5.62068	6.84575	6.78	6.44761	-1.10108	6.25069	0.000423617	0.0013071	RNA-binding (RRM/RBD/RNP motifs) family protein;(source:Araport11)
AT3G13470	Q9LJE4	7.6868	7.76608	7.76152	8.77998	8.90214	8.83175	-1.09982	8.28805	6.62797e-07	2.69757e-05	Encodes a subunit of chloroplasts chaperonins that are involved in mediating the folding of newly synthesized, translocated, or stress-denatured proteins. Cpn60 subunits are: Cpn60alpha1 (At2g28000), AtCpn60alpha2 (At5g18820), AtCpn60beta1 (At1g55490), AtCpn60beta2 (At3g13470), AtCpn60beta3 (At5g56500), AtCpn60beta4 (At1g26230).	CHAPERONIN-60BETA2 (CPN60BETA2)
AT3G21000	Q1PEN6	6.70791	6.80334	6.6752	7.82835	7.85871	7.79713	-1.09925	7.27844	6.05265e-07	2.60401e-05	Gag-Pol-related retrotransposon family protein;(source:Araport11)
AT5G17070	Q8VY58	6.56087	6.32608	6.4606	7.5871	7.42424	7.62823	-1.09734	6.99785	1.25639e-05	0.000129964	Encodes a PP4R2 domain protein that likely functions as a regulatory subunit of PP4, a highly conserved ser/thr protein phosphatase.	PP4R2 LIKE (PP4R2L)
AT5G13710	Q9LM02	7.45951	7.58699	7.58988	8.58633	8.66876	8.66819	-1.09563	8.09328	1.09951e-06	3.34029e-05	SMT1 controls the level of cholesterol in plants	STEROL METHYLTRANSFERASE 1 (SMT1)
AT2G41500	O22212	5.82622	6.21895	6.07704	7.21221	7.00969	7.17898	-1.09289	6.58718	7.21559e-05	0.000372038	Encodes LACHESIS (LIS), a protein with seven WD40 repeats. LIS is homologous to the yeast splicing factor PRP4 which is associated with the U4/U6 complex of the spliceosome. LIS is involved in a mechanism that prevents accessory cells from adopting gametic cell fate: lis mutant forms supernumerary egg cells.	LACHESIS (LIS)
AT1G15200	F4HZI8	6.24317	6.41126		7.4582	7.35681	7.4434	-1.09225	6.98257	2.51004e-05	0.000192369	protein-protein interaction regulator family protein;(source:Araport11)
AT4G19150	Q8GX17	5.75749			7.09945	6.68195	6.76385	-1.09092	6.57568	0.00482703	0.00942503	Ankyrin repeat family protein;(source:Araport11)
AT1G55890	Q9LG23	6.86164	6.81493	6.78221	7.89754	7.94926	7.88267	-1.09023	7.36471	2.93234e-07	1.79062e-05	Ribosomal pentatricopeptide repeat protein	RIBOSOMAL PENTATRICOPEPTIDE REPEAT PROTEIN 3A (RPPR3A)
AT4G24270	F4JQ75	5.74396	6.06683		7.0225	7.08953	6.87183	-1.08923	6.55893	0.000301628	0.00100525	A locus involved in embryogenesis. Mutations in this locus result in embryo lethality.	EMBRYO DEFECTIVE 140 (EMB140)
AT2G21510	A0A1P8B9R0	6.9279	6.68293	6.65364	7.82432	7.85793	7.84603	-1.08794	7.29879	1.03252e-05	0.00011669	DNAJ heat shock N-terminal domain-containing protein;(source:Araport11)
AT2G25970	O82762	6.95407	6.95587	6.916	8.04964	7.88158	8.12272	-1.076	7.47998	4.76931e-06	7.81671e-05	KH domain-containing protein;(source:Araport11)
AT1G06220	Q9LNC5	7.30647	7.28484	7.16258	8.32645	8.35185	8.30078	-1.07507	7.78883	9.53644e-07	3.19513e-05	Encodes a protein with similarity to splicing factor Snu114. Snu114 is thought to be involved in activation of the splicosome. Loss of GFA1 function results in reduced female fertility. Approximately 50% of ovules abort due to defects in the female gametophyte. In mutant gametophytes antipodal cells express egg cell markers suggesting a defect in specification of cell fate.GFA1 is also required t…	MATERNAL EFFECT EMBRYO ARREST 5 (MEE5)
AT5G18320	Q3E9F7	6.96487	6.62256	6.50022	7.80088	7.87244	7.63949	-1.07505	7.23341	0.00018943	0.000712903	One of three tandemly located, paralogous plant U-box proteins. Mutants show increased sensitivity to water stress.Expression in roots is enhanced by auxin and to a lesser extent ABA and cytokinin treatment.	PLANT U-BOX 46 (PUB46)
AT2G31060	F4IPW5	6.87875	7.0681	6.91508	8.02637	8.05162	8.00493	-1.07366	7.49081	2.17125e-06	5.04316e-05	elongation factor family protein;(source:Araport11)	EMBRYO DEFECTIVE 2785 (EMB2785)
AT5G17340	Q9FYN3	6.73906	6.61175	6.66659	7.84531	7.55538	7.83765	-1.07365	7.20929	2.33953e-05	0.000183916	Putative membrane lipoprotein;(source:Araport11)
AT3G16230	F4J1H2		6.47699	6.43273	7.4593	7.49583	7.62931	-1.07329	7.09883	2.12133e-05	0.000173466	Putative eukaryotic LigT;(source:Araport11)
AT1G14650	Q8RXF1	6.86615	6.84082	6.79031	7.83289	7.94747	7.9316	-1.07156	7.36821	6.96842e-07	2.69757e-05	SWAP (Suppressor-of-White-APricot)/surp domain-containing protein / ubiquitin family protein;(source:Araport11)
AT5G08610	Q9FNM7	6.61977	6.68265	6.52569	7.62653	7.76177	7.63159	-1.06393	7.14133	2.9475e-06	6.0984e-05	P-loop containing nucleoside triphosphate hydrolases superfamily protein;(source:Araport11)	PIGMENT DEFECTIVE 340 (PDE340)
AT2G30490	P92994		5.5089		6.4666	6.71649	6.53166	-1.06268	6.30591	0.00102785	0.00259083	Encodes a cinnamate-4-hydroxylase. Mutations in this gene impact phenylpropanoid metabolism, growth and development.	CINNAMATE-4-HYDROXYLASE (C4H)
AT3G27570	F4IWK4	6.03992	6.54552	6.28165	7.41536	7.28217	7.35736	-1.0626	6.82033	0.000175691	0.00067736	Sucrase/ferredoxin-like family protein;(source:Araport11)
AT2G27100	Q9ZVD0	7.14972	6.95498	6.48705	7.94277	7.93941	7.88908	-1.05984	7.39383	0.000698988	0.00192603	Identified as a leaf form mutant by Redei having serrated leaves. Further analysis of the single loss of function allele indicated pleiotropic effects extending to many aspects of shoot development such as taller meristems, alterations in phase transition, phyllotaxy and branching. Encodes a single zinc finger containing protein that is expressed in meristems and organ primordia and forms a compl…	SERRATE (SE)
AT3G58240	Q9M2J2	7.23204	7.23111	6.72436	8.11871	8.13528	8.10645	-1.05764	7.59133	0.000323379	0.00105818	TRAF-like superfamily protein;(source:Araport11)
AT1G42970	P25857	6.5375	7.15599	6.18388	7.72914	7.67045	7.64781	-1.05668	7.15413	0.0042717	0.00852989	Encodes chloroplast localized glyceraldehyde-3-phosphate dehydrogenase that can use both NADH and NADPH to reduce 1,3-diphosphate glycerate. It forms A2B2 heterotetramers with GapA forms of the GADPH enzyme. These complexes are active in the light under reducing conditions, but show reduced NADPH-dependent activity in response to oxidized thioredoxins and increased NAD(H)/NADP(H) ratios due to th…	GLYCERALDEHYDE-3-PHOSPHATE DEHYDROGENASE B SUBUNIT (GAPB)
AT5G17710	Q9XQC7	6.34884	6.50449	6.50906	7.53848	7.53977	7.44224	-1.0527	6.98048	2.80565e-06	5.90121e-05	Chloroplast GrpE protein involved in chloroplastic response to heat stress and the correct oligomerization of the photosynthesis-related LHCII complex.	EMBRYO DEFECTIVE 1241 (EMB1241)
AT2G36070	Q5XF06	6.64169	6.89066	7.01957	7.95567	7.84532	7.90846	-1.05251	7.37689	4.75534e-05	0.000285302	One of two genes in Arabidopsis that encode a putative subunit of the mitochondrial inner membrane translocase complex. TIM44 subunit is thought to provide the energy for translocation via hydrolysis of ATP.	TRANSLOCASE INNER MEMBRANE SUBUNIT 44-2 (TIM44-2)
AT1G11430	Q9LPZ1		6.5189		7.59816	7.43521	7.67698	-1.05122	7.30731	0.000930977	0.00239522	Encodes a protein involved in RNA editing in chloroplasts. The mRNA is cell-to-cell mobile.	MULTIPLE ORGANELLAR RNA EDITING FACTOR 9 (MORF9)
AT1G29030	Q8GXH2	6.75791	6.30592	6.18715	7.4535	7.48087	7.46717	-1.05018	6.94208	0.0003873	0.00121777	Apoptosis inhibitory protein 5 (API5);(source:Araport11)
AT5G43340	Q9ZWT3	6.64072	6.42063	6.5958	7.58748	7.64884	7.57129	-1.05015	7.07746	5.06342e-06	8.09925e-05	Encodes Pht1;6, a member of the Pht1 family of phosphate transporters which include: Pht1;1/At5g43350, Pht1;2/At5g43370, Pht1;3/At5g43360, Pht1;4/At2g38940, Pht1;5/At2g32830, Pht1;6/At5g43340, Pht1;7/At3g54700, Pht1;8/At1g20860, Pht1;9/At1g76430 (Plant Journal 2002, 31:341).	PHOSPHATE TRANSPORTER 1;6 (PHT1;6)
AT3G15590	Q9LRP6	6.64315			7.7397	7.78275	7.55454	-1.04918	7.43004	0.000895703	0.00232748	Tetratricopeptide repeat (TPR)-like superfamily protein;(source:Araport11)
ATCG00680	P56777	6.3018			7.50715	7.33256	7.20201	-1.04544	7.08588	0.00177799	0.0040871	encodes for CP47, subunit of the photosystem II reaction center.	PHOTOSYSTEM II REACTION CENTER PROTEIN B (PSBB)
AT5G41770	F4JZX8			6.45186	7.56816	7.5045	7.41818	-1.04509	7.23568	0.00029645	0.000990377	crooked neck protein, putative / cell cycle protein;(source:Araport11)
AT5G62270	Q9LVA9_ARATHGb	6.82834	7.03655	7.09466	7.95584	8.0447	8.09182	-1.04427	7.50865	1.50339e-05	0.000141941	Ribosomal protein L20;(source:Araport11). Required for proper mitochondrial cristae formation. Expressed throughout plant. Mutants are defective in late stages of megagametogenesis. Pollen tube defective. Gametophytic lethality is probably due to mitochondrial disfunction.	GAMETE CELL DEFECTIVE 1 (GCD1)
AT3G18590	Q9LII0	7.24666	7.38213	7.37726	8.36575	8.39805	8.36023	-1.03933	7.85501	1.0701e-06	3.34029e-05	early nodulin-like protein 5;(source:Araport11)	EARLY NODULIN-LIKE PROTEIN 5 (ENODL5)
AT3G25150	F4J8X6	6.96242	7.03837	7.1173	8.06106	8.06742	8.09528	-1.03523	7.55698	1.09697e-06	3.34029e-05	Nuclear transport factor 2 (NTF2) family protein with RNA binding (RRM-RBD-RNP motifs) domain-containing protein;(source:Araport11)
AT4G20050	O49432	7.10658	7.23121	6.97892	8.12957	8.16473	8.11449	-1.03069	7.62092	6.80168e-06	9.25327e-05	Encodes a polygalacturonase that plays a direct role in degrading the pollen mother cell wall during microspore development.	QUARTET 3 (QRT3)
AT4G21800	Q8W586	5.99474	6.95356	6.38737	7.38764	7.40778	7.6256	-1.02845	6.95945	0.00513014	0.00992474	Encodes QQT2. Required for early embryo development. qqt1 mutant lines are embryo-defective. Participates in the organization of microtubules during cell division. Interacts with QQT1 (encoded by AT5G22370).	QUATRE-QUART2 (QQT2)
AT2G07734	Q31708	6.66388	6.72581	6.57511	7.60676	7.79256	7.64052	-1.02501	7.16744	6.11009e-06	8.82931e-05	Alpha-L RNA-binding motif/Ribosomal protein S4 family protein;(source:Araport11)
AT1G04510	Q94BR4	6.88608	6.73399	6.49622	7.7229	7.75752	7.70348	-1.02254	7.2167	5.39609e-05	0.000312379	Encodes MAC3A, a U-box proteins with homology to the yeast and human E3 ubiquitin ligase Prp19. Associated with the MOS4-Associated Complex (MAC). Involved in plant innate immunity.	MOS4-ASSOCIATED COMPLEX 3A (MAC3A)
AT1G55500	A0A1P8AS03	6.43872			7.5077	7.42039	7.45123	-1.02106	7.20451	0.0001514	0.000606856	evolutionarily conserved C-terminal region 4;(source:Araport11)	EVOLUTIONARILY CONSERVED C-TERMINAL REGION 4 (ECT4)
AT1G68310	Q9C9G6	6.19266		5.95195	6.65919	7.39103	7.22426	-1.01919	6.68382	0.00781751	0.0142157	Encodes a protein that has been shown to specifically interact with a sequence motif, PIEPPPHH, in the cytoplasmic tail of a membrane protein that directs the protein from the ER to vacuoles where it is internalized. Required for both leaf adaxial?abaxial polarity formation and normal cell proliferation. It is part of a protein complex with CIA1, NAR1, and MET18, which are highly conserved in euk…	AS1/2 ENHANCER7 (AE7)
AT4G13850	Q9SVM8	7.45265	7.53274	7.69864	8.68892	8.25925	8.78829	-1.01748	8.07008	0.000511407	0.00150793	Encodes a glycine-rich RNA-binding protein. Gene expression is induced by cold.	RNA-BINDING GLYCINE-RICH PROTEIN A5 (RBGA5)
AT3G50670	Q42404	6.21277		6.50139	7.37128	7.29514	7.45343	-1.01621	6.9668	0.000206946	0.000757735	Encodes U1 snRNP 70K	U1 SMALL NUCLEAR RIBONUCLEOPROTEIN-70K (U1-70K)
AT3G59990	Q56Y85	6.99686	6.82058	7.03592	7.916	8.04078	7.93996	-1.01446	7.45835	8.44076e-06	0.000103829	Encodes a MAP2 like methionine aminopeptidase	METHIONINE AMINOPEPTIDASE 2B (MAP2B)
AT1G80620	Q9M8M9	6.75142	6.71545	6.65992	7.70642	7.70162	7.76118	-1.01414	7.216	5.1551e-07	2.40572e-05	S15/NS1, RNA-binding protein;(source:Araport11)
AT2G39810	Q84JU6		6.13397		7.12691	7.17714	7.13342	-1.01185	6.89286	0.000112289	0.000496064	A novel protein with a RING finger motif near the amino terminus. Negative regulator of cold responses. Functions as an E3 ligase required for the ubiquitination of ICE1. HOS1 physically interacts with ICE1 and mediates the ubiquitination of ICE1 both in vitro and in vivo. Overexpression represses the expression of CBFs and their downstream genes and confers increased sensitivity to freezing stre…	HIGH EXPRESSION OF OSMOTICALLY RESPONSIVE GENES 1 (HOS1)
AT1G04990	Q94AD9		5.89755	5.84847	6.87842	6.56861	7.20754	-1.01185	6.48012	0.00324053	0.00675586	Zinc finger C-x8-C-x5-C-x3-H type family protein;(source:Araport11)
AT1G04860	Q8W4N3	5.69172	5.68389	5.77181	6.90203	6.85345	6.42579	-1.01128	6.22145	0.000254275	0.000890549	Encodes a ubiquitin-specific protease.	UBIQUITIN-SPECIFIC PROTEASE 2 (UBP2)
AT1G74040	Q9C550	7.23695	6.87647	7.41233	8.1739	8.20232	8.17605	-1.00884	7.67967	0.000294593	0.000985273	Encodes an active Arabidopsis isopropylmalate synthase IPMS2. Involved in leucine biosynthesis. Do not participate in the chain elongation of glucosinolates. Expressed constitutively throughout the plant. Loss of IPMS2 can be compensated by a second isopropylmalate synthase gene IPMS1 (At1g18500).	2-ISOPROPYLMALATE SYNTHASE 1 (IMS1)
AT3G15010	Q9LKA4	6.6502	6.6656	6.39386	7.58539	7.54858	7.59856	-1.00763	7.0737	1.77677e-05	0.00015715	RNA-binding (RRM/RBD/RNP motifs) family protein;(source:Araport11)
AT3G04610	Q9SR13	6.70797	6.87407	6.61291	7.77094	7.68894	7.7498	-1.00491	7.2341	1.09888e-05	0.000120591	RNA-binding KH domain-containing protein;(source:Araport11)	FLOWERING LOCUS KH DOMAIN (FLK)
AT2G47990	O82266		6.45852		7.3856	7.56754	7.43489	-1.00415	7.21164	0.000556328	0.00161029	Encodes a transducin family nucleolar protein with six WD40 repeats that is most likely involved in 18S rRNA biogenesis. The slow progression of the gametophytic division cycles in swa1 suggested that the SWA1 protein is required for the normal progression of mitotic division cycles through the regulation of cell metabolism. Ubiquitously expressed throughout the plant.	SLOW WALKER1 (SWA1)
AT4G38130	O22446	6.39379	6.68214	6.47576	7.5068	7.53537	7.51546	-1.00198	7.01822	1.55184e-05	0.000144002	Encodes a histone deacetylase that enhances AtERF7-mediated transcriptional repression. Binds SIM3 and ERF7. Expressed in the nucleus in most tissues examined and throughout the life of the plant. Involved in jasmonic acid and ethylene dependent pathogen resistance. The sequence in GenBank has 17 AG dinucleotide repeats missing, which is also missing in Ler shotgun sequence from Cereon. Although …	HISTONE DEACETYLASE 1 (HD1)
AT4G02480	Q0WM93	6.98691	6.98751	6.88794	7.97289	7.9681	7.92611	-1.00158	7.45491	6.98263e-07	2.69757e-05	AAA-type ATPase family protein;(source:Araport11)
AT5G25880	Q9XGZ0	9.29687	9.31088	9.29702	8.29283	8.30038	8.30829	1.00109	8.80104	1.59468e-07	1.38219e-05	The malic enzyme (EC 1.1.1.40) encoded by the ATNADP-ME3 is presumably cytosolic and restricted in its expression by both developmental and cell-specific signals.	NADP-MALIC ENZYME 3 (NADP-ME3)
AT5G39480	Q9FLY8	7.62459	7.16177	7.75643		6.5473	6.47894	1.00114	7.11381	0.00312896	0.0065849	F-box family protein;(source:Araport11)
AT5G13490	P40941	9.06111	8.90135	9.13441	7.92763	8.17746	7.97552	1.00542	8.52958	3.51856e-05	0.000237448	Encodes mitochondrial ADP/ATP carrier	ADP/ATP CARRIER 2 (AAC2)
AT3G05960	Q9SFG0	8.58601	8.39332	8.66623	7.58304	7.7465	7.29419	1.00728	8.04488	0.000270068	0.00092784	Encodes a hexose sugar transporter that is expressed in pollen. STP6 may play a role in providing sugars during late pollen maturation or pollen tube germination.	SUGAR TRANSPORTER 6 (STP6)
AT1G23690	Q9ZUC6	7.1245	7.20371	6.86013	6.12501	6.0928	5.941	1.00984	6.55786	6.81696e-05	0.000360965	hypothetical protein (Domain of unknown function DUF220);(source:Araport11)
AT3G60330	Q9LY32	7.71367	7.7501	7.6891	6.96802		6.42964	1.01879	7.3101	0.00157092	0.00367357	H[+]-ATPase 7;(source:Araport11)	H(+)-ATPASE 7 (HA7)
AT5G51260	Q9LU48	7.49698	7.54104	7.55056	6.40985	6.61281	6.50607	1.01995	7.01955	3.1932e-06	6.35836e-05	HAD superfamily, subfamily IIIB acid phosphatase;(source:Araport11)
AT1G23260	Q93YP0	6.82672	6.73642	6.69157		5.73008		1.02149	6.4962	0.000274845	0.000939138	MMZ1/UEV1A encodes a protein that may play a role in DNA damage responses and error-free post-replicative DNA repair by participating in lysine-63-based polyubiquitination reactions. UEV1A can form diubiquitin and triubiquitin chains in combination with UBC13A/UBC35 in vitro. It can also functionally complement an mms2 mutation in budding yeast, both by increasing mms2 mutant viability in the pre…	MMS ZWEI HOMOLOGUE 1 (MMZ1)
AT1G70790	Q9S7J9	7.51391	7.65203	7.59159	6.66718		6.4531	1.0257	7.17556	7.58457e-05	0.000382869	C2-domain ABA-related (CAR) protein, involved in the recruitment of ABA receptors to the plasma membrane to facilitate ABA signaling. Its stability and dynamic localization is regulated by LOT1.	C2-DOMAIN ABA-RELATED 9 (CAR9)
AT4G14880	P47998	8.42285	8.2281	8.45204	7.40714	7.53706	7.07501	1.02793	7.8537	0.000237084	0.000838096	Encodes a cytosolic isoform of cytosolic O-acetylserine(thiol)lyase, a key enzyme in cysteine biosynthesis and for the fixation of inorganic sulfide. It catalyzes the formation of cysteine from O-acetylserine and inorganic sulfide. Gene expression is predominant in the root cortex and the xylem parenchyma. Gene expression is induced in leave, stems and roots by high salt and heavy metal stresses,…	O-ACETYLSERINE (THIOL) LYASE (OAS-TL) ISOFORM A1 (OASA1)
AT5G19680	Q84WJ9	7.15145	7.20736	7.1981		6.15642		1.02922	6.92833	0.000109912	0.000488906	Leucine-rich repeat (LRR) family protein;(source:Araport11)
AT4G29340	Q38904	9.38533	9.37875	9.4317	8.46996	8.00936	8.6129	1.03452	8.88133	0.000539695	0.00157418	Profilin is a low-molecular weight, actin monomer-binding protein that regulates the organization of actin cytoskeleton in eukaryotes, including higher plants. PRF4 and PRF5 are late pollen-specific and are not detectable in other cell types of the plant body including microspores and root hairs. Immunocytochemical studies at the subcellular level reveal that both the constitutive and pollen-spec…	PROFILIN 4 (PRF4)
AT2G38840	F4ITY5	7.75098	7.58941	7.53071	6.30447	6.72232	6.71684	1.04249	7.10246	0.00021059	0.000767368	Guanylate-binding family protein;(source:Araport11)	GUANYLATE-BINDING PROTEIN-LIKE 2 (GBPL2)
AT1G05630	Q9SYK4	7.82711	7.91701	7.77657	6.68299	6.73986	6.96529	1.04418	7.31814	1.97355e-05	0.000164942	Encodes an inositol polyphosphate 5-phosphatase with phosphatase activity toward only Ins(1,4,5)P3. Induced in response to ABA and wounding treatments. Expressed in young seedlings and flowers, while no transcripts were detectable in maturated roots, stems, and rosette leaves Modulates the development of cotyledon veins through its regulation of auxin homeostasis. Involved in blue light light?sti…	INOSITOL-POLYPHOSPHATE 5-PHOSPHATASE 13 (5PTASE13)
AT4G38190	Q9SZL9	8.18692	8.12534	8.27581	7.28997	7.22325	6.93949	1.04512	7.67346	5.07168e-05	0.000298158	encodes a gene similar to cellulose synthase	CELLULOSE SYNTHASE LIKE D4 (CSLD4)
AT4G40100	Q9M063	7.69803	7.7152	7.69668	6.50467	6.54351	6.92279	1.04631	7.18014	0.000102236	0.000466345	Encodes PRSL1 (PP1 regulatory subunit2-like protein1). Functions as a regulatory subunit of PP1 (protein phosphatase 1) and regulates blue light signaling in stomata.	PRS2-LIKE PROTEIN 1 (PRSL1)
AT5G40370	Q9FNE2	8.79759	8.6936	8.94573	7.95887	7.38489	7.95209	1.04702	8.2888	0.000874851	0.00228269	Glutaredoxin family protein;(source:Araport11)	GLUTAREDOXIN C2 (GRXC2)
AT3G51250	Q9SD22	7.34599	7.42239	7.34273	6.35847	6.2578	6.34516	1.04989	6.84543	7.20858e-07	2.72917e-05	Senescence/dehydration-associated protein-like protein;(source:Araport11)
AT2G25890	O82308	8.31831	8.14664	8.23294	6.98498	7.45475	7.10564	1.05084	7.70721	0.000176439	0.00067886	Oleosin family protein;(source:Araport11)
AT3G56240	O82089	7.50737	7.51754	7.61905	6.57852	6.33681	6.56996	1.0529	7.02154	1.20503e-05	0.000127437	CCH protein belongs to a family of eukaryotic proteins that participate in intracellular copper homeostasis by delivering this metal to the secretory pathway; mainly located along the vascular bundles of senescing leaves and petioles as well as in stem sieve elements; hypothesized to have a role in copper mobilization from decaying organs towards reproductive structures, as a result of metallopro…	COPPER CHAPERONE (CCH)
AT3G08710	Q9C9Y6	7.21289	7.18082	7.24177	6.15769			1.05414	6.94829	0.000101011	0.000463909	Associated to plasma membrane. Moves cell to cell, suggesting a role in intercellular communication.	THIOREDOXIN H-TYPE 9 (TH9)
AT3G17060	Q9LSP1	8.33068	8.6056	8.45826	7.41265	7.29776	7.52011	1.05467	7.93751	2.57502e-05	0.000195371	Pectin lyase-like superfamily protein;(source:Araport11)
AT3G11210	Q9SRM5	7.49417	7.632	7.57639	6.70158	6.32062		1.05642	7.14495	0.000398341	0.00124432	SGNH hydrolase-type esterase superfamily protein;(source:Araport11)
AT3G27503	P82638	7.12567	7.22091	7.19784	6.45363	5.87435	6.04398	1.05749	6.65273	0.000375969	0.00119214	Encodes a member of a family of small, secreted, cysteine rich proteins with sequence similarity to SCR (S locus cysteine-rich protein).	SCR-LIKE 19 (SCRL19)
AT2G03440	Q9ZQ80	8.20707	8.3436	8.37154	7.52832	6.89229	7.32198	1.05988	7.77747	0.000641786	0.00180654	Induced at the transcriptional level by Pseudomonas syringae pv. tomato infection.	NODULIN-RELATED PROTEIN 1 (NRP1)
AT2G32090	Q9SKZ0	7.57493	7.66366	7.47957	6.51179			1.06092	7.30749	0.000427935	0.00131613	Lactoylglutathione lyase / glyoxalase I family protein;(source:Araport11)	GLYOXALASE I-LIKE;9 (GLXI-LIKE;9)
AT5G18070	P57750	7.3989	7.46881	7.4709	6.34449	6.42538		1.06127	7.02169	7.41572e-06	9.64808e-05	encodes a novel protein involved in DNA repair from UV damage. Isolated by functional complementation of E. coli UV-sensitive mutants (UVR genes).	DNA-DAMAGE-REPAIR/TOLERATION 101 (DRT101)
AT5G19600	Q94LW6	8.47704	8.38909	8.58526	7.46316	7.44341	7.35933	1.06183	7.95288	3.27294e-06	6.35836e-05	Encodes sulfate transporter Sultr3;5.	SULFATE TRANSPORTER 3;5 (SULTR3;5)
AT2G22560	F4IJK1	8.03441	8.08905	8.04481	6.91196	6.88565	7.1745	1.06539	7.5234	1.60856e-05	0.000147102	Kinase interacting (KIP1-like) family protein;(source:Araport11)	NETWORKED 2D (NET2D)
AT4G39230	Q9T030	8.11067	8.14333	8.15974	6.95703	7.26469	6.99057	1.06715	7.60434	2.02117e-05	0.00016825	encodes a protein whose sequence is similar to phenylcoumaran benzylic ether reductase (PCBER), which catalyzes NADPH-dependent reduction of 8-5' linked lignans such as dehydrodiconiferyl alcohol to give isodihydrodehydrodiconiferyl alcohol.	PHENYLCOUMARAN BENZYLIC ETHER REDUCTASE 1 (PCBER1)
AT2G28355	Q8S8H3	7.04901	7.19661	7.33787		6.11768		1.07681	6.92529	0.0013371	0.00322829	low-molecular-weight cysteine-rich 5;(source:Araport11)	LOW-MOLECULAR-WEIGHT CYSTEINE-RICH 5 (LCR5)
AT4G17720	Q8LA96	7.65893	7.72205	7.51589	6.55364	6.48399	6.62833	1.07696	7.0938	5.12226e-06	8.09925e-05	RNA-binding (RRM/RBD/RNP motifs) family protein;(source:Araport11)	BPA1-LIKE 1 (BPL1)
AT3G46750	Q5XVB0	8.60299	8.72563	8.73147	7.67846	7.51283	7.62736	1.08048	8.14646	2.84489e-06	5.9507e-05	low-temperature-induced protein;(source:Araport11)
AT1G23580	F4I690	7.3922	7.42804	7.45104		6.1404	6.52398	1.09157	6.98713	0.000285543	0.000961803	transmembrane protein, putative (Domain of unknown function DUF220);(source:Araport11)
AT2G36660	Q9ZQA8	6.97033	7.34926	6.69622	6.05981	5.79421	5.877	1.09493	6.45781	0.000710853	0.00194598	polyadenylate-binding protein, putative / PABP, putative. Member of the class III family of PABP proteins.	POLY(A) BINDING PROTEIN 7 (PAB7)
AT2G33690	Q6NLU9	8.17862	7.93319	8.29566	6.75841	7.25763	7.08875	1.10089	7.58538	0.000370324	0.00117803	Late embryogenesis abundant protein, group 6;(source:Araport11)
AT3G03250	Q9M9P3	10.0097	10.0036	10.0041	8.86335	8.95664	8.88022	1.10575	9.45295	2.39964e-07	1.72209e-05	Is thought to encode a cytosolic UDP-glucose pyrophosphorylase with strong similarity to potato UTP--glucose-1-phosphate uridylyltransferase. Downregulated by flooding.	UDP-GLUCOSE PYROPHOSPHORYLASE 1 (UGP1)
AT1G64320	A0A1P8ASY7	7.18253	7.27561	7.16595		6.1326	6.0538	1.11483	6.7621	8.93923e-06	0.000108128	myosin heavy chain-like protein;(source:Araport11)
AT2G37370	F4IQ39	7.88825	7.972	7.82049	7.06503	6.72143	6.53854	1.11858	7.33429	0.000180348	0.000691317	centrosomal protein of 135 kDa-like protein;(source:Araport11)
AT4G33390	Q9SZB6	7.86523	7.9315	7.85022	6.94061	6.62701	6.72079	1.11952	7.32256	1.36978e-05	0.000134919	WEAK CHLOROPLAST MOVEMENT UNDER BLUE LIGHT-like protein (DUF827);(source:Araport11)
AT4G25590	Q67ZM4	9.15084	9.12234	9.20099	8.12077	7.94333	8.02562	1.12815	8.59398	1.30516e-06	3.56103e-05	actin depolymerizing factor 7;(source:Araport11)	ACTIN DEPOLYMERIZING FACTOR 7 (ADF7)
AT5G13350	Q9LYU1	8.87828	8.86009	8.85589	7.71529	7.83084	7.66144	1.1289	8.30031	8.90321e-07	3.06174e-05	Auxin-responsive GH3 family protein;(source:Araport11)
AT3G04620	Q9SR12	8.20108	7.91892	8.15666	7.24715	6.83646	6.80558	1.12916	7.52764	0.000211414	0.000768979	Target promoter of the male germline-specific transcription factor DUO1.	D NUCLDUO1-ACTIVATEEIC ACID BINDING PROTEIN 1 (DAN1)
AT2G35210	O82171	7.80395	7.86887	7.8363	6.89019	6.28393	6.94307	1.13065	7.27105	0.000716929	0.00195836	A member of ARF GAP domain (AGD), A thaliana has 15 members, grouped into four classes.	ROOT AND POLLEN ARFGAP (RPA)
AT3G28840	Q058M7	8.56776	8.84709	8.67966	7.59765	7.46135	7.64192	1.1312	8.13257	1.38553e-05	0.000135546	hypothetical protein (DUF1216);(source:Araport11)
AT1G12150	Q9FWW5	8.06323	8.07029	7.9842	7.04112	6.74267	6.93753	1.13214	7.47317	1.02227e-05	0.000115878	weak chloroplast movement under blue light protein (DUF827);(source:Araport11)
AT1G23670	Q9ZUC8	7.70446	7.46073	7.78764	6.36925	6.66051	6.51383	1.13641	7.08274	5.42505e-05	0.000313045	OBP32pep protein, putative (DUF220);(source:Araport11)
AT3G23600	Q9LUG8	7.77667	7.75401	7.82696	6.85675	6.4414		1.13681	7.33116	0.00033321	0.00108847	alpha/beta-Hydrolases superfamily protein;(source:Araport11)
AT2G37790	Q84TF0	7.30081	7.80613	7.76015	6.4721	6.49501		1.13881	7.16684	0.00108468	0.00271064	NAD(P)-linked oxidoreductase superfamily protein;(source:Araport11)	ALDO-KETO REDUCTASE FAMILY 4 MEMBER C10 (AKR4C10)
AT5G47760	Q8GWU0	8.11817	7.98195	8.21529	6.98637	7.03641	6.8647	1.14265	7.53382	6.68957e-06	9.20971e-05	serine/threonine protein kinase	2-PHOSPHOGLYCOLATE PHOSPHATASE 2 (PGLP2)
AT3G28980	Q9MBG7	8.93435	9.14196	9.02931	7.9852	7.8427	7.84578	1.14398	8.46322	4.12577e-06	7.12278e-05	mediator of RNA polymerase II transcription subunit-like protein, putative (DUF1216);(source:Araport11)
AT4G28395	F4JL89	7.24309	7.1213	7.26764	6.31321		5.81918	1.14449	6.75288	0.00076757	0.00206393	related to lipid transfer proteins	ANTHER 7 (A7)
AT4G31310	A2RVS4	7.21795	7.36592	7.22413			6.1169	1.15243	6.98123	0.000251485	0.00088346	AIG2-like (avirulence induced gene) family protein;(source:Araport11)
AT1G75910	Q0WUV7	9.76525	9.82531	9.85216	8.67764	8.69549	8.60649	1.15436	9.23706	3.25307e-07	1.90961e-05	member of Lipase proteins	EXTRACELLULAR LIPASE 4 (EXL4)
AT1G62820	Q8VZ50	7.43534	7.52387	7.71065	6.50789	6.39048	6.30751	1.15466	6.97929	1.36653e-05	0.000134919	Calcium-binding EF-hand family protein;(source:Araport11)	(CML14)
AT5G64790	Q9LV98	8.4192	8.51192	8.45444	7.35082	7.24687	7.31899	1.15629	7.88371	4.08054e-07	2.05985e-05	O-Glycosyl hydrolases family 17 protein;(source:Araport11)
AT2G41970	P93749	7.82587	7.80001	7.81966	6.65826	6.62643	6.69191	1.15632	7.23702	1.14135e-07	1.32405e-05	Encodes MRI, a plasma membrane-localized member of the RLCK-VIII subfamily. Preferentially expressed in both pollen tubes and root hairs. mri-knockout mutants display spontaneous pollen tube and root-hair bursting.	MARIS (MRI)
AT1G48050	Q9FQ09		6.9975			6.01737	5.6529	1.16237	6.22259	0.010223	0.0179008	Ku80 and ku70 form the heterodimer complex Ku, required for proper maintenance of the telomeric C strand. Ku regulates the extension of the telomeric G strand. Interacts with WEX, and this interaction stimulates the WEX exonuclease activity. Binds double stranded DNA breaks as a heterodimer with Ku70, involved in non-homologous end joining repair. Mutants are defective in T-DNA integration. Over …	(KU80)
AT5G28050	A0A1P8BAA4	7.87033	7.85355	7.94092	6.95685	6.55395	6.65969	1.16477	7.30588	3.75399e-05	0.000247607	Cytidine/deoxycytidylate deaminase family protein;(source:Araport11)	GUANOSINE DEAMINASE (GSDA)
AT5G46230	Q9FL37	7.3598	7.57192	7.55873	6.38257	6.17494	6.43205	1.16697	6.91333	1.60449e-05	0.000147102	hypothetical protein (Protein of unknown function, DUF538);(source:Araport11)
AT5G60740	Q9FF46	7.38872	7.41965	7.23125	6.17969	6.15938	6.19772	1.16761	6.76274	1.30994e-06	3.56103e-05	ABC transporter family protein;(source:Araport11)	ATP-BINDING CASSETTE G28 (ABCG28)
AT3G03160	Q9M9N5	7.30818	6.59444	7.13124	5.83536			1.17593	6.7173	0.0196966	0.0319363	B-cell receptor-associated-like protein;(source:Araport11)
AT4G32470	Q9SUU5	8.38303	8.17395	8.4729	7.45533	6.99246	7.02932	1.18426	7.75116	0.000193942	0.000725324	Cytochrome bd ubiquinol oxidase, 14kDa subunit;(source:Araport11)
AT4G10603	Q2V3K0	7.43662	7.45582	7.58963	6.35426	6.46089	6.10993	1.18566	6.90119	2.30816e-05	0.000182436	Encodes a defensin-like (DEFL) family protein.
AT1G28335	P82746	6.33045	6.53463	7.11704	5.28294	5.66677		1.18586	6.18637	0.00664038	0.0123601	Encodes a member of a family of small,secreted, cysteine rich protein with sequence similarity to the PCP (pollen coat protein) gene family.	LOW-MOLECULAR-WEIGHT CYSTEINE-RICH 31 (LCR31)
AT2G45610	O64641	8.09999	8.05924	8.00144	6.86279	6.86999		1.18717	7.57869	3.35495e-06	6.44764e-05	alpha/beta-Hydrolases superfamily protein;(source:Araport11)
AT5G46990	Q9FJR2	7.97124	8.06124	7.96569	6.76538	6.71247	6.91675	1.20119	7.3988	1.97385e-06	4.83082e-05	Plant invertase/pectin methylesterase inhibitor superfamily protein;(source:Araport11)
AT2G46140	O82355	8.70453	8.64494	8.73309	7.53625	7.43673	7.49857	1.20367	8.09235	2.81293e-07	1.79062e-05	Late embryogenesis abundant protein;(source:Araport11)	LATE EMBRYOGENESIS ABUNDANT 27 (LEA27)
AT5G07530	Q9LY09	9.25361	9.60133	9.32844	8.27659	8.15796	8.11722	1.21053	8.78919	2.18601e-05	0.00017609	encodes a glycine-rich protein that has oleosin domain and is expressed specifically during flower stages 10 to 12. Protein is found on mature pollen coat.	GLYCINE RICH PROTEIN 17 (GRP17)
AT1G23240	B3H7A9	9.35385	9.36769	9.36342	8.18122	8.14969	8.11754	1.21217	8.75557	7.9511e-08	1.26037e-05	Caleosin-related family protein;(source:Araport11)
AT2G33435	F4IVU7	7.19914	7.26061	7.3513	6.52733	5.94247	5.69985	1.2138	6.66345	0.00111984	0.00277651	RNA-binding (RRM/RBD/RNP motifs) family protein;(source:Araport11)
AT5G47620	F4JYK6	7.0897	7.15183	7.13946	6.0131		5.81063	1.21513	6.64094	1.80029e-05	0.000157411	RNA-binding (RRM/RBD/RNP motifs) family protein;(source:Araport11)
AT1G11250	Q9SXB0	7.81027	7.57894	7.71043	6.60524	6.53204	6.3057	1.21889	7.09043	1.78869e-05	0.00015715	member of SYP12 Gene Family	SYNTAXIN OF PLANTS 125 (SYP125)
AT1G65240	Q9S9K4	7.59722	7.70854	7.50331	6.62041	6.23736	6.28519	1.22204	6.992	4.37802e-05	0.00027128	Eukaryotic aspartyl protease family protein;(source:Araport11)	(A39)
AT5G24940	Q4PSE8	8.48235	8.51612	8.47497	7.27327	7.04766	7.4824	1.22337	7.87946	3.15536e-05	0.000220817	Protein phosphatase 2C family protein;(source:Araport11)
AT2G01540	Q9ZVF1	7.58697	7.64743	7.64853	6.38841		6.40671	1.23008	7.13561	1.94937e-06	4.83082e-05	Calcium-dependent lipid-binding (CaLB domain) family protein;(source:Araport11)	C2-DOMAIN ABA-RELATED 10 (CAR10)
AT4G26270	Q94AA4	7.69439	7.82045	7.46226	6.38573	6.38557	6.51544	1.23012	7.04397	1.78573e-05	0.00015715	phosphofructokinase 3;(source:Araport11)	PHOSPHOFRUCTOKINASE 3 (PFK3)
AT5G45880	Q680L9	7.84672	7.83261	7.83557	6.73042	6.47421	6.61983	1.23015	7.22323	2.41451e-06	5.36359e-05	Pollen Ole e 1 allergen and extensin family protein;(source:Araport11)
AT5G57690	Q1PDI2	6.83492	7.01916	7.11704	5.72954	5.81237	5.72855	1.23355	6.3736	4.89994e-06	7.96188e-05	diacylglycerol kinase 4;(source:Araport11)	DIACYLGLYCEROL KINASE 4 (DGK4)
AT3G28830	F4J0F0	8.53607	8.66038	8.62261	7.39311	7.15534	7.54945	1.24039	7.98616	2.29064e-05	0.000181811	mucin-like protein, putative (DUF1216);(source:Araport11)
AT3G53065	B3H4Y0	7.62035	7.63279	7.7124	6.3778		6.44377	1.2444	7.15742	3.64015e-06	6.66938e-05	D-galactoside/L-rhamnose binding SUEL lectin protein;(source:Araport11)
AT4G39800	P42801	7.68413	7.72114	7.62978	6.41121	6.39509	6.47584	1.25097	7.05286	1.86889e-07	1.44401e-05	** Referred to as MIPS2 in Mitsuhashi et al 2008. myo-inositol-1-phosphate synthase isoform 1.Expressed in leaf, root and silique. Immunolocalization experiments with an antibody recognizing MIPS1, MIPS2, and MIPS3 showed endosperm localization.	D-MYO-INOSITOL 3-PHOSPHATE SYNTHASE 1 (MIPS1)
AT1G73630	Q9C9U8	8.81363	8.86134	8.90459	7.58991	7.5145	7.71867	1.25216	8.23377	1.24953e-06	3.51163e-05	EF hand calcium-binding protein family;(source:Araport11)
AT3G02870	Q9M8S8	8.0057	7.9788	8.07015	6.86952	6.7972	6.62911	1.25294	7.39175	2.4188e-06	5.36359e-05	Encodes a L-galactose-1-phosphate phosphatase, involved in ascorbate biosynthesis.	(VTC4)
AT2G20260	Q9S714	8.36582	8.374		6.77458	7.21226	7.35892	1.25466	7.61712	0.000996544	0.00252707	Encodes subunit E of photosystem I. The mRNA is cell-to-cell mobile.	PHOTOSYSTEM I SUBUNIT E-2 (PSAE-2)
AT3G17790	Q9SCX8	8.22628	8.33727	8.29816	6.97996	6.88013	7.22806	1.25785	7.65831	1.25002e-05	0.000129659	Expression is upregulated in the shoot of cax1/cax3 mutant and is responsive to phosphate (Pi) and not phosphite (Phi) in roots and shoots.	PURPLE ACID PHOSPHATASE 17 (PAP17)
AT2G19770	Q38905	9.27344	9.3047	9.36832	8.11696	7.78757	8.24203	1.26663	8.68217	4.16417e-05	0.000264967	Encodes profilin 5, originally named profilin 4 (PRO4/PFN4). Low-molecular weight, actin monomer-binding protein that regulates the organization of actin cytoskeleton. Pollen-specific plant profilin present predominantly in mature pollen and growing pollen tubes.	PROFILIN 5 (PRF5)
AT2G24370	Q1PF03	7.7607	7.82572	7.6343		6.58161	6.35551	1.27168	7.23157	4.80394e-05	0.000286873	kinase with adenine nucleotide alpha hydrolases-like domain-containing protein;(source:Araport11)
AT3G12600	Q9LHK1	8.05135	8.10961	8.12635	6.85195	6.47175	7.11973	1.28129	7.45512	0.000201604	0.000743207	nudix hydrolase homolog 16;(source:Araport11)	NUDIX HYDROLASE HOMOLOG 16 (NUDT16)
AT1G72460	Q9C9E4	7.09757	7.14884	7.00217	5.84214	5.76403	5.77676	1.28855	6.43858	3.78157e-07	2.04529e-05	Leucine-rich repeat protein kinase family protein;(source:Araport11)	(PRK8)
AT5G42890	Q9FMN0	8.20084	8.04338	8.25044	6.83991	6.76694	7.0084	1.29313	7.51832	5.54451e-06	8.38528e-05	sterol carrier protein 2;(source:Araport11)	STEROL CARRIER PROTEIN 2 (SCP2)
AT2G38010	Q304B9	7.82671	7.86609	7.87215	6.37965	6.73417		1.29807	7.33575	8.96424e-05	0.000430131	Neutral/alkaline non-lysosomal ceramidase;(source:Araport11)	NEUTRAL CERAMIDASE 2 (ATNCER2)
AT1G31812	P57752	8.20391	8.06924	8.39022	6.9969	6.94499	6.82016	1.30044	7.5709	9.56954e-06	0.000111136	Acyl-CoA-binding protein. Bind acyl-CoA esters and protect acyl-CoAs from degradation by microsomal acyl-hydrolases. Plays a role in determining seed oil content.	ACYL-COA-BINDING PROTEIN 6 (ACBP6)
AT1G29140	Q9LP44	9.40684	9.44509	9.47639	8.19538	7.97097	8.24902	1.30432	8.79061	3.58578e-06	6.62232e-05	Pollen Ole e 1 allergen and extensin family protein;(source:Araport11)
AT2G45800	O80839	8.00897	8.23559	8.02745	6.98053	6.33612	7.04019	1.30505	7.43814	0.000585513	0.00167555	Encodes a member of the Arabidopsis LIM proteins: a family of actin bundlers with distinct expression patterns. WLIM1, WLIM2a, and WLIM2b are widely expressed, whereas PLIM2a, PLIM2b, and PLIM2c are predominantly expressed in pollen. Regulates actin cytoskeleton organization.	PLIM2A (PLIM2a)
AT2G33775	Q6NME6	7.51666	7.59062	7.72616	6.34247	6.17474	6.39113	1.30837	6.95696	3.97109e-06	6.99282e-05	Member of a diversely expressed predicted peptide family showing sequence similarity to tobacco Rapid Alkalinization Factor (RALF), and is believed to play an essential role in the physiology of Arabidopsis. Consists of a single exon and is characterized by a conserved C-terminal motif and N-terminal signal peptide.	RALF-LIKE 19 (RALFL19)
AT1G19730	Q39239	7.66609	7.65734	7.75641	6.36662	6.47421	6.31293	1.30869	7.03893	5.74147e-07	2.52758e-05	encodes a cytosolic thioredoxin that reduces disulfide bridges of target proteins by the reversible formation of a disulfide bridge between two neighboring Cys residues present in the active site. Thioredoxins have been found to regulate a variety of biological reactions in prokaryotic and eukaryotic cells.	(ATTRX4)
AT1G54530	Q3ECP9	7.81976	7.75012	7.88039	6.25873	6.75436		1.31021	7.29267	0.000390002	0.00122433	Calcium-binding EF hand family protein;(source:Araport11)
AT3G52620	Q9LXK2	8.377	8.21728	8.435	6.99748	7.29098	6.79984	1.31366	7.68626	6.50585e-05	0.000350372	transmembrane protein;(source:Araport11)
AT1G52680	Q9SSS0	8.80337	8.75997	8.94047	7.75865	7.34079	7.4607	1.31456	8.17733	3.03135e-05	0.00021661	late embryogenesis abundant protein-related / LEA protein-like protein;(source:Araport11)
AT3G24620	Q9LV40	7.13614	6.36128	7.12852	5.62464	5.51131	5.54028	1.31658	6.21703	0.000889509	0.00231456	Encodes a member of KPP-like gene family, homolog of KPP (kinase partner protein) gene in tomato. Also a member of the RopGEF (guanine nucleotide exchange factor) family, containing the novel PRONE domain (plant-specific Rop nucleotide exchanger), which is exclusively active towards members of the Rop subfamily.	ROP (RHO OF PLANTS) GUANINE NUCLEOTIDE EXCHANGE FACTOR 8 (ROPGEF8)
AT5G26667	O04905	9.26193	9.28079	9.28042	7.99286	7.84941	8.01601	1.32162	8.61357	4.0191e-07	2.0576e-05	encodes a uridine 5'-monophosphate (UMP)/cytidine 5'-monophosphate (CMP) kinase. The mRNA is cell-to-cell mobile.	(PYR6)
AT5G07540	Q9LY08	5.59485	5.45193	5.61253	4.22265			1.33046	5.22049	0.000160624	0.000633462	encodes a glycine-rich protein that is expressed only in flowers during a specific developmental stage (flower stages 11 and 12).	GLYCINE-RICH PROTEIN 16 (GRP16)
AT5G17310	P57751	8.90707	8.91167	8.8773	7.46147	7.62289	7.59575	1.33864	8.22936	3.38871e-07	1.94389e-05	UDP-glucose pyrophosphorylase 2;(source:Araport11)	UDP-GLUCOSE PYROPHOSPHORYLASE 2 (UGP2)
AT5G19610	F4K2K3	8.04963	8.03806	7.95602	6.5839	6.45018	6.96293	1.3489	7.34012	5.51202e-05	0.000316099	GNOM-like 2;(source:Araport11)	GNOM-LIKE 2 (GNL2)
AT3G06483	Q9SBJ1	7.7932	7.85237	7.60983	6.79593	6.02676	6.37521	1.3525	7.07555	0.000454682	0.00137824	Pyruvate dehydrogenase kinase (PDK) specifically phosphorylates the E1&#945; subunit of the pyruvate dehydrogenase complex (PDC) on a Ser residue using ATP as a phosphate donor. PDK is a unique type of protein kinase having a His-kinase-like sequence but Ser-kinase activity. Site-directed mutagenesis and structural analysis indicate that PDK belongs to the GHKL superfamily.	PYRUVATE DEHYDROGENASE KINASE (PDK)
AT1G75930	Q93X94	9.50915	9.5324	9.47526	8.20519	8.21545	8.03058	1.3552	8.828	6.53336e-07	2.69442e-05	member of Lipase proteins	EXTRACELLULAR LIPASE 6 (EXL6)
AT1G15415	Q9XI27	8.40741	8.54452	8.66112	7.2365	6.67191	7.62772	1.35897	7.8582	0.00126205	0.00307472	The protein encoded by this gene was identified as a part of pollen proteome by mass spec analysis. It has weak homology to LEA (late embryo abundant) proteins. Encodes protein phosphatase 2A (PP2A) B'gamma subunit. Targeted to nucleus and cytosol.
AT3G59455	A8MR90	7.77424	7.53336	7.75056	6.59846	6.04123		1.36621	7.13957	0.000719185	0.00196311	Encodes a Protease inhibitor/seed storage/LTP family protein
AT1G78380	Q9ZRW8	6.94032	7.06174	6.97938		5.62095		1.37285	6.6506	7.27931e-05	0.000373941	Encodes a glutathione transferase that is a member of Tau GST gene family. Expression is induced by drought stress, oxidative stress, and high doses of auxin and cytokinin. naming convention according to Wagner et al. (2002) The expression of this gene is upregulated by herbicide safeners such as benoxacor and fenclorim.	GLUTATHIONE S-TRANSFERASE TAU 19 (GSTU19)
AT5G10260	Q9LFT9	8.32436	8.26342	8.37195	7.22718	6.976	6.59921	1.38578	7.62702	0.000115791	0.000504471	RAB GTPase homolog H1E;(source:Araport11)	RAB GTPASE HOMOLOG H1E (RABH1e)
AT1G43630	Q6DYE2	7.89312	7.93001	7.90886	6.52399			1.38667	7.564	2.87177e-05	0.000208686	plant/protein (DUF793);(source:Araport11)
AT1G55570	Q9ZVV4	9.71128	9.70763	9.68424	8.3639	8.21734	8.32868	1.39774	9.00218	1.74384e-07	1.38219e-05	SKU5 similar 12;(source:Araport11)	SKU5 SIMILAR 12 (sks12)
AT5G07600	Q9FLS1	7.815	7.76855	7.80833	6.3995			1.3978	7.44784	3.04723e-05	0.000217257	Oleosin family protein;(source:Araport11)
AT2G25600	Q8GXE6	7.96205	7.95109	7.84649	6.56595	6.76338	6.21861	1.4039	7.21793	5.54905e-05	0.000316873	Encodes SPIK, a member of the Shaker family potassium ion (K+) channel. This family includes five groups based on phylogenetic analysis (FEBS Letters (2007) 581: 2357): I (inward rectifying channel): AKT1 (AT2G26650), AKT5 (AT4G32500) and SPIK (also known as AKT6, AT2G25600); II (inward rectifying channel): KAT1 (AT5G46240) and KAT2 (AT4G18290); III (weakly inward rectifying channel): AKT2 (AT4G2…	SHAKER POLLEN INWARD K+ CHANNEL (SPIK)
AT2G18340	Q9ZPW6	8.09004	8.12807	8.10559	6.72814	6.45117	6.90589	1.41283	7.40148	1.79316e-05	0.00015715	late embryogenesis abundant domain-containing protein / LEA domain-containing protein;(source:Araport11)
AT1G71680	Q9C9J0	7.72017	7.68701	7.72493		5.82624	6.76035	1.4174	7.14374	0.00363036	0.0074126	Transmembrane amino acid transporter family protein;(source:Araport11)
AT2G14750	Q43295	7.81335	7.77332	7.78095	6.49685	6.23894		1.42131	7.22068	1.6998e-05	0.00015359	Encodes adenosine-5'-phosphosulfate kinase. Provides activated sulfate for sulfation of secondary metabolites, including the glucosinolates. Essential for pollen viability. The mRNA is cell-to-cell mobile.	APS KINASE (APK)
AT1G30710	Q9SA86	8.86408	8.89226	8.82159	7.43283	7.27658	7.60171	1.42227	8.14817	3.37569e-06	6.45473e-05	FAD-binding Berberine family protein;(source:Araport11)	(ATBBE9)
AT2G23900	Q1PF10	8.47724	8.48906	8.39087	7.05104	6.90935	7.12855	1.42274	7.74102	8.55325e-07	2.99839e-05	Pectin lyase-like superfamily protein;(source:Araport11)
AT5G03690	F4KGQ0	9.21447	9.24774	9.21968	8.47992	7.39708	7.5279	1.42566	8.51447	0.00234803	0.00515278	Aldolase superfamily protein;(source:Araport11)	FRUCTOSE-BISPHOSPHATE ALDOLASE 4 (FBA4)
AT5G52360	Q8LFH6	8.15447	8.09886	8.19381	6.76469	6.76594	6.62824	1.42942	7.43434	2.67846e-07	1.79062e-05	ADF10 is an actin-depolymerizing factor that preferentially binds ADP-G-actin and inhibits G-actin nucleotide exchange. ADF10 promotes actin turnover in pollen , regulating organization of actin filaments and vesicle trafficking during pollen tube growth.	ACTIN DEPOLYMERIZING FACTOR 10 (ADF10)
AT1G23500	Q9ZUE4	7.8312	7.86119	8.45536	6.66883	6.64253	6.54007	1.43211	7.3332	0.000174201	0.000675744	GDSL-motif esterase/acyltransferase/lipase. Enzyme group with broad substrate specificity that may catalyze acyltransfer or hydrolase reactions with lipid and non-lipid substrates.
AT4G39110	Q9T020	8.04805	7.98626	7.9821	6.77605	6.28336	6.65813	1.43296	7.28899	3.1412e-05	0.000220258	bups1 and bups1/2 double mutants have reduced feritlity due to premature rupture of pollen tubes before they reach the ovule. BUSP1 interacts with RALF4/19 peptide ligands and ANX1/2 receptors. BUPS/ANX signaling may regulate and promote pollen tube growth.	BUDDHAS PAPER SEAL 1 (BUPS1)
AT4G37990	Q02972	8.87328	8.8989	8.87937	7.54192	7.36211	7.43302	1.43817	8.16477	2.50023e-07	1.74258e-05	Encodes an aromatic alcohol:NADP+ oxidoreductase whose mRNA levels are increased in response to treatment with a variety of phytopathogenic bacteria. Though similar to mannitol dehydrogenases, this enzyme does not have mannitol dehydrogenase activity.	ELICITOR-ACTIVATED GENE 3-2 (ELI3-2)
AT3G51030	P29448	7.7129	7.62788	7.85913	6.26103	6.24757	6.36856	1.44092	7.01284	1.15487e-06	3.37006e-05	encodes a cytosolic thioredoxin that reduces disulfide bridges of target proteins by the reversible formation of a disulfide bridge between two neighboring Cys residues present in the active site. Thioredoxins have been found to regulate a variety of biological reactions in prokaryotic and eukaryotic cells.	THIOREDOXIN H-TYPE 1 (TRX1)
AT2G47730	Q96266	9.52053	9.3637	9.5675	8.10261	7.93917	7.99884	1.47037	8.74873	1.04455e-06	3.32325e-05	Encodes glutathione transferase belonging to the phi class of GSTs. Naming convention according to Wagner et al. (2002).	GLUTATHIONE S-TRANSFERASE PHI 8 (GSTF8)
AT3G28780	F4J0E6	8.21183	8.0543	8.07653	6.51374	6.78677	6.61524	1.47564	7.3764	2.40183e-06	5.36359e-05	transmembrane protein, putative (DUF1216);(source:Araport11)
AT4G30440	Q9M0B6	7.69546	7.66253	7.67871	6.1543	6.249		1.47725	7.088	1.15718e-06	3.37006e-05	Encodes a UDP-D-glucuronate 4-epimerase involved in pectin biosynthesis in the cell wall and affects cell wall integrity and immunity to fungi and bacteria.	UDP-D-GLUCURONATE 4-EPIMERASE 1 (GAE1)
AT5G12140	Q945Q1	8.08698	7.86374	8.22749	6.54094	7.16944	6.01216	1.48523	7.31679	0.00218946	0.00485321	Encodes a cystatin.	CYSTATIN-1 (CYS1)
AT3G07820	Q9SFD2	8.06614	8.11138	8.07979	6.76697	6.60188	6.40208	1.49546	7.33804	4.14373e-06	7.12278e-05	Pectin lyase-like superfamily protein;(source:Araport11)
AT2G33470	O22797	8.04051	7.92193	8.0747	6.53716	6.50799	6.47725	1.50491	7.25992	1.5182e-07	1.36855e-05	glycolipid transfer protein 1;(source:Araport11)	GLYCOLIPID TRANSFER PROTEIN 1 (GLTP1)
AT1G79250	Q1PFB9	7.83902	7.9786	7.80037	6.48671	6.30848	6.29798	1.50827	7.11853	1.11374e-06	3.34029e-05	AGC kinase 1.7;(source:Araport11)	AGC KINASE 1.7 (AGC1.7)
AT1G21660	Q9XI12	7.06902	6.51161	6.97742	5.81304	4.86639	5.33892	1.51323	6.09607	0.0013221	0.00319431	Chaperone DnaJ-domain superfamily protein;(source:Araport11)	AUXILIN-LIKE3 (AUXILIN-LIKE3)
AT1G64980	Q9XIP8	8.37432	8.40423	8.39995	6.92448	6.88439	6.82331	1.51544	7.63512	4.21857e-08	1.18392e-05	Encodes a putative nucleotide-diphospho-sugar transferase required for pollen germination and tube growth.	CADMIUM 2+ INDUCED (CDI)
AT3G28790	Q9LH95	8.42675	8.5525	8.47809	7.24791	6.64643	6.98574	1.52576	7.7229	5.43239e-05	0.000313045	transmembrane protein, putative (DUF1216);(source:Araport11)
AT3G54700	Q494P0	7.97479	7.94579	7.95524	6.40547	6.2817	6.60285	1.5286	7.19431	1.97775e-06	4.83082e-05	Encodes Pht1;7, a member of the Pht1 family of phosphate transporters which include: Pht1;1/At5g43350, Pht1;2/At5g43370, Pht1;3/At5g43360, Pht1;4/At2g38940, Pht1;5/At2g32830, Pht1;6/At5g43340, Pht1;7/At3g54700, Pht1;8/At1g20860, Pht1;9/At1g76430 (Plant Journal 2002, 31:341).	PHOSPHATE TRANSPORTER 1;7 (PHT1;7)
AT3G14040	Q9LVJ4	10.7779	10.77	10.8308	9.33935	9.11181	9.32582	1.53391	10.0259	7.32087e-07	2.73471e-05	Pectin lyase-like superfamily protein;(source:Araport11)
AT5G61720	Q9FLT6	10.0376	10.0364	10.0425	8.49922	8.46478	8.5355	1.53902	9.26934	2.09436e-08	1.02765e-05	hypothetical protein (DUF1216);(source:Araport11)
AT2G19400	O64573	7.80871	7.82284	7.79168	6.39593	6.29215	6.11581	1.53978	7.03785	1.01553e-06	3.28614e-05	AGC (cAMP-dependent, cGMP-dependent and protein kinase C) kinase family protein;(source:Araport11)
AT1G51410	Q4PSZ5	8.4696	8.45125	8.53001	6.96256	6.85019	6.99509	1.54767	7.70978	1.33102e-07	1.33792e-05	similar to Eucalyptus gunnii alcohol dehydrogenase of unknown physiological function (GI:1143445), apple tree, PIR:T16995; NOT a cinnamyl-alcohol dehydrogenase
AT3G55190	Q9M3D0	8.25299	8.27823	8.25066	6.75991	6.55285	6.80271	1.55547	7.48289	7.36768e-07	2.73471e-05	alpha/beta-Hydrolases superfamily protein;(source:Araport11)	(MAGL11)
AT5G06760	Q9FG31	8.10986	8.10343	8.27116	6.79074	6.48166	6.51087	1.56706	7.37795	4.23717e-06	7.16157e-05	Encodes LEA4-5, a member of the Late Embryogenesis Abundant (LEA) proteins which typically accumulate in response to low water availability conditions imposed during development or by the environment. Most of the diverse set of LEA proteins can be grouped according to properties such as high hydrophilicity and high content of glycine or other small amino acids in what has been termed hydrophilins…	LATE EMBRYOGENESIS ABUNDANT 4-5 (LEA4-5)
AT2G24450	Q9ZQ23	8.05564	8.16531	8.05894		6.42113	6.6171	1.57418	7.46362	6.77743e-06	9.25327e-05	Fasciclin-like arabinogalactan protein. Possibly involved in embryogenesis and seed development.	FASCICLIN-LIKE ARABINOGALACTAN PROTEIN 3 PRECURSOR (FLA3)
AT3G62170	Q5MFV6	9.48714	9.52379	9.47893	7.9409	7.88132	7.93305	1.57819	8.70752	2.09012e-08	1.02765e-05	VANGUARD-like protein;(source:Araport11)	VANGUARD 1 HOMOLOG 2 (VGDH2)
AT1G28550	Q9S810	8.25047	8.17347	8.26185	7.14507	6.58705	6.21727	1.5788	7.4392	0.000425933	0.00131104	RAB GTPase homolog A1I;(source:Araport11)	RAB GTPASE HOMOLOG A1I (RABA1i)
AT5G58050	Q9FGT9	9.20633	9.20993	9.18702	7.73096	7.54365	7.53598	1.59756	8.40231	2.78731e-07	1.79062e-05	Encodes a member of the glycerophosphodiester phosphodiesterase like (GDPD-like) family.	SHV3-LIKE 4 (SVL4)
AT5G17480	Q9LF54	8.59472	8.51702	8.8705	6.9226	7.07384	7.1761	1.60323	7.85913	7.74945e-06	9.89272e-05	pollen calcium-binding protein 1;(source:Araport11)	POLLEN CALCIUM-BINDING PROTEIN 1 (PC1)
AT3G28810	Q9LH93	7.80056	8.14913	8.03401			6.38373	1.61084	7.59186	0.000547442	0.00159187	mediator of RNA polymerase II transcription subunit-like protein, putative (DUF1216);(source:Araport11)
AT3G52600	Q1PEF8	9.39885	9.41681	9.38465	7.89112	7.71705	7.73617	1.61866	8.59077	1.51625e-07	1.36855e-05	cell wall invertase 2;(source:Araport11)	CELL WALL INVERTASE 2 (CWINV2)
AT5G36260	Q4V3D2	8.36786	8.44623	8.36832	6.79065	6.81131	6.70932	1.62371	7.58228	5.32829e-08	1.18664e-05	Eukaryotic aspartyl protease family protein;(source:Araport11)	(A36)
AT4G25180	Q6ICW8		7.7392			6.11484		1.62436	6.92702	0.00470992	0.00922969	RNA polymerase III RPC4;(source:Araport11)
AT3G61230	Q500W4	8.59786	8.71273	8.64279	7.0665	6.94469	7.06586	1.62545	7.83841	1.18236e-07	1.32405e-05	Encodes a member of the Arabidopsis LIM proteins: a family of actin bundlers with distinct expression patterns. WLIM1, WLIM2a, and WLIM2b are widely expressed, whereas PLIM2a, PLIM2b, and PLIM2c are predominantly expressed in pollen. Regulates actin cytoskeleton organization.	POLLEN-SPECIFIC LIM PROTEIN 2C (PLIM2c)
AT2G31980	Q8L5T9	8.45063	8.48818	8.55131	7.09448	6.6685	6.83449	1.63088	7.68126	6.28847e-06	8.95043e-05	PHYTOCYSTATIN 2;(source:Araport11)	PHYTOCYSTATIN 2 (CYS2)
AT3G28820	Q9LH92	8.19678	8.45951	8.28834	6.91579	6.48029	6.65425	1.63143	7.49916	1.39021e-05	0.000135631	mediator of RNA polymerase II transcription subunit-like protein, putative (DUF1216);(source:Araport11)
AT1G51250	Q9SYC7	8.38929	8.4308	8.44087	6.46046	6.90224	6.99534	1.63431	7.60317	2.50807e-05	0.000192369	Plant self-incompatibility protein S1 family;(source:Araport11)
AT3G42880	Q9M1L7	8.06517	8.10193	8.09407	6.34801	6.52184	6.47949	1.63728	7.26842	1.21091e-07	1.32405e-05	Leucine-rich repeat protein kinase family protein;(source:Araport11)	POLLEN RECEPTOR LIKE KINASE 3 (PRK3)
AT5G24420	Q8LEV7	7.95549	7.87715	7.91627	6.34546	6.19471		1.64622	7.25781	2.0582e-06	4.93186e-05	Encodes a cytosolic 6-phosphogluconolactonase (PGL) thought to be involved in the oxidative pentose-phosphate pathway (OPPP).	6-PHOSPHOGLUCONOLACTONASE 5 (PGL5)
AT1G67290	Q9FYG4	9.91358	9.88862	9.87229	8.30742	8.16013	8.23299	1.65798	9.06251	6.00225e-08	1.24738e-05	glyoxal oxidase-related protein;(source:Araport11)	GLYOXAL OXIDASE 1 (GLOX1)
AT2G37770	Q0PGJ6	8.63388	8.5721	8.6906	7.06149	7.19705	6.63562	1.66747	7.79846	2.7776e-05	0.000205792	Encodes an NADPH-dependent aldo-keto reductase that can act on a wide variety of substrates in vitro including saturated and unsaturated aldehydes, steroids, and sugars. GFP-tagged AKR4C9 localizes to the chloroplast where it may play a role in detoxifying reactive carbonyl compounds that threaten to impair the photosynthetic process. Transcript levels for this gene are up-regulated in response t…	CHLOROPLASTIC ALDO-KETO REDUCTASE (ChlAKR)
AT2G31425	Q2V441	8.54896	8.65722	8.63666	6.95513	6.79203	7.07693	1.67292	7.77782	8.97659e-07	3.06174e-05	Plant invertase/pectin methylesterase inhibitor superfamily protein;(source:Araport11)
AT1G63000	Q9LQ04	8.83213	8.85649	8.86536	7.25499	7.2	7.06912	1.67662	8.01301	1.24056e-07	1.32405e-05	nucleotide-rhamnose synthase/epimerase-reductase;(source:Araport11)	NUCLEOTIDE-RHAMNOSE SYNTHASE/EPIMERASE-REDUCTASE (NRS/ER)
AT1G28306	B3H5T5	8.61129	8.62636	8.65653	7.02111	6.5135	7.32048	1.6797	7.79154	0.000144401	0.000591668	Plant self-incompatibility protein S1 family;(source:Araport11)
AT5G07410	Q9LY19	10.0969	10.1575	10.1429	8.46325	8.44567	8.44475	1.68121	9.29183	1.15927e-08	1.02765e-05	Encodes a pectin methylesterase implicated in the remodeling of pectins in pollen. Its expression is restricted to the male gametophyte (dry pollen, imbibed pollen and pollen tube). Mutants do not display any phenotype in the vegetative tissues. Pollen germination of KO mutant is strongly delayed in vivo and in vitro. Extra calcium restores the wild type phenotype in vitro.	PECTIN METHYLESTERASE 48 (PME48)
AT2G16730	Q9SCU9	9.34817	9.42867	9.32723	7.80772	7.50472	7.74289	1.68291	8.52657	1.32621e-06	3.56103e-05	putative beta-galactosidase (BGAL13 gene)	(BGAL13)
AT5G64690	Q9FGG4	8.30251	8.31476	8.28649	6.33186	6.4632	7.0545	1.68473	7.45889	0.000103314	0.000469001	neurofilament triplet H protein-like protein;(source:Araport11)
AT5G13150	Q9FY95	7.89335	7.80912	7.92642	6.16928	6.1928		1.69526	7.19819	8.36723e-07	2.98852e-05	A member of EXO70 gene family, putative exocyst subunits, conserved in land plants. Arabidopsis thaliana contains 23 putative EXO70 genes, which can be classified into eight clusters on the phylogenetic tree. This particular member is expressed in pollen and, together with EXO70C2, is involved in pollen tube elongation. Found in the cytoplasm and surprisingly, not found in the plasma membrane.	EXOCYST SUBUNIT EXO70 FAMILY PROTEIN C1 (EXO70C1)
AT3G01250	Q9MAD4	8.61551	8.61987	8.72531	7.06805	6.74117	7.06083	1.69688	7.80512	2.75987e-06	5.85945e-05	transmembrane protein;(source:Araport11)
AT3G19020	Q9LJ64	8.40205	8.43137	8.4185	6.83369	6.70263	6.6223	1.69777	7.56842	1.71697e-07	1.38219e-05	Pollen expressed protein required for pollen tube growth. Along with other members of the LRX family, interacts with RALF4 to control pollen tube growth and integrity. Loss of function results in premature pollen tube rupture and reduced fertility.	LEUCINE-RICH REPEAT/EXTENSIN 8 (LRX8)
AT1G69940	Q84WM7	9.28693	9.35496	9.29005	7.63773	7.50528	7.66813	1.70693	8.45718	1.02219e-07	1.32405e-05	Encodes a protein with pectin methylesterase activity. The protein expression was shown to be highly restricted to the pollen grain (no detection in any other tissues or in the pollen grains' surrounding cells of the anthers.	(PPME1)
AT2G29790	O82377	7.50565	7.54445	7.70716	6.01434		5.74198	1.7076	6.90272	2.06943e-05	0.000170694	Encodes a Maternally expressed gene (MEG) family protein [pseudogene]	POLLEN COAT PROTEIN B CLASS BETA (PCP-BBETA)
AT5G19580	F4K172	9.68764	9.63938	9.6545	7.99552	7.92476	7.90071	1.72018	8.80042	2.11256e-08	1.02765e-05	glyoxal oxidase-related protein;(source:Araport11)
AT3G10460	Q9CAE8	8.41384	8.41916	8.37044	6.70965	6.40488	6.87773	1.73706	7.53261	6.95015e-06	9.25327e-05	Plant self-incompatibility protein S1 family;(source:Araport11)
AT1G76965	F4I5I4	8.47298	8.42981	8.4663	6.98793	6.65018	6.50498	1.742	7.58536	8.07777e-06	0.000101603	Encodes a Protease inhibitor/seed storage/LTP family protein
AT4G02250	F4JHA1	8.91665	8.92604	8.97903	7.27915	6.93469	7.37684	1.74368	8.06873	5.88447e-06	8.63512e-05	Plant invertase/pectin methylesterase inhibitor superfamily protein;(source:Araport11)
AT5G15110	Q9LFP5	8.50271	8.53891	8.46153	6.79166	6.7783	6.68676	1.74881	7.62664	3.25721e-08	1.02765e-05	Pectate lyase family protein;(source:Araport11)
AT3G07850	P49063	9.57158	9.55997	9.6056	7.82026	7.77636	7.88998	1.75019	8.70396	2.47407e-08	1.02765e-05	Pectin lyase-like superfamily protein;(source:Araport11)
AT1G11770	Q9SA99	9.36504	9.3417	9.28682	7.68277	7.49395	7.56574	1.75037	8.45601	1.22265e-07	1.32405e-05	Encodes an oligogalacturonide oxidase that inactivates the elicitor-active oligogalacturonides (OGs).	(ATBBE2)
AT2G47040	Q5MFV8	9.36693	9.44787	9.36033	7.75787	7.62904	7.53442	1.75127	8.51608	2.41074e-07	1.72209e-05	Share high homologies with a group of pectin methylesterases (PME), pollen specific, and is required for enhancing the growth of pollen tube in style and transmitting tract tissues.	VANGUARD1 (VGD1)
AT1G28305	F4HWK0	8.52238	8.56966	8.55289	6.86759	6.56444	6.8926	1.77343	7.6616	1.52661e-06	3.93179e-05	Plant self-incompatibility protein S1 family;(source:Araport11)
AT3G03430	Q9SRP7	8.3079	8.27523	8.43684	6.50338		6.62384	1.77638	7.62944	2.63014e-06	5.69012e-05	Calcium-binding EF-hand family protein;(source:Araport11)
AT3G02970	Q9M8T8	8.18214	8.18352	8.14069	6.37959	6.25036	6.4977	1.7929	7.27233	2.3922e-07	1.72209e-05	EXORDIUM like 6;(source:Araport11)	EXORDIUM LIKE 6 (EXL6)
AT3G07830	Q9SFD1	9.29653	9.29581	9.2981	7.78979	7.03312	7.67554	1.79733	8.39815	9.79553e-05	0.000457958	Pectin lyase-like superfamily protein;(source:Araport11)	POLYGALACTURONASE 3 (PGA3)
AT4G25900	Q940G5	8.78201	8.78547	8.73296	7.18168	6.61205	7.10889	1.79927	7.86718	2.23903e-05	0.000178839	Galactose mutarotase-like superfamily protein;(source:Araport11)
AT4G18596	Q6NMJ2	8.79821	8.84698	8.90145	6.93232	6.94578	7.17079	1.83258	7.93259	3.76472e-07	2.04529e-05	Pollen Ole e 1 allergen and extensin family protein;(source:Araport11)
AT4G17690	O23609	8.70291	8.6582	8.69456	6.78669	6.67776	7.06517	1.84202	7.76422	1.91162e-06	4.79297e-05	Peroxidase superfamily protein;(source:Araport11)
AT5G58170	Q9LVN0	8.53728	8.56311	8.40998	6.7008	6.70733	6.56339	1.84628	7.58031	1.38301e-07	1.34259e-05	Encodes a member of the glycerophosphodiester phosphodiesterase like (GDPD-like) family.	SHV3-LIKE 5 (SVL5)
AT5G39310	Q9FL76	8.45755	8.4382	8.45298	6.81386	6.38915	6.60278	1.84765	7.52575	2.49693e-06	5.46439e-05	member of Alpha-Expansin Gene Family. Naming convention from the Expansin Working Group (Kende et al, 2004. Plant Mol Bio)	EXPANSIN A24 (EXPA24)
AT5G44610	Q9LU05	6.89403	6.86542	6.76521			4.98371	1.85784	6.37709	2.55931e-05	0.000195354	Encodes a protein with seven repeated VEEKK motifs. RNAi and overexpression experiments suggest that the gene is not involved in cell division but might be consequential for cell shape of epidermal and cortical cells. The protein encoded by this gene binds to cortical microtubules and inhibits tubulin polymerization. Associates to the plasma membrane and interacts with calmodulin and phosphatidyl…	MICROTUBULE-ASSOCIATED PROTEIN 18 (MAP18)
AT5G39870	A0A1P8BDW4	7.92441	7.96979	7.9321	6.07678			1.86532	7.47577	9.63511e-06	0.000111555	hypothetical protein (DUF1216);(source:Araport11)
AT5G27870	Q3E8Z8	8.22508	8.38743	8.24773	6.41662			1.87013	7.81922	4.21311e-05	0.000267183	Plant invertase/pectin methylesterase inhibitor superfamily;(source:Araport11)
AT1G71880	Q39232	8.27001	8.08489	8.30826	6.31402	6.5265	6.1977	1.87498	7.28356	1.90181e-06	4.79297e-05	Sucrose transporter gene induced in response to nematodes; member of Sucrose-proton symporter family. The mRNA is cell-to-cell mobile.	SUCROSE-PROTON SYMPORTER 1 (SUC1)
AT1G74000	P92976	8.7819	8.739	8.75343	7.07691	6.49741	7.06565	1.87812	7.81905	2.48404e-05	0.000191539	encodes a protein similar to strictosidine synthase, which is involved in the production of monoterpene indole alkaloids. This gene belongs to a family of 13 members in Arabidopsis.	STRICTOSIDINE SYNTHASE 3 (SS3)
AT3G05930	P93000	9.80913	9.76542	9.75213	7.9329	7.78459	7.95861	1.88353	8.8338	6.58945e-08	1.24738e-05	germin-like protein (GLP8)	GERMIN-LIKE PROTEIN 8 (GLP8)
AT1G74010	Q9C9C2	8.6298	8.59998	8.69074		6.72681		1.91337	8.16183	1.34123e-05	0.000134588	Calcium-dependent phosphotriesterase superfamily protein;(source:Araport11)
AT3G19310	Q9LT86	8.14763	8.14578	8.10767		6.21432		1.91937	7.65385	8.39135e-06	0.000103829	PLC-like phosphodiesterases superfamily protein;(source:Araport11)
AT4G39670	Q8L7U7	8.02326	7.97113	7.96709	6.10622	6.00805		1.93002	7.21515	3.95617e-07	2.0576e-05	Glycolipid transfer protein (GLTP) family protein;(source:Araport11)	PHOSPHOLIPASE-LIKE PROTEIN (GLTP)
AT2G21480	Q9SJT0	7.44991	7.50215	7.368	5.51942	5.4743		1.94316	6.66275	5.81769e-07	2.5317e-05	BUSP2 plays a smaller role than BUSP1 in pollen tube growth. bups1/2 double mutants have reduced feritlity due to premature rupture of pollen tubes before they reach the ovule but single busp2 mutants are fertile. BUSP2 interacts with RALF4/19 peptide ligands and ANX1/2 receptors. BUPS/ANX signaling may regulate and promote pollen tube growth.	BUDDHAS PAPER SEAL 2 (BUPS2)
AT1G02790	P49062	9.11097	9.17836	9.15173	7.34619	6.87218	7.38566	1.94568	8.17418	9.27229e-06	0.000109569	encodes a exopolygalacturonase.	POLYGALACTURONASE 4 (PGA4)
AT5G07510	Q1PDZ0	9.26345	9.13553	9.37769	7.38238	7.32618	7.12788	1.98008	8.26885	7.178e-07	2.72917e-05	encodes a glycine-rich protein that is expressed in low abundance in stems and leaves, and very low abundance in flowers.	GLYCINE-RICH PROTEIN 14 (GRP14)
AT4G11485	P82726	8.28545	8.30809	8.5291	6.40609		6.37348	1.98443	7.58044	3.7854e-06	6.82454e-05	Encodes a member of a family of small,secreted, cysteine rich protein with sequence similarity to the PCP (pollen coat protein) gene family.	LOW-MOLECULAR-WEIGHT CYSTEINE-RICH 11 (LCR11)
AT2G37760	O80944	8.27364	8.22344	8.29717	6.21287	6.35234	6.26246	1.98886	7.27032	2.34095e-08	1.02765e-05	Encodes an NADPH-dependent aldo-keto reductase that can act on a wide variety of substrates in vitro including aliphatic and aromatic aldehydes and steroids. Transcript levels for this gene are up-regulated in response to cold, salt, and drought stress.	ALDO-KETO REDUCTASE FAMILY 4 MEMBER C8 (AKR4C8)
AT4G15980	O23447	8.5865	8.69691	8.58658	6.72854	6.56482	6.60047	1.99205	7.6273	6.50638e-08	1.24738e-05	Plant invertase/pectin methylesterase inhibitor superfamily;(source:Araport11)
AT5G27000	O81635	7.98575	8.00289	7.9664	5.96498	6.00731		1.99887	7.18547	1.44856e-07	1.36855e-05	Encodes a kinesin-like protein that binds microtubules in an ATP-dependent manner.	KINESIN 4 (ATK4)
AT2G47030	O80722	8.57458	8.57519	8.41303	6.97274	6.90349	5.65763	2.00965	7.51611	0.00131824	0.00318904	Plant invertase/pectin methylesterase inhibitor superfamily;(source:Araport11)	(VGDH1)
AT5G47000	Q9FJR1	8.58731	8.59167	8.55463	6.70269	6.32733	6.65405	2.01651	7.56962	1.24032e-06	3.51163e-05	Peroxidase superfamily protein;(source:Araport11)
AT5G04180	Q9FYE3	9.0872	9.0372	9.06334	7.10246	6.90064	7.02388	2.05359	8.03579	4.97644e-08	1.18392e-05	alpha carbonic anhydrase 3;(source:Araport11)	ALPHA CARBONIC ANHYDRASE 3 (ACA3)
AT1G70810	Q9SSL1	7.894	7.90408	7.93299	5.83948			2.07088	7.39264	6.02082e-06	8.76724e-05	Calcium-dependent lipid-binding (CaLB domain) family protein;(source:Araport11)	C2-DOMAIN ABA-RELATED7 (CAR7)
AT2G44560	Q8S8Q4	8.60437	8.60233	8.60717	6.50584			2.09878	8.07993	4.99545e-06	8.04798e-05	glycosyl hydrolase 9B11;(source:Araport11)	GLYCOSYL HYDROLASE 9B11 (GH9B11)
AT4G29470	Q8GV50	8.14154	8.15586	8.16625		5.82497	6.22866	2.12774	7.30346	1.35449e-05	0.000134596	Encodes one of the four Arabidopsis phospholipase PLA2 parologs: AT2G06925 (PLA2-ALPHA), AT2G19690 (PLA2-BETA), AT4G29460 (PLA2-GAMMA) and AT4G29470 (PLA2-DELTA). Involved in pollen development and germination and tube growth.	PHOSPHOLIPASE A2 DELTA (PLA2-DELTA)
AT1G78940	F4IDG2	7.88899	7.97247	7.92038	5.89617	5.88287	5.58308	2.1399	6.85732	4.74217e-07	2.27264e-05	kinase with adenine nucleotide alpha hydrolases-like domain-containing protein;(source:Araport11)
AT5G07420	Q9LY18	9.16652	9.17812	9.1771	7.16874	7.00262	6.89969	2.15023	8.0988	1.1363e-07	1.32405e-05	Pectin lyase-like superfamily protein;(source:Araport11)
AT3G19010	Q9LJ65	8.13097	8.09728	8.1093	6.10429		5.79611	2.16232	7.24759	4.16132e-06	7.12278e-05	2-oxoglutarate (2OG) and Fe(II)-dependent oxygenase superfamily protein;(source:Araport11)	2-OXOGLUTARATE OXYGENASE (2-OXOGLUTARATE OXYGENASE)
AT3G43860	Q8VYG3	8.9201	8.98193	8.96558	6.57596	6.76736	6.97142	2.18429	7.86373	6.85308e-07	2.69757e-05	glycosyl hydrolase 9A4;(source:Araport11)	GLYCOSYL HYDROLASE 9A4 (GH9A4)
AT3G55430	Q9M2T6	8.69628	8.67544	8.67045	6.63191	6.52234	6.29098	2.19898	7.58123	3.27852e-07	1.90961e-05	O-Glycosyl hydrolases family 17 protein;(source:Araport11)
AT1G11765	Q9SAA0	7.99568	7.9029	7.78268	5.68408			2.20967	7.34133	3.50898e-05	0.000237232	Plant self-incompatibility protein S1 family;(source:Araport11)
AT2G30240	O22920	7.48043	7.47362	7.41662			5.19802	2.25888	6.89217	5.46124e-06	8.30372e-05	Encodes a plasma membrane localized potassium transporter.	(ATCHX13)
AT4G28000	A0A1P8B5P0	8.97729	8.99068	8.96518	6.71465	6.4874	6.80047	2.31021	7.82261	1.70789e-07	1.38219e-05	P-loop containing nucleoside triphosphate hydrolases superfamily protein;(source:Araport11)
AT2G47050	O80720	8.80471	8.76495	8.7752	6.76397	6.10548	6.18598	2.42981	7.56672	8.71577e-06	0.000106103	Plant invertase/pectin methylesterase inhibitor superfamily protein;(source:Araport11)
AT4G24640	Q9SB59	9.11816	9.0905	9.20564	6.42905	6.54586	6.43718	2.6674	7.8044	5.70319e-09	1.02765e-05	Encodes AppB protein (AppB1).	(APPB1)
AT4G15530	O23404	9.23824	9.31728	9.23888	6.39591	6.64961	6.05288	2.89866	7.81547	1.19148e-06	3.44346e-05	Encodes a dual-targeted protein believed to act as a pyruvate, orthophosphate dikinase. These enzymes are normally associated with C4 photosynthesis which does not occur in Arabidopsis. However, PPDK may play a role in remobilizing nitrogen during leaf senescence in Arabidopsis. The product of the long transcript (.1 gene model) was shown to be targeted to the chloroplast, whereas the shorter tra…	PYRUVATE ORTHOPHOSPHATE DIKINASE (PPDK)
AT5G48140	Q9LUB8	9.10503	9.06599	9.0767	5.75907	6.64649	6.06908	2.92436	7.62039	1.05261e-05	0.000117557	Pectin lyase-like superfamily protein;(source:Araport11)

## Sheet: TCP_MPG
Gne ID	Accession	row ID	TCP1	TCP2	TCP3	MPG1	MPG2	MPG3	logFC	AveExpr	P.Value	adj.P.Val	Gene Model Description	Gene Symbol
AT2G36660	Q9ZQA8	Q9ZQA8	6.05981	5.79421	5.877	8.06412	8.04597	8.06982	-2.14963	6.98516	5.16933e-08	0.000123239	poly(A) binding protein 7	PAB7
AT3G23770	Q9LK41	Q9LK41	6.85183	7.12552	6.34888	8.84209	8.83116	8.8421	-2.06304	7.80693	1.44416e-05	0.000388847	O-Glycosyl hydrolases family 17 protein	AT3G23770
AT4G14080	Q06915	Q06915	7.72776	7.70857	7.61302	9.76643	9.55768	9.69041	-1.98839	8.67731	5.82139e-08	0.000123239	O-Glycosyl hydrolases family 17 protein	MEE48
AT5G37470	A0A1P8B9F4	A0A1P8B9F4	5.83509	6.2484	5.63119	8.5004	7.36616	7.65798	-1.93662	6.8732	0.000457541	0.00274784	Family of unknown function (DUF577)	AT5G37470
AT5G35630	Q43127	Q43127	6.64116	6.29205	6.47361	8.49492	8.30068	8.21743	-1.86874	7.40331	1.23378e-06	0.000168511	glutamine synthetase 2	GS2
AT2G27880	Q9SJK3	Q9SJK3	7.08612	6.65805	6.665	8.6348	8.58574	8.75341	-1.85493	7.73052	2.73774e-06	0.000198464	Argonaute family protein	AGO5
AT5G66190	Q9FKW6	Q9FKW6	6.49064	6.2121	6.34577	8.31989	8.21246	8.00796	-1.8306	7.2648	1.01384e-06	0.000158986	ferredoxin-NADP(+)-oxidoreductase 1	FNR1
AT3G07250	F4JED3	F4JED3	6.13767	5.95213		7.88562	7.83206	7.82239	-1.80179	7.12597	1.19311e-06	0.000168387	nuclear transport factor 2 (NTF2) family protein / RNA recognition motif (RRM)-containing protein	AT3G07250
AT2G29140	Q9ZW02	Q9ZW02		5.06036		6.86476	6.99355	6.63157	-1.7696	6.38756	0.000185106	0.00153374	pumilio 3	PUM3
AT3G14210	Q9LJG3	Q9LJG3	6.71079	6.48027	6.67599	8.46147	8.27821	8.39318	-1.75527	7.49998	3.25259e-07	0.000126363	epithiospecifier modifier 1	ESM1
AT1G73050	Q9SSM2	Q9SSM2	7.14815	6.69203	6.98164	8.72689	8.59969	8.70417	-1.73631	7.80876	2.79183e-06	0.000198464	Glucose-methanol-choline (GMC) oxidoreductase family protein	AT1G73050
AT3G18080	Q9LV33	Q9LV33	6.81248	6.69169	6.46178	8.38316	8.25593	8.46876	-1.71397	7.5123	1.44658e-06	0.000174205	B-S glucosidase 44	BGLU44
AT5G21150	Q84VQ0	Q84VQ0	6.72769	6.8434	6.71091	8.44191	8.38108	8.56674	-1.70258	7.61196	1.48057e-07	0.000126363	Argonaute family protein	AGO9
ATCG00020	P83755	P83755	6.45491	6.27457	6.15819	7.89507	7.81598	8.11776	-1.64705	7.11941	2.28929e-06	0.000186401	photosystem II reaction center protein A	PSBA
AT5G04140	Q9ZNZ7	Q9ZNZ7		6.56376	5.83688	7.92229	7.67495	7.91378	-1.63669	7.18233	0.000406746	0.00255135	glutamate synthase 1	GLU1
AT3G54050	P25851	P25851			6.31658	7.99567	7.85387	7.99764	-1.63249	7.54094	4.04811e-05	0.000631547	high cyclic electron flow 1	HCEF1
AT3G24620	Q9LV40	Q9LV40	5.62464	5.51131	5.54028		7.20089	7.10923	-1.59632	6.19727	1.36308e-06	0.000174205	RHO guanyl-nucleotide exchange factor 8	ROPGEF8
AT5G15140	Q9LXG7	Q9LXG7	7.14835	6.79592	7.0864	8.66208	8.54712	8.6032	-1.59391	7.80718	1.77732e-06	0.000180533	Galactose mutarotase-like superfamily protein	AT5G15140
AT1G12900	Q9LPW0	Q9LPW0	6.31309	6.24342	6.37525	7.99372	7.83186	7.88484	-1.59288	7.10703	1.58341e-07	0.000126363	glyceraldehyde 3-phosphate dehydrogenase A subunit 2	GAPA-2
AT1G20020	Q8W493	Q8W493	6.12949	6.20022	5.90082	7.7752	7.54715	7.60004	-1.56395	6.85882	2.01416e-06	0.000180533	ferredoxin-NADP(+)-oxidoreductase 2	FNR2
AT4G25180	Q6ICW8	Q6ICW8		6.11484		8.07283	7.83841	7.11145	-1.55939	7.28438	0.01187	0.0280768	RNA polymerase III RPC4	AT4G25180
AT2G39730	P10896	P10896	7.80731	7.76147	7.70783	9.41066	9.24553	9.25307	-1.54422	8.53098	1.94524e-07	0.000126363	rubisco activase	RCA
ATCG00270	P56761	P56761	6.40545	6.62948	6.19638	7.87273	7.84135	8.11364	-1.53214	7.1765	9.9713e-06	0.000327275	photosystem II reaction center protein D	PSBD
AT2G39750	O22285	O22285		6.41774	6.39462	7.904	7.89023	8.01081	-1.52883	7.32348	1.48119e-06	0.000174205	S-adenosyl-L-methionine-dependent methyltransferases superfamily protein	AT2G39750
AT4G10340	Q9XF89	Q9XF89	6.2444	6.03092		7.64531	7.57173	7.77691	-1.52699	7.05385	9.69794e-06	0.00032079	light harvesting complex of photosystem II 5	LHCB5
AT1G32060	P25697	P25697	6.64942	6.40915	6.78644	8.20521	8.12344	8.05847	-1.51404	7.37202	2.99954e-06	0.000201588	phosphoribulokinase	PRK
AT3G45140	P38418	P38418	7.84194	7.84944	7.75721	9.39761	9.2281	9.34563	-1.50758	8.56999	1.99163e-07	0.000126363	lipoxygenase 2	LOX2
AT3G12430	Q9C7A5	Q9C7A5		6.18921		7.66755	7.67859	7.73793	-1.50548	7.31832	2.95927e-05	0.000552724	Polynucleotidyl transferase, ribonuclease H-like superfamily protein	AT3G12430
AT3G09670	Q9SF36	Q9SF36		4.90641				6.4073	-1.50089	5.65686	0.00318654	0.0105076	Tudor/PWWP/MBT superfamily protein	AT3G09670
AT3G26650	P25856	P25856	7.31764	7.35689	7.33783	8.97785	8.75923	8.76448	-1.4964	8.08565	4.23096e-07	0.000127956	glyceraldehyde 3-phosphate dehydrogenase A subunit	GAPA
AT5G30490	Q8GX81	Q8GX81	6.07831	6.48932	5.78651	7.51301	7.65436	7.62977	-1.481	6.85855	7.03265e-05	0.00087065		AT5G30490
ATCG00490	O03042	O03042	8.9842	9.01504	8.97906	10.5595	10.3471	10.4434	-1.45728	9.72141	3.04398e-07	0.000126363	ribulose-bisphosphate carboxylases	RBCL
AT2G34420	Q39141	Q39141	6.70124	6.86594	6.07234	7.91274	7.90296	8.10252	-1.42623	7.25963	0.00024592	0.00182725	photosystem II light harvesting complex gene B1B2	LHB1B2
ATCG00280	P56778	P56778	6.73102	6.87462	6.79216	8.1634	8.06683	8.39684	-1.40975	7.50415	2.90617e-06	0.000198464	photosystem II reaction center protein C	PSBC
AT1G78650	Q9SYL7	Q9SYL7		4.85894	4.3012	6.60561	5.72592	5.61469	-1.402	5.42127	0.00677622	0.018251	DNA-directed DNA polymerases	POLD3
AT1G29910									-1.4				chlorophyll A/B binding protein 3	CAB3
AT1G29920									-1.4				chlorophyll A/B-binding protein 2	CAB2
AT1G29930									-1.4				chlorophyll A/B binding protein 1	CAB1
AT2G34430									-1.4				light-harvesting chlorophyll-protein complex II subunit B1	LHB1B1
AT1G03130	Q9SA56	Q9SA56	6.79881	7.13534	7.01196	8.29304	8.4971	8.30298	-1.38234	7.6732	5.50509e-06	0.000253354	photosystem I subunit D-2	PSAD-2
ATCG00680	P56777	P56777	7.50715	7.33256	7.20201	8.64966	8.56682	8.91966	-1.36481	8.02964	1.2896e-05	0.000368182	photosystem II reaction center protein B	PSBB
AT1G52430	Q9SSP7	Q9SSP7	7.00583	6.84253	6.78827	8.2503	8.18309	8.25279	-1.34985	7.5538	6.9766e-07	0.000138888	Ubiquitin carboxyl-terminal hydrolase-related protein	AT1G52430
AT1G20620	Q42547	Q42547	6.38768	6.68522	6.34198	7.85808	7.7171	7.86879	-1.34303	7.14314	6.50803e-06	0.000264952	catalase 3	CAT3
AT5G43990	Q9FNC7	Q9FNC7	6.6508	6.47666	6.66849	8.00068	7.87677	7.87804	-1.31985	7.25857	1.00058e-06	0.000158986	SET-domain containing protein lysine methyltransferase family protein	SUVR2
AT4G30160	O65570	O65570			5.29474	6.50554	6.45014	6.88503	-1.31883	6.28386	0.00157895	0.00638518	villin 4	VLN4
AT5G48650	Q84JH2	Q84JH2	6.49867			7.83715	7.85136	7.73614	-1.30955	7.48083	7.90821e-05	0.000927516	Nuclear transport factor 2 (NTF2) family protein with RNA binding (RRM-RBD-RNP motifs) domain	AT5G48650
AT4G05520	B3LF48	B3LF48	6.14949	6.35953	6.70091	7.63114	7.71564	7.77764	-1.30483	7.05572	4.46914e-05	0.000662825	EPS15 homology domain 2	EHD2
AT3G57370	Q1PEE4	Q1PEE4	6.52406	6.78816	6.6267	7.94512	7.88283	8.01941	-1.30282	7.29771	1.97819e-06	0.000180533	Cyclin family protein	AT3G57370
AT4G02770									-1.3				photosystem I subunit D-1	PSAD-1
AT5G21900	Q9C597	Q9C597	6.25687	6.57779		7.72967	7.64055	7.74871	-1.28898	7.19072	3.9747e-05	0.000627074	RNI-like superfamily protein	AT5G21900
AT1G55150	Q9C718	Q9C718	6.70694	6.59781	7.0091	8.08058	8.00304	8.09528	-1.28835	7.41546	1.17403e-05	0.000347746	DEA(D/H)-box RNA helicase family protein	RH20
AT1G42970	P25857	P25857	7.72914	7.67045	7.64781	9.07123	8.87558	8.92904	-1.27615	8.32054	7.54472e-07	0.000138888	glyceraldehyde-3-phosphate dehydrogenase B subunit	GAPB
AT3G50100	A3KPE8	A3KPE8	6.23431	6.24648	5.95145	7.38518	7.44747	7.41965	-1.27335	6.78076	3.88975e-06	0.000226659	small RNA degrading nuclease 1	SDN1
AT5G37400	A0A1P8BD25	A0A1P8BD25	6.9136	6.79854	6.7951	8.03107	7.98423	8.27594	-1.26133	7.46641	4.21418e-06	0.000226659	Family of unknown function (DUF577)	AT5G37400
AT3G55780	F4IY34	F4IY34	6.32687	6.74675	6.21795	7.79538	7.49444	7.78504	-1.2611	7.06107	0.000110221	0.00112421	Glycosyl hydrolase superfamily protein	AT3G55780
AT2G40030	Q5D869	Q5D869	6.03486	6.11805	5.9583	7.32988	7.18672	7.35637	-1.25392	6.66403	1.17198e-06	0.000168387	nuclear RNA polymerase D1B	NRPD1B
AT2G33010	O50062	O50062		6.10799	6.37166	7.55391	7.56011	7.34945	-1.248	6.98862	5.58205e-05	0.000767351	Ubiquitin-associated (UBA) protein	AT2G33010
AT1G77680	Q0WPN0	Q0WPN0	6.1924	6.60597	6.18266	7.65302	7.47234	7.59686	-1.24706	6.95054	3.38182e-05	0.000579702	Ribonuclease II/R family protein	AT1G77680
AT2G05100	Q9SHR7	Q9SHR7		6.07102		7.2716	7.22453	7.45625	-1.24644	7.00585	0.000292442	0.00206367	photosystem II light harvesting complex gene 2.1	LHCB2.1
AT5G20950	A0A1P8BG25	A0A1P8BG25	6.3942	7.01553		7.8613	7.88462	8.0681	-1.23315	7.44475	0.000814571	0.00405779	Glycosyl hydrolase family protein	AT5G20950
AT3G50820	Q9S841	Q9S841	7.65888	7.53293	7.59332	9.08742	8.89004	8.48919	-1.22718	8.20863	9.93187e-05	0.00105143	photosystem II subunit O-2	PSBO2
AT2G33000	F4IUT4	F4IUT4	6.49471	6.67492	6.80053	7.94118	7.8972	7.77275	-1.21366	7.26355	6.32911e-06	0.000264952	ubiquitin-associated (UBA)/TS-N domain-containing protein-related	AT2G33000
AT4G34980	O49607	O49607	7.24124	7.06896	7.23231	8.38545	8.3147	8.44855	-1.20207	7.78187	1.40377e-06	0.000174205	subtilisin-like serine protease 2	SLP2
AT2G05070									-1.2				photosystem II light harvesting complex gene 2.2	LHCB2.2
AT3G27690									-1.2				photosystem II light harvesting complex gene 2.3	LHCB2.3
AT1G13220	Q9SAF6	Q9SAF6	5.05111	5.68667	5.00672	6.62164	6.40617	6.29495	-1.19276	5.84454	0.000553961	0.00311898	nuclear matrix constituent protein-related	LINC2
ATCG00130	P56759	P56759	6.03796	6.87002	6.10356	7.48851	7.38056	7.67337	-1.17697	6.92566	0.00137052	0.00581351	ATPase, F0 complex, subunit B/B', bacterial/chloroplast	ATPF
AT5G40270	Q9FL05	Q9FL05	6.92616	6.67378	6.58304	7.95557	7.9502	7.78302	-1.1686	7.31196	1.52414e-05	0.000396053	HD domain-containing metal-dependent phosphohydrolase family protein	AT5G40270
AT5G55830	Q9FHG4	Q9FHG4		7.33992		8.61631	8.45319	8.44803	-1.16592	8.21436	0.00023821	0.0017851	Concanavalin A-like lectin protein kinase family protein	AT5G55830
AT2G18130	Q9SI18	Q9SI18	7.01875	6.69545	6.62877	8.08906	7.76382	7.95665	-1.15552	7.35875	6.17005e-05	0.000808793	purple acid phosphatase 11	PAP11
AT5G44610	Q9LU05	Q9LU05			4.98371	6.07931	6.12089	6.21693	-1.15533	5.85021	0.00015856	0.00140694	microtubule-associated protein 18	MAP18
ATCG00350	P56766	P56766	6.42705	6.71975		7.65199	7.62203	7.88724	-1.14702	7.26161	0.0001553	0.00139015	Photosystem I, PsaA/PsaB protein	PSAA
AT2G28790	A0A1P8B068	A0A1P8B068	7.97419	7.80653	8.0002	9.19625	9.03754	8.94433	-1.13241	8.49317	7.34289e-06	0.000277587	Pathogenesis-related thaumatin superfamily protein	AT2G28790
AT1G12050	Q8RW90	Q8RW90	6.23492	6.30391	6.08179	7.27031	7.54654	7.18748	-1.12791	6.77082	2.78808e-05	0.000539029	fumarylacetoacetase, putative	AT1G12050
AT1G05190	O23049	O23049	6.39071	6.32775	6.62935	7.4917	7.60286	7.60844	-1.11839	7.00847	9.51548e-06	0.000317233	Ribosomal protein L6 family	emb2394
AT5G23570	Q9LDX1	Q9LDX1	6.39402	6.44143	6.44182	7.52387	7.56193	7.53593	-1.11482	6.98317	3.10504e-07	0.000126363	XS domain-containing protein / XS zinc finger domain-containing protein-related	SGS3
AT5G48480	Q9LV66	Q9LV66	7.47378	6.88689	7.25771	8.46812	8.45147	8.01134	-1.10419	7.75822	0.000654873	0.00345297	Lactoylglutathione lyase / glyoxalase I family protein	AT5G48480
AT5G57410	F4KAN9	F4KAN9			5.73121	6.70988	6.89249	6.90132	-1.10335	6.55873	0.000384019	0.00244502	Afadin/alpha-actinin-binding protein	AT5G57410
AT5G38410	P10798	P10798	8.14015	7.98665	8.06905	9.23292	9.13943	9.12991	-1.10214	8.61635	1.34445e-06	0.000174205	Ribulose bisphosphate carboxylase (small chain) family protein	RBCS3B
AT2G43030	Q9SKX4	Q9SKX4	6.47064	6.78659	6.45372	7.72474	7.66548	7.62108	-1.10012	7.12038	1.83004e-05	0.000435381	Ribosomal protein L3 family protein	AT2G43030
AT5G38420									-1.1				Ribulose bisphosphate carboxylase (small chain) family protein	RBCS2B
AT5G40290									-1.1				HD domain-containing metal-dependent phosphohydrolase family protein	AT5G40290
AT1G48050	Q9FQ09	Q9FQ09		6.01737	5.6529	6.98668	6.94333	6.85358	-1.09273	6.49077	0.000159572	0.00140694	Ku80 family protein	KU80
AT1G01400	Q9LNI3	Q9LNI3	6.56139			7.70003	7.76729	7.48683	-1.08999	7.37889	0.000824927	0.00408986		AT1G01400
AT2G06210	B5X0I6	B5X0I6	6.02292	6.21973		7.20297	7.22781	7.20244	-1.08975	6.77517	1.9819e-05	0.000452738	binding	ELF8
AT1G79040	P27202	P27202		6.46303		7.53773	7.53847	7.57291	-1.08667	7.27804	0.000111948	0.00112586	photosystem II subunit R	PSBR
ATCG01060	P62090	P62090	6.69282	6.58876	6.85136	7.77749	7.82276	7.78308	-1.08347	7.25271	4.34244e-06	0.000226659	iron-sulfur cluster binding;electron carriers;4 iron, 4 sulfur cluster binding	PSAC
AT2G22690	Q9ZQ45	Q9ZQ45	6.36683			7.52344	7.39642	7.41847	-1.07928	7.17629	0.000206	0.00164113	zinc ion binding	AT2G22690
AT5G54730	Q9FH32	Q9FH32			7.05416	8.19782	8.02248	8.16196	-1.07326	7.85911	0.000326095	0.00220205	homolog of yeast autophagy 18 (ATG18) F	G18F
AT2G03150	F4IS91	F4IS91	6.39047	6.74466	5.58869	7.26801	7.31343	7.34857	-1.06873	6.77564	0.00614099	0.016983	ATP/GTP-binding protein family	emb1579
AT5G47690	B3H5K3	B3H5K3	6.3767	5.34039		7.06865	6.83033	6.86185	-1.06173	6.49558	0.0129002	0.0296594	binding	AT5G47690
AT3G07740	Q9SFD5	Q9SFD5		5.8959		7.01197	6.81546	7.04014	-1.05995	6.69087	0.000599681	0.00328043	homolog of yeast ADA2 2A	ADA2A
AT2G27170	Q56YN8	Q56YN8			6.13369	7.29498	7.29886	6.98439	-1.05905	6.92798	0.00168465	0.00670307	Structural maintenance of chromosomes (SMC) family protein	TTN7
ATCG00380	P56799	P56799	6.29325		6.2824	7.27405	7.28671	7.46077	-1.05269	6.91944	2.68912e-05	0.000527118	chloroplast ribosomal protein S4	RPS4
AT3G05130	Q9MAA6	Q9MAA6	6.80257	7.12263	6.95919	8.05683	7.95862	7.99992	-1.04366	7.48329	1.31307e-05	0.000368182		AT3G05130
AT1G48410	O04379	O04379	7.3225	7.37338	7.45947	8.38951	8.37805	8.49557	-1.03593	7.90308	1.96978e-06	0.000180533	Stabilizer of iron transporter SufD / Polynucleotidyl transferase	AGO1
AT1G74470	Q9CA67	Q9CA67	6.64577	6.76559	6.34561	7.67168	7.5689	7.62049	-1.0347	7.10301	5.07491e-05	0.000723474	Pyridine nucleotide-disulphide oxidoreductase family protein	AT1G74470
AT5G43110	Q4PSD1	Q4PSD1		6.23314		7.2311	7.28531	7.2858	-1.03427	7.00884	0.000153229	0.00137983	pumilio 14	PUM14
AT3G01500	P27140	P27140	7.56	7.35355	7.49192	8.56517	8.42354	8.51274	-1.03199	7.98449	4.88065e-06	0.000235249	carbonic anhydrase 1	CA1
AT1G67090	P10795	P10795	7.40068	7.20503	7.31834	8.38831	8.3187	8.31103	-1.03133	7.82368	2.82389e-06	0.000198464	ribulose bisphosphate carboxylase small chain 1A	RBCS1A
AT1G77850	Q84WU6	Q84WU6			5.88102	6.90457	7.03579	6.78526	-1.02752	6.65166	0.000725602	0.00372388	auxin response factor 17	ARF17
AT1G54240	Q1PFK5	Q1PFK5	6.17406	6.9862	6.27686	7.44375	7.67886	7.33878	-1.00809	6.98309	0.00282351	0.00957912	winged-helix DNA-binding transcription factor family protein	AT1G54240
AT5G13570	Q8GW31	Q8GW31	5.90206	5.89788	6.11619	7.0859	7.00416	6.84855	-1.00749	6.47579	1.9157e-05	0.000445664	decapping 2	DCP2
AT5G37420	Q9FG46	Q9FG46	6.63746	6.92696	6.57805	7.72182	7.63213	7.79833	-1.00327	7.21579	4.11195e-05	0.000637729	Family of unknown function (DUF577)	AT5G37420
AT3G59510	Q9M1B6	Q9M1B6	8.52042	8.51091	8.44617	9.51397	9.47891	9.4919	-1.00243	8.99371	7.39662e-07	0.000138888	Leucine-rich repeat (LRR) family protein	AT3G59510
AT2G18260	Q9ZPV9	Q9ZPV9	6.35935	6.65788	7.19769	7.78923	7.7383	7.69351	-1.00204	7.23933	0.0017201	0.00679375	syntaxin of plants 112	SYP112
