# Supplementary material for: Regulatory dynamics of gene expression in the developing male gametophyte of Arabidopsis
Source: Plant Reprod. 2022 Oct 25;36(3):213–41. doi: 10.1007/s00497-022-00452-5 (PMC10363097; doi:10.1007/s00497-022-00452-5)
Supplement: Supplementary file 8 — Supplementary file8 (XLSX 66 kb) [file 497_2022_452_MOESM8_ESM.xlsx]

## Sheet: S8_description
Supplementary file 8	List of transcripts and proteins used for k-means clustering.
	List of AGIs of genes which were used for the clustering analyses comparing the gene expression with protein abundances.

## Sheet: common
GeneID
AT1G01050
AT1G01090
AT1G01100
AT1G01400
AT1G01510
AT1G01610
AT1G01620
AT1G01710
AT1G01770
AT1G01780
AT1G01910
AT1G01920
AT1G01930
AT1G01940
AT1G01960
AT1G01980
AT1G02000
AT1G02010
AT1G02080
AT1G02090
AT1G02100
AT1G02130
AT1G02140
AT1G02150
AT1G02170
AT1G02305
AT1G02330
AT1G02370
AT1G02410
AT1G02500
AT1G02690
AT1G02780
AT1G02790
AT1G02813
AT1G02840
AT1G02870
AT1G02980
AT1G03050
AT1G03090
AT1G03110
AT1G03120
AT1G03130
AT1G03140
AT1G03150
AT1G03350
AT1G03475
AT1G03630
AT1G03760
AT1G03830
AT1G03860
AT1G03900
AT1G03910
AT1G03920
AT1G04010
AT1G04080
AT1G04120
AT1G04130
AT1G04140
AT1G04160
AT1G04170
AT1G04190
AT1G04200
AT1G04230
AT1G04270
AT1G04290
AT1G04410
AT1G04430
AT1G04450
AT1G04480
AT1G04510
AT1G04590
AT1G04650
AT1G04670
AT1G04690
AT1G04710
AT1G04750
AT1G04760
AT1G04810
AT1G04820
AT1G04850
AT1G04860
AT1G04870
AT1G04880
AT1G04900
AT1G04910
AT1G04920
AT1G04950
AT1G04980
AT1G04990
AT1G05020
AT1G05040
AT1G05055
AT1G05180
AT1G05190
AT1G05205
AT1G05270
AT1G05350
AT1G05460
AT1G05500
AT1G05520
AT1G05630
AT1G05720
AT1G05730
AT1G05820
AT1G05910
AT1G06030
AT1G06130
AT1G06190
AT1G06200
AT1G06210
AT1G06220
AT1G06260
AT1G06290
AT1G06410
AT1G06530
AT1G06670
AT1G06680
AT1G06700
AT1G06720
AT1G06760
AT1G06780
AT1G06900
AT1G06950
AT1G06970
AT1G07020
AT1G07040
AT1G07070
AT1G07110
AT1G07140
AT1G07170
AT1G07210
AT1G07220
AT1G07250
AT1G07320
AT1G07340
AT1G07360
AT1G07370
AT1G07410
AT1G07510
AT1G07615
AT1G07660
AT1G07670
AT1G07750
AT1G07770
AT1G07790
AT1G07810
AT1G07830
AT1G07840
AT1G07850
AT1G07890
AT1G07910
AT1G07930
AT1G07960
AT1G07970
AT1G07990
AT1G08040
AT1G08050
AT1G08110
AT1G08130
AT1G08190
AT1G08200
AT1G08220
AT1G08360
AT1G08370
AT1G08410
AT1G08470
AT1G08480
AT1G08580
AT1G08630
AT1G08660
AT1G08730
AT1G08780
AT1G08830
AT1G08860
AT1G09020
AT1G09070
AT1G09080
AT1G09150
AT1G09200
AT1G09210
AT1G09270
AT1G09290
AT1G09300
AT1G09520
AT1G09575
AT1G09580
AT1G09620
AT1G09630
AT1G09640
AT1G09700
AT1G09750
AT1G09760
AT1G09770
AT1G09780
AT1G09790
AT1G09795
AT1G09810
AT1G09830
AT1G09850
AT1G09870
AT1G09910
AT1G09930
AT1G10070
AT1G10130
AT1G10230
AT1G10270
AT1G10290
AT1G10300
AT1G10385
AT1G10390
AT1G10430
AT1G10450
AT1G10490
AT1G10580
AT1G10590
AT1G10670
AT1G10700
AT1G10760
AT1G10810
AT1G10840
AT1G10940
AT1G10950
AT1G11250
AT1G11360
AT1G11390
AT1G11430
AT1G11480
AT1G11510
AT1G11650
AT1G11660
AT1G11680
AT1G11765
AT1G11770
AT1G11790
AT1G11840
AT1G11860
AT1G11870
AT1G11890
AT1G11905
AT1G11910
AT1G11930
AT1G12000
AT1G12050
AT1G12070
AT1G12150
AT1G12240
AT1G12270
AT1G12310
AT1G12360
AT1G12470
AT1G12570
AT1G12640
AT1G12780
AT1G12830
AT1G12840
AT1G12900
AT1G12920
AT1G12930
AT1G12970
AT1G13020
AT1G13030
AT1G13060
AT1G13130
AT1G13140
AT1G13180
AT1G13220
AT1G13270
AT1G13320
AT1G13330
AT1G13440
AT1G13690
AT1G13730
AT1G13790
AT1G13860
AT1G13890
AT1G13900
AT1G13930
AT1G13950
AT1G13980
AT1G14000
AT1G14010
AT1G14060
AT1G14320
AT1G14360
AT1G14370
AT1G14450
AT1G14490
AT1G14510
AT1G14570
AT1G14610
AT1G14620
AT1G14650
AT1G14670
AT1G14710
AT1G14790
AT1G14830
AT1G14850
AT1G14980
AT1G15020
AT1G15120
AT1G15130
AT1G15200
AT1G15230
AT1G15270
AT1G15280
AT1G15340
AT1G15415
AT1G15420
AT1G15440
AT1G15470
AT1G15480
AT1G15500
AT1G15690
AT1G15710
AT1G15750
AT1G15810
AT1G15820
AT1G15860
AT1G15910
AT1G15930
AT1G16000
AT1G16010
AT1G16080
AT1G16190
AT1G16210
AT1G16270
AT1G16280
AT1G16290
AT1G16300
AT1G16340
AT1G16350
AT1G16470
AT1G16560
AT1G16610
AT1G16700
AT1G16720
AT1G16760
AT1G16810
AT1G16820
AT1G16870
AT1G16890
AT1G16900
AT1G17070
AT1G17100
AT1G17130
AT1G17160
AT1G17190
AT1G17210
AT1G17290
AT1G17350
AT1G17370
AT1G17470
AT1G17620
AT1G17690
AT1G17720
AT1G17880
AT1G17890
AT1G18070
AT1G18080
AT1G18150
AT1G18180
AT1G18210
AT1G18260
AT1G18270
AT1G18280
AT1G18450
AT1G18500
AT1G18520
AT1G18540
AT1G18580
AT1G18610
AT1G18630
AT1G18700
AT1G18800
AT1G19020
AT1G19140
AT1G19360
AT1G19500
AT1G19520
AT1G19580
AT1G19600
AT1G19730
AT1G19870
AT1G19880
AT1G19920
AT1G19940
AT1G19950
AT1G19990
AT1G20020
AT1G20080
AT1G20110
AT1G20120
AT1G20130
AT1G20135
AT1G20140
AT1G20200
AT1G20220
AT1G20270
AT1G20410
AT1G20575
AT1G20620
AT1G20630
AT1G20670
AT1G20696
AT1G20760
AT1G20770
AT1G20950
AT1G20960
AT1G20970
AT1G21070
AT1G21080
AT1G21170
AT1G21380
AT1G21480
AT1G21630
AT1G21640
AT1G21660
AT1G21690
AT1G21720
AT1G21750
AT1G22010
AT1G22100
AT1G22150
AT1G22200
AT1G22270
AT1G22280
AT1G22300
AT1G22410
AT1G22450
AT1G22520
AT1G22650
AT1G22660
AT1G22730
AT1G22760
AT1G22780
AT1G22800
AT1G22840
AT1G22920
AT1G22940
AT1G22970
AT1G23100
AT1G23140
AT1G23190
AT1G23230
AT1G23240
AT1G23260
AT1G23280
AT1G23290
AT1G23310
AT1G23410
AT1G23500
AT1G23580
AT1G23670
AT1G23690
AT1G23700
AT1G23730
AT1G23750
AT1G23800
AT1G23820
AT1G23860
AT1G23870
AT1G23890
AT1G23900
AT1G23960
AT1G24050
AT1G24180
AT1G24240
AT1G24280
AT1G24300
AT1G24360
AT1G24400
AT1G24490
AT1G24510
AT1G24620
AT1G24706
AT1G25211
AT1G25260
AT1G25350
AT1G25480
AT1G25490
AT1G26110
AT1G26160
AT1G26170
AT1G26190
AT1G26300
AT1G26320
AT1G26340
AT1G26460
AT1G26470
AT1G26480
AT1G26550
AT1G26570
AT1G26630
AT1G26690
AT1G26740
AT1G26750
AT1G26820
AT1G26830
AT1G26850
AT1G26880
AT1G26910
AT1G27070
AT1G27090
AT1G27270
AT1G27300
AT1G27310
AT1G27390
AT1G27400
AT1G27430
AT1G27435
AT1G27450
AT1G27500
AT1G27510
AT1G27530
AT1G27650
AT1G27680
AT1G27900
AT1G27930
AT1G27980
AT1G28060
AT1G28120
AT1G28200
AT1G28270
AT1G28290
AT1G28305
AT1G28306
AT1G28335
AT1G28350
AT1G28490
AT1G28540
AT1G28550
AT1G28960
AT1G29030
AT1G29060
AT1G29120
AT1G29140
AT1G29150
AT1G29250
AT1G29260
AT1G29310
AT1G29320
AT1G29350
AT1G29370
AT1G29470
AT1G29560
AT1G29570
AT1G29850
AT1G29880
AT1G29900
AT1G29940
AT1G29965
AT1G29990
AT1G30050
AT1G30070
AT1G30120
AT1G30230
AT1G30300
AT1G30350
AT1G30400
AT1G30450
AT1G30460
AT1G30470
AT1G30510
AT1G30580
AT1G30620
AT1G30630
AT1G30690
AT1G30710
AT1G30820
AT1G30880
AT1G30960
AT1G31010
AT1G31070
AT1G31180
AT1G31230
AT1G31330
AT1G31480
AT1G31660
AT1G31730
AT1G31780
AT1G31812
AT1G31817
AT1G31860
AT1G31870
AT1G31910
AT1G31970
AT1G32060
AT1G32150
AT1G32170
AT1G32200
AT1G32260
AT1G32400
AT1G32440
AT1G32490
AT1G32500
AT1G32580
AT1G32730
AT1G32780
AT1G32900
AT1G33040
AT1G33120
AT1G33170
AT1G33360
AT1G33410
AT1G33520
AT1G33680
AT1G33780
AT1G33810
AT1G33970
AT1G33980
AT1G34020
AT1G34130
AT1G34220
AT1G34260
AT1G34270
AT1G34360
AT1G34430
AT1G35160
AT1G35190
AT1G35220
AT1G35470
AT1G35580
AT1G35620
AT1G35670
AT1G35680
AT1G35720
AT1G36050
AT1G36150
AT1G36160
AT1G36180
AT1G36730
AT1G41880
AT1G42440
AT1G42470
AT1G42480
AT1G42960
AT1G42970
AT1G43170
AT1G43190
AT1G43630
AT1G43670
AT1G43690
AT1G43710
AT1G43860
AT1G43890
AT1G44120
AT1G44170
AT1G44224
AT1G44350
AT1G44575
AT1G44835
AT1G44900
AT1G44910
AT1G45000
AT1G45145
AT1G45233
AT1G45332
AT1G45545
AT1G47128
AT1G47200
AT1G47250
AT1G47260
AT1G47278
AT1G47380
AT1G47420
AT1G47490
AT1G47500
AT1G47550
AT1G47710
AT1G47750
AT1G47813
AT1G47980
AT1G48020
AT1G48030
AT1G48050
AT1G48090
AT1G48160
AT1G48210
AT1G48270
AT1G48350
AT1G48410
AT1G48420
AT1G48440
AT1G48470
AT1G48520
AT1G48570
AT1G48600
AT1G48610
AT1G48630
AT1G48740
AT1G48760
AT1G48830
AT1G48850
AT1G48860
AT1G48900
AT1G48920
AT1G48940
AT1G48970
AT1G49040
AT1G49140
AT1G49240
AT1G49340
AT1G49400
AT1G49490
AT1G49540
AT1G49600
AT1G49670
AT1G49710
AT1G49740
AT1G49760
AT1G49820
AT1G49910
AT1G49920
AT1G50030
AT1G50110
AT1G50120
AT1G50140
AT1G50200
AT1G50300
AT1G50310
AT1G50370
AT1G50380
AT1G50400
AT1G50430
AT1G50480
AT1G50500
AT1G50670
AT1G50920
AT1G50940
AT1G51160
AT1G51240
AT1G51250
AT1G51390
AT1G51410
AT1G51420
AT1G51510
AT1G51590
AT1G51630
AT1G51660
AT1G51690
AT1G51710
AT1G51730
AT1G51760
AT1G51980
AT1G52160
AT1G52280
AT1G52343
AT1G52360
AT1G52380
AT1G52400
AT1G52430
AT1G52510
AT1G52570
AT1G52600
AT1G52670
AT1G52680
AT1G52730
AT1G52740
AT1G52930
AT1G52980
AT1G53000
AT1G53070
AT1G53120
AT1G53210
AT1G53240
AT1G53280
AT1G53310
AT1G53460
AT1G53500
AT1G53580
AT1G53590
AT1G53645
AT1G53650
AT1G53720
AT1G53750
AT1G53760
AT1G53850
AT1G53900
AT1G54080
AT1G54100
AT1G54170
AT1G54220
AT1G54240
AT1G54270
AT1G54280
AT1G54340
AT1G54410
AT1G54450
AT1G54490
AT1G54520
AT1G54530
AT1G54560
AT1G54580
AT1G54620
AT1G54630
AT1G54690
AT1G54830
AT1G54850
AT1G54860
AT1G54870
AT1G54990
AT1G55090
AT1G55130
AT1G55150
AT1G55160
AT1G55480
AT1G55490
AT1G55500
AT1G55540
AT1G55560
AT1G55570
AT1G55805
AT1G55810
AT1G55820
AT1G55860
AT1G55890
AT1G55900
AT1G56070
AT1G56110
AT1G56190
AT1G56290
AT1G56330
AT1G56340
AT1G56360
AT1G56410
AT1G56440
AT1G56450
AT1G56500
AT1G56560
AT1G56700
AT1G57610
AT1G57620
AT1G57660
AT1G57700
AT1G57720
AT1G58080
AT1G58200
AT1G58215
AT1G58684
AT1G59600
AT1G59610
AT1G59660
AT1G59760
AT1G59820
AT1G59830
AT1G59890
AT1G59900
AT1G59990
AT1G60070
AT1G60080
AT1G60170
AT1G60200
AT1G60420
AT1G60650
AT1G60770
AT1G60780
AT1G60810
AT1G60850
AT1G60995
AT1G61010
AT1G61040
AT1G61140
AT1G61150
AT1G61520
AT1G61570
AT1G61580
AT1G61620
AT1G61730
AT1G61770
AT1G61790
AT1G61850
AT1G61870
AT1G62020
AT1G62130
AT1G62290
AT1G62390
AT1G62450
AT1G62640
AT1G62660
AT1G62740
AT1G62750
AT1G62820
AT1G62830
AT1G62950
AT1G63000
AT1G63060
AT1G63110
AT1G63160
AT1G63180
AT1G63220
AT1G63430
AT1G63440
AT1G63460
AT1G63660
AT1G63680
AT1G63770
AT1G63780
AT1G63810
AT1G63930
AT1G63940
AT1G63970
AT1G64040
AT1G64090
AT1G64170
AT1G64190
AT1G64220
AT1G64320
AT1G64350
AT1G64385
AT1G64440
AT1G64520
AT1G64550
AT1G64650
AT1G64740
AT1G64750
AT1G64760
AT1G64790
AT1G64850
AT1G64880
AT1G64980
AT1G65020
AT1G65030
AT1G65130
AT1G65140
AT1G65150
AT1G65200
AT1G65220
AT1G65240
AT1G65260
AT1G65270
AT1G65290
AT1G65440
AT1G65540
AT1G65590
AT1G65650
AT1G65730
AT1G65930
AT1G66070
AT1G66200
AT1G66240
AT1G66260
AT1G66400
AT1G66410
AT1G66530
AT1G66580
AT1G66670
AT1G66680
AT1G66850
AT1G67090
AT1G67120
AT1G67210
AT1G67230
AT1G67290
AT1G67320
AT1G67325
AT1G67350
AT1G67360
AT1G67410
AT1G67430
AT1G67490
AT1G67530
AT1G67540
AT1G67630
AT1G67680
AT1G67730
AT1G67930
AT1G68090
AT1G68100
AT1G68185
AT1G68200
AT1G68310
AT1G68370
AT1G68540
AT1G68560
AT1G68680
AT1G68750
AT1G68790
AT1G69030
AT1G69070
AT1G69250
AT1G69340
AT1G69390
AT1G69410
AT1G69460
AT1G69510
AT1G69620
AT1G69740
AT1G69800
AT1G69830
AT1G69940
AT1G69960
AT1G70190
AT1G70220
AT1G70290
AT1G70310
AT1G70320
AT1G70410
AT1G70540
AT1G70600
AT1G70670
AT1G70730
AT1G70770
AT1G70790
AT1G70810
AT1G70980
AT1G71220
AT1G71260
AT1G71270
AT1G71310
AT1G71350
AT1G71410
AT1G71680
AT1G71695
AT1G71697
AT1G71730
AT1G71770
AT1G71780
AT1G71820
AT1G71840
AT1G71850
AT1G71860
AT1G71880
AT1G71950
AT1G72000
AT1G72040
AT1G72090
AT1G72170
AT1G72320
AT1G72340
AT1G72370
AT1G72440
AT1G72460
AT1G72550
AT1G72560
AT1G72680
AT1G72730
AT1G72750
AT1G72810
AT1G72880
AT1G72960
AT1G73030
AT1G73050
AT1G73066
AT1G73180
AT1G73200
AT1G73230
AT1G73250
AT1G73430
AT1G73630
AT1G73670
AT1G73720
AT1G73820
AT1G73840
AT1G73860
AT1G73940
AT1G73980
AT1G73990
AT1G74000
AT1G74010
AT1G74030
AT1G74040
AT1G74050
AT1G74150
AT1G74210
AT1G74230
AT1G74250
AT1G74260
AT1G74270
AT1G74320
AT1G74380
AT1G74470
AT1G74540
AT1G74550
AT1G74560
AT1G74800
AT1G74830
AT1G74870
AT1G74910
AT1G74920
AT1G74960
AT1G75030
AT1G75110
AT1G75200
AT1G75210
AT1G75270
AT1G75330
AT1G75340
AT1G75350
AT1G75560
AT1G75660
AT1G75680
AT1G75780
AT1G75790
AT1G75850
AT1G75910
AT1G75930
AT1G75940
AT1G75950
AT1G75990
AT1G76010
AT1G76030
AT1G76140
AT1G76150
AT1G76160
AT1G76180
AT1G76200
AT1G76270
AT1G76340
AT1G76400
AT1G76405
AT1G76490
AT1G76510
AT1G76550
AT1G76740
AT1G76810
AT1G76850
AT1G76965
AT1G77030
AT1G77130
AT1G77140
AT1G77180
AT1G77460
AT1G77470
AT1G77480
AT1G77490
AT1G77510
AT1G77540
AT1G77550
AT1G77590
AT1G77670
AT1G77680
AT1G77710
AT1G77750
AT1G77840
AT1G77850
AT1G77940
AT1G78050
AT1G78150
AT1G78160
AT1G78240
AT1G78280
AT1G78300
AT1G78380
AT1G78570
AT1G78590
AT1G78630
AT1G78650
AT1G78870
AT1G78900
AT1G78920
AT1G78940
AT1G79010
AT1G79040
AT1G79050
AT1G79090
AT1G79150
AT1G79210
AT1G79230
AT1G79250
AT1G79280
AT1G79340
AT1G79440
AT1G79450
AT1G79470
AT1G79500
AT1G79520
AT1G79530
AT1G79550
AT1G79570
AT1G79640
AT1G79650
AT1G79690
AT1G79730
AT1G79750
AT1G79830
AT1G79850
AT1G79870
AT1G79920
AT1G79930
AT1G79940
AT1G79990
AT1G80030
AT1G80070
AT1G80110
AT1G80230
AT1G80270
AT1G80360
AT1G80410
AT1G80460
AT1G80480
AT1G80490
AT1G80500
AT1G80560
AT1G80620
AT1G80660
AT1G80670
AT1G80680
AT1G80700
AT1G80750
AT1G80810
AT1G80890
AT1G80950
AT1G80970
AT1G80980
AT2G01140
AT2G01250
AT2G01320
AT2G01330
AT2G01410
AT2G01470
AT2G01540
AT2G01600
AT2G01650
AT2G01690
AT2G01720
AT2G01830
AT2G01960
AT2G01970
AT2G02050
AT2G02140
AT2G02160
AT2G02400
AT2G02470
AT2G02560
AT2G02570
AT2G02660
AT2G02720
AT2G02760
AT2G02790
AT2G02850
AT2G03020
AT2G03120
AT2G03150
AT2G03160
AT2G03170
AT2G03270
AT2G03440
AT2G03480
AT2G03510
AT2G03640
AT2G03820
AT2G03850
AT2G03870
AT2G03980
AT2G04030
AT2G04115
AT2G04305
AT2G04350
AT2G04520
AT2G04550
AT2G04650
AT2G04700
AT2G04750
AT2G04865
AT2G04940
AT2G05100
AT2G05120
AT2G05160
AT2G05170
AT2G05220
AT2G05710
AT2G05830
AT2G05840
AT2G05920
AT2G05990
AT2G06210
AT2G06510
AT2G06983
AT2G06990
AT2G07050
AT2G07180
AT2G07360
AT2G07560
AT2G07675
AT2G07690
AT2G07696
AT2G07707
AT2G07727
AT2G07734
AT2G07785
AT2G09990
AT2G10940
AT2G10970
AT2G11000
AT2G12550
AT2G13440
AT2G13540
AT2G13620
AT2G13680
AT2G14120
AT2G14170
AT2G14260
AT2G14282
AT2G14720
AT2G14740
AT2G14750
AT2G14835
AT2G15240
AT2G15270
AT2G15430
AT2G15690
AT2G15790
AT2G15860
AT2G15880
AT2G15900
AT2G15910
AT2G16130
AT2G16250
AT2G16280
AT2G16370
AT2G16430
AT2G16440
AT2G16460
AT2G16505
AT2G16510
AT2G16570
AT2G16592
AT2G16600
AT2G16640
AT2G16730
AT2G16760
AT2G16780
AT2G16860
AT2G16930
AT2G16940
AT2G16950
AT2G17130
AT2G17170
AT2G17190
AT2G17200
AT2G17250
AT2G17265
AT2G17280
AT2G17340
AT2G17360
AT2G17370
AT2G17380
AT2G17390
AT2G17410
AT2G17420
AT2G17510
AT2G17530
AT2G17560
AT2G17630
AT2G17670
AT2G17700
AT2G17790
AT2G17800
AT2G17870
AT2G17930
AT2G17970
AT2G17980
AT2G18020
AT2G18030
AT2G18040
AT2G18100
AT2G18110
AT2G18130
AT2G18220
AT2G18230
AT2G18260
AT2G18330
AT2G18340
AT2G18400
AT2G18410
AT2G18460
AT2G18470
AT2G18510
AT2G18520
AT2G18700
AT2G18770
AT2G18790
AT2G18900
AT2G18960
AT2G19000
AT2G19010
AT2G19080
AT2G19110
AT2G19120
AT2G19270
AT2G19330
AT2G19385
AT2G19400
AT2G19480
AT2G19490
AT2G19520
AT2G19530
AT2G19540
AT2G19560
AT2G19640
AT2G19670
AT2G19680
AT2G19730
AT2G19750
AT2G19760
AT2G19770
AT2G19830
AT2G19860
AT2G19880
AT2G19940
AT2G19950
AT2G20060
AT2G20190
AT2G20260
AT2G20270
AT2G20280
AT2G20320
AT2G20330
AT2G20360
AT2G20420
AT2G20440
AT2G20450
AT2G20470
AT2G20490
AT2G20530
AT2G20580
AT2G20690
AT2G20760
AT2G20790
AT2G20800
AT2G20810
AT2G20840
AT2G20860
AT2G20890
AT2G20900
AT2G20940
AT2G20970
AT2G20990
AT2G21060
AT2G21130
AT2G21150
AT2G21160
AT2G21170
AT2G21237
AT2G21250
AT2G21270
AT2G21290
AT2G21330
AT2G21390
AT2G21410
AT2G21440
AT2G21470
AT2G21480
AT2G21490
AT2G21510
AT2G21580
AT2G21590
AT2G21600
AT2G21640
AT2G21660
AT2G21720
AT2G21770
AT2G21790
AT2G21870
AT2G21890
AT2G22125
AT2G22170
AT2G22180
AT2G22230
AT2G22290
AT2G22360
AT2G22400
AT2G22450
AT2G22475
AT2G22480
AT2G22560
AT2G22690
AT2G22780
AT2G22795
AT2G22900
AT2G22910
AT2G22950
AT2G23070
AT2G23080
AT2G23140
AT2G23350
AT2G23370
AT2G23420
AT2G23820
AT2G23890
AT2G23900
AT2G23940
AT2G24050
AT2G24060
AT2G24090
AT2G24170
AT2G24200
AT2G24330
AT2G24370
AT2G24420
AT2G24440
AT2G24450
AT2G24490
AT2G24500
AT2G24590
AT2G24700
AT2G24765
AT2G24940
AT2G25110
AT2G25140
AT2G25210
AT2G25280
AT2G25290
AT2G25320
AT2G25340
AT2G25530
AT2G25600
AT2G25670
AT2G25730
AT2G25800
AT2G25830
AT2G25870
AT2G25890
AT2G25950
AT2G25970
AT2G26060
AT2G26080
AT2G26140
AT2G26210
AT2G26230
AT2G26260
AT2G26280
AT2G26450
AT2G26490
AT2G26570
AT2G26590
AT2G26670
AT2G26780
AT2G26830
AT2G26890
AT2G26920
AT2G26960
AT2G26990
AT2G27020
AT2G27040
AT2G27100
AT2G27170
AT2G27200
AT2G27210
AT2G27280
AT2G27290
AT2G27460
AT2G27490
AT2G27510
AT2G27530
AT2G27600
AT2G27630
AT2G27680
AT2G27710
AT2G27720
AT2G27730
AT2G27840
AT2G27860
AT2G27880
AT2G28000
AT2G28080
AT2G28120
AT2G28190
AT2G28355
AT2G28360
AT2G28430
AT2G28450
AT2G28520
AT2G28540
AT2G28600
AT2G28620
AT2G28680
AT2G28760
AT2G28790
AT2G28800
AT2G28900
AT2G29020
AT2G29040
AT2G29070
AT2G29080
AT2G29140
AT2G29200
AT2G29550
AT2G29560
AT2G29570
AT2G29630
AT2G29690
AT2G29700
AT2G29780
AT2G29790
AT2G29940
AT2G29960
AT2G29980
AT2G29990
AT2G30050
AT2G30060
AT2G30110
AT2G30200
AT2G30240
AT2G30260
AT2G30290
AT2G30410
AT2G30490
AT2G30620
AT2G30630
AT2G30720
AT2G30740
AT2G30800
AT2G30870
AT2G30880
AT2G30920
AT2G30950
AT2G30970
AT2G31010
AT2G31060
AT2G31100
AT2G31140
AT2G31240
AT2G31350
AT2G31360
AT2G31390
AT2G31410
AT2G31425
AT2G31430
AT2G31432
AT2G31490
AT2G31610
AT2G31660
AT2G31670
AT2G31725
AT2G31760
AT2G31810
AT2G31830
AT2G31980
AT2G31985
AT2G32060
AT2G32080
AT2G32090
AT2G32235
AT2G32240
AT2G32260
AT2G32410
AT2G32520
AT2G32600
AT2G32670
AT2G32700
AT2G32730
AT2G32810
AT2G32840
AT2G32850
AT2G32885
AT2G32890
AT2G32900
AT2G32920
AT2G32930
AT2G33000
AT2G33010
AT2G33040
AT2G33100
AT2G33150
AT2G33210
AT2G33220
AT2G33255
AT2G33340
AT2G33410
AT2G33435
AT2G33460
AT2G33470
AT2G33610
AT2G33670
AT2G33690
AT2G33730
AT2G33775
AT2G33793
AT2G33800
AT2G33840
AT2G33845
AT2G34030
AT2G34040
AT2G34160
AT2G34220
AT2G34260
AT2G34300
AT2G34357
AT2G34420
AT2G34470
AT2G34480
AT2G34630
AT2G34640
AT2G34660
AT2G34810
AT2G34970
AT2G35010
AT2G35040
AT2G35070
AT2G35090
AT2G35100
AT2G35120
AT2G35210
AT2G35240
AT2G35370
AT2G35410
AT2G35430
AT2G35490
AT2G35605
AT2G35630
AT2G35635
AT2G35658
AT2G35690
AT2G35720
AT2G35790
AT2G35800
AT2G35840
AT2G35880
AT2G35900
AT2G35920
AT2G36020
AT2G36060
AT2G36070
AT2G36130
AT2G36160
AT2G36190
AT2G36200
AT2G36290
AT2G36355
AT2G36390
AT2G36460
AT2G36530
AT2G36580
AT2G36620
AT2G36660
AT2G36850
AT2G36880
AT2G36930
AT2G37050
AT2G37160
AT2G37195
AT2G37220
AT2G37230
AT2G37250
AT2G37270
AT2G37290
AT2G37340
AT2G37370
AT2G37400
AT2G37410
AT2G37470
AT2G37550
AT2G37600
AT2G37670
AT2G37680
AT2G37690
AT2G37760
AT2G37770
AT2G37790
AT2G37860
AT2G37990
AT2G38010
AT2G38020
AT2G38040
AT2G38090
AT2G38140
AT2G38280
AT2G38400
AT2G38410
AT2G38540
AT2G38550
AT2G38560
AT2G38580
AT2G38650
AT2G38670
AT2G38680
AT2G38700
AT2G38720
AT2G38730
AT2G38740
AT2G38770
AT2G38810
AT2G38840
AT2G38950
AT2G38960
AT2G39010
AT2G39080
AT2G39130
AT2G39140
AT2G39260
AT2G39270
AT2G39290
AT2G39390
AT2G39420
AT2G39460
AT2G39630
AT2G39725
AT2G39730
AT2G39740
AT2G39750
AT2G39770
AT2G39780
AT2G39795
AT2G39800
AT2G39810
AT2G39940
AT2G39960
AT2G39970
AT2G39990
AT2G40030
AT2G40060
AT2G40190
AT2G40290
AT2G40300
AT2G40316
AT2G40360
AT2G40430
AT2G40620
AT2G40650
AT2G40660
AT2G40690
AT2G40700
AT2G40730
AT2G40740
AT2G40840
AT2G40970
AT2G41040
AT2G41190
AT2G41210
AT2G41220
AT2G41290
AT2G41475
AT2G41500
AT2G41520
AT2G41530
AT2G41560
AT2G41600
AT2G41620
AT2G41630
AT2G41670
AT2G41700
AT2G41740
AT2G41790
AT2G41840
AT2G41970
AT2G42010
AT2G42160
AT2G42210
AT2G42230
AT2G42310
AT2G42400
AT2G42450
AT2G42490
AT2G42500
AT2G42510
AT2G42520
AT2G42540
AT2G42590
AT2G42600
AT2G42680
AT2G42700
AT2G42710
AT2G42740
AT2G42790
AT2G42810
AT2G42910
AT2G43030
AT2G43040
AT2G43070
AT2G43090
AT2G43110
AT2G43160
AT2G43200
AT2G43210
AT2G43360
AT2G43410
AT2G43420
AT2G43460
AT2G43520
AT2G43530
AT2G43630
AT2G43640
AT2G43650
AT2G43710
AT2G43750
AT2G43770
AT2G43790
AT2G43850
AT2G43900
AT2G43950
AT2G44040
AT2G44050
AT2G44060
AT2G44065
AT2G44120
AT2G44140
AT2G44160
AT2G44310
AT2G44350
AT2G44510
AT2G44530
AT2G44560
AT2G44610
AT2G44640
AT2G44860
AT2G44970
AT2G45000
AT2G45010
AT2G45030
AT2G45060
AT2G45070
AT2G45140
AT2G45200
AT2G45240
AT2G45290
AT2G45300
AT2G45310
AT2G45330
AT2G45440
AT2G45540
AT2G45600
AT2G45610
AT2G45640
AT2G45710
AT2G45730
AT2G45750
AT2G45790
AT2G45800
AT2G45810
AT2G46000
AT2G46140
AT2G46170
AT2G46230
AT2G46280
AT2G46300
AT2G46470
AT2G46480
AT2G46520
AT2G46560
AT2G46580
AT2G46610
AT2G46700
AT2G46800
AT2G46860
AT2G46880
AT2G46900
AT2G47030
AT2G47040
AT2G47050
AT2G47320
AT2G47330
AT2G47340
AT2G47390
AT2G47420
AT2G47470
AT2G47510
AT2G47580
AT2G47610
AT2G47640
AT2G47650
AT2G47680
AT2G47730
AT2G47770
AT2G47790
AT2G47960
AT2G47970
AT2G47980
AT2G47990
AT2G48100
AT2G48150
AT3G01020
AT3G01040
AT3G01090
AT3G01120
AT3G01160
AT3G01180
AT3G01200
AT3G01230
AT3G01250
AT3G01280
AT3G01310
AT3G01340
AT3G01380
AT3G01390
AT3G01500
AT3G01540
AT3G01590
AT3G01640
AT3G01650
AT3G01740
AT3G01780
AT3G01790
AT3G01800
AT3G01910
AT3G02080
AT3G02090
AT3G02110
AT3G02190
AT3G02200
AT3G02220
AT3G02230
AT3G02260
AT3G02320
AT3G02350
AT3G02360
AT3G02420
AT3G02480
AT3G02490
[truncated: 2,950 more rows]
