# Supplementary material for: Regulatory dynamics of gene expression in the developing male gametophyte of Arabidopsis
Source: Plant Reprod. 2022 Oct 25;36(3):213–41. doi: 10.1007/s00497-022-00452-5 (PMC10363097; doi:10.1007/s00497-022-00452-5)
Supplement: Supplementary file 9 — Supplementary file9 (XLSX 586 kb) [file 497_2022_452_MOESM9_ESM.xlsx]

## Sheet: S9_description
Supplementary file 9	Results of k-means clustering for each gene in both proteomic (log2 scaled riBAQ) and transcriptomic (log2 scaled TPM) analysis
	Left table describes protein abundaces, right table transcript expressions. The columns are as follows:
	GeneID	Araport ID
	UNM	expresion in UNM stage
	BCP	expression in BCP stage
	TCP	expresion in TCP stage
	MPG	expression in MPG stage
	clust	Number of cluster in which was the particular gene assigned

## Sheet: clustering
Proteins							Transcripts
GeneID	UNM	BCP	TCP	MPG	clust		Gene_id	UNM	BCP	TCP	MPG	clust
AT1G01050	8.10268575930295	7.75504671575609	6.91425785378394	0	clust_4		AT1G01050	7.79889296445037	8.34251918966061	8.13750352374993	5.3684191550814	clust_9
AT1G01090	7.97931640463454	7.53801888260816	8.28079195702925	7.36022341531354	clust_8		AT1G01090	7.04144013007297	6.62058641045188	5.8923910259134	3.31903981556254	clust_9
AT1G01100	6.69848835619602	7.41358678231662	5.63759645897636	6.04462380484608	clust_5		AT1G01100	9.96392200663159	9.9745579917281	3.43295940727611	4.21412480535285	clust_6
AT1G01400	3.09951529440809	1.45759235794227	1.99598130541811	8.2272525162988	clust_9		AT1G01400	2.57046293102604	2.10433665981474	0.137503523749935	0.263034405833794	clust_5
AT1G01510	0.329549939991635	0.674584584508601	1.4055083834174	1.94497665266582	clust_6		AT1G01510	5.06910063192283	4.55458885167764	2.10433665981474	1.26303440583379	clust_1
AT1G01610	0	0	0	3.92464897802094	clust_6		AT1G01610	3.05658352836637	2.53605290024021	0	0.27500704749987	clust_5
AT1G01620	0	0	0	2.27786568204543	clust_6		AT1G01620	1.86393845042397	1.76553474636298	0	1.11103131238874	clust_5
AT1G01710	5.59611904245866	5.23174118074989	5.33826871535333	4.37761724981932	clust_5		AT1G01710	5.12845838414693	5.21723071622067	3.86789646399265	2.02147972741045	clust_7
AT1G01770	2.41095276041138	1.62783766353382	2.58813060025025	1.33139411434376	clust_6		AT1G01770	4.66618848987278	4.55458885167764	3.12101540096137	1.93734439215023	clust_7
AT1G01780	5.77996611172237	6.04522176865286	4.60690292888829	0.906534220288981	clust_4		AT1G01780	5.55151601762801	7.21916852046216	9.69575028210902	10.1243281350022	clust_8
AT1G01910	7.65447825221696	7.25397598118367	6.35783613860788	4.61820810457462	clust_4		AT1G01910	7.15025502130218	6.86913111964429	4.26303440583379	2.64846544302731	clust_7
AT1G01920	1.41425286148214	0.846437100543054	1.96619644173667	1.90541353034655	clust_6		AT1G01920	5.32768736417605	5.02236781302845	2.40599235967584	1.76128527336162	clust_1
AT1G01930	0	0	0	0.132252782585213	clust_6		AT1G01930	4.69041709553247	4.34340782229781	3.83794324189103	3.10433665981474	clust_7
AT1G01940	0.93419666526662	1.24478345997079	1.72709412380423	2.31889289943816	clust_6		AT1G01940	5.22727899446832	5.2364926183813	0.765534746362977	1.08406426478847	clust_1
AT1G01960	3.99503161382683	3.52414628355702	4.57496428391332	5.15042021006072	clust_3		AT1G01960	4.58676474335514	4.32192809488736	2.82781902461732	0.992768430768924	clust_1
AT1G01980	1.93091878139247	4.21570683992978	0	0	clust_7		AT1G01980	2.58014548442338	1.8073549220576	7.33181268381921	9.76992046984526	clust_4
AT1G02000	1.26309612078359	3.21288974204972	0.54049189048496	2.2534599374356	clust_6		AT1G02000	4.05484847699562	3	8.32822611878773	9.6972108518649	clust_4
AT1G02010	8.10651015606228	7.89403259096094	6.78635384642268	1.04407656201959	clust_4		AT1G02010	3.62293035092018	5.46270675067016	7.80606622608903	6.20143782950403	clust_3
AT1G02080	4.14800170175412	3.34820040581922	5.82603811309699	6.49058953045933	clust_9		AT1G02080	4.34837407519116	4.22496636500027	1.92599941855622	1.65535182861255	clust_1
AT1G02090	4.48731524141628	4.34066220911092	5.36451326978824	6.09234720606838	clust_5		AT1G02090	6.93073733756289	6.62789861587175	2.60880924267552	2.37016428054021	clust_2
AT1G02100	4.64388773850626	5.31217890859721	2.97223869591707	3.25464850224112	clust_3		AT1G02100	5.47346223623528	5.7279204545632	4.63226821549951	4.0496307677246	clust_7
AT1G02130	3.47574366181982	3.5302767055572	3.44278032983516	2.47582853528494	clust_3		AT1G02130	6.99898524825889	6.98641093525204	4.73335434061383	2.44625622988956	clust_7
AT1G02140	4.73262291469756	5.00113656816153	5.83575564736737	6.28415208679781	clust_5		AT1G02140	7.64270157183323	7.52434581646254	5.90689059560852	5.31903981556254	clust_9
AT1G02150	0	0	0.863058407022163	2.45118346576724	clust_6		AT1G02150	4.01613970265525	3.29278174922785	0.485426827170242	0.389566811762726	clust_1
AT1G02170	1.7115221036518	0.670395990266995	1.4043169552951	2.38214050322156	clust_6		AT1G02170	5.19100984858729	4.99548451887751	5.24412594328373	4.58195375084882	clust_7
AT1G02305	2.04707765507324	1.58081838175679	2.34818727079166	1.42669706912804	clust_6		AT1G02305	4.95419631038687	4.61470984411521	3.01792190799726	4.05224198118114	clust_7
AT1G02330	6.54610276086485	6.03391404543765	7.03132188356509	5.20539069891716	clust_5		AT1G02330	5.88996019965864	5.47897180503294	3.05311133645956	2.18903382439002	clust_7
AT1G02370	0.74221147571075	0	3.77034238220782	3.69649495404114	clust_1		AT1G02370	5.80167602925359	4.85299758761332	0	0.31034012061215	clust_1
AT1G02410	1.8115157684046	1.35842202489656	3.11394934521749	2.04556590193772	clust_6		AT1G02410	5.97269265400426	5.68929916053589	4.8972404255748	3.3743439890385	clust_7
AT1G02500	7.81019451885892	7.32186980939149	7.24260743325148	6.62418529484297	clust_8		AT1G02500	7.62527048937469	7.32102612859297	6.61028665708102	5.63894266890881	clust_9
AT1G02690	6.53173144231709	5.64829626095861	8.51269341318653	9.67568328045531	clust_8		AT1G02690	8.4124004816137	7.0703893278914	0.925999418556223	1.21412480535285	clust_2
AT1G02780	10.551344925614	10.4789200032433	12.221243512106	12.4053790063046	clust_2		AT1G02780	10.3049216695817	10.3685064615077	6.67807190511264	4.92314918047231	clust_6
AT1G02790	8.11946731203415	10.1985122563944	4.48517226336788	1.94125736236846	clust_4		AT1G02790	8.44447658089076	11.0862689415575	13.4914021836706	13.6814262047102	clust_8
AT1G02813	8.62372264580463	9.44956323937514	8.48777355131416	8.21909837623153	clust_8		AT1G02813	0	0.263034405833794	0.137503523749935	0	clust_5
AT1G02840	3.1894795680455	2.48297277483982	6.846957925021	8.69322742967327	clust_9		AT1G02840	6.37016428054021	6.22496636500027	4.11270013274936	4.0866139474095	clust_7
AT1G02870	0	0.606560554666371	4.76726791393375	6.61053938909565	clust_1		AT1G02870	6.71025541868611	6.24982454861618	0.137503523749935	1.06350294230616	clust_2
AT1G02980	2.00286183649929	1.04829811957035	4.88532573968542	7.2256862578577	clust_9		AT1G02980	4.71534429535891	3.73335434061383	1.32192809488736	1.65535182861255	clust_1
AT1G03050	1.18037471078731	2.79137234590661	1.18720638138709	0	clust_6		AT1G03050	3.28540221886225	2.40599235967584	9.68158981722124	10.3197850034666	clust_4
AT1G03090	5.23999513671338	4.69952026801066	4.69178721887625	3.12897110643784	clust_3		AT1G03090	4.61176256006487	4.6667565918848	3.37851162325373	1.26303440583379	clust_7
AT1G03110	1.75431405395375	0.326710967818444	5.26282666810611	6.1974373773317	clust_9		AT1G03110	6.34553831007001	5.65535182861255	2.98185265328974	3.09254574154357	clust_7
AT1G03120	6.32505277967201	6.27311306325593	4.48931659169636	0.0298976262119129	clust_4		AT1G03120	4.95093492831454	5.86294724802092	6.10433665981474	2.75060650483559	clust_7
AT1G03130	3.48885999696691	0	4.21092195254643	9.41780153541472	clust_9		AT1G03130	1.51096191927738	1.20163386116965	0.765534746362977	1	clust_5
AT1G03140	0.058482849670693	0	2.58097810563207	3.59812249109299	clust_1		AT1G03140	5.66391384211598	5.43962313755712	3.4594316186373	4.13996056954546	clust_7
AT1G03150	1.76833616141824	0	2.02439964920186	0	clust_6		AT1G03150	6.92872562287076	6.74281466986289	5.08321336824898	3.11935617703968	clust_7
AT1G03350	3.58867429964906	3.83066057550746	3.77613741550339	3.21025930293643	clust_3		AT1G03350	5.80606622608903	5.73606362787181	4.53605290024021	2.44360665147561	clust_7
AT1G03475	2.69240881487119	2.08318496750008	4.29274220576762	5.94624922110296	clust_9		AT1G03475	4.90833256978243	4.6724253419715	0.678071905112638	0.584962500721156	clust_1
AT1G03630	0	0	0	0.932155509068271	clust_6		AT1G03630	2.80529245560071	3.16992500144231	0.584962500721156	0.659924558402378	clust_1
AT1G03760	0	0	0.299768759109837	2.10538840787761	clust_6		AT1G03760	4.05398016818765	3.52356195605701	1.37851162325373	1.28095631383106	clust_1
AT1G03830	0	0	0.462448745206376	1.09254879703508	clust_6		AT1G03830	4.90929308582382	4.35049724708413	0.137503523749935	0.411426245726465	clust_1
AT1G03860	3.00120549832835	6.09192664363894	3.84472913848255	4.56715360159035	clust_3		AT1G03860	8.47216280355037	8.03066713624694	2.26303440583379	2.43028527297778	clust_2
AT1G03900	3.85789941586675	3.3234508150001	3.13413055264559	1.89055812924094	clust_7		AT1G03900	5.17951105027151	5.42290574261218	6.6409679104499	6.30706416225537	clust_9
AT1G03910	0	0	0.0459761612767157	0.693890017315657	clust_6		AT1G03910	6.07253459972295	5.56071495447448	2.32192809488736	1.31614574229336	clust_2
AT1G03920	0.155393449151412	2.28322924476913	0	0	clust_6		AT1G03920	3.27947129564447	3.12101540096137	6.16591193893569	6.33539035469393	clust_3
AT1G04010	1.04934910990545	0.942533151421071	3.19083795581402	5.18332074958278	clust_1		AT1G04010	3.89433274227769	3.73335434061383	1.84799690655495	0.84799690655495	clust_1
AT1G04080	4.25583350758835	3.58675660014934	6.55800978505394	7.74965952191958	clust_9		AT1G04080	6.81108564384639	6.33985000288462	1.84799690655495	1.57531233068744	clust_2
AT1G04120	2.26058457990956	1.63505953055117	2.10163280426389	1.1628075234186	clust_6		AT1G04120	4.53543091487128	4.52356195605701	4.08746284125034	1.74846123300404	clust_7
AT1G04130	2.67956505997706	1.40584316801416	2.69001289192991	4.38686716920144	clust_1		AT1G04130	4.91695427895322	4.29278174922785	1.76553474636298	0.815575428862573	clust_1
AT1G04140	0.858703775442813	0.423246656040141	1.10717024599119	3.04957605747302	clust_6		AT1G04140	5.77135740899056	5.58796498888268	4.78135971352466	4.74308405554959	clust_7
AT1G04160	0.561854575486819	0.890502988355101	0	0	clust_6		AT1G04160	1.84799690655495	2.65535182861255	4.4262647547021	4.36876834909033	clust_3
AT1G04170	8.52835499168317	8.01576295545648	8.82051929140802	8.25811701290771	clust_8		AT1G04170	7.82731094394967	7.34872815423108	2.8073549220576	2.53356334821451	clust_2
AT1G04190	4.18674326556466	3.93013424979768	5.9884897650076	5.86798345069231	clust_5		AT1G04190	6.60392301269048	6.39574832817903	0.765534746362977	1.20789285164133	clust_2
AT1G04200	1.59662209229223	1.16352124398156	1.768163579931	1.89083190815976	clust_6		AT1G04200	5.32300971061281	5.1168637576909	1.26303440583379	0.722466024471091	clust_1
AT1G04230	0	0	0.573935949105771	1.83798672634774	clust_6		AT1G04230	4.94438996227009	4.49825086752783	2.10433665981474	2	clust_1
AT1G04270	8.37638715565013	7.79725994286301	9.60434395466591	9.7394877607906	clust_8		AT1G04270	9.55763601055593	9.17392693199981	2.26303440583379	3.32481060342048	clust_6
AT1G04290	7.1857994818266	8.40612280001983	6.05475975155443	2.19516610791337	clust_4		AT1G04290	6.43379405875492	7.10223819393074	8.26772305162742	5.50016467949217	clust_9
AT1G04410	7.91146962876291	7.65852343377423	7.62655171592374	7.93175952125614	clust_8		AT1G04410	7.53231695933277	7.40854204229686	2	1.8073549220576	clust_2
AT1G04430	5.84298686183765	5.4949936700759	5.80831621658971	4.16739723972784	clust_5		AT1G04430	4.44161626940656	5.57893871309339	4.82781902461732	3.04614178164472	clust_7
AT1G04450	0.65347561795401	0.785931409133751	1.4500464219481	0	clust_6		AT1G04450	2.65535182861255	5.14567745519564	7.76686014382955	6.59842476052772	clust_3
AT1G04480	10.9512346923722	10.449596001118	11.4654480952392	10.9733825165481	clust_2		AT1G04480	7.9273038981527	8.08640164588003	4.20945336562895	3.1407786557828	clust_6
AT1G04510	4.23336369150236	2.62381362254568	6.12199853863561	7.45612807239541	clust_9		AT1G04510	6.13893730895863	5.63807383718072	1.8073549220576	1.21412480535285	clust_2
AT1G04590	0	0	2.90332580546049	3.64549950515826	clust_1		AT1G04590	6.16812050459556	5.93073733756289	2.60880924267552	1.6915341649192	clust_2
AT1G04650	0	0	0	0.998320683217381	clust_6		AT1G04650	2.39231742277876	1.88752527074159	0.485426827170242	0.20163386116965	clust_5
AT1G04670	8.59099300615663	8.21855026318892	6.66713964495992	0	clust_4		AT1G04670	4.14649230697719	7.68580001974489	10.0156938071051	5.4947356048628	clust_9
AT1G04690	7.68491604555343	7.32925754096962	7.15847632022229	3.63318527296399	clust_4		AT1G04690	6.35772793231062	6.60880924267552	3.73335434061383	1.8073549220576	clust_7
AT1G04710	6.44430997359333	6.3272884763195	6.55031392286945	5.44098946494706	clust_5		AT1G04710	5.56224242422107	5.55458885167764	5.2364926183813	3.57773093149008	clust_7
AT1G04750	6.74011861633643	7.32464850918203	5.9986738729019	7.38098382241148	clust_5		AT1G04750	7.05311133645956	6.13750352374993	1.43295940727611	1.60880924267552	clust_2
AT1G04760	4.73067476812426	5.07240729441795	3.42948437949793	3.029989846372	clust_3		AT1G04760	6.52857131887076	5.46597446450407	7.8648051942415	5.78738022229634	clust_9
AT1G04810	3.66172027486891	3.0619201606658	3.85049823058005	3.20078050060887	clust_3		AT1G04810	6.34127418369217	5.79181407116183	2.40599235967584	1.11769504266975	clust_2
AT1G04820	6.91572843443408	6.95459353666239	7.45017845703133	8.15162016417622	clust_8		AT1G04820	9.02491801819931	8.39788850813076	8.08587075533461	8.01781058464053	clust_8
AT1G04850	5.95426895881927	5.17981668387209	7.56655657351139	8.72828504485657	clust_5		AT1G04850	6.7515440590891	6.83162393682075	3.56071495447448	2.18586654531133	clust_7
AT1G04860	0.253872126187322	0.13283678086478	1.86599228490057	2.25261283344757	clust_6		AT1G04860	5.10349763970334	4.51096191927738	1.84799690655495	1	clust_1
AT1G04870	0	0	0.133748560366824	1.46138758804084	clust_6		AT1G04870	6.17472598770613	4.98641093525204	1	1.10433665981474	clust_1
AT1G04880	4.97496179381667	5.07136830315225	7.15351775172002	8.87191670511385	clust_5		AT1G04880	7.49657419693546	7.41531924814038	7.59916899321943	5.65477921695952	clust_9
AT1G04900	1.30045532687431	1.50494297170317	2.53448100207593	2.78012310551017	clust_1		AT1G04900	5.84749588378871	5.51412226017071	1.32192809488736	1.40053792958373	clust_2
AT1G04910	3.14348297006031	2.98242355231427	3.97835109697267	4.4013349790578	clust_3		AT1G04910	4.56985560833095	4.73876783680019	3.20163386116965	1.38956681176273	clust_7
AT1G04920	6.92803608924448	6.49398555310598	6.72245395223571	1.3173636910371	clust_4		AT1G04920	4.78868571061353	5.47897180503294	3.8073549220576	1.28688114778816	clust_7
AT1G04950	0	0.209917426811064	0.302478304478057	0.288227884415075	clust_6		AT1G04950	5.19179950106508	4.91647664443772	2.03562390973072	0.807354922057604	clust_1
AT1G04980	6.40945757224303	6.10215757421905	6.33286569332796	5.21165921961463	clust_5		AT1G04980	4.76659516172927	4.98641093525204	4.50462039240355	1.55581615506164	clust_7
AT1G04990	4.98262612686461	0.244837205256112	3.43576764063042	0	clust_7		AT1G04990	1.35614381022528	3.37851162325373	5.97498811199193	3.5668151540109	clust_3
AT1G05020	0	0.141826275669607	0	1.8437853345896	clust_6		AT1G05020	3.80529245560071	2.98185265328974	5.16992500144231	5.82298501854688	clust_3
AT1G05040	0	0	1.3339462905102	2.25395234029117	clust_6		AT1G05040	6.86046625851717	7.08001802908917	3.36457243229586	1.92599941855622	clust_2
AT1G05055	0	0	1.9233763469016	2.40086298130824	clust_6		AT1G05055	5.28946563095822	4.7279204545632	1.58496250072116	0.505890929729957	clust_1
AT1G05180	2.99809380735191	1.79056203515118	3.77160111053554	5.1861251188571	clust_3		AT1G05180	5.8011586560937	5.28909670241999	0.263034405833794	0.594548549550354	clust_1
AT1G05190	0	0	2.23147812122031	6.53155271668402	clust_1		AT1G05190	4.88752527074159	4.39917109381982	0	0.485426827170242	clust_1
AT1G05205	4.6967692511897	0.747755861405791	5.77342871466459	5.21728788515969	clust_9		AT1G05205	6.81966818349646	7.0389189892923	3.95419631038688	2.37016428054021	clust_7
AT1G05270	5.4210452330758	4.90238847094621	6.4207743365502	7.84118081371716	clust_5		AT1G05270	5.92694824794977	5.63517394667492	3.49825086752783	2	clust_7
AT1G05350	7.39358176930826	7.05989262374195	6.2744800624342	6.33692089487544	clust_5		AT1G05350	5.81172789780389	5.62058641045188	4.43962313755712	3.21567859660793	clust_7
AT1G05460	0	0	0.756711926532836	1.5527809417499	clust_6		AT1G05460	5.02458563827827	4.34340782229781	0.485426827170242	0.389566811762726	clust_1
AT1G05500	2.66081356910602	2.27084159407153	3.22525396920906	2.07662011019711	clust_3		AT1G05500	5.08618931310448	4.8923910259134	3.26303440583379	1.53605290024021	clust_7
AT1G05520	8.26984664762252	7.78989764628331	8.24940464657618	6.49060596826241	clust_8		AT1G05520	5.89141918684608	5.93781516880342	4.0703893278914	1.93734439215023	clust_7
AT1G05630	4.56340945732913	4.59200601854717	2.06724895569672	0.602346197206292	clust_7		AT1G05630	3.09423606984577	3.18586654531133	5.99095486039699	3.38404980679516	clust_3
AT1G05720	5.70420036467482	4.94428277442934	3.63447352182959	2.02212560550867	clust_7		AT1G05720	6.76977173924945	6.76420813013995	4.60288440871842	1.98550043030488	clust_7
AT1G05730	1.49295741132229	0	3.64871760010433	6.26985846273308	clust_1		AT1G05730	4.65363331138625	4.68369645430652	0	0.367371065648529	clust_1
AT1G05820	0.656161099600888	3.61763426185443	0	0	clust_6		AT1G05820	2.09085343045111	1.26303440583379	6.97956810009519	8.15324800774501	clust_4
AT1G05910	0	0	0.110926521343111	0.797996731895447	clust_6		AT1G05910	5.87258254483322	5.31469652565629	2.98185265328974	2.41683974191283	clust_7
AT1G06030	1.41784495509522	4.83976529357338	5.4111310398391	6.97655734100358	clust_9		AT1G06030	3.03210084316702	2.35049724708413	0.37851162325373	0.454175893185802	clust_5
AT1G06130	6.19892814176486	5.56148310052986	6.18751617048764	5.15330729370652	clust_5		AT1G06130	6.67525138605026	6.79701297783614	3.81762325751143	2.34198574722862	clust_7
AT1G06190	0	0	2.87433035267125	4.1220954639818	clust_1		AT1G06190	5.84624256510951	5.30012372456901	0.678071905112638	0.641546029087524	clust_1
AT1G06200	2.03172338248313	0	2.54581340211024	0	clust_6		AT1G06200	6.59544398458948	6.45121111183233	3.85798099512757	2.26603689399532	clust_7
AT1G06210	5.65990495602257	5.34935640400174	5.0032575661483	3.39536200479433	clust_4		AT1G06210	6.23821364123342	6.31831684133498	4.5298209465287	1.73552217729654	clust_7
AT1G06220	4.46927813233769	2.95875087126414	6.78573989999475	8.41859842948649	clust_9		AT1G06220	6.68537955195908	6.01346225980656	1.48542682717024	1.20789285164133	clust_2
AT1G06260	6.30483039843097	8.01234318138142	7.87151420760076	7.24304007948294	clust_8		AT1G06260	0.75702324650746	0.678071905112638	0.137503523749935	0.176322772640463	clust_5
AT1G06290	8.08555143693866	7.86020544865697	7.35822639007659	5.97826966111885	clust_8		AT1G06290	5.15987133677839	5.39917109381982	6.10643207781693	3.66106547980695	clust_7
AT1G06410	6.56577085133077	6.33939773871454	7.05495625902156	6.09239213593848	clust_5		AT1G06410	6.12825215227739	6.25171909260596	4.91169158187234	3.26303440583379	clust_7
AT1G06530	6.25983131428963	6.01938176832885	7.8987518425612	7.84036782400218	clust_5		AT1G06530	6.80787007829978	6.51412226017071	0.137503523749935	0.0285691521967709	clust_2
AT1G06670	0	0	0	0.759789780635992	clust_6		AT1G06670	5.04483123344781	4.85299758761332	1.37851162325373	0.584962500721156	clust_1
AT1G06680	1.07885430284669	3.72026961926629	2.38562827462371	4.49191296032872	clust_3		AT1G06680	3.8923910259134	4.17791779219584	0.137503523749935	0.855989697308481	clust_1
AT1G06700	5.09923528829082	5.12059872866944	5.46389357013465	5.82793480286984	clust_5		AT1G06700	7.72860081064319	7.04766925139131	7.93722667397948	8.74338705433416	clust_8
AT1G06720	0	0	1.65777255893074	3.37455475592686	clust_1		AT1G06720	6.19593810042783	5.456149034648	0.263034405833794	0.613531652917927	clust_2
AT1G06760	2.5339516926413	0.535940866732415	3.325021276803	5.01064711172158	clust_1		AT1G06760	6.41430469462396	6.11478344724985	2.32192809488736	1.4594316186373	clust_2
AT1G06780	2.32800824125995	2.25446890420152	1.9563209859323	0.710588876807393	clust_6		AT1G06780	6.06328721220618	5.90929308582382	4.62058641045188	2.88557436437143	clust_7
AT1G06900	3.31261788151832	2.49009862138133	5.1305053335538	5.10245300797234	clust_3		AT1G06900	6.29517199198853	5.78920757534734	2.48542682717024	1.23878685958712	clust_2
AT1G06950	4.19300750709014	2.92603246775891	6.80918597401509	8.21206022990641	clust_9		AT1G06950	5.76261457875456	4.93073733756289	0.137503523749935	0.298658315564515	clust_1
AT1G06970	1.00500453428189	2.09322269206288	0	0	clust_6		AT1G06970	0.722466024471091	1.72246602447109	5.44956137461324	4.83491342970104	clust_3
AT1G07020	1.27182083427054	0	4.80462820788926	4.51561485436303	clust_1		AT1G07020	5.3215673760354	4.57288966842058	2.60880924267552	1.48026512205446	clust_1
AT1G07040	4.20046804482397	4.12277530382085	3.6574882385126	2.70317571390763	clust_3		AT1G07040	5.36667191611176	5.07895134139482	4.49185309632967	2.23266075679027	clust_7
AT1G07070	3.20552890368059	1.49528136251826	4.80039025138031	4.78057465199467	clust_3		AT1G07070	7.89457527317528	7.79701297783614	2.92599941855622	2.38404980679516	clust_2
AT1G07110	2.43644211533542	1.63535817367643	2.84108487624879	2.01579345008318	clust_6		AT1G07110	3.97544676564096	4.18586654531133	3.37851162325373	1.85598969730848	clust_7
AT1G07140	7.55760871762205	7.5366752603403	7.74719580536409	9.06986906086751	clust_8		AT1G07140	7.83358588339618	7.49265437101891	4.32192809488736	3.5033487351675	clust_6
AT1G07170	3.69021150522451	1.02946375883936	4.58428745630685	6.7915484660018	clust_9		AT1G07170	5.74846123300404	5.59991284218713	2.60880924267552	3.08065766334523	clust_7
AT1G07210	0	0	4.70063887094731	4.93957615067845	clust_1		AT1G07210	7.09961081196091	6.95768248616512	4.80219321694183	4.58496250072116	clust_9
AT1G07220	3.05169551299054	3.44942555946692	3.28202459161548	3.49290621134538	clust_3		AT1G07220	4.40122086216022	4.18586654531133	6.69766263347052	2.87184364850932	clust_3
AT1G07250	0.633607726227852	0.335338620312085	0	0	clust_6		AT1G07250	3.64961545906341	4.27798474729977	2.8073549220576	1.28688114778816	clust_1
AT1G07320	0	0	3.1839579617653	6.4914801122118	clust_1		AT1G07320	4.8414699994658	4.50462039240355	0.137503523749935	0.584962500721156	clust_1
AT1G07340	6.00776961376842	4.5487435861085	7.45801459798616	8.0005642567051	clust_5		AT1G07340	10.3906311465891	9.77758409710786	1.37851162325373	3.31034012061215	clust_6
AT1G07360	1.52395334591754	0	4.64406967247607	7.02672962006786	clust_9		AT1G07360	6.93699120881805	6.58646452588639	4.31469652565629	3.55949181320504	clust_7
AT1G07370	1.53255918913776	1.27781316394661	2.13846733703348	4.34674056347367	clust_1		AT1G07370	2.94110631094643	3.53605290024021	0.37851162325373	0.333423733725192	clust_1
AT1G07410	7.03446523380124	8.03208381887183	6.84177408849184	5.23020234044705	clust_4		AT1G07410	6.77807712953536	6.79701297783614	7.61985314739117	4.67807190511264	clust_9
AT1G07510	3.24231218059401	2.12540519920068	4.23420278141943	3.97671334950847	clust_3		AT1G07510	4.5197934862411	4.37155886261196	2.96347412397489	2.38956681176273	clust_7
AT1G07615	1.35525124788736	0.305175753390617	2.60010299450764	3.52429941291524	clust_1		AT1G07615	5.60673831741759	4.92599941855622	1	0.782408564927373	clust_1
AT1G07660	9.10281555166543	8.69242581118365	9.06149800024634	9.13243905088557	clust_8		AT1G07660	6.94169322566137	6.84549005094437	4.59693514238723	2.60169651648096	clust_7
AT1G07670	8.18042532167697	7.77241261742529	8.54590384900393	7.99002326667136	clust_8		AT1G07670	6.24526746651951	5.86294724802092	4.14567745519564	1.97452931248388	clust_7
AT1G07750	11.0269768131977	10.4674809405922	11.2814207199213	12.6992072457625	clust_2		AT1G07750	10.8728672267866	10.1703006543649	1.67807190511264	3.71699089440494	clust_6
AT1G07770	10.1033695084571	9.76446391483539	10.5389215535497	9.66083651469463	clust_2		AT1G07770	8.99720771344104	9.12876767668555	4.5668151540109	3.4154882710497	clust_6
AT1G07790	9.04059747216075	8.02535081261236	10.4283937205656	11.9456084019405	clust_2		AT1G07790	6.80219321694183	7.0389189892923	0.485426827170242	1.75274859140713	clust_2
AT1G07810	5.22316563042569	4.4876764814483	5.64869344455438	4.39376877602648	clust_5		AT1G07810	5.44228003525258	5.14974711950468	3.12101540096137	0.925999418556223	clust_7
AT1G07830	5.33605251643384	0	6.5183985158925	5.9547312394035	clust_9		AT1G07830	7.15269046402596	7.11374216604919	0.925999418556223	1.85996954822103	clust_2
AT1G07840	0	0	3.07069292085555	4.34013797966671	clust_1		AT1G07840	6.44857062600553	5.96809075204526	1.0703893278914	1.21412480535285	clust_2
AT1G07850	4.27273074617214	3.73523308599297	4.35095741403627	0.935087685561933	clust_7		AT1G07850	3.70929063572336	5.50462039240355	5.52669484554198	2.33913738491959	clust_7
AT1G07890	13.0679192311791	12.868029936724	11.8699546557712	11.6399346640066	clust_2		AT1G07890	9.82277793961232	10.1963562265667	8.79701297783614	5.5978290978269	clust_6
AT1G07910	1.05483348158186	0.796258699017343	2.0264366120754	1.99111190932241	clust_6		AT1G07910	4.13832300405648	4.04439411935845	2.37851162325373	1.57046293102604	clust_1
AT1G07930	13.5979920520022	13.0804206805499	14.2654786919515	14.5491862063493	clust_2		AT1G07930	9.85770113489525	9.4801843236987	5.14567745519564	3.6667565918848	clust_6
AT1G07960	5.33989339499518	4.82461872457731	5.1523796431997	4.49043239860574	clust_5		AT1G07960	6.95872669831156	7.20945336562895	5.29645740737124	2.81147103052984	clust_7
AT1G07970	1.99765720229581	0.50047291891009	1.92542558316666	1.89586261195673	clust_6		AT1G07970	5.02989454966334	4.16992500144231	0.584962500721156	0.37851162325373	clust_1
AT1G07990	1.41075376836398	1.69268241550264	1.890033566092	1.350223684501	clust_6		AT1G07990	4.87332106291482	4.53605290024021	2.65535182861255	1.46988597627446	clust_1
AT1G08040	2.95734266642063	2.73343315313777	3.17747613152159	0	clust_7		AT1G08040	5.877744249949	5.87282875953489	5.48220292629596	4.2502036564993	clust_9
AT1G08050	0	0	2.23990085524838	5.46552667693817	clust_1		AT1G08050	2.51096191927738	2.20163386116965	2.03562390973072	1.0071955014042	clust_5
AT1G08110	7.28712536897073	7.20588812202635	6.71003992091158	6.78715336400766	clust_5		AT1G08110	6.80064109732908	7.11582397743624	3.23266075679027	2.17951105027151	clust_2
AT1G08130	4.05773519727098	3.00444466352579	5.24569612900127	6.61586379357547	clust_9		AT1G08130	5.93663793900257	5.81249822533356	2.86789646399265	3.89530262133331	clust_7
AT1G08190	0.857276436832174	0.374725455224562	0.716923235891742	0.360441276486343	clust_6		AT1G08190	4.76234881564413	4.95884267524324	6.02680005934372	5.31759350462347	clust_3
AT1G08200	10.4571179626655	10.3083909361734	8.63066952685086	8.88692474180035	clust_2		AT1G08200	7.26912667914942	7.36894291440495	7.85049941375812	5.90809234081827	clust_9
AT1G08220	1.85363975516451	2.00901580233567	2.14783334983683	0	clust_6		AT1G08220	5.43895814789755	5.53915881110803	0.925999418556223	0.918386234446348	clust_1
AT1G08360	8.19046007313201	9.37106741624187	8.2978717847374	7.90047422782431	clust_8		AT1G08360	9.93855044991657	9.72041528490633	5.17392693199981	3.90207357931074	clust_6
AT1G08370	2.68095460992733	2.10883090811923	0	0	clust_6		AT1G08370	6.5988713462118	6.16591193893569	4.02680005934372	2.64846544302731	clust_7
AT1G08410	0	0	1.37637006414676	3.98942206877107	clust_1		AT1G08410	5.81941272620656	5.08321336824898	0.37851162325373	0.722466024471091	clust_1
AT1G08470	5.09632763453101	3.86822738739075	5.84163685230074	6.25793507425852	clust_5		AT1G08470	4.79025073883523	4.7279204545632	1.76553474636298	0.782408564927373	clust_1
AT1G08480	10.0777223597439	9.90128181789522	9.32217959257119	8.15361912995658	clust_8		AT1G08480	7.82635781014798	8.10013667128545	7.0574502721839	4.29425313644451	clust_9
AT1G08580	0	0	4.6512638408781	6.06491064083007	clust_1		AT1G08580	7.74993644999986	7.48300957716455	0.765534746362977	2.01792190799726	clust_2
AT1G08630	1.72957374435712	1.31359938710086	0.39461317356432	0	clust_6		AT1G08630	1.57531233068744	2.78659636189081	3.32192809488736	1.04264433740849	clust_5
AT1G08660	0	0	0.233770092615394	3.29121084069447	clust_6		AT1G08660	5.35191096110308	5.28169825009883	3.37851162325373	1.38404980679516	clust_7
AT1G08730	4.60481359669323	4.39152984239584	3.31039855613354	0	clust_7		AT1G08730	2.78031009904338	4.28540221886225	6.08108392868763	2.40871186102943	clust_3
AT1G08780	5.33213620804054	5.06377095760728	6.29941672601458	6.75757187577474	clust_5		AT1G08780	7.26837824775159	7.22303633790187	3.39231742277876	2.43028527297778	clust_2
AT1G08830	10.5281131676371	10.1633259272131	8.86066571324386	10.1246317702069	clust_2		AT1G08830	7.89421146153777	8.04001567884788	7.55151601762801	4.0496307677246	clust_9
AT1G08860	1.16518543667564	0.921340971494851	1.19913552559647	1.36697239244376	clust_6		AT1G08860	5.32084566764572	4.85299758761332	3.93545974780529	3.04264433740849	clust_7
AT1G09020	5.98707338940753	5.37474774392239	5.87974287365247	5.52197082143462	clust_5		AT1G09020	5.3547342399706	5.19377174339668	4.32192809488736	2.21101219348551	clust_7
AT1G09070	5.49455868285831	5.173299756584	5.38468562978759	4.75674193902239	clust_5		AT1G09070	4.4944156103975	5.53915881110803	6.44128427192704	5.13257684267001	clust_3
AT1G09080	1.00683229780076	0	3.5965778393403	4.25069467092636	clust_1		AT1G09080	0.669026765509631	1.84799690655495	0.37851162325373	0.16349873228288	clust_5
AT1G09150	4.94013969412471	4.32024756646533	5.20766704334347	2.31625408785826	clust_3		AT1G09150	6.64731450954714	6.63662462054365	4.63807383718072	2.99457972421575	clust_7
AT1G09200	6.24525175109067	5.59980057286578	7.28223734401775	8.61936129352434	clust_5		AT1G09200	4.91695427895322	6.07681559705083	2.67807190511264	1.66902676550963	clust_7
AT1G09210	10.6121350200151	10.7680395826364	11.6845654533625	11.9613067430619	clust_2		AT1G09210	9.22462879659046	9.07119417870217	6.65248649491816	3.93922657772821	clust_6
AT1G09270	6.89360095027824	6.63640339347604	6.58496051223713	5.23201871734023	clust_5		AT1G09270	5.80812758745547	5.95884267524324	5.87282875953489	3.97269265400426	clust_9
AT1G09290	0	0	0	0.967757943963741	clust_6		AT1G09290	5.63459326844576	5.15785216914174	0.925999418556223	0.704871964456353	clust_1
AT1G09300	0.891097970939459	0.230849121423353	2.69386058707659	1.89322335634733	clust_6		AT1G09300	4.8870377914192	4.62643913669732	0.485426827170242	0.604071323668861	clust_1
AT1G09520	0	0	1.41022809766987	3.93176124189237	clust_1		AT1G09520	5.59991284218713	4.97269265400426	1.63226821549951	1.53605290024021	clust_1
AT1G09575	5.14673576108156	3.77798017243477	4.13001970876284	0	clust_7		AT1G09575	3.16027483140859	3.4594316186373	5.90207357931074	2.88752527074159	clust_3
AT1G09580	6.55682927580387	5.79972061350206	6.9879987333644	5.53051005005525	clust_5		AT1G09580	7.92528738677033	7.84109254469343	7.36806987653208	4.14323013477689	clust_9
AT1G09620	7.90008024780294	7.41744318681361	8.45217992199218	9.00641930251462	clust_8		AT1G09620	7.13934670028966	6.51727569320958	1.13750352374994	1.28095631383106	clust_2
AT1G09630	0	0	1.65258750557743	2.79230938356001	clust_6		AT1G09630	5.98436149044871	5.16992500144231	1.8073549220576	0.678071905112638	clust_1
AT1G09640	9.2413439738464	8.84273033331115	9.12332318500584	8.36991732031056	clust_8		AT1G09640	8.13288525362516	7.8923910259134	3.64385618977472	2.48026512205446	clust_6
AT1G09700	0	0	1.72871995307164	4.91015093572606	clust_1		AT1G09700	5.85673675611911	5.24792751344359	0.584962500721156	0.584962500721156	clust_1
AT1G09750	0	0	1.79070143284009	6.66272342982959	clust_1		AT1G09750	1.14404636961671	1.43295940727611	0	0.0976107966264223	clust_5
AT1G09760	4.66425035401224	3.9257577159393	5.21450079295843	3.50997622789617	clust_3		AT1G09760	6.78371855779037	6.52199295640167	1.76553474636298	1.24488705912353	clust_2
AT1G09770	1.98229813427305	1.23920854325017	4.53177898592924	6.14501948719493	clust_9		AT1G09770	5.68929916053589	5.52669484554198	3.63226821549951	2.42223300068305	clust_7
AT1G09780	8.63715875214415	8.30949147288705	8.66272594337611	9.32610031833144	clust_8		AT1G09780	6.90255600534463	6.66533591718518	3.52356195605701	1.71808758396052	clust_2
AT1G09790	0	0	1.44525433584079	0	clust_6		AT1G09790	4.35049724708413	7.22303633790187	3.35049724708413	2.44360665147561	clust_7
AT1G09795	2.74471784623007	1.99146846093478	3.52976161403723	4.0902329138108	clust_3		AT1G09795	5.46858331700683	5.04875931191986	2.94485844580754	2.22650852980868	clust_7
AT1G09810	0	0	1.66639984614979	3.60553468171958	clust_1		AT1G09810	6.81134257974037	5.99548451887751	2.32192809488736	1.67807190511264	clust_2
AT1G09830	2.42306745708807	1.890906091522	4.06207858188438	5.04850004576385	clust_3		AT1G09830	5.5077946401987	4.47897180503294	0.485426827170242	0.545968369105292	clust_1
AT1G09850	5.12735582644812	4.20778836645506	5.86510969206639	7.80699757330685	clust_5		AT1G09850	4.69710657447698	4.41953889151378	3.93545974780529	2.20789285164133	clust_7
AT1G09870	7.33013960853311	7.05128248488594	7.3925857304029	6.60102632983984	clust_8		AT1G09870	5.90689059560852	5.68929916053589	4.35049724708413	1.6959938131099	clust_7
AT1G09910	3.75070058461869	3.5800995413828	3.24948091020246	0.227807891614312	clust_7		AT1G09910	5.07767027423275	5.16188768237689	5.24031432933371	2.17632277264046	clust_7
AT1G09930	3.94335631772959	4.05797443008066	4.54046868828047	5.19313349685095	clust_3		AT1G09930	6.59111089074275	6.39403389536778	3.53605290024021	2.45154083301783	clust_7
AT1G10070	4.34129880849482	5.28078149109182	0	0	clust_7		AT1G10070	1.48542682717024	0.84799690655495	7.53993424517179	5.46793154602629	clust_3
AT1G10130	2.63584644768625	2.21358414710618	2.37200004751613	0.30335506986569	clust_7		AT1G10130	3.96254902292306	4.19377174339668	2.82781902461732	0.604071323668861	clust_1
AT1G10230	3.21118221200403	1.48329950727685	5.22896853350041	6.61519917382352	clust_9		AT1G10230	6.77610398807316	6.18982455888002	3.85798099512757	3.93922657772821	clust_7
AT1G10270	2.21758495043976	0	6.85192624283433	7.33545512134713	clust_9		AT1G10270	5.69932952567316	5.10433665981474	0.263034405833794	0.389566811762726	clust_1
AT1G10290	6.00452697807846	5.48772923671941	6.26980451345038	6.95604430431121	clust_5		AT1G10290	6.21354170192656	5.77346892790519	4.8073549220576	1.98550043030488	clust_7
AT1G10300	0	0	2.6774256818003	3.23667543785913	clust_1		AT1G10300	3.46727948045998	3	0.678071905112638	0.111031312388744	clust_1
AT1G10385	4.21784060513118	3.13894716095496	4.48189872311599	2.41727131413706	clust_3		AT1G10385	5.34234139743155	5.28540221886225	5.1333991254172	3.03913839390696	clust_7
AT1G10390	1.77973154911196	0.891478939129521	4.35738823506099	5.18438242109968	clust_1		AT1G10390	4.70929063572336	4.68369645430652	3.35049724708413	1.6959938131099	clust_7
AT1G10430	3.26810088231926	2.93682496961746	0	0	clust_7		AT1G10430	5.12722055048807	4.96347412397489	4.27798474729977	2.72246602447109	clust_7
AT1G10450	0	0	0	0.455804861269749	clust_6		AT1G10450	4.605257262939	4.55458885167764	2.4594316186373	1.89530262133331	clust_1
AT1G10490	1.13944438593132	0.396895589550143	3.80151699025375	5.57492630737959	clust_1		AT1G10490	5.57833494868161	4.76022094646651	0.137503523749935	0.31034012061215	clust_1
AT1G10580	0.716440394576855	0.332044990215831	2.92476730075354	4.88544544920794	clust_1		AT1G10580	5.56590176680667	5.13750352374993	2.90689059560852	4.51349074558812	clust_7
AT1G10590	7.34199073701102	7.42625604072054	6.91295855740268	4.76654811562204	clust_4		AT1G10590	8.8062918309972	8.69418374333315	6.34872815423108	5.60169651648096	clust_6
AT1G10670	9.00124220656975	8.71544611477399	8.57373636924906	7.00378535619853	clust_8		AT1G10670	6.76712507726907	6.79441586635011	7.36894291440495	5.15502057835857	clust_9
AT1G10700	5.3150521564951	4.64296988016455	5.99843462422503	1.73600818180857	clust_3		AT1G10700	7.70113315484797	7.4870360800319	4.60288440871842	4.10601323762212	clust_6
AT1G10760	2.39558040498945	1.21016524805471	2.91988168260333	3.87017685190699	clust_1		AT1G10760	3.41683974191283	3.59693514238723	2.67807190511264	1.46466826700344	clust_1
AT1G10810	1.05588222117394	0.812519456287542	0	0	clust_6		AT1G10810	0.344828496997441	0.485426827170242	0	0.070389327891398	clust_5
AT1G10840	7.82635626815508	7.52740699490249	7.84915573867186	6.52223276365501	clust_8		AT1G10840	7.6959242370186	7.15380533607904	3.20163386116965	2.58496250072116	clust_2
AT1G10940	4.89268644146748	4.47569575454837	5.5651152515384	6.27238531510094	clust_5		AT1G10940	6.02901108665907	6.27239650903748	5.58496250072116	4.64846544302731	clust_9
AT1G10950	7.99561571244538	7.7257225943615	8.33317533069866	8.09719272515107	clust_8		AT1G10950	7.22197372139866	6.97498811199193	6.22881869049588	3.45285896471381	clust_9
AT1G11250	4.0812831461651	5.73827849642329	1.67886069686562	2.97178786883964	clust_7		AT1G11250	0.495695162624069	0.137503523749935	7.4643415327611	6.3068819462727	clust_4
AT1G11360	2.81198067760784	1.31708391564611	0	0	clust_6		AT1G11360	4.87479696589866	4.86294724802092	2.40599235967584	1.04264433740849	clust_1
AT1G11390	2.23153733930349	1.54385258562123	1.97096443174995	0	clust_6		AT1G11390	5.48767927890162	5.53605290024021	4.83289001416474	4.22187708107703	clust_7
AT1G11430	3.78846170984272	0.781787554247758	6.18224760912987	7.18815108237712	clust_9		AT1G11430	6.55366768848306	6.16591193893569	1.63226821549951	1.01435529297707	clust_2
AT1G11480	3.31370350630954	2.50363116722897	3.48148557447509	2.51571547459147	clust_3		AT1G11480	5.82017896241519	5.59395128394841	6.1168637576909	6.33860269035263	clust_9
AT1G11510	2.92494285777993	3.43190400292241	3.4864553264203	3.74375122190558	clust_3		AT1G11510	6.29774167849137	5.58796498888268	2.82781902461732	4.14241343787374	clust_7
AT1G11650	6.67823857051709	6.13008644063164	7.50846513210586	6.84455388401601	clust_5		AT1G11650	6.71548158374849	6.47248777146274	5.03121873061072	4.57410150808939	clust_9
AT1G11660	5.8390015530535	5.74928157721109	5.91826257376808	7.06672803031384	clust_5		AT1G11660	5.20906339534927	4.71149490665009	5.18189764310839	3.74523733212975	clust_7
AT1G11680	7.72607084768638	1.07290663881512	8.35868309081978	5.69382017283716	clust_5		AT1G11680	7.62021982550749	7.57364718749332	4.74953426766926	2.99095486039699	clust_6
AT1G11765	5.51721564930735	7.8988481618165	0.417182603071305	1.37988283194377	clust_7		AT1G11765	3.76022094646651	2.90689059560852	10.2202573926148	11.3594695580873	clust_4
AT1G11770	7.75218622713307	10.3897318142225	5.09896641424341	3.72908496034798	clust_4		AT1G11770	1.1243281350022	0.84799690655495	8.03011533090807	9.31163480188158	clust_4
AT1G11790	0.605976268443787	0	1.9257357842255	1.11601926925781	clust_6		AT1G11790	5.25776496857139	4.50462039240355	1.67807190511264	0.839959587489532	clust_1
AT1G11840	10.4239062193361	10.3315923615206	8.60479593249491	7.53082081394367	clust_8		AT1G11840	8.71500101721683	9.04193288184217	8.47694867324594	4.8870377914192	clust_9
AT1G11860	9.01168248786548	8.48010477775075	9.31274442666821	9.01309692797351	clust_8		AT1G11860	7.47500379394329	7.26303440583379	4.93073733756289	2.8094144442359	clust_6
AT1G11870	1.38709261356875	0	3.57688222810369	3.86548324771751	clust_1		AT1G11870	4.41142624572646	4.32192809488736	2.26303440583379	1.08406426478847	clust_1
AT1G11890	6.97475620998352	6.9719313674261	5.33863247241876	3.18926913755409	clust_4		AT1G11890	6.10622267291912	6.27798474729977	5.92124588858559	4.91456452349394	clust_9
AT1G11905	3.30992793273254	4.11653920965249	1.25444308787777	0	clust_7		AT1G11905	4.87184364850932	4.91169158187234	4.54843662469604	2.58976348698498	clust_7
AT1G11910	9.08596866716839	8.26316385955898	10.0336767011354	10.7346438964796	clust_2		AT1G11910	7.52919626799939	7.65320336203398	3.85798099512757	4.56498780095989	clust_6
AT1G11930	5.22101893525001	4.58125977561999	0.427289397156441	0	clust_7		AT1G11930	5.4239142676731	5.70873904135958	4.05311133645956	2.13750352374994	clust_7
AT1G12000	5.92673861073877	2.95954449255173	8.79790019511729	8.73138463772847	clust_5		AT1G12000	7.98168143723152	7.01010845347429	0.678071905112638	1.59931779369823	clust_2
AT1G12050	1.27189802209614	1.59918458179646	1.07397040400709	5.77609042390521	clust_1		AT1G12050	3.33342373372519	2.78659636189081	0.137503523749935	0.150559676575381	clust_1
AT1G12070	6.81928347541778	7.13156401625159	5.16517035299135	0	clust_4		AT1G12070	3.114367024952	5.18982455888002	9.1009251010569	7.79070688578391	clust_4
AT1G12150	5.02750889134116	5.63349423095212	2.71293929258604	2.1684737266227	clust_7		AT1G12150	0.687060688339892	1	6.77346892790519	4.97636363573276	clust_3
AT1G12240	9.4082428186303	9.52905059852966	7.32630649287147	3.29709566118896	clust_4		AT1G12240	2.57531233068744	3.35049724708413	8.0574502721839	5.75355105460065	clust_3
AT1G12270	5.15232561176412	4.53850825316312	7.01481743767828	7.88121082759727	clust_5		AT1G12270	6.43862553808838	5.96578428466209	0.584962500721156	0.831877241191673	clust_2
AT1G12310	10.2825703480652	10.396538902405	7.93164598140967	6.50748131654954	clust_8		AT1G12310	6.18844048897516	6.56985560833095	7.11894107272351	6.39660478118186	clust_9
AT1G12360	0	0	0	1.74089666840281	clust_6		AT1G12360	4.52544250601812	3.59693514238723	4.73876783680019	5.78607355157855	clust_3
AT1G12470	3.08718961141244	2.39137349697808	3.27398335591143	3.77789082190496	clust_3		AT1G12470	5.11727946005392	4.86294724802092	3.13750352374994	1.40053792958373	clust_7
AT1G12570	2.47291254128983	2.27485049401961	5.77723322201144	8.66318444175109	clust_9		AT1G12570	1.18903382439002	0.925999418556223	0	0.137503523749935	clust_5
AT1G12640	2.37648852050576	4.2249146566585	1.90111360368522	2.55456125800427	clust_7		AT1G12640	5.61765111942733	5.6667565918848	5.762880292917	5.09634619899318	clust_9
AT1G12780	3.8223716989036	2.40802173282982	4.46912416311039	5.98309899411892	clust_9		AT1G12780	5.38508585354768	5.10433665981474	2.53605290024021	2.47248777146274	clust_7
AT1G12830	2.47010731127885	1.3111761989332	4.57502357465647	6.32747223935994	clust_9		AT1G12830	3.23725777090037	0	0	0	clust_5
AT1G12840	9.20176351816393	9.23340077983767	7.66454129165064	4.49826355141409	clust_4		AT1G12840	7.01647403390102	7.01010845347429	6.55458885167764	5.02591469875079	clust_9
AT1G12900	0	2.66746294784323	1.79889627023203	7.32042328285715	clust_1		AT1G12900	1.76553474636298	1.26303440583379	0	0.526068811667588	clust_5
AT1G12920	5.86230139508335	5.46174594592398	7.65745994907233	7.65602443308747	clust_5		AT1G12920	7.3403842354554	6.73335434061383	2.98185265328974	2.06004738366994	clust_2
AT1G12930	0.128306169632074	0.0450391415062103	0.194692779586931	0.0740037795167191	clust_6		AT1G12930	4.43095427138573	4.25550073314839	0.84799690655495	0.367371065648529	clust_1
AT1G12970	3.52110328382312	3.41446696395091	1.17565906425196	0	clust_7		AT1G12970	4.56985560833095	4.37155886261196	3	3.29130885982897	clust_7
AT1G13020	5.13435941863076	5.52492115672809	5.86361954574998	6.42238852056832	clust_5		AT1G13020	5.05006629830629	5.3819754785573	2.74416109557041	1.26303440583379	clust_1
AT1G13030	0	0	0	3.19663598141528	clust_6		AT1G13030	4.92219784839637	4.39917109381982	0.137503523749935	0.389566811762726	clust_1
AT1G13060	8.33653426445392	7.68278934308232	9.30983827362087	9.3117657916177	clust_8		AT1G13060	7.06123616574775	7.29462074889163	3.71149490665009	1.83187724119167	clust_2
AT1G13130	0	1.95826451805939	0	0.416266453874934	clust_6		AT1G13130	0	0	0	0.0143552929770701	clust_5
AT1G13140	0.422206654466693	0.266641400068055	1.92777596982857	1.01958652802441	clust_6		AT1G13140	1.35614381022528	1.26303440583379	0.137503523749935	0.545968369105292	clust_5
AT1G13180	2.92697278603477	2.42013155950817	2.47093059497708	1.28271846000215	clust_7		AT1G13180	5.4235781709818	4.96347412397489	2.94485844580754	1.11769504266975	clust_7
AT1G13220	0.0291042941442097	0.00826762219187255	0.0400409078957545	0.848933257141426	clust_6		AT1G13220	5.42827641439251	4.8923910259134	2.56071495447448	1.25096157353322	clust_1
AT1G13270	0.531592795674178	0	4.97857732730828	6.96972126830755	clust_1		AT1G13270	5.02103547951136	3.90689059560852	0	0.53605290024021	clust_1
AT1G13320	6.91761130922398	7.10938374158286	6.26504894010644	4.85077755110408	clust_4		AT1G13320	6.1606782132205	6.05528243550119	5.17791779219584	3.11603199344711	clust_7
AT1G13330	0	0	0	5.04031448758559	clust_1		AT1G13330	2.67807190511264	2.67807190511264	0.37851162325373	0.333423733725192	clust_5
AT1G13440	8.54077018145306	7.96736499914526	9.19421634014143	8.80710508104549	clust_8		AT1G13440	9.92433746407535	9.84392105128904	4.94485844580754	4.11270013274936	clust_6
AT1G13690	3.16792946335225	1.16166348308189	5.33615016614274	5.4165948902168	clust_9		AT1G13690	6.15603249888887	5.88752527074159	0.84799690655495	1.28095631383106	clust_2
AT1G13730	2.46246523721265	0.665663288161951	5.80172227778917	7.0494888167175	clust_9		AT1G13730	6.39711840904258	5.73063995591679	1	0.910732661902913	clust_2
AT1G13790	0	0	1.13471118295632	0.896709427950738	clust_6		AT1G13790	3.71259578044703	3.92599941855622	1.88752527074159	1.4594316186373	clust_1
AT1G13860	2.43576364775607	2.11783270187601	2.23101250516109	0.456500480840178	clust_6		AT1G13860	4.62760683812965	5.22496636500027	3.36457243229586	1.48026512205446	clust_7
AT1G13890	4.5220836337238	5.7728534128089	0	0	clust_7		AT1G13890	1.64616265715789	3.40599235967584	7.65248649491816	7.2950801327646	clust_4
AT1G13900	6.11449995964985	7.17549802646214	5.17980510482746	4.31387733348416	clust_4		AT1G13900	3.20789285164133	3.48542682717024	6.3819754785573	5.95046841415012	clust_3
AT1G13930	0	0	0	5.58682717645053	clust_1		AT1G13930	1.05658352836637	1.20163386116965	0.137503523749935	0.475084882948783	clust_5
AT1G13950	7.69755105033363	7.2136352632202	7.3984015134861	4.41852703695526	clust_4		AT1G13950	6.93085558640856	7.61838550225861	6.73335434061383	5.22419466397043	clust_9
AT1G13980	1.7368503284937	1.03702458742718	2.38653169821475	3.05369761577546	clust_1		AT1G13980	4.47053686509258	4.16992500144231	3.78659636189081	2.95419631038688	clust_7
AT1G14000	7.03275120345833	6.65819228426179	6.98755421901815	4.60817586983698	clust_4		AT1G14000	6.21645486514476	6.30742852519225	4.35049724708413	1.71808758396052	clust_7
AT1G14010	5.42928442242547	4.73741885597153	5.53572643110684	5.00112920252219	clust_5		AT1G14010	6.29443695437697	5.92599941855622	6.52356195605701	5.30414594120295	clust_9
AT1G14060	3.5147268214875	3.2242873359295	5.80531242339436	5.97808774983226	clust_9		AT1G14060	7.60784811134464	7.15886210620845	0.263034405833794	1.4594316186373	clust_2
AT1G14320	9.14490920447383	8.57288189921145	10.0027936663098	10.0086288248229	clust_2		AT1G14320	10.721329933086	10.3473999095085	7.53838296003212	5.97911075501579	clust_6
AT1G14360	3.28221400388862	4.19076162740362	2.79351300318269	0	clust_7		AT1G14360	5.19810120932482	5.42290574261218	6.09169983413681	3.41278152533848	clust_7
AT1G14370	2.40366790007302	0	1.47860096716758	1.39233940984978	clust_6		AT1G14370	0.344828496997441	0.263034405833794	0.137503523749935	0.0285691521967709	clust_5
AT1G14450	7.67915483873434	7.87453967554433	6.44911764754325	1.81236578712818	clust_4		AT1G14450	8.03408362661542	8.60510907383293	7.9407540474748	5.6085135781513	clust_9
AT1G14490	0	1.74036125240732	0	2.41923347332222	clust_6		AT1G14490	3.4905701304462	3.13750352374994	1.72246602447109	0.632268215499513	clust_1
AT1G14510	2.2521809177419	1.3193125915331	4.95923157016183	6.97613651822652	clust_9		AT1G14510	6.65191274464578	6.51569983828404	3.62058641045188	1.71369581484336	clust_7
AT1G14570	2.01290706654494	0	3.48265716768584	3.74292407059566	clust_1		AT1G14570	7.06791831519062	6.55151601762801	2.43295940727611	2.32768736417605	clust_2
AT1G14610	6.89948149232114	6.4210298313616	7.06942687949889	8.15293087120314	clust_5		AT1G14610	6.90086680798075	6.39231742277876	2.16992500144231	3.16832111573972	clust_2
AT1G14620	5.18919539600873	0.539431746387187	6.73471785749964	4.36291874938771	clust_9		AT1G14620	7.05082816059145	6.94953493301701	0.84799690655495	1.58496250072116	clust_2
AT1G14650	3.97048885708153	2.68330181619322	6.45889706633842	7.62239542990005	clust_9		AT1G14650	5.54720302475693	4.91647664443772	2	2.59693514238723	clust_1
AT1G14670	9.09510965701958	9.05213198027434	8.19735586438412	7.78290618976521	clust_8		AT1G14670	5.41953889151378	5.88996019965864	6.56376827845203	3.7279204545632	clust_9
AT1G14710	3.63299945644491	0.176865648385698	5.81426548139432	5.82639868081969	clust_9		AT1G14710	5.66817586897014	5.55151601762801	1.48542682717024	0.903038270112912	clust_2
AT1G14790	0	0	0	1.65499135637515	clust_6		AT1G14790	2.85598969730848	2.03562390973072	0	0.150559676575381	clust_5
AT1G14830	8.63081748239237	8.43485611670171	8.77491137271031	9.01658994650525	clust_8		AT1G14830	6.58300752720769	6.55918586578773	6.28169825009883	4.06953032516231	clust_9
AT1G14850	0.846670577386638	0.817590674682917	2.62178902975939	4.29904154765902	clust_1		AT1G14850	4.14649230697719	3.29278174922785	0.584962500721156	0.641546029087524	clust_1
AT1G14980	9.58825864333797	9.1919883271971	9.46663037716096	9.28234620714569	clust_8		AT1G14980	8.67680335387385	8.51766938813381	2.20163386116965	2.48284828306847	clust_6
AT1G15020	2.68802514131557	3.09597043130819	1.74193685795894	0	clust_7		AT1G15020	4.73552217729654	4.22496636500027	4.95884267524324	4.53044535469291	clust_3
AT1G15120	4.96417683424343	4.64759872200256	3.11543784668933	5.10539512715365	clust_3		AT1G15120	8.12964364562848	8.58759001940925	7.2667865406949	4.52418907844937	clust_9
AT1G15130	5.32914791044452	4.85936921842781	5.04696555950803	4.45755021147886	clust_3		AT1G15130	4.42492208821069	4.49825086752783	3.62058641045188	1.89917563048051	clust_7
AT1G15200	0.92166208130586	0.49224613936414	4.51977566899617	5.72796049245667	clust_1		AT1G15200	6.19396881942197	6.10433665981474	2.23266075679027	1.63691458035588	clust_2
AT1G15230	0	0	0	3.93183802947033	clust_6		AT1G15230	6.22477347843793	6.23074100262691	4.51096191927738	5.48349335128439	clust_9
AT1G15270	6.74876026077343	5.14716718327441	5.4870366816795	8.19514503554278	clust_5		AT1G15270	8.07601387708528	8.20408201217437	5.5668151540109	4.34056226902641	clust_6
AT1G15280	0.349239790165555	0.0355568870239871	1.41022821543683	0.878361069156489	clust_6		AT1G15280	4.87184364850932	5.04439411935845	1.32192809488736	1.13093086982645	clust_1
AT1G15340	0	0	0.29152107918465	1.0850145316225	clust_6		AT1G15340	3.99638874644762	4.37851162325373	0.37851162325373	0.687060688339892	clust_1
AT1G15415	10.1742664295481	10.2713473938998	7.0432345209072	0	clust_4		AT1G15415	4.94204525991605	7.45038647903429	11.3946234614742	9.1710516668966	clust_8
AT1G15420	0	2.81590007060119	4.48690266659817	6.442400424891	clust_1		AT1G15420	6.36562255611334	5.73335434061383	2.29278174922785	0.659924558402378	clust_2
AT1G15440	0	0	3.84147753462522	5.28025037612855	clust_1		AT1G15440	5.71616782979715	5.1168637576909	0.263034405833794	0.516015147003665	clust_1
AT1G15470	7.18402074725858	6.90009801362979	5.91950265823694	5.62396133549966	clust_5		AT1G15470	6.11415876872055	6.13134253912326	7.42710328715284	6.06522762277562	clust_9
AT1G15480	0.570083495049867	0	5.21134619156162	5.64610439186807	clust_1		AT1G15480	5.39128655811118	4.63807383718072	0.137503523749935	0.411426245726465	clust_1
AT1G15500	0.834205631896109	2.91608265384826	2.71048759676615	3.86298307228466	clust_1		AT1G15500	4.12763327972587	5.63807383718072	3.60880924267552	2.45680614923047	clust_7
AT1G15690	6.29182377577466	8.27913349871027	6.80087074224959	5.84951615965285	clust_5		AT1G15690	7.27136964656249	7.56071495447448	7.75288236627309	5.95116812883891	clust_9
AT1G15710	5.1179005575992	4.54435948087469	6.01884595533044	3.92129686558601	clust_3		AT1G15710	5.68509917200661	6.09592441999854	3.29278174922785	2.07382023329167	clust_7
AT1G15750	3.47310256482219	2.15008787504324	4.72208453753894	6.04335516348646	clust_9		AT1G15750	5.52950864107431	5.34695688937888	4.07895134139482	2.85798099512757	clust_7
AT1G15810	2.45740736120569	0	5.52308515729791	5.79771294239149	clust_9		AT1G15810	5.7279204545632	5.60288440871842	2.20163386116965	1.7311832415722	clust_2
AT1G15820	3.17515061856827	0	3.3279184881422	5.94294992151054	clust_1		AT1G15820	4.72846476509253	4.57893871309339	0.37851162325373	0.879705766282288	clust_1
AT1G15860	4.30040110839423	3.39173122871011	5.30550203406075	6.44548566677217	clust_9		AT1G15860	6.33378150063115	6.19574129324645	4.22496636500027	2.03562390973072	clust_7
AT1G15910	0	0	0.730082489998322	3.08087347485021	clust_6		AT1G15910	4.53480866123175	4.00898878322726	0.84799690655495	0.37851162325373	clust_1
AT1G15930	8.34727838214229	9.00160169329726	8.52145177796344	8.543937527654	clust_8		AT1G15930	10.2719765172709	10.0701209444768	4.61470984411521	4.38266725274504	clust_6
AT1G16000	5.10656959992709	4.73154076334739	5.62360554043465	5.47017855886864	clust_5		AT1G16000	7.40794751926803	7.3931759143488	1.26303440583379	2	clust_2
AT1G16010	0	0	2.09668489615527	0	clust_6		AT1G16010	5.84297883178833	5.77082904603249	4.65535182861255	2.20789285164133	clust_7
AT1G16080	0.0558800381282002	0.32218569173355	0	0.369506709547606	clust_6		AT1G16080	4.07124781946144	3.68929916053589	0.137503523749935	0.411426245726465	clust_1
AT1G16190	4.54267020848249	3.48042151318642	4.68852021068676	5.29699582309404	clust_3		AT1G16190	5.53605290024021	5.46923479366766	2.78659636189081	1.15704371014558	clust_7
AT1G16210	4.48475696866715	4.7921577227404	4.51036912239218	6.26175687493715	clust_5		AT1G16210	6.33163356717103	6.02680005934372	5.43295940727611	3.53106949272595	clust_7
AT1G16270	4.15391407099496	3.50494332899277	5.02150171806108	3.72373209621075	clust_3		AT1G16270	5.9884574728114	5.66106547980695	3.24792751344359	3.98367769469807	clust_7
AT1G16280	0	0	2.59660136306506	2.16171834579177	clust_6		AT1G16280	4.77925972037238	4.07895134139482	0.263034405833794	0.454175893185802	clust_1
AT1G16290	4.93933874573771	5.17264639758674	3.27660026370445	2.64426029951406	clust_7		AT1G16290	4.69265037003553	5.5453506448223	6.70597790168252	5.27090264916713	clust_9
AT1G16300	4.85359062804704	4.00873756093581	6.20288543722649	6.12583940586071	clust_5		AT1G16300	6.0923343111862	5.86294724802092	1.20163386116965	1.13093086982645	clust_2
AT1G16340	3.07201687923799	2.16962037401821	3.03448288783473	0	clust_7		AT1G16340	5.33091687811462	5.73063995591679	1.48542682717024	1.06350294230616	clust_1
AT1G16350	5.20367210705898	4.7309963426996	6.47184817234926	6.97773036594721	clust_5		AT1G16350	5.90062533253607	5.24792751344359	0.263034405833794	0.650764559116902	clust_1
AT1G16470	7.95717725423609	7.69507887478904	7.73676820387396	6.17798737534313	clust_8		AT1G16470	7.11717554569216	7.19967234483636	1.88752527074159	1.9560566524124	clust_2
AT1G16560	3.84539662430386	3.45788996548952	3.92044223258679	4.35933830241767	clust_3		AT1G16560	6.64515403137037	6.43128865429159	5.21723071622067	3.23419472295381	clust_7
AT1G16610	1.09736313080631	0.535369235046968	4.19232738988873	5.73380692718591	clust_1		AT1G16610	6.68060566620259	6.32373033752135	1.96347412397489	1.74846123300404	clust_2
AT1G16700	5.70691847213323	5.26176709131518	5.70026546135155	3.75514476240015	clust_5		AT1G16700	6.8332696208084	6.8923910259134	6.16390121381454	3.97636363573276	clust_9
AT1G16720	0.781875097669931	0	2.55793228988276	0	clust_6		AT1G16720	1.4905701304462	1.92599941855622	2.4594316186373	0.411426245726465	clust_5
AT1G16760	4.37800882641309	4.66439028934936	4.92214411429025	0	clust_7		AT1G16760	0.855989697308481	0.765534746362977	7.15785216914174	5.73930807086039	clust_3
AT1G16810	3.68057613282905	0	5.46551544867878	6.76628648803637	clust_9		AT1G16810	7.63560930201924	7.3819754785573	4.95884267524324	2.70487196445635	clust_6
AT1G16820	7.85568607055905	7.55715613228021	8.70167352642509	7.61390651338754	clust_8		AT1G16820	4.11519974938544	4.86789646399265	3.30742852519225	2.57288966842058	clust_7
AT1G16870	4.98963051422865	0.44903361267189	7.05555229221088	6.94401166675848	clust_9		AT1G16870	6.47443604325227	6.16992500144231	1	1.22650852980868	clust_2
AT1G16890	6.94954126217838	6.67390137342598	5.81325785660817	6.61651696841068	clust_5		AT1G16890	7.46008724011683	7.39403389536778	5.92837032301897	4.03826057517535	clust_9
AT1G16900	3.32232960870292	3.17164875902569	4.30730790667525	5.18047336392214	clust_3		AT1G16900	5.66902676550963	5.47897180503294	3.4594316186373	2.54101915313356	clust_7
AT1G17070	0.0551752680291368	0	1.7433852263543	4.04908084810074	clust_1		AT1G17070	3.39917109381982	3.21723071622067	1.13750352374994	0.773996325111173	clust_1
AT1G17100	2.35555932023506	2.59547770776824	0	3.13239894336412	clust_6		AT1G17100	4.69821847822441	4.72246602447109	3.92599941855622	2.4594316186373	clust_7
AT1G17130	0	0.100391034250243	2.16747960274615	3.37455756574503	clust_1		AT1G17130	7.0222568322183	6.8008998999203	4.38543103719352	3.45154083301783	clust_7
AT1G17160	6.2094989987137	5.79462034518797	5.68840760118645	5.03684254153051	clust_5		AT1G17160	5.26903314645524	5.19377174339668	2.78659636189081	1	clust_1
AT1G17190	3.12247183048045	4.33536379038339	1.64454924689076	0	clust_7		AT1G17190	6.68832025628797	6.93899143877554	1.0703893278914	1.76977173924945	clust_2
AT1G17210	1.57822377119136	1.60134593397619	3.10651217215651	0.979762427846398	clust_6		AT1G17210	4.80271021929134	4.60288440871842	2.70043971814109	0.782408564927373	clust_1
AT1G17290	3.417158642204	4.38119109447001	2.2250402917012	3.84269636378901	clust_3		AT1G17290	3.83794324189103	3.15380533607904	5.8073549220576	4.44890095114513	clust_3
AT1G17350	1.05200210571331	0	2.49581420258965	3.47798970497128	clust_1		AT1G17350	5.52105073690096	5.44294349584873	0.137503523749935	0.650764559116902	clust_1
AT1G17370	0	0	2.67987062408861	3.37737432433333	clust_1		AT1G17370	5.93073733756289	5.4757334309664	3.71149490665009	1.52606881166759	clust_7
AT1G17470	6.24486976070678	5.68912195750771	6.85058469219566	6.07219774368966	clust_5		AT1G17470	6.07852444538908	5.99322146736894	5.05311133645956	3.5933537709803	clust_7
AT1G17620	4.34449983569228	0	6.15938558545779	2.49762566589372	clust_3		AT1G17620	2.87184364850932	5.06177619758669	0.584962500721156	0.963474123974886	clust_1
AT1G17690	0	0	2.22599081461928	2.71034560111019	clust_6		AT1G17690	5.87159726561385	5.1333991254172	0.925999418556223	0.970853654340484	clust_1
AT1G17720	5.95584363717214	5.58907914396665	5.48253623293322	4.48519723857735	clust_5		AT1G17720	5.45121111183233	5.64385618977472	5.47248777146274	4.29351763041742	clust_7
AT1G17880	8.16666777772102	6.86318505472859	9.22950583065148	9.30654135714536	clust_8		AT1G17880	9.6876206320849	9.41235813720898	6.12722055048807	5.3019533951261	clust_6
AT1G17890	1.26269520935366	2.8046445424998	0	0	clust_6		AT1G17890	4.95326523901484	4.95884267524324	4.70597790168252	3.66902676550963	clust_7
AT1G18070	6.86890576978928	6.31630959999119	7.62477986249797	7.99510781239065	clust_5		AT1G18070	6.93663793900257	6.71699089440494	5.01792190799726	3.69376571221778	clust_9
AT1G18080	10.5868484610991	9.69373349949174	11.2961758703897	11.3690626275259	clust_2		AT1G18080	8.15795319466896	8.27099606074028	4.17791779219584	2.88166461932035	clust_6
AT1G18150	8.69582561478872	8.90941728198773	7.39736215475718	4.25772928757475	clust_4		AT1G18150	5.71808758396052	6.877744249949	8.61323695471633	7.12267271882414	clust_9
AT1G18180	3.65018842561487	4.13244741387566	4.00861444501268	0	clust_7		AT1G18180	6.4916927879745	6.48058827023386	5.44294349584873	4.77399632511117	clust_9
AT1G18210	4.60271898497916	3.28336445353557	5.69661976962325	7.56578324772923	clust_9		AT1G18210	3.03210084316702	3.40599235967584	1.8073549220576	0.992768430768924	clust_1
AT1G18260	1.18998036389834	0.802942066040215	1.92684587653009	0	clust_6		AT1G18260	4.20789285164133	4.43295940727611	4.73335434061383	3.43295940727611	clust_7
AT1G18270	6.48936264222194	6.12221008164232	6.26325596000147	4.17504966379391	clust_4		AT1G18270	4.78555055173926	4.80219321694183	3.62058641045188	1.64154602908752	clust_7
AT1G18280	11.7820376658894	11.9595901007446	11.6108583964212	11.0972922633184	clust_2		AT1G18280	11.5667723519013	11.5898851792902	8.82718389581953	6.39694722007283	clust_6
AT1G18450	5.58796797038913	6.9170787363745	6.6462727904014	7.96686991034539	clust_5		AT1G18450	5.67666233485797	5.25927248703759	0.263034405833794	0.807354922057604	clust_1
AT1G18500	2.0867060903656	1.57135217031887	4.49567772302124	4.74402194055086	clust_3		AT1G18500	5.64587455030903	4.64385618977472	0.137503523749935	0.367371065648529	clust_1
AT1G18520	7.58888441167305	6.81102842424796	8.81307477815357	5.39205992933959	clust_8		AT1G18520	7.13852780142227	7.93310047493137	5.17791779219584	4.08491465976794	clust_9
AT1G18540	8.61091736816201	7.9939794678709	9.67950102688783	9.8810122661287	clust_8		AT1G18540	8.88490313054522	8.75120928822302	4.12101540096137	3.77610398807316	clust_6
AT1G18580	3.73541242092713	3.8121959200616	3.85165028857223	3.27805612920852	clust_3		AT1G18580	4.4757334309664	4.59693514238723	3.23266075679027	0.75702324650746	clust_1
AT1G18610	2.56990247409551	2.01868527862362	3.15616581398806	3.01464829154972	clust_3		AT1G18610	5.57531233068744	5.16188768237689	4.84297883178833	2.05658352836637	clust_7
AT1G18630	3.321503722163	0	5.26395054721291	3.64225403422337	clust_3		AT1G18630	5.97361127551947	6.00225245173138	1.13750352374994	0.722466024471091	clust_2
AT1G18700	4.40359837845673	4.71735454993541	5.64695485429182	5.04687399244911	clust_5		AT1G18700	5.14404636961671	5.13750352374993	4.02680005934372	1.56559717585423	clust_7
AT1G18800	0.924932788142535	0	5.42312250855966	6.19638847032966	clust_9		AT1G18800	7.26002565596146	6.83415498140132	2.74416109557041	2.20476675065461	clust_2
AT1G19020	3.89086520296623	0	6.21742784589104	0	clust_3		AT1G19020	0.27500704749987	0.584962500721156	0	0.0565835283663675	clust_5
AT1G19140	7.87495322037317	7.30415759486691	8.11699081656883	7.3682867231019	clust_8		AT1G19140	6.67779010121666	6.82781902461732	5.82017896241519	3.68144926531496	clust_9
AT1G19360	2.61694364253635	2.18442565618147	3.97329556278265	3.7636678257956	clust_3		AT1G19360	5.26077843189343	4.8923910259134	0.84799690655495	0.669026765509631	clust_1
AT1G19500	0	5.70704144804645	0	0	clust_7		AT1G19500	2.53605290024021	2.58496250072116	8.84235034341381	9.72357562579966	clust_4
AT1G19520	5.53689707708126	0.0441150362084972	7.47945757221291	7.36616461136372	clust_9		AT1G19520	6.36649707577453	6.12308675098106	0.584962500721156	1.01435529297707	clust_2
AT1G19580	5.72788543161133	5.01476148753258	6.6925014907802	7.48725084843135	clust_5		AT1G19580	5.43295940727611	5.44294349584873	3.48542682717024	1.26903314645524	clust_7
AT1G19600	0.974116995838662	0.98382877559133	1.13143588080173	2.55351095365284	clust_6		AT1G19600	7.98282249399278	7.51017075115177	1.76553474636298	2.02856915219677	clust_2
AT1G19730	5.06368227359457	6.63157586900267	2.7452619724806	6.69102148792615	clust_5		AT1G19730	7.6627039752027	7.88874324889826	5.22110372536788	2.93734439215023	clust_6
AT1G19870	0.0785594397363921	0	0.686238463932033	0.404296160382823	clust_6		AT1G19870	3.99367436175058	4.29278174922785	1.67807190511264	0.773996325111173	clust_1
AT1G19880	1.06345883900587	0.639585727797032	4.65006525575176	5.42837734532447	clust_1		AT1G19880	5.69682846458871	5.3037807481771	4.02680005934372	2.01435529297707	clust_7
AT1G19920	8.97911369958862	8.54160425290488	7.67507736247181	5.08437602152041	clust_8		AT1G19920	6.24317398347295	6.99661471481536	6.16992500144231	3.00180224263399	clust_9
AT1G19940	5.54322680222339	5.50326039095699	5.08628070493417	2.57611671924233	clust_4		AT1G19940	2.6915341649192	5.16591193893569	6.69488019279919	5.28355142317431	clust_3
AT1G19950	0	0	0	0.96013395672198	clust_6		AT1G19950	4.46466826700344	3.54843662469604	0	0.298658315564515	clust_1
AT1G19990	0	0	0.0947491603092841	1.97708888101724	clust_6		AT1G19990	6.29296575471765	6.08321336824898	5.18982455888002	3.82476785314329	clust_7
AT1G20020	0	0	0.837477006736976	6.37178834055637	clust_1		AT1G20020	1.22650852980868	1.0703893278914	0	0.356143810225275	clust_5
AT1G20080	6.99293963082247	6.47704798321902	6.8762773989832	2.7525852666453	clust_4		AT1G20080	5.63604452602804	6.80992886572143	7.11997860965488	4.41345868800798	clust_9
AT1G20110	3.12491485574705	3.02616629939968	3.60434749329186	4.47069185610998	clust_3		AT1G20110	5.52606881166759	5.55458885167764	4.39231742277876	3.41413553298445	clust_7
AT1G20120	6.84171388654849	3.6936732808499	8.70688577300342	7.73972594389991	clust_5		AT1G20120	0.485426827170242	1.37851162325373	0.584962500721156	0.443606651475615	clust_5
AT1G20130	12.3495650478065	12.2384150182683	12.5006920756444	11.934933602361	clust_2		AT1G20130	0.526068811667588	1.26303440583379	0.137503523749935	1.02856915219677	clust_5
AT1G20135	0.732328300386434	0	0	0	clust_6		AT1G20135	2.01077983875324	2.67807190511264	7.23266075679027	2.82984955984469	clust_3
AT1G20140	0.500745106886149	0	4.89018327675136	7.68336376244876	clust_9		AT1G20140	8.07681559705083	7.49904859773388	2.56071495447448	2.66902676550963	clust_2
AT1G20200	7.96870613759449	7.46719316281594	9.23346749221522	9.32827779297529	clust_8		AT1G20200	6.90725122429203	6.62497817956904	2.0703893278914	1.46988597627446	clust_2
AT1G20220	8.54325733523179	7.83862307783669	9.73938902732524	9.91910691067755	clust_8		AT1G20220	8.03507399737762	7.91528186586766	5.56071495447448	5.15623479785027	clust_9
AT1G20270	5.14359088136016	3.49406704374221	5.76486904837891	3.3910383165058	clust_3		AT1G20270	5.10055722078293	5.3110671022556	3.51096191927738	1.26303440583379	clust_7
AT1G20410	0	0	1.07351980693468	0.587344326720284	clust_6		AT1G20410	5.5216789516032	4.90689059560852	1.26303440583379	0.669026765509631	clust_1
AT1G20575	4.98436278670499	5.79604072662409	4.34779054888897	3.00570111061921	clust_3		AT1G20575	6.14486214291573	6.35049724708413	5.65248649491816	2.9297909977186	clust_7
AT1G20620	0.417412588686198	0.176771353472167	1.65631345791751	6.65770860836991	clust_1		AT1G20620	3.00539998774259	3.58496250072116	4.22496636500027	3.9126498648972	clust_3
AT1G20630	10.8491944825853	10.8491054726314	9.82633249099363	8.08897141031527	clust_2		AT1G20630	5.60821785302146	6.31831684133498	7.58044701959866	8.34331898366107	clust_9
AT1G20670	0	0	0	1.20740225893924	clust_6		AT1G20670	4.79649392942584	4.61470984411521	3.48542682717024	2.97819562968165	clust_7
AT1G20696	0.222856633523194	0	3.94437435096194	7.1215871824655	clust_1		AT1G20696	7.38188898345605	7.43712784427281	5.13750352374993	2.85399564717639	clust_6
AT1G20760	2.52262260500937	1.93531946288048	2.70964431151993	2.75039421936907	clust_3		AT1G20760	4.59991284218713	4.55458885167764	3.88752527074159	3.5765221379205	clust_7
AT1G20770	3.78841233054983	3.25781569546057	3.86906628952148	4.34794783827866	clust_3		AT1G20770	5.94392132655349	6.00898878322726	4.01792190799726	1.83995958748953	clust_7
AT1G20950	0.499290887014316	0	3.44699947792769	4.97225113773025	clust_1		AT1G20950	4.76712507726907	3.68929916053589	0	0.111031312388744	clust_1
AT1G20960	4.11405476950859	3.04926760985549	6.57530851672087	8.10782384510378	clust_9		AT1G20960	5.27351588970212	5.02236781302845	1.63226821549951	0.839959587489532	clust_1
AT1G20970	3.66379547881796	3.23210812539145	5.20173343510793	5.10408584943332	clust_3		AT1G20970	4.48155728070859	4.82273014794452	4.27798474729977	3.81249822533356	clust_7
AT1G21070	0.78410558700972	1.30593543531838	0	0.535183393687503	clust_6		AT1G21070	3.74092756031863	4.49825086752783	6.6409679104499	5.0241423458978	clust_3
AT1G21080	5.34984240069323	4.74632805026097	3.29653959716415	1.25639823938801	clust_7		AT1G21080	4.42492208821069	4.40599235967584	5.55765515472542	2.78240856492737	clust_7
AT1G21170	3.24121379197489	3.14571723408047	4.3141463259169	4.71307865528102	clust_3		AT1G21170	4.13668357769724	4.19377174339668	4.17791779219584	1.99276843076892	clust_7
AT1G21380	5.52863140054577	4.49224232394844	5.70077875986939	4.68386608216435	clust_5		AT1G21380	5.79285535236249	5.38543103719352	3.37851162325373	1.43295940727611	clust_7
AT1G21480	2.30280619762274	3.05764280967786	2.92568238649361	3.45058617438673	clust_3		AT1G21480	5.13216552547809	4.94953493301701	3.48542682717024	1.1243281350022	clust_7
AT1G21630	3.18927432432724	1.65077498293103	3.81628120692982	3.7817927513053	clust_3		AT1G21630	4.95373084981149	4.96347412397489	4.34340782229781	3.26903314645524	clust_7
AT1G21640	0.179809039985449	0.350058935416925	0.435597423068499	0.871635226347914	clust_6		AT1G21640	3.59215800212536	3.74416109557041	3.53605290024021	1.81966818349646	clust_1
AT1G21660	2.18800631182912	2.40557742574729	0.844447042581247	0.657244382114581	clust_6		AT1G21660	3.57410150808939	3.71149490665009	5.65535182861255	4.91838623444635	clust_3
AT1G21690	1.77321387086745	0.923798485549245	4.55691365803639	5.46662756921889	clust_1		AT1G21690	5.20750245925879	5.05311133645956	2.13750352374994	1.55581615506164	clust_1
AT1G21720	8.00582510311506	8.34855094833779	7.99292675695523	6.73704487804881	clust_8		AT1G21720	6.97819562968165	7.02569327368077	3.01792190799726	2.04264433740849	clust_2
AT1G21750	11.3850384810077	11.1665396761968	11.4747431531317	10.8916716732939	clust_2		AT1G21750	8.46176591147608	8.63589946594638	7.03672310600552	3.83592407425437	clust_6
AT1G22010	5.84128283529292	5.79181473845851	5.07286269723593	4.60688827069311	clust_5		AT1G22010	10.7027181391883	10.1910592145317	1.53605290024021	3.87479696589867	clust_6
AT1G22100	1.91788357677387	0.774422881566883	0.739996375945786	0	clust_6		AT1G22100	6.06328721220618	5.77873424411784	4.48542682717024	1.54596836910529	clust_7
AT1G22150	0.874744927790743	2.01637746150134	0	0	clust_6		AT1G22150	4.71699089440494	5.27798474729977	5.80992886572143	2.15704371014558	clust_7
AT1G22200	4.47554421007489	4.76759125325461	3.81658599378558	3.63991883574215	clust_3		AT1G22200	6.0457050645108	5.28169825009883	8.02901108665907	8.74614478265189	clust_4
AT1G22270	4.12487837494457	3.26545055552501	4.70045173543013	4.44142289496103	clust_3		AT1G22270	8.11665586158262	7.86542397831313	2	2.46727948045998	clust_2
AT1G22280	0	0	1.73365540133866	2.64470789886306	clust_6		AT1G22280	4.75007048586569	4.6724253419715	3.62058641045188	2.20163386116965	clust_7
AT1G22300	10.822949271691	10.7317361363936	9.8995985530599	10.5786969918463	clust_2		AT1G22300	8.45438155471246	8.56147889150101	7.95011842950258	5.42693561964834	clust_9
AT1G22410	6.0621615711865	4.92763003801124	7.58460373538361	6.78271325862006	clust_5		AT1G22410	6.59454854955035	6.52825874275841	3.0703893278914	1.52105073690096	clust_2
AT1G22450	10.0537846210745	9.88764362341693	10.7529880023684	10.2915073283103	clust_2		AT1G22450	8.04061850294165	8.06770324437316	4.82273014794452	2.90881290773955	clust_6
AT1G22520	4.47083462569449	4.30635504305581	4.71752281812679	3.75136723056578	clust_3		AT1G22520	6.77584069853125	7.12101540096137	4.6667565918848	2.37573453858316	clust_7
AT1G22650	2.37637209516652	3.91866881381991	2.51800327922375	3.32219138186419	clust_3		AT1G22650	0.22650852980868	0.584962500721156	6.25171909260596	4.01881218574282	clust_3
AT1G22660	0.867126189129804	0	1.5436296165817	3.090153237756	clust_6		AT1G22660	4.32337006906127	4.08746284125034	0.765534746362977	0.495695162624069	clust_1
AT1G22730	7.46981300945274	7.29383489553399	7.00622108618979	4.87233646519618	clust_4		AT1G22730	6.55458885167764	6.74819284958946	8.06447332875342	6.21839371107679	clust_9
AT1G22760	10.1907787015439	9.10796882417294	10.4115520573676	7.7331587441534	clust_8		AT1G22760	8.34145210748113	9.44811630540946	7.5022351148568	5.01033228328482	clust_9
AT1G22780	12.3063762080316	11.6434186919277	13.1821450166266	13.1995561463993	clust_2		AT1G22780	9.72565596082893	9.46903123881146	4.35755200461808	3.94766615679601	clust_6
AT1G22800	2.82703885298249	2.84080502524404	3.34983722041456	3.44668673028167	clust_3		AT1G22800	0.722466024471091	1.26303440583379	1.26303440583379	1.56071495447448	clust_5
AT1G22840	10.4486485268326	10.2793897183206	9.69067186957521	8.5940975330366	clust_2		AT1G22840	9.53857696192052	9.64529816394863	6.99435343685886	4.63052196347164	clust_6
AT1G22920	6.63063935080985	5.72171167672264	8.09042039372552	8.92594462002532	clust_5		AT1G22920	6.799087306074	6.44294349584873	0.765534746362977	1.19534759832222	clust_2
AT1G22940	0	0.64611312855909	1.33762678169137	1.50720859857148	clust_6		AT1G22940	4.51538446063695	3.97269265400426	0.137503523749935	0.565597175854225	clust_1
AT1G22970	0	0	2.31818068493595	4.40259819214208	clust_1		AT1G22970	5.50589092972996	5.13750352374993	0.137503523749935	0.584962500721156	clust_1
AT1G23100	3.49346149046071	5.05594516863556	1.35755785892513	1.75581618737626	clust_7		AT1G23100	7.96751448080097	7.99604972751976	1.63226821549951	2.08065766334523	clust_2
AT1G23140	4.29768127887698	4.56508602747779	3.67839699451371	2.75033123853013	clust_3		AT1G23140	2.73335434061383	2.60880924267552	1.0703893278914	0.659924558402378	clust_5
AT1G23190	11.47514241084	11.3292274824773	9.7503576381788	8.36073129101436	clust_2		AT1G23190	6.88386515450979	7.50303064564116	8.24365004189697	3.92219784839637	clust_9
AT1G23230	2.87763551351947	0	0.407278010229771	0.606547985113682	clust_6		AT1G23230	3.57288966842058	3.64385618977472	2.51096191927738	1.13750352374994	clust_1
AT1G23240	9.41316393811863	11.5313075404756	7.97145340498828	6.91886862295915	clust_8		AT1G23240	0.422233000683048	0.678071905112638	0.137503523749935	0.713695814843359	clust_5
AT1G23260	3.81686508609628	3.79996418141985	0.373939474011978	0	clust_7		AT1G23260	4.29865831556452	4.59693514238723	5.1168637576909	2.88362081628567	clust_7
AT1G23280	0	3.14782031261226	5.90861224654372	7.21472994152375	clust_9		AT1G23280	7.17512534965772	6.67383905599044	0.137503523749935	0.978195629681652	clust_2
AT1G23290	6.31340119056633	6.12414161703367	7.52995780858913	7.23631580998844	clust_5		AT1G23290	10.3405733953952	10.2434120323211	4.76553474636298	4.45088131527337	clust_6
AT1G23310	6.39890656998788	5.85373508807368	5.09313349272315	5.49691151585994	clust_5		AT1G23310	5.00090140274153	4.79701297783614	3.67807190511264	1.85996954822103	clust_7
AT1G23410	2.90286364091818	1.32764250749784	4.45205873113255	3.848065811571	clust_3		AT1G23410	8.63970246769146	8.27379559921426	1.43295940727611	2.21723071622067	clust_2
AT1G23500	7.14959783103363	7.60157128223019	3.19015362853223	2.17186262324771	clust_4		AT1G23500	0.910732661902913	0.765534746362977	0.137503523749935	0	clust_5
AT1G23580	3.41357806782804	5.57466968741615	2.20018265284459	1.28085682337605	clust_7		AT1G23580	0.0426443374084937	0.137503523749935	0	0.0976107966264223	clust_5
AT1G23670	3.52670441734256	5.94971541367546	1.98443137345072	0.60116631912857	clust_7		AT1G23670	0.250961573533219	0.137503523749935	0	0.070389327891398	clust_5
AT1G23690	2.45641796329884	4.1770410094928	1.59067509888578	0.951708045591151	clust_7		AT1G23690	0	0.137503523749935	0	0	clust_5
AT1G23700	4.68141771886764	3.63414142751004	6.92601674797243	9.64416161199913	clust_9		AT1G23700	3.8972404255748	3.37851162325373	0	0.613531652917927	clust_1
AT1G23730	11.3564586394305	11.1236258669211	10.0096331251005	3.60092517539764	clust_8		AT1G23730	4.28095631383106	7.49345520092618	8.02458563827827	4.36317107711924	clust_9
AT1G23750	6.55133614419021	7.3015505893688	5.28083778894094	1.92430204489448	clust_4		AT1G23750	6.02236781302845	6.86542397831313	7.03342300153745	5.65535182861255	clust_9
AT1G23800	10.8144634009801	10.5302594457075	9.68151213957426	5.44652444573229	clust_8		AT1G23800	7.27164977245721	7.84172158112846	7.88935185259465	4.32912359629157	clust_9
AT1G23820	8.52104125302643	8.23484965373241	8.00104885612173	8.76781831306807	clust_8		AT1G23820	7.75428625396102	7.47004872601133	4.60880924267552	2.83187724119167	clust_6
AT1G23860	1.7405467862023	1.25488315520719	3.11302642093128	5.31077954641085	clust_1		AT1G23860	5.0746766862945	5.10013667128545	1.13750352374994	0.933572638261024	clust_1
AT1G23870	1.35856924818508	1.43038603753164	1.1812606749808	1.40738981821776	clust_6		AT1G23870	4.08831123588866	3.99095486039699	2.96347412397489	1.36176835941915	clust_1
AT1G23890	0	0	1.90860211700701	4.53915168287068	clust_1		AT1G23890	6.82705683650015	6.15583017155653	1.20163386116965	1.35614381022528	clust_2
AT1G23900	5.31012485760418	5.05659623998645	5.1476433299853	4.04408458896218	clust_3		AT1G23900	5.07980475463526	4.97727992349992	4.07895134139482	1.9297909977186	clust_7
AT1G23960	2.67236980445035	3.85873183893299	3.34251650882509	0	clust_7		AT1G23960	6.03386345186628	6.12308675098106	6.42961596420174	4.12598165385472	clust_9
AT1G24050	1.29064473911637	1.63708454077782	1.50361574633942	0	clust_6		AT1G24050	7.30642630560287	7.04984854945056	6.44625622988956	6.8251496026602	clust_9
AT1G24180	10.4383841434298	10.050467628102	10.6907669279984	10.0775437856085	clust_2		AT1G24180	8.08687928039553	7.90086680798075	7.4068427546553	5.60436789989375	clust_9
AT1G24240	4.81144788199043	2.8145485359752	6.3167337756048	6.4207687524667	clust_9		AT1G24240	6.14445431392619	6.05961485629722	2.4594316186373	0.978195629681652	clust_2
AT1G24280	0.947407333427338	0.257379351929634	2.98876630569473	3.16133761962068	clust_1		AT1G24280	4.72683121703249	4.37155886261196	2.29278174922785	0.641546029087524	clust_1
AT1G24300	0.799094652468049	0.794743521772563	1.5607880717934	2.70493626786823	clust_6		AT1G24300	3.41953889151378	3.57288966842058	2.4594316186373	2.05311133645956	clust_1
AT1G24360	4.80150441549057	6.00227356000695	5.64450466148386	5.28586869114835	clust_5		AT1G24360	7.83888875478618	7.36632221424582	4.30012372456901	2.14730669878029	clust_6
AT1G24400	6.5521808789783	7.93700661340503	6.07640307375249	3.61101834748052	clust_4		AT1G24400	6.61205755956307	8.05148086534133	7.22496636500027	4.44691786486603	clust_9
AT1G24490	1.67494353730016	0.326144316915917	3.06287118002377	2.82435484202884	clust_1		AT1G24490	4.50398470389761	4.60880924267552	1.48542682717024	0.641546029087524	clust_1
AT1G24510	8.54030302711304	8.23050713963013	9.24546836364999	8.61759862652	clust_8		AT1G24510	8.35402893805439	7.98868468677217	2.82781902461732	2.56071495447448	clust_6
AT1G24620	9.08857561093274	9.49479888825841	7.90946950190629	4.8443299170982	clust_8		AT1G24620	4.96670731415032	6.22881869049588	8.22929950871093	8.13611959434162	clust_9
AT1G24706	0	0	0.389380690344482	0.688305391769775	clust_6		AT1G24706	3.82068956055921	3.62058641045188	1.0703893278914	0.782408564927373	clust_1
AT1G25211	3.00095694660349	0	6.53928249658628	8.75532480042035	clust_9		AT1G25211	5.47476049957678	5.56376827845203	2.4594316186373	2.14730669878029	clust_7
AT1G25260	2.7925142134964	0.293901848859405	5.69834329362655	7.35306277374572	clust_9		AT1G25260	8.29764998274399	7.73606362787181	0.485426827170242	2.03562390973072	clust_2
AT1G25350	5.74649116753087	5.1655616057517	6.21607413355413	7.27168437247898	clust_5		AT1G25350	6.83769100042856	6.38887833881199	2.65535182861255	1.59454854955035	clust_2
AT1G25480	4.37518907938824	3.82500913580451	3.401410254657	0	clust_7		AT1G25480	4.47702965301306	5.04001567884788	4.54843662469604	2.13422093976063	clust_7
AT1G25490	7.64891564870514	7.81655709157744	6.78798010165832	5.1908142770548	clust_4		AT1G25490	6.35983739296312	6.28540221886225	5.73876783680019	3.78764141448333	clust_9
AT1G26110	6.18160702469091	5.36051534397725	6.84294188561515	7.34062560055883	clust_5		AT1G26110	7.20133980368161	6.85424505422013	3.37851162325373	1.86393845042397	clust_2
AT1G26160	3.77008343741642	3.3314186621705	2.47098621958988	1.48553837616596	clust_7		AT1G26160	5.1906148602095	5.18189764310839	3.20163386116965	1.30451104180995	clust_7
AT1G26170	1.49199937631004	1.54768943284405	2.04419860897751	1.19661950567075	clust_6		AT1G26170	4.70154905694307	4.15380533607904	1.92599941855622	0.970853654340484	clust_1
AT1G26190	4.40088646493884	3.72459183998274	5.98997590184464	6.48359052337716	clust_5		AT1G26190	5.66902676550963	5.63517394667492	1.58496250072116	1.13093086982645	clust_2
AT1G26300	3.27967150497906	3.71027939919289	2.70343266914608	4.41120464483805	clust_3		AT1G26300	5.83995958748953	5.53294028837287	4.877744249949	3.21412480535285	clust_7
AT1G26320	10.3086742250022	10.258202255809	8.24845166353738	3.67863007690502	clust_4		AT1G26320	2.70487196445635	6.01346225980656	7.9915218460757	4.86443379636562	clust_3
AT1G26340	6.26432729509263	5.39886897917046	7.7668136428514	8.71377242937248	clust_5		AT1G26340	6.07446262070454	5.56985560833095	0	0.748461233004036	clust_2
AT1G26460	5.38473503990941	4.81898002745654	7.3501878726269	6.43272924885803	clust_5		AT1G26460	6.83630288350977	6.55305325276641	0.84799690655495	1.26303440583379	clust_2
AT1G26470	0	0	4.63947795953886	5.89410442408573	clust_1		AT1G26470	8.30332412685951	8.2644426002266	1.92599941855622	2.98367769469807	clust_2
AT1G26480	11.8748564452766	11.9511802445161	9.94919802007562	6.99526761190015	clust_2		AT1G26480	4.51538446063695	7.09381367340273	9.8772841335232	7.09339115325301	clust_8
AT1G26550	6.58215275706019	6.47434089613292	7.09241021656034	7.02553254671587	clust_5		AT1G26550	7.06770324437316	7.33002051583608	2.92599941855622	2.34482849699744	clust_2
AT1G26570	7.25923160410108	6.85969203063671	5.84907647613771	2.10737071947916	clust_4		AT1G26570	4.55151601762801	4.29278174922785	5.0746766862945	1.96347412397489	clust_7
AT1G26630	11.6958538202188	11.1461666515384	11.6941646877236	12.2864994810017	clust_2		AT1G26630	10.3241467858093	10.2336196767597	8.43796008833447	7.2465030982801	clust_8
AT1G26690	5.56302803545599	4.31302081217619	5.84974862403739	4.37576130406814	clust_5		AT1G26690	5.64817779572482	5.99095486039699	4.92124588858559	2.01792190799726	clust_7
AT1G26740	4.9265781752081	0	6.06374886886646	4.36808817447706	clust_9		AT1G26740	6.91910167955939	6.91528186586766	0.678071905112638	1.46988597627446	clust_2
AT1G26750	4.53859011773015	0	6.07285471146406	5.85652570768686	clust_9		AT1G26750	7.86894598864236	7.75688985507462	2.65535182861255	2.4032677223393	clust_2
AT1G26820	0	5.13512788728572	0	0	clust_7		AT1G26820	0.0976107966264223	0.137503523749935	0	0.176322772640463	clust_5
AT1G26830	4.89389270360943	4.68596341993997	5.68304637904491	7.26296720676102	clust_5		AT1G26830	5.19652836093694	4.97727992349992	4.60880924267552	3.83693401132109	clust_7
AT1G26850	9.18763459217353	8.97772943633691	8.87111703516047	7.43653231727301	clust_8		AT1G26850	7.13041611795996	7.08427691053149	7.3371758685863	5.1554254317472	clust_9
AT1G26880	7.01948810373299	6.38332538895648	8.78492413204524	9.43326621255482	clust_8		AT1G26880	9.31276953140436	9.29347164883813	5.5077946401987	4.10097764772482	clust_6
AT1G26910	2.89470002141474	2.65627605259862	5.06457432853487	4.49481827226598	clust_3		AT1G26910	7.22641219278879	7.17092652528738	3.40599235967584	2.07382023329167	clust_2
AT1G27070	0	4.18007489555828	2.7717526765896	4.28314257005385	clust_1		AT1G27070	3.62993940943954	3.29278174922785	2.35049724708413	1.27500704749987	clust_1
AT1G27090	7.51250046865036	6.25288069863455	9.53076880373438	9.87163264473886	clust_8		AT1G27090	7.82113618574405	7.36981542428391	0.584962500721156	1.70043971814109	clust_2
AT1G27270	0	1.63362791194552	1.21469604603168	5.44611068744221	clust_1		AT1G27270	2.72683121703249	1.96347412397489	0	0.748461233004036	clust_5
AT1G27300	1.03675105047726	0	4.42889488533256	1.23776315475465	clust_6		AT1G27300	6.27220986112457	6.23840473932508	1.20163386116965	1.44360665147561	clust_2
AT1G27310	4.46681013245569	5.1384708416935	4.16926435623017	0	clust_7		AT1G27310	7.38223493275113	7.42877889133759	5.8801957289431	4.07809742302666	clust_9
AT1G27390	8.36024364089203	7.81597178613841	9.23287542274947	7.91757763411463	clust_8		AT1G27390	8.13699111208023	7.87344411251538	2.76553474636298	2.51601514700366	clust_2
AT1G27400	11.0848594200528	10.3974301109172	12.111061355986	12.4416061569626	clust_2		AT1G27400	9.95781305402334	9.65481501184696	3.49825086752783	3.74738739965272	clust_6
AT1G27430	0.2560338593897	0.0344877509221928	0.625685909801752	0.431864038669709	clust_6		AT1G27430	3.2585189247113	3.24792751344359	2.51096191927738	1.47508488294878	clust_1
AT1G27435	4.63238911150898	0	6.44753342019528	6.07677641081428	clust_9		AT1G27435	7.62731500136505	7.96981818594658	4.37851162325373	3.12928301694497	clust_6
AT1G27450	3.20805026099906	4.58981774578888	2.15513289914478	1.73769540937623	clust_7		AT1G27450	8.36562255611334	8.26303440583379	5.19377174339668	3.00180224263399	clust_6
AT1G27500	0.648642859194678	3.02046706567363	0	0	clust_6		AT1G27500	2.41413553298445	2.0703893278914	5.96578428466209	6.31360865703049	clust_3
AT1G27510	0	0	0.181226642791102	1.78494552013961	clust_6		AT1G27510	5.01524777369894	4.5668151540109	2.32192809488736	1.60407132366886	clust_1
AT1G27530	5.2426153793245	5.5849964245693	5.14037339771909	4.1620089897918	clust_5		AT1G27530	6.60229058486114	6.75221336786514	6.28540221886225	5.41683974191283	clust_9
AT1G27650	2.27443450083975	1.96398519424434	5.48548098118577	8.2088183052839	clust_9		AT1G27650	6.05636676102453	5.85798099512757	4.70597790168252	2.93545974780529	clust_7
AT1G27680	4.97182234372248	4.54902786092983	5.50843597776923	3.31434902983593	clust_3		AT1G27680	6.52465924141292	6.03342300153745	1.13750352374994	0.992768430768924	clust_2
AT1G27900	0.257943427897933	0	1.77836957817384	4.65845797882128	clust_1		AT1G27900	5.85972112892796	5.34695688937888	1.76553474636298	1.0496307677246	clust_2
AT1G27930	7.99232538848077	7.59228333054111	6.78569094465409	4.12128318840663	clust_4		AT1G27930	3.64385618977472	4.76553474636298	6.10852445677817	3.01792190799726	clust_3
AT1G27980	0.756271292274403	0.880201230243218	1.44019724176161	0.262531166416194	clust_6		AT1G27980	3.00539998774259	3.21723071622067	1.8073549220576	0.575312330687437	clust_1
AT1G28060	0	0	2.47018286670468	3.5241628760407	clust_1		AT1G28060	5.15704371014558	4.68369645430652	3	2.65535182861255	clust_7
AT1G28120	6.63188082506884	6.04419363418177	6.37663553587582	8.50183000136933	clust_5		AT1G28120	6.10685079645022	6.01122725542325	3.96347412397489	2.4032677223393	clust_7
AT1G28200	5.92311208999563	5.94100108520924	4.52978913364979	1.79875015311545	clust_4		AT1G28200	5.6564963705535	5.34695688937888	5.22881869049588	3.68257329734758	clust_7
AT1G28270	6.59553217955596	7.34274225594448	5.52721134841528	1.15740333097265	clust_4		AT1G28270	5.0457050645108	6.76553474636298	11.3353903546939	11.5610635509215	clust_8
AT1G28290	0	0	0	5.3691299559335	clust_1		AT1G28290	0.7311832415722	2.51096191927738	0	0.918386234446348	clust_5
AT1G28305	7.77000933055691	9.61613097173486	4.37181055369983	3.74775602302244	clust_4		AT1G28305	3.38956681176273	2.40599235967584	10.4990485977339	8.67937453259142	clust_4
AT1G28306	8.51419207613758	9.87125247820143	5.28403327964331	1.18932523648315	clust_4		AT1G28306	3.17472598770613	2.63226821549951	10.4701504352744	8.37347421446529	clust_4
AT1G28335	2.46108656100408	3.86809602560477	0.449199296046367	1.27846937728794	clust_7		AT1G28335	2.26903314645524	1.92599941855622	9.07788386443832	7.25682196896863	clust_4
AT1G28350	5.45184660430022	5.09012451599637	6.02730635876553	5.90302999306161	clust_5		AT1G28350	6.08682621770207	5.58195375084882	1.32192809488736	0.782408564927373	clust_2
AT1G28490	5.17265737684428	4.95099118265481	5.22592032348585	5.52838310889873	clust_5		AT1G28490	5.52105073690096	5.76553474636298	5.1168637576909	4.52230689287139	clust_7
AT1G28540	3.60241051390254	2.70084003924565	4.31957793812142	5.32148341231702	clust_3		AT1G28540	4.44824022521607	4.5909612413426	2.78659636189081	1.57046293102604	clust_1
AT1G28550	5.84957279150287	7.75552087847038	3.26373622654992	1.59879367598714	clust_4		AT1G28550	1.77399632511117	1.48542682717024	7.77873424411784	6.98686597232911	clust_4
AT1G28960	3.63331085976592	3.5136027056854	0.602948625114928	0	clust_7		AT1G28960	3.95046841415012	4.4262647547021	6.45121111183233	7.29847503473585	clust_4
AT1G29030	1.34146407945683	1.18363426488654	4.28101767326068	4.96933203073516	clust_1		AT1G29030	5.28058520256447	4.80219321694183	0.137503523749935	0.356143810225275	clust_1
AT1G29060	3.66511518399984	4.00902883759456	2.78928953141299	0	clust_7		AT1G29060	4.28835856219366	4.73335434061383	4.63807383718072	2.46727948045998	clust_7
AT1G29120	3.71594637829581	3.28401641696232	1.64405395209809	0	clust_7		AT1G29120	3.22187708107703	3.58496250072116	5.3037807481771	4.23266075679027	clust_3
AT1G29140	11.6768976701736	12.5892448322756	8.87661140237639	4.25785631038346	clust_8		AT1G29140	5.54411440220947	7.26021388677142	11.9864464901925	11.6934433972088	clust_8
AT1G29150	7.50695479302869	7.23004641304865	7.90900026494554	7.17476797204777	clust_8		AT1G29150	7.08172309064488	6.72383156649532	2.60880924267552	1.88362081628567	clust_2
AT1G29250	6.36408564927255	7.29946467777696	6.12062197777471	3.02125744433656	clust_4		AT1G29250	9.50890397900067	9.2460279805281	2.76553474636298	3.15380533607904	clust_6
AT1G29260	3.69824782366083	3.07032635058916	4.02067952813633	3.77305006651707	clust_3		AT1G29260	5.28577209324984	5.17392693199981	1.88752527074159	1.11103131238874	clust_1
AT1G29310	2.86193942464626	4.46926426772331	4.13479287717433	3.22940418886103	clust_3		AT1G29310	6.54365053798355	6.67101024127845	7.50858711208948	5.45647762935182	clust_9
AT1G29320	0.119022601492455	0	4.09964476539023	5.80404214167879	clust_1		AT1G29320	6.33342373372519	5.66959375118833	0.485426827170242	0.622930350920177	clust_2
AT1G29350	4.44749168371347	2.59922142254522	7.00069349248332	7.58341017550848	clust_9		AT1G29350	6.05006629830629	5.27426166125705	2.13750352374994	3.51222688651396	clust_7
AT1G29370	0	0	3.99327877539834	4.24613120020309	clust_1		AT1G29370	6.43396093112118	5.77346892790519	2.86789646399265	3.99004721957379	clust_7
AT1G29470	0	0	2.23803300355198	2.45647917927184	clust_6		AT1G29470	4.78293270482084	4.38543103719352	0.137503523749935	0.641546029087524	clust_1
AT1G29560	0	0	0	1.99799828022711	clust_6		AT1G29560	1.78659636189081	1.67807190511264	1	0.189033824390017	clust_5
AT1G29570	0	0	0	3.20863632127693	clust_6		AT1G29570	0.807354922057604	0.263034405833794	0	0.070389327891398	clust_5
AT1G29850	3.23542539128785	3.72011734673997	2.01763493995285	1.87096298254032	clust_7		AT1G29850	6.74671584769678	6.58496250072116	4.47248777146274	5.13586316536868	clust_9
AT1G29880	7.47089629077802	6.92793475137349	7.96074952505478	8.29117846293771	clust_8		AT1G29880	6.70154905694307	6.18388345903223	1.43295940727611	1.17632277264046	clust_2
AT1G29900	6.82635003715593	6.26064093498153	8.34738798214019	7.95626494177045	clust_8		AT1G29900	6.6891593577313	6.07253459972295	0.584962500721156	1.11103131238874	clust_2
AT1G29940	1.14183943492434	0.619673495719321	3.40119311404012	5.38033776280951	clust_1		AT1G29940	5.17951105027151	4.53605290024021	0.137503523749935	0.464668267003444	clust_1
AT1G29965	6.46528785616706	5.81937329241741	6.72548859120284	5.60554899138236	clust_5		AT1G29965	8.83743871485637	8.7007864781574	5.1333991254172	3.69932952567316	clust_6
AT1G29990	3.21917307609909	3.10241853779014	2.23147934213153	1.56250857994242	clust_7		AT1G29990	6.53216108498321	6.48220292629596	2.43295940727611	1.63691458035588	clust_2
AT1G30050	4.90820024631629	4.75946120127516	4.17439166091402	0.8891766189121	clust_7		AT1G30050	3.32481060342048	4.51727569320958	6.4870360800319	4.85648777949568	clust_3
AT1G30070	3.42768228643797	0.688546501809281	4.65439909631166	5.3087576017431	clust_9		AT1G30070	6.10810622368613	5.67807190511264	0.678071905112638	0.84799690655495	clust_2
AT1G30120	6.87615415089472	6.92978384162399	7.06918673951603	5.49275600961651	clust_5		AT1G30120	6.46809451637844	6.23266075679027	5.16188768237689	2.93357263826102	clust_7
AT1G30230	11.1207444623053	10.5411894216077	12.0416850049828	12.0203093267059	clust_2		AT1G30230	9.24930311256096	8.95361446119936	4.14567745519564	3.42088657497553	clust_6
AT1G30300	5.32066406749698	5.03511909696568	3.13294729480907	3.81037774715234	clust_3		AT1G30300	5.76633013095037	5.63807383718072	4.71699089440494	2.13422093976063	clust_7
AT1G30350	9.84837897029242	10.5710237431871	9.532125961708	7.38603142224671	clust_8		AT1G30350	0.0565835283663675	0.137503523749935	0	0.0285691521967709	clust_5
AT1G30400	4.58348648532496	5.01095354082543	4.17355524704154	3.81951792873382	clust_3		AT1G30400	2.60169651648096	3.27798474729977	3.41953889151378	0.831877241191673	clust_1
AT1G30450	4.57144559249665	4.53890281359595	4.16194258109021	3.7882548949827	clust_3		AT1G30450	4.75274859140713	4.65535182861255	4.81249822533356	3.27500704749987	clust_7
AT1G30460	0	0	1.60507195645654	2.95390877917085	clust_6		AT1G30460	4.67807190511264	4.17791779219584	1.0703893278914	0.925999418556223	clust_1
AT1G30470	4.92246645234508	4.93864571738562	5.44389027445312	6.28831900189662	clust_5		AT1G30470	5.86542397831313	5.6409679104499	5.10013667128545	3.01792190799726	clust_7
AT1G30510	4.49871371859594	3.26185195186375	5.93670806881313	5.8780072459321	clust_9		AT1G30510	6.29038753976388	6.1168637576909	0.485426827170242	0.790772037862	clust_2
AT1G30580	9.17149172927128	8.62535354594358	9.74110744406595	9.78563557586595	clust_8		AT1G30580	7.99751823451979	7.79701297783614	4.53605290024021	2.71369581484336	clust_6
AT1G30620	2.35413587598493	2.12580293807306	1.87373522288128	0	clust_6		AT1G30620	4.83339613416323	4.62058641045188	6.12722055048807	3.57893871309339	clust_3
AT1G30630	7.71921844977819	8.93110837026663	7.20493732574036	5.15235997861536	clust_4		AT1G30630	7.68992810556114	7.80542144617176	6.70043971814109	3.34198574722862	clust_9
AT1G30690	0	0	3.11187477190732	5.51945689487412	clust_1		AT1G30690	6.30924896081662	5.27052894238072	0.137503523749935	0.526068811667588	clust_2
AT1G30710	4.80244484349593	8.86073175204681	4.73727260409541	3.53102885583143	clust_4		AT1G30710	2.114367024952	1.48542682717024	6.97154355395077	9.84312020394864	clust_4
AT1G30820	1.42513236978971	0.973089870747256	3.41407290405685	4.88159701851757	clust_1		AT1G30820	6.67157644813065	6.10433665981474	3.65535182861255	3.86096279785812	clust_7
AT1G30880	0	0	6.53253808463257	7.77852237894109	clust_9		AT1G30880	7.32111635060237	7.35402893805439	1.43295940727611	2.26903314645524	clust_2
AT1G30960	0	0	2.82415414420008	4.26469381950375	clust_1		AT1G30960	5.47443604325227	4.87282875953489	0.263034405833794	0.422233000683048	clust_1
AT1G31010	0.508812261746482	0	4.51245464790506	6.84347930784734	clust_1		AT1G31010	4.47248777146274	3.59693514238723	0.37851162325373	0.895302621333307	clust_1
AT1G31070	5.70695372996034	5.55932892391905	5.26560016022748	2.64877306059723	clust_4		AT1G31070	4.82017896241519	5.26303440583379	5.36457243229586	4.73984810269933	clust_3
AT1G31180	4.75480612964031	4.95915400983936	4.52118545227235	2.7679937090307	clust_3		AT1G31180	5.90713102474679	5.54225804976692	1.13750352374994	0.871843648509318	clust_2
AT1G31230	5.28539782601331	4.68016496861935	6.4806974772422	6.10375698072763	clust_5		AT1G31230	5.31795521831244	4.86294724802092	0.584962500721156	0.400537929583729	clust_1
AT1G31330	0	0	1.41703980932071	6.20355939600597	clust_1		AT1G31330	2.02147972741045	2.65535182861255	0	0.454175893185802	clust_5
AT1G31480	0	0	0.0250399802165338	0.38347991621376	clust_6		AT1G31480	3.46336088581666	3.36457243229586	1.84799690655495	1.02147972741045	clust_1
AT1G31660	2.80506375661921	3.32708114922861	3.44685494794879	4.36237351929942	clust_3		AT1G31660	6.73226919950145	5.96116025813664	0.137503523749935	0.823749360308273	clust_2
AT1G31730	4.60278253819033	4.17394400016181	4.78570111116344	4.16996378830219	clust_3		AT1G31730	5.41040894985104	5.25927248703759	4.30012372456901	1.64154602908752	clust_7
AT1G31780	4.75643176919339	4.59449444934436	4.73527286565674	4.11168855402337	clust_3		AT1G31780	6.20554891117303	5.90207357931074	4.95884267524324	2.8011586560937	clust_7
AT1G31812	8.50650437334181	9.66815326130545	6.01433167132355	1.31905045916485	clust_4		AT1G31812	9.30145046699824	9.47208155013361	7.45368218587218	5.33091687811462	clust_6
AT1G31817	3.96014002663454	0.430569485138178	6.05821157864003	6.17895288481128	clust_9		AT1G31817	7.66377155748241	7.38801728534513	3.21723071622067	2.98002530023873	clust_2
AT1G31860	1.5232179213597	1.42208131690483	2.67695327749301	3.22440940715886	clust_1		AT1G31860	7.02480723340057	6.13134253912326	0.765534746362977	1.18269229751619	clust_2
AT1G31870	0	0	0.130732860562556	2.78529448050364	clust_6		AT1G31870	4.5963388642052	4.54225804976692	2.37851162325373	1.99276843076892	clust_1
AT1G31910	4.31212371140283	4.16850564630977	3.89526714468484	1.10007117835671	clust_7		AT1G31910	7.01736520529273	6.67948009950545	5.00898878322726	4.27798474729977	clust_9
AT1G31970	6.77593245450018	6.39981197667029	5.9128892843638	6.56841755801051	clust_5		AT1G31970	7.32508054355428	6.95768248616512	1.92599941855622	1.6959938131099	clust_2
AT1G32060	0.378372354621441	0.842695187915064	2.76088080791202	8.16764011209321	clust_1		AT1G32060	0.584962500721156	0.485426827170242	0	0.0976107966264223	clust_5
AT1G32150	0.226282683805879	0	1.38077510900881	1.8101823101631	clust_6		AT1G32150	4.67581593117227	4.34340782229781	2.58496250072116	1.01435529297707	clust_1
AT1G32170	5.32398381300194	5.65385893741357	3.87050656310171	2.63324506047746	clust_7		AT1G32170	1.76128527336162	4.25550073314839	6.62351574149055	5.40463068421761	clust_3
AT1G32200	3.90442413915933	2.25170501604035	7.42004724639358	9.13099241043969	clust_9		AT1G32200	5.0036022366802	4.80219321694183	0.678071905112638	0.765534746362977	clust_1
AT1G32260	3.2190982847891	2.81500649858438	3.37001479198141	2.20505692718846	clust_3		AT1G32260	6.1622906135458	6.24031432933371	5.60584986719498	2.68929916053589	clust_7
AT1G32400	4.09211700124926	5.03292760898486	2.61725057040893	0	clust_7		AT1G32400	6.58074849176377	6.14771372235215	6.18784690943957	5.51285895444998	clust_9
AT1G32440	5.42948034403311	4.7398263087974	6.25940860971515	5.7028074479684	clust_5		AT1G32440	6.07424852334703	5.85299758761332	2.98185265328974	2.05658352836637	clust_7
AT1G32490	0	0	2.51414807270118	4.21710526080902	clust_1		AT1G32490	5.01256867350306	4.76022094646651	3.10433665981474	1.57531233068744	clust_7
AT1G32500	1.37975114438189	0.873977747959047	2.65617848585153	2.69963990877056	clust_1		AT1G32500	4.47702965301306	4.06177619758669	0.925999418556223	0.622930350920177	clust_1
AT1G32580	3.72186664570488	0	6.98136590532243	7.8978646398822	clust_9		AT1G32580	7.46139758992616	6.90568784852686	1	1.55581615506164	clust_2
AT1G32730	0	0	0.214786395761175	1.1722160908985	clust_6		AT1G32730	4.5963388642052	4.27052894238072	3.54843662469604	2.66448284036468	clust_7
AT1G32780	8.01651938075651	7.38891333166283	7.52332979187705	3.51993420848587	clust_4		AT1G32780	3.7158933705476	6.04875931191986	4.26303440583379	1.97819562968165	clust_7
AT1G32900	0	0	2.30374424047542	6.11281313827125	clust_1		AT1G32900	1.09761079662642	1.0703893278914	0	0.0565835283663675	clust_5
AT1G33040	5.82353792861073	2.3237156148055	7.84855830772104	8.22576435204028	clust_9		AT1G33040	6.76712507726907	6.77082904603249	2.67807190511264	1.75274859140713	clust_2
AT1G33120	11.9450690503989	11.1358873199326	12.7964656152664	13.0477138564185	clust_2		AT1G33120	9.5970655453945	9.24887634283713	4.69488019279919	4.11519974938544	clust_6
AT1G33170	9.11290352686272	8.99859254033683	8.44116862642518	5.16449692122431	clust_8		AT1G33170	3.44493204894218	6.34163000932991	8.35535109642481	4.13750352374993	clust_3
AT1G33360	5.21042186806727	0.595629688002356	4.37037040259254	1.91347122813968	clust_3		AT1G33360	4.60880924267552	4.54843662469604	7.48784003382305	3.51349074558812	clust_3
AT1G33410	0	0	1.11728774294257	2.88730353052899	clust_6		AT1G33410	4.78868571061353	4.20163386116965	0	0.189033824390017	clust_1
AT1G33520	1.44595036949745	0	0.766116982988153	4.67997488661355	clust_1		AT1G33520	4.605257262939	4.68929916053589	3.53605290024021	2.9126498648972	clust_7
AT1G33680	1.62067853307586	0.55690166152077	4.41660942252512	5.62359608352241	clust_1		AT1G33680	5.80580834870147	5.5298209465287	2.35049724708413	0.815575428862573	clust_2
AT1G33780	0.463886217126459	0.0751086858301135	0.996044472660043	0.631003585130016	clust_6		AT1G33780	3.66562016406638	3.05311133645956	2.26303440583379	0.669026765509631	clust_1
AT1G33810	3.07435291616945	1.2440260369743	4.9635456829122	6.05487884899509	clust_9		AT1G33810	5.75355105460065	5.84046323386954	2.51096191927738	0.925999418556223	clust_2
AT1G33970	0	0	0	3.59794222885575	clust_6		AT1G33970	6.58466190794147	5.44294349584873	0.137503523749935	0.739848102699327	clust_2
AT1G33980	0.972037446740039	0.40121436524655	2.13961888787601	2.68123818276631	clust_6		AT1G33980	5.78711898281334	5.45285896471381	3.71149490665009	3.43829285157915	clust_7
AT1G34020	4.13462796613817	4.40474835965946	3.6411337262586	0.661084854904097	clust_7		AT1G34020	6.18447867118709	6.18586654531133	4.5668151540109	1.44360665147561	clust_7
AT1G34130	6.01521227005125	5.51468337619731	6.74679432645284	6.00425988567913	clust_5		AT1G34130	6.39231742277876	6.04439411935845	1.88752527074159	0.985500430304885	clust_2
AT1G34220	2.46956380545387	2.52711957663971	2.75713872467832	0.523685318361974	clust_7		AT1G34220	4.86195536414487	4.58496250072116	3.4594316186373	2.63691458035588	clust_7
AT1G34260	1.51382253903703	1.61132808944058	1.96989028010593	1.55896488414495	clust_6		AT1G34260	1.14404636961671	0.678071905112638	3.59693514238723	3.01613970265525	clust_5
AT1G34270	0.57183400452129	0.327025512277115	0.645770275359517	0.0574686000373704	clust_6		AT1G34270	3.61235249875266	3.68929916053589	1.13750352374994	0.286881147788162	clust_1
AT1G34360	1.24737609628802	0	3.78993395377675	3.32843380956791	clust_1		AT1G34360	4.87823487911234	4.43962313755712	3.12101540096137	1.91456452349394	clust_7
AT1G34430	6.99166337218306	6.94520464314777	7.2417505040562	6.52632082950176	clust_5		AT1G34430	5.94673086014031	5.86046625851717	3	1.25701061820602	clust_7
AT1G35160	11.8838006091791	11.9821727255841	10.3728015246372	10.6456297162333	clust_2		AT1G35160	8.12282799480767	8.13082793414513	8.26912667914942	7.28058520256447	clust_8
AT1G35190	3.27741613525099	4.43115394224729	0	0	clust_7		AT1G35190	2.40599235967584	2.53605290024021	6.96231765494231	5.56529252058102	clust_3
AT1G35220	3.12262688479154	2.96506651509961	2.54140905646453	2.56437426508782	clust_3		AT1G35220	4.5465858290081	4.6667565918848	3.78659636189081	1.27500704749987	clust_7
AT1G35470	1.78762775547127	1.51501296397628	3.92802530676256	4.77688483808051	clust_1		AT1G35470	6.02103547951136	5.63807383718072	0.84799690655495	0.799087306074004	clust_2
AT1G35580	1.57611867830604	0.710379821703535	3.64063001518586	5.83272863564494	clust_1		AT1G35580	4.87676249078156	3.37851162325373	0.263034405833794	0.321928094887362	clust_1
AT1G35620	7.81688915434573	7.00942422123323	8.81949923727202	7.62949187087171	clust_8		AT1G35620	7.2881739681123	7.17392693199981	2.48542682717024	1.76128527336162	clust_2
AT1G35670	7.91279567719781	7.94972612445167	7.36390592361793	7.2652573572722	clust_8		AT1G35670	4.87725345387661	5.63807383718072	6.88264304936184	6.08915913191124	clust_9
AT1G35680	0	0	1.36639567096861	5.52310138145865	clust_1		AT1G35680	6.25682196896863	5.79181407116183	0.263034405833794	0.887525270741587	clust_2
AT1G35720	11.2918000361878	10.9945204136489	9.79750627537967	3.7253069044776	clust_8		AT1G35720	3.57773093149008	7.40429006444484	7.14771372235215	4.40531168259745	clust_9
AT1G36050	2.57672144216755	1.54832676604891	3.61373591018571	3.29574496051795	clust_3		AT1G36050	6.16591193893569	5.86046625851717	7.26303440583379	8.01602824168708	clust_9
AT1G36150	0	0	3.90206058275931	5.42831190377122	clust_1		AT1G36150	10.7076179656266	9.762880292917	0.765534746362977	3.4262647547021	clust_6
AT1G36160	0.107324785496496	0	2.54099454115126	1.68560773845878	clust_6		AT1G36160	3.62877359520165	3.43295940727611	0.263034405833794	0.214124805352847	clust_1
AT1G36180	0	0	1.02680477976714	1.70025449495317	clust_6		AT1G36180	4.39643353125099	4.62643913669732	0.37851162325373	0.53605290024021	clust_1
AT1G36730	5.01592479683639	5.34545987606331	6.26219748132569	5.47280714616505	clust_5		AT1G36730	6.41920177384876	6.25738784269265	5.49505552836802	4.10517519226548	clust_9
AT1G41880	6.83315128094549	6.10598761553508	8.0361838382921	8.49204316778553	clust_8		AT1G41880	9.81451838030566	9.58176549547687	3.98185265328974	3.74846123300404	clust_6
AT1G42440	0	0	0.507276461993127	0.614317928548846	clust_6		AT1G42440	5.99457972421575	5.71973105674985	0.765534746362977	0.815575428862573	clust_2
AT1G42470	5.58176438617773	5.16724179022153	6.21351319464131	4.9120490602018	clust_5		AT1G42470	5.31034012061215	5.44625622988956	3	1.15704371014558	clust_7
AT1G42480	6.63607544513652	6.85359146951858	6.19944478612127	5.44793168078865	clust_5		AT1G42480	6.06888573730101	6.49825086752783	5.88996019965864	2.76128527336162	clust_7
AT1G42960	6.46016722139013	6.38833453513444	7.30820598811381	6.60312711248293	clust_5		AT1G42960	7.5573488175248	7.55305325276641	3.01792190799726	1.85598969730848	clust_2
AT1G42970	3.22557485164271	2.40028897685396	5.65831924522013	9.98257368215785	clust_9		AT1G42970	1.49569516262407	1.53605290024021	0	0.20163386116965	clust_5
AT1G43170	11.240614583272	10.6808004561927	12.414703628118	12.5182913561855	clust_2		AT1G43170	10.6425571795956	10.2054267265411	4.78135971352466	4.34766565630097	clust_6
AT1G43190	5.45044522848237	5.03918057171743	5.30424983531285	4.84822173588448	clust_5		AT1G43190	6.60392301269048	6.31650781910311	4.66106547980695	2.53356334821451	clust_7
AT1G43630	4.84595970966659	5.93215121228449	0.659382189165279	0	clust_7		AT1G43630	1	0.584962500721156	7.5668151540109	5.49505552836802	clust_3
AT1G43670	8.43879647536987	8.71129007308938	7.15320853160684	8.51467829750936	clust_8		AT1G43670	6.01992426090841	5.96347412397489	6.28725064325462	5.88362081628567	clust_9
AT1G43690	4.15773324819056	3.62467483171588	4.09183698081042	4.60601545875295	clust_3		AT1G43690	5.25701061820602	4.92124588858559	4.52356195605701	3.60999129521268	clust_7
AT1G43710	6.77383969629515	6.82182844819749	5.19713973572757	4.9909485954975	clust_4		AT1G43710	6.38750040648098	5.91169158187234	8.41278152533848	6.10181813422741	clust_9
AT1G43860	3.2097984898887	2.09313174485948	4.1306287141249	5.76978942742116	clust_3		AT1G43860	5.91528186586766	5.44625622988956	2.72246602447109	1.32192809488736	clust_2
AT1G43890	7.93003562147297	7.90572740362428	6.59223724340842	4.20841285829223	clust_4		AT1G43890	6.67383905599044	6.92837032301897	7.36457243229586	3.93828579188405	clust_9
AT1G44120	0.698800373014102	2.4516525952941	0	0	clust_6		AT1G44120	0.887525270741587	0.485426827170242	5.66391384211598	5.44261180368934	clust_3
AT1G44170	6.54751581503316	6.44197593685129	5.13262958618087	1.45381124399402	clust_4		AT1G44170	5.21567859660793	5.39231742277876	3.52356195605701	1.36176835941915	clust_7
AT1G44224	0	0	3.67464573709526	0.743167691985518	clust_6		AT1G44224	1.46988597627446	1.26303440583379	0	0.176322772640463	clust_5
AT1G44350	1.79144940936618	0	3.58559834182643	1.00741343938447	clust_6		AT1G44350	4.14404636961671	4.99548451887751	3.51096191927738	1.02856915219677	clust_7
AT1G44575	0	0	0	2.38074648419734	clust_6		AT1G44575	1.20163386116965	1.63226821549951	0	0.286881147788162	clust_5
AT1G44835	5.13150032835141	4.75709542776864	5.85576279770055	5.20695910644625	clust_5		AT1G44835	6.33646192818282	6.14771372235215	1.53605290024021	1.21412480535285	clust_2
AT1G44900	0.668723122855136	1.11911573372137	2.21304716007181	4.99225386196911	clust_1		AT1G44900	3.22032995487956	3.16992500144231	2.20163386116965	2.12763327972587	clust_1
AT1G44910	0	0	1.47212290506028	3.60826822191724	clust_1		AT1G44910	4.80012335282653	4.47897180503294	1	0.443606651475615	clust_1
AT1G45000	8.52471679055769	8.02789262929521	9.51987753562693	9.51651320183543	clust_8		AT1G45000	7.71973105674985	7.48300957716455	3.82781902461732	2.25701061820602	clust_6
AT1G45145	5.86533374267165	7.35741751967444	4.65240132871594	5.80326596542278	clust_5		AT1G45145	6.5090623863619	7.43379405875492	6.94251450533924	5.06738057801906	clust_9
AT1G45233	0	0	0	0.390694194638124	clust_6		AT1G45233	4.98777561614291	4.62058641045188	1.13750352374994	0.855989697308481	clust_1
AT1G45332	4.23701444678419	1.55914942872392	6.77342329178005	7.02267864352543	clust_9		AT1G45332	4.98276546258365	4.6724253419715	0.137503523749935	0.432959407276106	clust_1
AT1G45545	0.894748873233334	0.959297946568278	0.189023657876095	0	clust_6		AT1G45545	1.98185265328974	2.37851162325373	5.15380533607904	3.41818994794577	clust_3
AT1G47128	0	0	3.21401904752514	4.29359397831043	clust_1		AT1G47128	3.02680005934372	2.70043971814109	0	0.604071323668861	clust_5
AT1G47200	6.94153177958968	6.43290912058146	5.64462875566747	7.24731724316367	clust_5		AT1G47200	7.96185480763616	7.58571370877816	5.66391384211598	4.06177619758669	clust_6
AT1G47250	4.83171462252695	4.29475937216957	5.40327690244452	5.97182079802461	clust_5		AT1G47250	5.03694284479826	4.51727569320958	0.925999418556223	0.622930350920177	clust_1
AT1G47260	10.1765198298891	9.5565377042815	10.2326152554416	9.36049845093093	clust_2		AT1G47260	6.9159988517389	6.99435343685886	4.97727992349992	2.39506279951758	clust_7
AT1G47278	5.15157050460741	2.59300753214998	6.35121598819159	5.08934454169068	clust_3		AT1G47278	7.65492239118093	7.67454539384587	3.43295940727611	3.30012372456901	clust_6
AT1G47380	4.10909636859842	4.09734770283638	3.36286864827727	1.90483867580493	clust_7		AT1G47380	4.42155994490182	4.54843662469604	6.80348537559595	7.32075542870647	clust_4
AT1G47420	9.69953773449501	9.22603246953183	9.11231786135552	8.80843025094623	clust_8		AT1G47420	8.49669402376377	8.57061472176119	7.82527683005487	5.21839371107679	clust_9
AT1G47490	4.69758526493793	0	6.22859342849376	5.13577157868307	clust_9		AT1G47490	8.16942397867607	7.83289001416474	4.4594316186373	3.65878273401283	clust_6
AT1G47500	7.04687852921182	1.98248455152737	8.86975960479168	8.40488145547801	clust_5		AT1G47500	7.35164599522504	7.1333991254172	4.62058641045188	4.36106648879432	clust_9
AT1G47550	5.00347443549012	4.58742006614941	5.43963086375152	5.94205864408709	clust_5		AT1G47550	5.43796008833447	5.39231742277876	5.33985000288462	2.93922657772821	clust_7
AT1G47710	5.59048617986346	5.69081545692434	4.59202341216611	2.2954240553332	clust_4		AT1G47710	5.3743439890385	5.61765111942733	2.13750352374994	1.21412480535285	clust_1
AT1G47750	5.67675449495434	6.66803122615605	6.33966258817188	4.0871442673142	clust_4		AT1G47750	5.51222688651396	5.74953426766926	5.92124588858559	4.07382023329167	clust_9
AT1G47813	0	0	0	7.73170593360858	clust_1		AT1G47813	0.55581615506164	0.263034405833794	0	0	clust_5
AT1G47980	11.5163977099723	10.7922939828465	11.7536103750819	11.4027932196853	clust_2		AT1G47980	5.20906339534927	9.10459875356437	7.96000193206808	5.04788732939655	clust_9
AT1G48020	1.78935577776538	7.96946010805951	0	0	clust_7		AT1G48020	4.50462039240355	3.36457243229586	10.3436298949591	12.1298110497366	clust_4
AT1G48030	9.55323586518878	9.03959680272907	9.9357241488257	9.92596109442527	clust_2		AT1G48030	7.36378433750718	7.07574653806091	5.4262647547021	3.15218341905505	clust_9
AT1G48050	0	0.642747970032431	0.156006989321515	2.99591148067503	clust_6		AT1G48050	3.62527048937469	3.18586654531133	0.263034405833794	0.22650852980868	clust_1
AT1G48090	3.55052913187508	2.88865592100817	3.43078436643215	2.64418454619477	clust_3		AT1G48090	2.76765479823735	3.13750352374994	2.58496250072116	1.19534759832222	clust_1
AT1G48160	6.38416338128615	5.98537528938326	6.65412915129896	6.74043163239897	clust_5		AT1G48160	6.24963495731019	6.30560578958543	4.97727992349992	2.76765479823735	clust_7
AT1G48210	0.162538670953898	0.036093518278168	0.143647442639518	0.673932357730035	clust_6		AT1G48210	4.44824022521607	3.67807190511264	1.43295940727611	0.948600847493356	clust_1
AT1G48270	0.13443472787895	0.521518480344341	0	0	clust_6		AT1G48270	4.41142624572646	4.27798474729977	2.65535182861255	0.963474123974886	clust_1
AT1G48350	0	0	2.56651149370308	4.92226089760387	clust_1		AT1G48350	4.66106547980695	4.66106547980695	0.37851162325373	0.799087306074004	clust_1
AT1G48410	1.40708219841114	0.528572055127715	3.80764285959696	7.540153277317	clust_9		AT1G48410	6.15137177625395	5.34695688937888	1.58496250072116	0.807354922057604	clust_2
AT1G48420	4.48590017527613	3.89975823912178	3.47267144812938	2.91126592236986	clust_3		AT1G48420	5.36457243229586	5.57893871309339	1.88752527074159	1.07724299893246	clust_1
AT1G48440	3.7002577577937	5.22589611341673	2.36791679788299	0	clust_7		AT1G48440	6.18824265626441	6.34163000932991	6.58496250072116	3.90303827011291	clust_9
AT1G48470	11.2505440215098	10.771869654416	10.9615607399346	7.81898865644866	clust_2		AT1G48470	8.63466586600727	9.26303440583379	6.88386515450979	4.35966172233388	clust_6
AT1G48520	2.3611682882959	1.57759441663252	2.85954494086811	3.46944998991609	clust_1		AT1G48520	4.72301239639237	4.03562390973072	0.137503523749935	0.344828496997441	clust_1
AT1G48570	0	0	3.71881309879518	5.66734537145121	clust_1		AT1G48570	4.90352037372338	4.65535182861255	0.137503523749935	0.367371065648529	clust_1
AT1G48600	8.05061494961567	7.42258120053572	6.97178680145272	4.28509560637266	clust_4		AT1G48600	6.24640808724638	5.98413359454098	7.91109233158713	4.71479501111816	clust_9
AT1G48610	3.36583778005806	3.89756052925576	6.61777023061444	9.38166701185202	clust_9		AT1G48610	3.22342254993494	3.05311133645956	0.137503523749935	0.31034012061215	clust_1
AT1G48630	9.35815720825859	8.48353864441992	10.3123439146899	10.15406351344	clust_2		AT1G48630	9.55418591514986	9.06096607400477	2.72246602447109	3.16188768237689	clust_6
AT1G48740	0.694865869332277	0	3.60234535519014	6.70614128597211	clust_1		AT1G48740	4.16188768237689	3.44625622988956	5.7839804136838	6.35948603031139	clust_3
AT1G48760	3.42292798419905	2.80876711654874	3.05701136299831	1.64447109287668	clust_7		AT1G48760	4.75968848842729	4.4262647547021	2.63226821549951	1.48542682717024	clust_1
AT1G48830	9.49387029339186	8.95942842537565	9.89055326703307	9.71828919353497	clust_2		AT1G48830	8.76028748990606	8.61028665708102	5.00898878322726	3.27351588970212	clust_6
AT1G48850	7.05507393662337	6.65364016033495	7.5830478028225	7.23393725954082	clust_5		AT1G48850	5.99638874644762	5.77610398807316	4.60880924267552	3.97727992349992	clust_7
AT1G48860	3.83479625661186	3.08009303910717	5.87089327732562	6.21182646231025	clust_9		AT1G48860	4.51285895444998	4.37851162325373	0.584962500721156	0.565597175854225	clust_1
AT1G48900	6.33477698295651	5.92312524159959	6.65797177566199	5.85926270642053	clust_5		AT1G48900	6.77570903573939	6.35579154675365	4.87282875953489	3.64500988439109	clust_7
AT1G48920	0.750980549241647	0	5.51493446542276	6.99630214179752	clust_9		AT1G48920	9.4310378743783	8.5588033402543	0.84799690655495	2.26603689399532	clust_2
AT1G48940	6.30080865741252	6.28345108995635	10.0910322620067	10.7672671999821	clust_8		AT1G48940	11.4326984796306	10.4903495057393	1.48542682717024	3.8499992594661	clust_6
AT1G48970	0	0	1.86720266023034	3.60011644950346	clust_1		AT1G48970	5.50366675457602	4.86294724802092	2.29278174922785	1.36176835941915	clust_1
AT1G49040	0.919453189773246	0.574099863753925	1.15320361737525	2.4080222130999	clust_6		AT1G49040	4.790772037862	4.83289001416474	3.93545974780529	3.0036022366802	clust_7
AT1G49140	5.18433323986801	4.9600482861832	4.96732737276937	0	clust_7		AT1G49140	6.82896155231732	7.20945336562895	6.84172158112846	5.4594316186373	clust_9
AT1G49240	5.98690117043817	5.08993333379357	6.99314667609443	8.82474721248774	clust_5		AT1G49240	5.09381367340273	5.09169983413681	6.7045953476324	7.21645486514476	clust_9
AT1G49340	5.69953850953131	5.63143143797047	5.16703634492536	4.50073584539087	clust_5		AT1G49340	4.63633460244218	4.6724253419715	5.08321336824898	4.16591193893569	clust_3
AT1G49400	4.21782812616196	3.38719052893311	5.83837260165986	3.87573507769109	clust_3		AT1G49400	7.03132902418066	7.18487534290828	3.13750352374994	2.19849415363908	clust_2
AT1G49490	4.51604102964276	7.30304036788421	0	0	clust_7		AT1G49490	2.67355642399014	1.84799690655495	8.39959836912012	9.77064737656531	clust_4
AT1G49540	1.47738205342179	0.634367105079954	2.88832335076854	4.00564284324119	clust_1		AT1G49540	4.78816365703777	3.96347412397489	0.137503523749935	0.20163386116965	clust_1
AT1G49600	6.92781497845268	5.57919503039092	8.05814782798455	7.63194594000974	clust_5		AT1G49600	7.21499901883646	7.20261362014849	3	2.02147972741045	clust_2
AT1G49670	7.22547365836015	7.30026202711198	6.41746770426979	5.84733457157883	clust_5		AT1G49670	6.29480451999447	6.47735352663456	5.57591736111815	2.35895882583233	clust_7
AT1G49710	2.91372072004813	2.25183029054794	3.06118768053928	1.71900645046496	clust_3		AT1G49710	4.06091204958787	4.24792751344359	1	0.7311832415722	clust_1
AT1G49740	4.17160807335246	5.38098752636375	6.6226628666247	7.52859668138386	clust_5		AT1G49740	2.83390207666916	4.81249822533356	4.79181407116183	1.58976348698498	clust_7
AT1G49760	7.24916767563168	6.60814539580801	8.50728423961586	8.49851525425429	clust_8		AT1G49760	7.22003968392035	6.877744249949	0.925999418556223	1.40053792958373	clust_2
AT1G49820	0	0	0	1.41696319419936	clust_6		AT1G49820	5.52575569282949	4.57288966842058	0.137503523749935	0.31034012061215	clust_1
AT1G49910	1.01153013437604	0	2.78230258619804	5.7837923247763	clust_1		AT1G49910	3.8094144442359	2.84799690655495	1.48542682717024	1.61353165291793	clust_1
AT1G49920	0	0	0.886887224133132	3.53253388135181	clust_1		AT1G49920	5.8497491172824	4.93073733756289	0.765534746362977	0.454175893185802	clust_1
AT1G50030	0.17206253345256	0.23258766260843	1.0188433716484	1.13440146788327	clust_6		AT1G50030	4.00180224263399	3.76553474636298	0.765534746362977	0.941106310946431	clust_1
AT1G50110	0.581118278560886	0	2.87022964219998	2.74846945841011	clust_1		AT1G50110	6.01836711554312	5.81249822533356	1.26303440583379	1.02147972741045	clust_2
AT1G50120	2.27046357092255	1.59909639962972	3.15792081183429	3.22098343440651	clust_3		AT1G50120	5.33342373372519	5.24412594328373	3.64385618977472	0.978195629681652	clust_7
AT1G50140	1.68985625155898	1.17595393520839	1.98382330888973	1.1245892130764	clust_6		AT1G50140	4.60584986719498	4.48542682717024	4.24031432933371	2.60880924267552	clust_7
AT1G50200	7.05127654878123	6.24757405031899	7.81158736520453	8.05366687906315	clust_8		AT1G50200	6.67750824226472	6.1333991254172	1.8073549220576	1.46988597627446	clust_2
AT1G50300	0.430677998556986	0.136823189417798	2.37910920261384	3.76744041172438	clust_1		AT1G50300	4.92837032301897	4.54843662469604	1.0703893278914	0.75702324650746	clust_1
AT1G50310	9.62669858707142	10.3479987212586	8.30806853775078	3.62860885355983	clust_4		AT1G50310	5.55918586578773	9.23983716874035	8.54766574835342	5.73498052343589	clust_9
AT1G50370	7.23986153890765	6.97053913852312	6.50342648511648	6.14229104042298	clust_5		AT1G50370	6.94474133918457	6.54689445988764	4.91169158187234	3.01077983875324	clust_7
AT1G50380	6.61607861576513	6.46359100474735	6.57478928656636	7.75088852701865	clust_5		AT1G50380	7.62986657364294	6.96578428466209	1.26303440583379	1.32192809488736	clust_2
AT1G50400	1.14617008806202	0	3.04648391128	1.52161035240357	clust_6		AT1G50400	6.07424852334703	5.31831684133498	0.263034405833794	0.495695162624069	clust_1
AT1G50430	2.5276417477093	4.54313746305772	4.89949670926031	4.57083832157133	clust_3		AT1G50430	7.28234713148518	7.12412131182919	1.58496250072116	1.74416109557041	clust_2
AT1G50480	8.2999380133922	7.89243762070875	8.08605635108364	6.76092624579353	clust_8		AT1G50480	5.38404980679516	5.49505552836802	4.00898878322726	1.50589092972996	clust_7
AT1G50500	3.92827146745098	3.76234984174815	3.6970135463547	4.40751061580254	clust_3		AT1G50500	5.20280949212501	4.98641093525204	3.877744249949	1.65535182861255	clust_7
AT1G50670	4.43158788114818	5.34223848435797	0	0	clust_7		AT1G50670	5.15785216914174	4.70043971814109	5.94719858426206	5.0457050645108	clust_3
AT1G50920	2.19975840426719	3.06057374753996	6.16306337041445	7.31611706876581	clust_9		AT1G50920	8.68975342611148	7.94368695159709	1.37851162325373	2.06004738366994	clust_2
AT1G50940	6.37936978305087	5.82088608516867	5.78102792579398	3.79745925300555	clust_4		AT1G50940	5.63226821549951	5.68088692071969	3.72246602447109	1.56071495447448	clust_7
AT1G51160	3.08980936369752	4.56448876906048	3.66900472846053	0.933304935236373	clust_7		AT1G51160	6.18010806871201	6.5909612413426	5.77610398807316	2.61353165291793	clust_7
AT1G51240	2.90344295040011	5.77039833588151	0	0	clust_7		AT1G51240	0.20163386116965	0	1	0.75702324650746	clust_5
AT1G51250	6.60332599965901	9.2877375312649	4.440652211192	2.75892369657582	clust_4		AT1G51250	3.40053792958373	2.63226821549951	9.56757586852411	11.2784262262292	clust_4
AT1G51390	6.58668059813152	5.64108621207343	6.86456390991795	7.1947406744201	clust_5		AT1G51390	5.70570149684579	5.8703647195834	4.30012372456901	2.03562390973072	clust_7
AT1G51410	7.31019636182445	8.67508798854501	4.17879484380526	1.56959666503497	clust_4		AT1G51410	1.82781902461732	2.03562390973072	8.4590217038623	6.87909307886454	clust_4
AT1G51420	4.85969368390319	4.44941035517958	4.33333582132285	1.54883504279832	clust_7		AT1G51420	5.7292808460274	6.38887833881199	4.96809075204526	2.48284828306847	clust_7
AT1G51510	5.81303154068469	4.41912213691571	7.47494081517327	9.16850417819128	clust_5		AT1G51510	8.18556925608937	7.82591279878497	3.71149490665009	3.86294724802092	clust_6
AT1G51590	3.82496583030135	3.34790818535111	2.42931530340514	0	clust_7		AT1G51590	5.02635744696384	4.94953493301701	4.87282875953489	1.70043971814109	clust_7
AT1G51630	5.1155862332421	4.306495060403	4.72728189522006	1.38746093527354	clust_7		AT1G51630	5.17871464117544	5.73063995591679	4.15380533607904	1.799087306074	clust_7
AT1G51660	1.6518167887632	1.75872547419571	1.7914513057564	0.679867618932631	clust_6		AT1G51660	4.41481206056585	4.32912359629157	3.05311133645956	0.918386234446348	clust_1
AT1G51690	4.5266933872567	3.99237893104715	4.91395461697024	3.88775227902328	clust_3		AT1G51690	6.08767498668722	6.05311133645956	5.53915881110803	3.40463068421761	clust_7
AT1G51710	7.10968663954139	6.40589359896595	7.79112803231854	8.10115889055727	clust_8		AT1G51710	6.66860137997186	6.36457243229586	4.12101540096137	2.32192809488736	clust_7
AT1G51730	3.89139459104304	2.83825728035015	4.82915041803228	5.3335666854059	clust_3		AT1G51730	6.50953750411389	6.2364926183813	4.03562390973072	2.54101915313356	clust_7
AT1G51760	1.13506612206403	0.509751297040186	2.70259066201988	4.31785000294279	clust_1		AT1G51760	5.50525580093216	5.08321336824898	1.37851162325373	0.823749360308273	clust_1
AT1G51980	11.1414485835488	10.7257310862109	10.5164225937928	8.79267541548456	clust_2		AT1G51980	7.87473550007666	7.8814199080924	7.40854204229686	4.98504496225347	clust_9
AT1G52160	0	0	1.69090281711971	2.12687109907587	clust_6		AT1G52160	4.66562016406638	3.84799690655495	0.137503523749935	0.37851162325373	clust_1
AT1G52280	3.15603278700417	3.32424325736972	0	0	clust_7		AT1G52280	3.58856473740135	5.36106648879432	6.90086680798075	6.25889575507544	clust_3
AT1G52343	7.12884909185223	5.37102642377088	6.24586521322298	0.417093735961509	clust_4		AT1G52343	2.7158933705476	6.02680005934372	7.70390357344466	6.13216552547809	clust_3
AT1G52360	9.05735747970305	8.49870558609615	9.40306505350381	9.1627674997798	clust_8		AT1G52360	6.6876206320849	6.54997714277182	4.88752527074159	2.03913839390696	clust_7
AT1G52380	2.83607683040906	0.824344420978141	5.93739331727369	7.56392745788614	clust_9		AT1G52380	6.22207035524718	5.82781902461732	0.37851162325373	0.887525270741587	clust_2
AT1G52400	0.324456043899189	0	1.4558770729774	3.48177988088321	clust_1		AT1G52400	0.238786859587116	0.84799690655495	0	0.713695814843359	clust_5
AT1G52430	0.478526891683854	0.23275307895073	2.13763079440934	6.62799490913264	clust_1		AT1G52430	1.82781902461732	1.20163386116965	0	0.0565835283663675	clust_5
AT1G52510	0	0	0.427858938005439	3.36639574096514	clust_6		AT1G52510	2.33342373372519	2.13750352374994	2.43295940727611	0.526068811667588	clust_5
AT1G52570	11.3832615990054	11.0810520073846	10.3410969915954	5.8810022282648	clust_2		AT1G52570	6.07531869255335	7.90207357931074	8.62935662007961	5.78685769601721	clust_9
AT1G52600	3.31017096348398	4.41346999645015	4.0797291431755	3.16858336788577	clust_3		AT1G52600	6.67933934190341	6.71011763204345	3.48542682717024	2.10433665981474	clust_7
AT1G52670	6.37713014052036	5.96935352728062	7.12922076505254	5.79124618933009	clust_5		AT1G52670	7.08182959011275	6.83541884047548	3.29278174922785	1.70487196445635	clust_2
AT1G52680	11.8943227693271	11.8447348697317	8.26688097758353	2.94611408600522	clust_4		AT1G52680	5.18070484019556	8.2364926183813	11.5233169123127	7.75187875229113	clust_8
AT1G52730	5.23315127600372	4.66688333506179	5.31360421911613	5.21144906324426	clust_5		AT1G52730	5.77952238674377	5.85049941375812	3.03562390973072	1.799087306074	clust_7
AT1G52740	5.62728395832573	3.78625243872135	6.04381614702027	6.50643257955662	clust_5		AT1G52740	7.51325385633318	7.67948009950545	5.33985000288462	3.09254574154357	clust_6
AT1G52930	0	0	4.31454426054688	6.25549938094683	clust_1		AT1G52930	7.71218305120923	6.83541884047548	0.137503523749935	1.26903314645524	clust_2
AT1G52980	0	0	1.12732901453951	3.41527182920705	clust_1		AT1G52980	7.413881753329	6.84423498775875	1.96347412397489	1.28688114778816	clust_2
AT1G53000	6.07097805903561	5.05677800516974	5.86959179321833	4.44831139216555	clust_5		AT1G53000	5.42256941086083	5.84799690655495	3.65535182861255	1.70043971814109	clust_7
AT1G53070	0.0289119702086091	0.0427434352333425	0.199577922654012	3.17154124111816	clust_6		AT1G53070	0	0.137503523749935	0	0.189033824390017	clust_5
AT1G53120	0.119118891319221	0	0.979151930910766	0.398406290477232	clust_6		AT1G53120	4.61999982982136	4.31469652565629	0.37851162325373	0.485426827170242	clust_1
AT1G53210	5.34187530734024	5.27630665564238	3.54898129168843	2.18506630811745	clust_7		AT1G53210	4.97544676564096	5.43629511983936	5.12515513132229	2.17312743348066	clust_7
AT1G53240	8.60649438772483	9.18006956450987	7.60772109383744	4.92114192481368	clust_8		AT1G53240	8.09413048232855	8.25077213159993	6.0746766862945	3.35755200461808	clust_6
AT1G53280	2.27865245107695	2.63398740053935	2.79671109709071	3.43364224013252	clust_3		AT1G53280	5.83567147948162	5.55151601762801	1.48542682717024	1.29278174922785	clust_2
AT1G53310	0.716214705853887	0	1.99156389721423	3.73195512535942	clust_1		AT1G53310	3.50080205305716	3.05311133645956	0.137503523749935	0.214124805352847	clust_1
AT1G53460	0.649179327789108	0	3.84862700278285	4.79568398506439	clust_1		AT1G53460	4.91934008244201	4.57288966842058	1.0703893278914	1.04264433740849	clust_1
AT1G53500	10.1690301799609	10.5330046576679	8.44913630342668	7.20580195014045	clust_8		AT1G53500	1.92219784839637	3.56071495447448	8.17542479858969	6.64154602908752	clust_4
AT1G53580	5.65182158610003	5.11844017315853	5.75249394967424	5.41828675700803	clust_5		AT1G53580	5.93522399406003	6.00898878322726	2.4594316186373	1.60407132366886	clust_2
AT1G53590	0.800772098424539	0.41525704700344	1.6742492995304	2.64587063453316	clust_6		AT1G53590	3.68594014844598	2.98185265328974	0.765534746362977	0.443606651475615	clust_1
AT1G53645	4.07861563747111	0.0453268202838502	6.27902861638091	6.08823317078843	clust_9		AT1G53645	6.64226835175864	6.4870360800319	2.29278174922785	1.95977015521147	clust_2
AT1G53650	5.31812510107472	0	7.6593022557313	5.89027403668873	clust_9		AT1G53650	7.84134419218071	7.9518675043269	3.48542682717024	2.26303440583379	clust_6
AT1G53720	0	0	1.13359603955811	3.87743443046656	clust_1		AT1G53720	5.06350294230616	4.63226821549951	1.96347412397489	0.948600847493356	clust_1
AT1G53750	8.53170403605604	7.94921695339883	9.34871880955582	9.93614668521027	clust_8		AT1G53750	7.81506301719287	7.80799883862303	3.95419631038688	2.76341157447001	clust_6
AT1G53760	7.05891554303164	6.67814846335745	7.11543285895908	5.91398999778852	clust_5		AT1G53760	7.49809126854089	7.13237119873254	3.95419631038688	2.30742852519225	clust_7
AT1G53850	8.31705344405743	8.67111379801501	8.23650662429433	6.47807199355049	clust_8		AT1G53850	7.23524837937284	7.16490692667569	2.26303440583379	1.76553474636298	clust_2
AT1G53900	0.648732392805256	0.474258005797845	0.934961049577291	1.60727130963593	clust_6		AT1G53900	2.69376571221778	2.60880924267552	0.137503523749935	0.16349873228288	clust_5
AT1G54080	6.35712573436785	4.65159479335609	6.92163600936078	5.77853059723514	clust_5		AT1G54080	6.95547555318157	7.14974711950468	6.61176256006487	3.73660487531425	clust_9
AT1G54100	7.93913507165922	7.72678719459335	6.20078624972512	4.77479544890157	clust_4		AT1G54100	6.43596189543763	6.43796008833447	5.65535182861255	2.76977173924945	clust_7
AT1G54170	2.64434239129483	2.83495039734528	3.98454691475533	5.34106638794904	clust_3		AT1G54170	5.8250223640447	5.02680005934372	3.99095486039699	4.35049724708413	clust_7
AT1G54220	4.36283649169938	4.08105932466869	4.71333742334084	4.77713024916368	clust_3		AT1G54220	3.72027846523333	4.28540221886225	2.03562390973072	0.545968369105292	clust_1
AT1G54240	0	0	3.30079988455783	6.57312482842236	clust_1		AT1G54240	3.43962313755712	2.84799690655495	4.62643913669732	4.22804904788446	clust_3
AT1G54270	11.857049969665	11.4898217203355	11.9917595090105	11.4775624845136	clust_2		AT1G54270	8.33427328530719	7.99095486039699	6.22110372536788	3.15218341905505	clust_6
AT1G54280	2.94816405843284	3.27452055819444	1.15477209034256	0.167347421133153	clust_7		AT1G54280	3.55213110825378	3.92599941855622	6.86170728658586	6.3017705324551	clust_3
AT1G54340	6.25129200861468	5.65381714547417	5.65400015722577	3.46477398086901	clust_4		AT1G54340	6.4115957253203	6.32912359629157	4.57893871309339	1.99276843076892	clust_7
AT1G54410	3.33673290524229	4.41807737576612	2.01755733980203	2.80158011197969	clust_7		AT1G54410	3.63691458035588	6.64817779572482	8.23409889783732	6.04984854945056	clust_9
AT1G54450	8.61296609837456	8.22704975247011	8.0426339171575	4.5704665332371	clust_8		AT1G54450	6.85312238282475	7.25738784269265	6.81762325751143	3.08406426478847	clust_9
AT1G54490	1.0713824655071	0.263537550989242	1.6918312422843	1.99206142736878	clust_6		AT1G54490	4.97452931248388	4.60880924267552	2.72246602447109	0.75702324650746	clust_1
AT1G54520	3.21415294879725	2.62086792429245	2.44359094165513	2.71831825227158	clust_3		AT1G54520	3.04439411935845	2.78659636189081	3.15380533607904	2.81966818349646	clust_3
AT1G54530	6.1388957288902	7.38234914495003	2.80689808196662	0	clust_7		AT1G54530	3.66562016406638	5.01792190799726	6.60288440871842	4.02945288578697	clust_3
AT1G54560	8.03411750373198	7.77474203376241	7.65492962228962	3.45677410473001	clust_4		AT1G54560	4.95419631038687	6.46107011403305	6.15987133677839	2.76765479823735	clust_7
AT1G54580	5.99934201909562	6.52166433556293	6.86072216406633	6.00007635919351	clust_5		AT1G54580	8.29521791940726	8.17442639367725	4.24031432933371	2.96347412397489	clust_6
AT1G54620	5.0854841778261	6.51928039175292	3.45561761368419	3.79122074089881	clust_4		AT1G54620	1.6507645591169	3.30742852519225	9.07841770164733	4.58796498888268	clust_3
AT1G54630	4.64084105201878	5.34118461638944	5.02927814934111	3.80767709961095	clust_3		AT1G54630	7.28808166221375	7.54070926267143	6.20359271420771	3.44493204894218	clust_9
AT1G54690	8.19907511482751	7.28441818591973	8.78170270071872	9.78346707380547	clust_8		AT1G54690	6.14547367031771	5.94485844580754	0.263034405833794	1.4276061727819	clust_2
AT1G54830	4.42566820869538	3.66858579703556	3.45160790998378	2.12812906114118	clust_3		AT1G54830	3.61470984411521	5.88264304936184	4.90207357931074	5.52042224852645	clust_3
AT1G54850	0.830787285099745	0.109529140713738	1.81743983354881	2.72421155762247	clust_6		AT1G54850	5.11894107272351	4.6667565918848	1.0703893278914	0.495695162624069	clust_1
AT1G54860	3.48336279899197	3.05352114901782	1.20950525772187	0	clust_7		AT1G54860	0.367371065648529	0.584962500721156	5.12101540096137	1.51096191927738	clust_5
AT1G54870	10.202773308885	9.94809945763035	7.62220540771005	0.795137044157337	clust_4		AT1G54870	2.611172380044	5.762880292917	7.8073549220576	3.83592407425437	clust_3
AT1G54990	0.804592574867094	0.164488462808808	2.00359684386088	2.25806959885171	clust_6		AT1G54990	3.90689059560852	3.37851162325373	0	0.111031312388744	clust_1
AT1G55090	2.9074018117228	2.05452126434835	3.02677530391901	0.491017172833326	clust_7		AT1G55090	4.24716800037477	4.27052894238072	1.88752527074159	0.75702324650746	clust_1
AT1G55130	6.42558301682859	6.12093646858294	6.03126172946659	5.87183496986795	clust_5		AT1G55130	5.37364821133469	5.19377174339668	3.59693514238723	1.40053792958373	clust_7
AT1G55150	0.380948594011794	2.99756635028641	2.75347324863067	7.28070365772097	clust_1		AT1G55150	5.19849415363908	4.58496250072116	1.0703893278914	0.687060688339892	clust_1
AT1G55160	4.20750806111152	4.32578393520974	3.69485107819305	1.67385196130827	clust_7		AT1G55160	6.25115099059394	6.37503943134692	2.29278174922785	1.42223300068305	clust_2
AT1G55480	0	0	0	1.04278415430517	clust_6		AT1G55480	2.9429835981871	2.16992500144231	0.137503523749935	0.27500704749987	clust_5
AT1G55490	1.35042818242762	0.726525680973374	3.33185137563449	4.75598121394269	clust_1		AT1G55490	4.74953426766926	3.73335434061383	0	0.422233000683048	clust_1
AT1G55500	0	0.402689483138334	4.87935662928319	5.65042116646936	clust_1		AT1G55500	5.68957872550933	4.6667565918848	0.584962500721156	0.575312330687437	clust_1
AT1G55540	0	0	0.325423240384468	2.18395411066534	clust_6		AT1G55540	3.22650852980868	3.01792190799726	1.58496250072116	0.722466024471091	clust_1
AT1G55560	0	1.48220340909299	0	0	clust_6		AT1G55560	4.1333991254172	3.74416109557041	10.2709960607403	11.6057665469286	clust_4
AT1G55570	9.84469486692636	11.7073300947079	7.57855357818645	6.04071887064381	clust_8		AT1G55570	4.89675621847481	5.93781516880342	11.6509171051402	10.3910717018937	clust_8
AT1G55805	1.87938071324088	1.95909273345867	2.6236440181006	3.05949778926981	clust_1		AT1G55805	6.39145842004967	6.26491169307446	2.35049724708413	1.64154602908752	clust_2
AT1G55810	4.36101882691593	3.69922800904194	3.11384246133822	1.0305546861973	clust_7		AT1G55810	4.80529245560071	5.3110671022556	5.5668151540109	2.45154083301783	clust_7
AT1G55820	2.58772046342437	1.60768434211543	5.15653452682361	7.36331385232937	clust_9		AT1G55820	5.51884982870769	5.00450139223494	1.8073549220576	1.71369581484336	clust_1
AT1G55860	1.59368491077471	0.716251866533179	2.82497855068489	2.99362930712609	clust_1		AT1G55860	4.15218341905505	4.07895134139482	1.32192809488736	0.495695162624069	clust_1
AT1G55890	5.11852995159841	2.32562603482278	6.60362294083736	5.8463121013247	clust_9		AT1G55890	7.00236498205715	6.60584986719498	2.13750352374994	1.55581615506164	clust_2
AT1G55900	5.88833433439438	5.01780746263932	6.87278164737859	7.12584847455916	clust_5		AT1G55900	6.09824268000358	5.8801957289431	1.37851162325373	0.963474123974886	clust_2
AT1G56070	11.9746727736699	11.4984726715392	12.4613791639012	12.1939185582138	clust_2		AT1G56070	9.86856022273666	9.26138977325015	6.27984269352035	3.75167794568758	clust_6
AT1G56110	3.79791457796424	1.08389487512836	9.33102729874982	10.201846657306	clust_9		AT1G56110	8.55933884760654	7.82145511910246	0.485426827170242	1.71808758396052	clust_2
AT1G56190	0.689353581866423	0.930267333551422	2.31742485776451	4.84974060496319	clust_1		AT1G56190	5.30451104180995	5.25927248703759	1.53605290024021	1.67355642399014	clust_1
AT1G56290	0	0	0	0.169736982449333	clust_6		AT1G56290	4.69320814891002	4.16992500144231	2.23266075679027	1.55090066464752	clust_1
AT1G56330	8.32365813164621	9.90445897190205	7.58600209726384	5.54839900041677	clust_8		AT1G56330	8.54623854033058	8.67277890037074	8.03121873061072	4.75542173473424	clust_9
AT1G56340	9.56129720675215	9.67595899962375	10.5706507846313	11.0434094947007	clust_2		AT1G56340	10.0120238728247	9.48038631110413	6.84172158112846	4.30888505741176	clust_6
AT1G56360	9.36042351528299	6.74451967678079	12.0159685602953	12.30475169682	clust_2		AT1G56360	9.68977089500822	9.27751988664136	1.20163386116965	2.82781902461732	clust_6
AT1G56410	0	0	0.174585130045666	3.65822386837117	clust_6		AT1G56410	1.4905701304462	0.485426827170242	0	0.070389327891398	clust_5
AT1G56440	0	0	0.513184490229064	3.10794481157361	clust_6		AT1G56440	4.30888505741176	3.48542682717024	0	0.298658315564515	clust_1
AT1G56450	9.05385982654997	8.63392062503074	8.8204725695771	7.2957794084567	clust_8		AT1G56450	8.0412210752531	7.87282875953489	3.8972404255748	2.51601514700366	clust_6
AT1G56500	0	0	0	0.880811382098571	clust_6		AT1G56500	1.96347412397489	2.16992500144231	1.26303440583379	1.1243281350022	clust_5
AT1G56560	2.44204064481003	1.34175861040353	2.56451218434711	2.54539664979367	clust_6		AT1G56560	3.87676249078156	4.30012372456901	3	2.33628338786443	clust_7
AT1G56700	1.17945254678155	0.594694367091085	1.81912061481013	0.991888460408934	clust_6		AT1G56700	6.38439523838807	6.32732808262995	4.08746284125034	1.88752527074159	clust_7
AT1G57610	3.09649950476996	2.66111296785705	3.78830365684419	2.85088958388666	clust_3		AT1G57610	6.78214642355464	6.95884267524324	3.85798099512757	2.22650852980868	clust_7
AT1G57620	6.82860586522608	6.11453366275791	6.7697354629811	5.62850220971013	clust_5		AT1G57620	4.93215568443206	5.52042224852645	4.64385618977472	1.98550043030488	clust_7
AT1G57660	10.4028748164647	9.89779019368864	11.3176388444048	11.1402111816269	clust_2		AT1G57660	10.0458688489284	9.73876783680019	5.5298209465287	4.34908214639109	clust_6
AT1G57700	1.45887767125524	1.36425964395389	1.78020556593578	2.43847042805515	clust_6		AT1G57700	5.19258872156664	3.98185265328974	3.36457243229586	0.389566811762726	clust_1
AT1G57720	10.9083355974136	10.4888620944431	10.9628073475728	10.314993341518	clust_2		AT1G57720	8.58931407260798	8.18040648531064	4.83794324189103	3.34482849699744	clust_6
AT1G58080	3.48675370036133	3.18826973036233	4.09610978774343	2.85489592512594	clust_3		AT1G58080	5.36702153323231	5.35049724708413	1.88752527074159	1.11103131238874	clust_1
AT1G58200	1.06748293078888	0	1.3248204453461	4.42057478638842	clust_1		AT1G58200	3.7158933705476	3.36457243229586	4.25550073314839	2.67807190511264	clust_3
AT1G58215	4.97814160066496	4.71733109695908	4.59146552250403	1.16914933727214	clust_7		AT1G58215	4.21179097625254	5.59991284218713	6.5453506448223	4.17152710603881	clust_3
AT1G58684	9.25838154814535	8.60355775129746	10.2359594113754	9.55975878559397	clust_2		AT1G58684	1.72683121703249	1.20163386116965	0	0	clust_5
AT1G59600	0	0	2.24654129737796	3.27580246523939	clust_1		AT1G59600	5.45055144330648	4.74416109557041	1.92599941855622	0.925999418556223	clust_1
AT1G59610	7.37950792271687	7.02556304775531	7.79971783299406	8.81003465122386	clust_8		AT1G59610	5.88874324889826	5.75755668893945	5.13750352374993	3.0071955014042	clust_7
AT1G59660	0	0	0.663231961648754	3.30215257482913	clust_6		AT1G59660	4.70265754339091	4.47897180503294	2.26303440583379	1.4541758931858	clust_1
AT1G59760	0.267412240124576	0	1.88280125888988	2.73450871803617	clust_6		AT1G59760	6.04854136569376	5.44956137461324	2.76553474636298	2.21101219348551	clust_7
AT1G59820	2.31270952204462	2.76306681952389	1.22400819163572	0.827625523301257	clust_6		AT1G59820	3.34766565630097	3.10433665981474	4.91169158187234	3.55581615506164	clust_3
AT1G59830	6.34556951925046	5.95425227807354	5.03942560607007	3.23602371956304	clust_4		AT1G59830	5.67044381212281	5.82017896241519	4.77610398807316	3.11270013274936	clust_7
AT1G59890	2.67562335428203	2.62981664629119	2.96407513063518	2.29028596837588	clust_3		AT1G59890	5.59395128394841	5.96578428466209	5.4757334309664	3.67581593117227	clust_7
AT1G59900	7.50405216893266	7.04085477152017	8.23312786100158	8.74913922458664	clust_8		AT1G59900	6.80683958179819	6.45285896471381	4.71149490665009	2.4594316186373	clust_7
AT1G59990	0	0	2.87070915177358	3.48801089034189	clust_1		AT1G59990	5.39266088071179	4.56071495447448	0.137503523749935	0.400537929583729	clust_1
AT1G60070	5.55092649894089	4.98887977698441	5.33889588924827	4.72793054725888	clust_5		AT1G60070	5.17112674665207	5.25927248703759	4.97269265400426	1.62760683812965	clust_7
AT1G60080	1.00771073773879	0.292404161117234	1.60389774242901	0.522874857400942	clust_6		AT1G60080	5.54843662469604	4.877744249949	0	0.505890929729957	clust_1
AT1G60170	1.42666420912451	0.363009492855621	4.4499497301721	5.94171375400406	clust_1		AT1G60170	6.25417828621676	5.84046323386954	3.32192809488736	2.28392177230762	clust_7
AT1G60200	0.0769647337744059	0	1.92383118066815	2.86707399337654	clust_6		AT1G60200	5.16791986555194	5.14159627838382	2	1.0496307677246	clust_1
AT1G60420	4.27713219232751	3.65898667473416	3.69438020545048	6.01206661515445	clust_3		AT1G60420	4.23955079661364	3.63226821549951	2.76553474636298	1.05658352836637	clust_1
AT1G60650	0.621900551271349	0.384069824375241	4.35258574055294	6.62931522830956	clust_1		AT1G60650	6.28688114778816	5.75221336786514	1.48542682717024	1.16992500144231	clust_2
AT1G60770	3.95400164551431	2.03143812072038	5.43545878621486	5.31323896218979	clust_9		AT1G60770	7.57395008378687	7.13852780142227	0.84799690655495	1.32192809488736	clust_2
AT1G60780	5.97976170451858	5.79681764516132	5.06493352210514	4.081687265391	clust_4		AT1G60780	6.52089364047342	6.4757334309664	6.81506301719287	5.28281043957256	clust_9
AT1G60810	2.6678999841542	1.74539566604289	2.59832044673922	1.6102448570014	clust_6		AT1G60810	5.81787903183014	5.70873904135958	1.76553474636298	1.0496307677246	clust_2
AT1G60850	2.71669888897407	5.32213232754173	5.46602724839098	5.33142280136419	clust_3		AT1G60850	6.24887634283713	5.68929916053589	1.43295940727611	1.30451104180995	clust_2
AT1G60995	1.13203168437659	0.346214835938051	1.64960068171576	1.83121038855766	clust_6		AT1G60995	4.52732060787705	4.41953889151378	2.13750352374994	1.05658352836637	clust_1
AT1G61010	1.56842305735534	0	3.58554000287614	4.95898738204573	clust_1		AT1G61010	5.30012372456901	4.83289001416474	0.678071905112638	0.545968369105292	clust_1
AT1G61040	1.85530969850941	0	0.576853707605109	0.490136042449672	clust_6		AT1G61040	4.54596836910529	4.30742852519225	2.29278174922785	1.54101915313356	clust_1
AT1G61140	0.405038069326381	0.306597210123147	0.204968325948881	0.421722474568583	clust_6		AT1G61140	4.83187724119167	4.4594316186373	3.71149490665009	2.95791459863299	clust_7
AT1G61150	4.1928775419938	3.83948267953742	5.05899077033865	4.6030514249907	clust_3		AT1G61150	7.18199699884968	7.07681559705083	3.12101540096137	2.05311133645956	clust_2
AT1G61520	0	0	0	4.59064108196385	clust_1		AT1G61520	2.44625622988956	2.67807190511264	0.137503523749935	0.748461233004036	clust_5
AT1G61570	4.94738206530326	6.12550471810203	0	2.30062262057015	clust_7		AT1G61570	8.14409736896418	8.22496636500027	0.925999418556223	2.65306001710456	clust_2
AT1G61580	6.56247301623754	6.22219348329795	8.2250749949223	8.14276885415464	clust_5		AT1G61580	8.09566074549522	7.5453506448223	1.76553474636298	1.81557542886257	clust_2
AT1G61620	1.20395171131348	0	3.35961444920288	3.46844151890183	clust_1		AT1G61620	5.7967534769737	5.32553033156756	4.55458885167764	4.27724089833207	clust_7
AT1G61730	1.98913147593008	1.54848219911475	5.33103446204872	5.76444389501281	clust_9		AT1G61730	6.69306872440728	6.33449676839042	1.67807190511264	1.23878685958712	clust_2
AT1G61770	6.69864976484518	6.89311924761893	6.92353819467882	6.19929783059839	clust_5		AT1G61770	5.80967167790706	6.1333991254172	7.67383905599044	7.42894634476948	clust_9
AT1G61790	8.16920717084962	7.64019189023883	8.6262811356211	8.42238090849091	clust_8		AT1G61790	7.26856539200414	6.92718535782637	7.18982455888002	6.08257486633952	clust_9
AT1G61850	1.39358475589366	1.46344821934904	1.71242938802544	0.390672655965318	clust_6		AT1G61850	4.20241772157518	4.44625622988956	4.73335434061383	3.9429835981871	clust_3
AT1G61870	3.94247626116235	0	6.39872793361072	6.08761975508818	clust_9		AT1G61870	7.00382707811148	6.58646452588639	0.137503523749935	1.27500704749987	clust_2
AT1G62020	9.32333714661822	8.95176754338398	9.47976766762836	9.06951999820482	clust_8		AT1G62020	6.19947604644285	6.31288295528436	5.31469652565629	2.30742852519225	clust_7
AT1G62130	0.767045660594413	0.258427819447587	4.93343101067298	8.19394789698357	clust_9		AT1G62130	3.54473265593262	3.12101540096137	1.53605290024021	0.722466024471091	clust_1
AT1G62290	1.04885861705467	0	2.99007156883527	1.88268192204551	clust_6		AT1G62290	5.09043004232162	5.16591193893569	1.0703893278914	0.831877241191673	clust_1
AT1G62390	3.54664354943301	2.92544546417912	6.18887341264052	6.30996793880891	clust_9		AT1G62390	6.1753249891849	5.66391384211598	2.8073549220576	3.74416109557041	clust_7
AT1G62450	8.26977631459532	8.22632445376247	6.76530179940425	2.16884693277312	clust_4		AT1G62450	4.06522762277562	6.5909612413426	7.98868468677217	6.41987593042219	clust_9
AT1G62640	6.02748303132205	5.22821965756261	6.15976792467923	5.66828268091752	clust_5		AT1G62640	5.69041709553247	5.69766263347052	2.58496250072116	1.06350294230616	clust_2
AT1G62660	8.70245589189547	8.41586523221583	7.38412586096645	2.05535433410563	clust_4		AT1G62660	3.44228003525258	5.63226821549951	6.39231742277876	3.24336442569366	clust_3
AT1G62740	6.04724811373575	5.41294701285312	7.75525686882247	8.3477444212832	clust_5		AT1G62740	5.39574832817903	5.20945336562895	0.37851162325373	0.454175893185802	clust_1
AT1G62750	1.54098784363826	1.09428409003057	3.64434085175223	5.79758542121399	clust_1		AT1G62750	3.8011586560937	3.05311133645956	0.584962500721156	0.505890929729957	clust_1
AT1G62820	5.94966993490972	6.15956539866096	2.52936681210161	0	clust_7		AT1G62820	5.38024459047818	5.24792751344359	5.10433665981474	2.66902676550963	clust_7
AT1G62830	3.44588033047526	3.30544120067181	2.2117359062821	2.60444432638162	clust_3		AT1G62830	3.87578006306849	3.35049724708413	0	0.0840642647884746	clust_1
AT1G62950	3.5866080600746	3.40947114693337	2.46923273474142	2.40847182302536	clust_7		AT1G62950	3.02680005934372	3.18586654531133	2.13750352374994	0.831877241191673	clust_1
AT1G63000	8.31066439337709	9.79136845822072	4.83394589270973	2.05508057852767	clust_4		AT1G63000	4.56132613645392	4.58496250072116	8.56147889150101	7.59260653159917	clust_4
AT1G63060	9.62935922644678	10.3510523674576	9.29613130877473	5.70570308895559	clust_8		AT1G63060	6.86492897228979	8.87067295482459	9.1053847492476	7.40641761982361	clust_8
AT1G63110	1.89568787031013	0.873657407458413	2.88125030901663	1.63752811811589	clust_6		AT1G63110	4.8569856897822	4.68369645430652	3.59693514238723	2.4276061727819	clust_7
AT1G63160	0.278954162820867	0.106949383959845	2.96086094159268	3.72235265529613	clust_1		AT1G63160	5.25323293853803	4.91169158187234	2.70043971814109	2.71808758396052	clust_7
AT1G63180	9.22009158686948	6.75061587691005	9.8451973489991	7.56364857556911	clust_8		AT1G63180	8.14989950881957	8.77313920671969	4.02680005934372	3.66334461936608	clust_6
AT1G63220	7.94814933455133	8.10326867314411	5.69143598035827	0	clust_4		AT1G63220	3.24488705912353	6.877744249949	7.89117612475454	7.32382039058095	clust_9
AT1G63430	0	0	0	2.50865598911308	clust_6		AT1G63430	3.39506279951758	2.78659636189081	0	0.189033824390017	clust_1
AT1G63440	0	0	0	1.05541583082054	clust_6		AT1G63440	4.42961596420174	3.67807190511264	3.21723071622067	2.90496571868403	clust_7
AT1G63460	6.05594486426678	7.80554490259209	5.02239334778739	3.24649261549814	clust_4		AT1G63460	6.39163026151743	5.97956810009519	2.4594316186373	2.22958792274065	clust_2
AT1G63660	5.8187254229123	4.75345337110411	7.08553957167931	7.81291241984012	clust_5		AT1G63660	5.76659516172927	4.93073733756289	0.263034405833794	0.704871964456353	clust_1
AT1G63680	0.284177934031178	0.261956488682363	0	0.361322303001307	clust_6		AT1G63680	2.42492208821069	2.60880924267552	0	0.0426443374084937	clust_5
AT1G63770	8.9312089399276	8.19499092201857	8.32218345304057	8.65535458385339	clust_8		AT1G63770	7.46008724011683	7.16892278185294	4.40599235967584	2.4032677223393	clust_7
AT1G63780	0	0	3.38593210112425	3.20547445940559	clust_1		AT1G63780	7.0427537609772	6.47248777146274	0.37851162325373	1.08406426478847	clust_2
AT1G63810	0.566267488057741	0	3.8726435535901	5.0633825903506	clust_1		AT1G63810	4.92219784839637	4.43962313755712	0.137503523749935	0.31034012061215	clust_1
AT1G63930	8.56907665146965	8.63965324670731	7.25495082364204	0.67209255028864	clust_4		AT1G63930	4.7235585614721	5.55151601762801	6.76155123244448	5.71121955689433	clust_9
AT1G63940	9.00906987311362	8.70237557254888	8.65296111882839	7.94311260748553	clust_8		AT1G63940	6.28188367456292	6.54070926267143	4.99095486039699	2.3533232911629	clust_7
AT1G63970	1.84574264850309	1.56544888793342	1.65121882047797	1.0614979943537	clust_6		AT1G63970	5.18269229751619	4.84799690655495	0.137503523749935	0.565597175854225	clust_1
AT1G64040	1.98137100906533	0.918538902156012	3.33460427766259	3.84531362384343	clust_1		AT1G64040	6.40394936423287	6.16591193893569	3.91647664443772	3.27202318906105	clust_7
AT1G64090	3.2641494168475	3.37345455969148	6.34162999279614	8.15000637739082	clust_9		AT1G64090	7.01033228328482	6.25738784269265	3.36457243229586	3.90207357931074	clust_7
AT1G64170	3.03152411905408	2.91874722447157	0	0	clust_7		AT1G64170	0.150559676575381	0.137503523749935	0	0.0565835283663675	clust_5
AT1G64190	5.14538071982599	5.17491540558911	6.1768870172134	5.15964964051057	clust_5		AT1G64190	5.69237139970866	5.18189764310839	1.96347412397489	0.879705766282288	clust_1
AT1G64220	5.11717943361722	4.42998998044509	6.64381535029865	6.68668880326342	clust_5		AT1G64220	7.4826869709376	7.21431912080077	0.485426827170242	1.55581615506164	clust_2
AT1G64320	0.680685405637389	3.15199460619191	0.351686905256896	0	clust_6		AT1G64320	2.02147972741045	3	6.40769264866568	6.4654847790185	clust_3
AT1G64350	0	0	2.94880044752414	5.22360035999655	clust_1		AT1G64350	5.65477921695952	5.37155886261196	1.58496250072116	1.63691458035588	clust_2
AT1G64385	0	0	0	1.93388259311768	clust_6		AT1G64385	5.89287670006069	5.19377174339668	0.137503523749935	0.475084882948783	clust_1
AT1G64440	5.07522114986903	4.51108017144072	3.25625544932717	2.5431818227248	clust_7		AT1G64440	3.37573453858316	4.39231742277876	4.37851162325373	2.21723071622067	clust_7
AT1G64520	7.16682670785729	7.56035901491226	7.99395462965736	7.42611029829258	clust_8		AT1G64520	7.56124975286471	7.32912359629157	3.86789646399265	2.26303440583379	clust_2
AT1G64550	6.15063663683731	5.39846348346953	7.20292106098482	7.07662380860839	clust_5		AT1G64550	6.34766565630097	5.8923910259134	3.33628338786443	1.42223300068305	clust_7
AT1G64650	3.63642189134544	4.94679521567647	3.2326390353994	2.34947789474922	clust_7		AT1G64650	7.32993084897003	7.65749710044411	6.17392693199981	3.19692173382033	clust_9
AT1G64740	6.25885539885853	7.47241411806508	4.8052503132184	4.95634356125269	clust_4		AT1G64740	4.79233480570669	4.26303440583379	9.70199948228702	11.0118841471978	clust_4
AT1G64750	3.91268103325958	3.57879490751274	5.57593839697709	5.99335347965544	clust_9		AT1G64750	7.86003164636118	8.13647851834917	5.02680005934372	5.52293456094346	clust_6
AT1G64760	4.05216586274048	3.98928713385166	4.26937886230246	3.3861953436084	clust_3		AT1G64760	7.04406619685655	6.53760669149529	4.03562390973072	1.73552217729654	clust_7
AT1G64790	5.61512977442993	5.16874041285448	6.58590462671119	6.60507631512573	clust_5		AT1G64790	4.82119997805645	4.8073549220576	0.84799690655495	0.604071323668861	clust_1
AT1G64850	1.28838940559144	5.00690232928203	0	0	clust_7		AT1G64850	5.50207595604579	6.97269265400426	6.46107011403305	3.31179371775365	clust_9
AT1G64880	1.94957715583226	0	6.32087129270023	6.67605803896457	clust_9		AT1G64880	7.52935246299125	7.20261362014849	1.32192809488736	1.62760683812965	clust_2
AT1G64980	5.98650125722734	8.24663068968169	3.61409355520574	5.20750581049906	clust_4		AT1G64980	4.71204544855369	4.54843662469604	8.03672310600552	6.70708299177171	clust_4
AT1G65020	2.48923578326967	1.17737565906534	4.80533804836986	5.07095249967315	clust_9		AT1G65020	5.71863561627134	5.24031432933371	2	1.32192809488736	clust_1
AT1G65030	0	0	5.4602418160957	6.97150224497238	clust_9		AT1G65030	6.56864019541922	5.98868468677217	0.137503523749935	0.823749360308273	clust_2
AT1G65130	0	0	0	0.862945278059424	clust_6		AT1G65130	3.66106547980695	2.98185265328974	0.137503523749935	0.31034012061215	clust_1
AT1G65140	2.92624056127692	2.6592876536217	4.66397108436186	7.30607534182939	clust_9		AT1G65140	2.14730669878029	1.58496250072116	0.263034405833794	0.641546029087524	clust_5
AT1G65150	0	1.47126503293822	2.15392012576249	3.45483130852903	clust_1		AT1G65150	5.75702324650746	5.03562390973072	0.137503523749935	0.584962500721156	clust_1
AT1G65200	1.59507076471825	1.54194581886735	0	1.30063824131539	clust_6		AT1G65200	1.98185265328974	1.53605290024021	0.137503523749935	0.137503523749935	clust_5
AT1G65220	4.06306041287478	3.95130997851729	4.42993592921067	4.59379692695338	clust_3		AT1G65220	7.0349639897493	6.92362461136832	6.50620838930675	4.92314918047231	clust_9
AT1G65240	3.58234049361821	5.27359055898956	1.81689936488183	2.24904012263779	clust_7		AT1G65240	3.41278152533848	2.67807190511264	7.11374216604919	6.83251030761145	clust_4
AT1G65260	0	0	1.62478660713129	1.48820452101211	clust_6		AT1G65260	5.17951105027151	4.92124588858559	3.13750352374994	2.08065766334523	clust_7
AT1G65270	7.03929014170841	6.44962059709401	7.66988942377382	5.29422474179182	clust_5		AT1G65270	5.58225490835766	5.87282875953489	3.20163386116965	1.31034012061215	clust_7
AT1G65290	4.24192809921155	5.31964790668339	4.62348074853323	3.90746964559881	clust_3		AT1G65290	9.4275642723407	9.49585502688717	6.00674683244058	4.22032995487956	clust_6
AT1G65440	3.3742331696583	3.3816782573119	4.9777830177682	5.99447588420828	clust_3		AT1G65440	4.1906148602095	4.21723071622067	2.35049724708413	1.85199883711245	clust_1
AT1G65540	5.06560101166087	4.51914328341579	5.24598223268552	6.49374843764385	clust_5		AT1G65540	4.13914201914569	4.10433665981474	3.84799690655495	1.29865831556452	clust_7
AT1G65590	4.96057249562876	4.62242540700512	4.65064851113976	5.84643100556325	clust_5		AT1G65590	0.807354922057604	0.84799690655495	6.32373033752135	5.60821785302146	clust_3
AT1G65650	4.09109558134067	3.55869889278434	4.18837703306228	4.77762722102415	clust_3		AT1G65650	6.51554215807831	6.09592441999854	2.67807190511264	1.44890095114513	clust_2
AT1G65730	5.98060681661018	6.53225801709366	4.72564742260783	3.88274026801162	clust_4		AT1G65730	5.07809742302666	6.74685018309805	5.1333991254172	2.6507645591169	clust_7
AT1G65930	11.0847999691233	10.5266058472502	11.1369541023514	10.3100443536273	clust_2		AT1G65930	8.1006623390052	8.18189764310839	6.93663793900257	3.66902676550963	clust_9
AT1G66070	6.33580709630192	5.70776028812088	7.91399034365498	7.84507771805176	clust_5		AT1G66070	6.76168419360221	6.71011763204345	2.72246602447109	2.59693514238723	clust_2
AT1G66200	0.929202337183623	0.507832935087603	0	3.5363442842788	clust_6		AT1G66200	1.0703893278914	0.925999418556223	0	0.286881147788162	clust_5
AT1G66240	8.01625451655054	8.15251144312302	5.37936061200978	1.27165729873863	clust_4		AT1G66240	7.54480991902226	8.4761386254757	7.83983364841731	4.78659636189081	clust_9
AT1G66260	4.30050063154089	3.96920193678505	6.66928290787914	7.76976598848557	clust_5		AT1G66260	7.12463831417871	6.82017896241519	5.79441586635011	6.75968848842729	clust_9
AT1G66400	0	0	2.13548850271263	5.95558922986764	clust_1		AT1G66400	4.86492897228979	5.28540221886225	1	0.748461233004036	clust_1
AT1G66410	8.51960152303105	7.99614031516602	7.97570446820712	8.82777954385958	clust_8		AT1G66410	7.93345461191491	8.29140095948369	7.10328780841202	3.81044310384517	clust_9
AT1G66530	4.2118424381655	3.6111341117463	3.88412359974083	3.86790712878191	clust_3		AT1G66530	6.25644459647344	5.61470984411521	1.32192809488736	0.678071905112638	clust_2
AT1G66580	10.6187901195957	9.9787174395401	11.6686846784108	11.5877977207752	clust_2		AT1G66580	9.66853047018635	9.45327063401062	5.0746766862945	6.89081145481768	clust_6
AT1G66670	2.78111015802715	1.28025118605642	3.13382285801841	3.08894646479363	clust_3		AT1G66670	4.77452352959023	4.59693514238723	1.37851162325373	1.44890095114513	clust_1
AT1G66680	5.79671229619064	4.89924597924548	6.78717713727059	7.82987986079611	clust_5		AT1G66680	7.11426290059405	6.73063995591679	4.29278174922785	3.59693514238723	clust_7
AT1G66850	0	6.82960217525063	0	0	clust_7		AT1G66850	1.91073266190291	3.03562390973072	0.263034405833794	2.06695024392463	clust_5
AT1G67090	3.99539574405479	0	5.84986253266542	9.28369122524319	clust_9		AT1G67090	4.57228336665041	5.00898878322726	0.765534746362977	2.877744249949	clust_1
AT1G67120	1.02985849418511	2.24691583493447	1.95541005235297	0.106162676686834	clust_6		AT1G67120	2.50842865253186	2.56071495447448	0.263034405833794	0.214124805352847	clust_5
AT1G67210	0	0	0	3.4114551035661	clust_6		AT1G67210	3.70265754339091	3.01792190799726	1.0703893278914	1.09085343045111	clust_1
AT1G67230	3.02478236211267	2.74531465133301	2.6967542798085	4.2119801257901	clust_3		AT1G67230	5.47183776242229	5.26303440583379	1.92599941855622	0.855989697308481	clust_1
AT1G67290	10.0083269309335	12.0050247650214	7.01107010837704	5.68092909062465	clust_8		AT1G67290	3.31034012061215	2.48542682717024	10.2149261879424	10.4576373809918	clust_4
AT1G67320	0	0	0	3.18422898799996	clust_6		AT1G67320	3.37712374912949	3.37851162325373	2.56071495447448	1.50589092972996	clust_1
AT1G67325	0	0	0.640076895566663	2.42577517661822	clust_6		AT1G67325	4.93262815702213	5.05311133645956	1.37851162325373	1.0703893278914	clust_1
AT1G67350	9.11450557431954	8.53828322130193	8.30790265221345	6.50968787767111	clust_8		AT1G67350	7.95727619946535	8.28123458464702	7.59991284218713	5.28651155766423	clust_9
AT1G67360	7.10838288596106	6.89643291779253	7.58318551365007	5.16886402379436	clust_5		AT1G67360	5.970163424661	6.60288440871842	5.5453506448223	3.05658352836637	clust_7
AT1G67410	2.37521891665847	0.0876213138902991	3.06311166978768	4.26205073166929	clust_1		AT1G67410	3.99186193055632	4	2.58496250072116	2.12763327972587	clust_1
AT1G67430	6.37417457976178	5.82496485439964	7.60889246126893	7.97600045444305	clust_5		AT1G67430	10.6333857984604	10.5361500612357	4.83289001416474	4.69209237542757	clust_6
AT1G67490	3.10267649479173	2.8024134130867	4.0553455003864	3.34165793411283	clust_3		AT1G67490	4.52293456094346	4.49825086752783	1.32192809488736	0.613531652917927	clust_1
AT1G67530	0.256009135037695	0.317813656427209	0	0	clust_6		AT1G67530	2.87184364850932	2.32192809488736	5.03562390973072	4.63284983011771	clust_3
AT1G67540	2.74920436562448	3.41625819161996	0	0	clust_7		AT1G67540	0.863938450423971	0.765534746362977	7.40002551791402	2.92409988564074	clust_3
AT1G67630	0.454621497325656	0	0.978541708390137	3.01560134194501	clust_6		AT1G67630	3.46597446450407	3.37851162325373	2.32192809488736	2.15380533607904	clust_1
AT1G67680	6.54555367144049	6.34687344162482	7.59983860189856	7.14721836340116	clust_5		AT1G67680	6.97750890454014	6.60288440871842	4.77610398807316	3.78764141448333	clust_7
AT1G67730	2.41773618005006	3.23916334798534	3.18246480129988	0	clust_7		AT1G67730	5.63865311646611	5.75755668893945	3.6667565918848	1.4594316186373	clust_7
AT1G67930	4.81926196070883	4.39151562263615	4.48136634012832	4.40628075966164	clust_3		AT1G67930	5.1647058401828	4.8073549220576	3.37851162325373	1.25701061820602	clust_7
AT1G68090	4.01702376532174	5.48138826740747	0	0	clust_7		AT1G68090	0.713695814843359	0.37851162325373	7.26959425168337	4.28540221886225	clust_3
AT1G68100	2.28024485360556	1.06096509393095	4.49389936904743	4.40796350070203	clust_1		AT1G68100	4.68929916053589	4.39231742277876	0.678071905112638	0.344828496997441	clust_1
AT1G68185	0	0	0	1.23142764943697	clust_6		AT1G68185	5.26303440583379	4.8972404255748	2.96347412397489	1.91456452349394	clust_7
AT1G68200	7.57931028240253	7.28611872443946	6.24009698655661	5.68555748302683	clust_5		AT1G68200	3.47378691161437	2.65535182861255	0.137503523749935	0.7311832415722	clust_1
AT1G68310	2.53758754922148	1.52710864927366	6.09710275053883	7.2716971490861	clust_9		AT1G68310	7.31251996747495	7.07895134139482	2.43295940727611	2.0496307677246	clust_2
AT1G68370	3.48751765128622	3.02175560444024	3.8229986535271	4.02659621046547	clust_3		AT1G68370	5.52888382727464	5.4757334309664	5.39231742277876	4.45680614923047	clust_7
AT1G68540	4.42557270290666	3.98236692367316	5.04167855945772	3.01732284815452	clust_3		AT1G68540	4.55336050333533	5.76818432477693	3	1.46466826700344	clust_7
AT1G68560	0	0	0.208701259013614	3.08339861881237	clust_6		AT1G68560	0.298658315564515	0.485426827170242	0	0.150559676575381	clust_5
AT1G68680	4.40434719437882	5.86463111276347	4.56548085412971	0	clust_7		AT1G68680	6.20652601587743	6.29829173062012	3.78659636189081	2.69821847822441	clust_7
AT1G68750	8.81783086017591	8.59141419798562	7.20165430288608	4.02393392380228	clust_4		AT1G68750	1.90303827011291	4.01792190799726	7.4254257345907	4.38266725274504	clust_3
AT1G68790	0	0	0.237347981965147	0.795195570871973	clust_6		AT1G68790	5.64702663265485	5.36457243229586	2.0703893278914	0.790772037862	clust_1
AT1G69030	1.48325956196712	2.78798148755017	0	0	clust_6		AT1G69030	4.31686980506433	4.17791779219584	6.09592441999854	4.41413553298445	clust_3
AT1G69070	3.17269878313481	3.60553666626134	2.82700498670946	4.18458274679725	clust_3		AT1G69070	5.84849775538515	5.14159627838382	0.485426827170242	0.6959938131099	clust_1
AT1G69250	6.25672191472298	5.13698243101	8.06410917541156	7.81995110743041	clust_5		AT1G69250	7.49904859773388	7.07146236255662	0.925999418556223	1.32768736417605	clust_2
AT1G69340	0.337537192319232	0	2.59044379013876	2.01922762319685	clust_6		AT1G69340	5.74146698640115	5.37851162325373	4.07895134139482	3.30451104180995	clust_7
AT1G69390	0.855989611581365	0	3.17031658460147	4.02751420727181	clust_1		AT1G69390	4.91217080294995	4.74953426766926	1.0703893278914	0.53605290024021	clust_1
AT1G69410	7.26916102683412	6.52521790394387	7.74720936418584	8.59875620665414	clust_8		AT1G69410	7.73910550679375	7.34074028063018	3.30742852519225	3.67129337248158	clust_6
AT1G69460	7.42352154646226	6.39666011512046	7.26918744971919	6.35138968045646	clust_5		AT1G69460	6.74187142364368	6.87897051015108	4.98641093525204	2.22032995487956	clust_7
AT1G69510	6.92593919024095	6.75526802769564	5.62530599894967	6.08601331552762	clust_5		AT1G69510	7.82794601683085	8.19721669311005	8.33270793364061	7.96416756068177	clust_8
AT1G69620	10.5534203942829	10.0231483688483	11.9037879447423	12.1259197855909	clust_2		AT1G69620	9.68555476176253	9.56548293766582	4.49825086752783	3.84599177066457	clust_6
AT1G69740	2.95840035903755	2.38417105536346	5.1490412405471	6.28908211178961	clust_9		AT1G69740	5.0496307677246	4.79701297783614	0.765534746362977	0.790772037862	clust_1
AT1G69800	5.09628488851937	6.52302372833816	3.37565788418237	0	clust_7		AT1G69800	3.81557542886257	4.46597446450407	4.47248777146274	2.15055967657538	clust_7
AT1G69830	0.995195704812296	0.959794802235448	3.53687105939713	3.30651365434436	clust_1		AT1G69830	4.77663042305105	4.22496636500027	0.678071905112638	0.367371065648529	clust_1
AT1G69940	9.09022095171471	10.9032131054847	5.72420802591581	3.87542740951992	clust_4		AT1G69940	6.64789009105921	8.977566144122	13.1530294509415	11.1006820478192	clust_8
AT1G69960	3.92678735905484	3.83864065737802	2.71249555112592	0	clust_7		AT1G69960	6.19593810042783	6.54843662469604	6.24982454861618	3.62175885670973	clust_9
AT1G70190	3.2087679088716	0	4.42161550013633	1.22879402404947	clust_3		AT1G70190	6.81082866218542	6.59245703726808	1.48542682717024	1.21412480535285	clust_2
AT1G70220	0	0	0	0	clust_6		AT1G70220	3.96809075204526	3.99095486039699	2.23266075679027	1.22032995487956	clust_1
AT1G70290	2.05398193705068	1.79857501580419	2.25922680746348	2.54805478098849	clust_6		AT1G70290	4.52544250601812	4.20945336562895	4.61470984411521	1.61353165291793	clust_7
AT1G70310	6.21926135839	5.66068782202221	6.0015135089332	7.34044753235029	clust_5		AT1G70310	8.12469000422514	7.61397358738023	1.67807190511264	1.98913900736823	clust_2
AT1G70320	4.47519821195973	3.77799434334891	5.84471721088329	6.56667402439569	clust_5		AT1G70320	4.38750040648098	4.39231742277876	1.67807190511264	1.10433665981474	clust_1
AT1G70410	2.23420218909132	1.16971163366098	2.09917487858828	2.50037834168528	clust_6		AT1G70410	5.49920809085669	4.57893871309339	0.925999418556223	0.495695162624069	clust_1
AT1G70540	3.97467985795759	6.54999351654334	0	0	clust_7		AT1G70540	2.34766565630097	1.76553474636298	8.54032180596415	8.69195284304767	clust_4
AT1G70600	11.2751473548092	10.6702473027126	12.4686844900896	12.3187822722256	clust_2		AT1G70600	10.7972481101814	10.6906091533989	5.61765111942733	4.82323984413102	clust_6
AT1G70670	7.34564624329818	7.16061553402919	6.2633211113613	4.14084685963334	clust_4		AT1G70670	1.61823865559545	3.35049724708413	6.53138146051631	3.95046841415012	clust_3
AT1G70730	8.59981349785186	8.68302887367498	7.2698105791342	6.76589069287418	clust_8		AT1G70730	5.81659970653491	6.31288295528436	6.53449743373817	3.3305584000308	clust_9
AT1G70770	9.49454780177718	9.87967014292619	9.44936873502177	9.07707297094696	clust_2		AT1G70770	7.92629599478111	7.1168637576909	8.20114373205303	6.72123593057174	clust_9
AT1G70790	5.44187773802707	5.96022914728097	2.79148059620606	0	clust_7		AT1G70790	4.72465027173297	4.4594316186373	9.14414836650889	10.4123475509136	clust_4
AT1G70810	6.06063489359478	7.35840891532227	0.40699403358536	0	clust_7		AT1G70810	0.895302621333307	0.765534746362977	7.31831684133498	3.53605290024021	clust_3
AT1G70980	4.96632009698722	4.68477084622452	5.60574779974153	5.65596392786866	clust_5		AT1G70980	6.04001567884788	5.73063995591679	4.26303440583379	4.59753117422421	clust_7
AT1G71220	6.65370497323995	6.13841108837786	6.74654018351935	6.61740659871623	clust_5		AT1G71220	4.48800077083407	4.62058641045188	3.01792190799726	0.722466024471091	clust_1
AT1G71260	2.46055938623751	0	3.84309812804438	5.85283479869036	clust_1		AT1G71260	6.56056211851471	5.95884267524324	0.37851162325373	0.722466024471091	clust_2
AT1G71270	2.43335824607241	1.57024402254592	2.05646309138398	1.48789332980548	clust_6		AT1G71270	5.53946903474989	5.456149034648	4.70043971814109	1.73984810269933	clust_7
AT1G71310	3.69905646689821	2.41567522153164	4.74816883535598	5.63406473119892	clust_3		AT1G71310	5.71121955689433	5.25171909260596	1.88752527074159	1.94110631094643	clust_2
AT1G71350	2.07536361727974	0.955251335699473	4.22337984866105	4.41935796239867	clust_1		AT1G71350	6.60035896754477	5.98413359454098	3.76553474636298	2.74200621086674	clust_7
AT1G71410	3.52014368031461	2.80798975073009	3.90578381074727	3.25882990941495	clust_3		AT1G71410	4.12184429787638	4.30742852519225	5.53605290024021	5.61647532878288	clust_3
AT1G71680	5.82890616652028	6.4048016878218	1.77004120335877	0.422894740621958	clust_7		AT1G71680	3.30742852519225	3.43295940727611	10.2498245486162	5.71011763204345	clust_4
AT1G71695	2.17234357804136	2.95539623534728	3.41599323581495	7.2087503347032	clust_9		AT1G71695	0.176322772640463	1.26303440583379	0.137503523749935	0.0565835283663675	clust_5
AT1G71697	1.52972796446904	1.86989165482518	0	0	clust_6		AT1G71697	3.03033607837096	2.48542682717024	7.02236781302845	8.51853513898218	clust_4
AT1G71730	5.58689775752168	5.49018089774785	5.82871977912839	5.07680696557861	clust_5		AT1G71730	6.76844901518055	6.69488019279919	1.0703893278914	1.62760683812965	clust_2
AT1G71770	8.75636437463844	7.5747751089517	9.49278988393578	8.14690201986335	clust_8		AT1G71770	8.68877483015	9.41193462479118	7.44045394382303	6.66987716048909	clust_9
AT1G71780	6.25030057787066	5.75393431024182	5.79631059557985	5.18300578408292	clust_5		AT1G71780	6.66547804762624	6.93191939010004	5.84046323386954	2.88947354253111	clust_9
AT1G71820	5.20563608520604	4.84356097248438	5.63414555463933	6.27065016145265	clust_5		AT1G71820	5.95745033634712	5.86046625851717	5.19770815795585	3.73768676140986	clust_7
AT1G71840	4.5558980519321	2.2071039411042	5.97122793730726	7.02229570616689	clust_9		AT1G71840	7.03320272593722	6.86542397831313	3.64385618977472	2.46205231879643	clust_7
AT1G71850	0	0	1.97351269896065	3.35340690534537	clust_1		AT1G71850	5.36981542428391	4.60880924267552	0.137503523749935	0.454175893185802	clust_1
AT1G71860	5.52085243340214	5.2392219363069	4.52048390239891	4.68336035326152	clust_5		AT1G71860	6.21819994369474	5.87282875953489	3.39231742277876	2.28095631383106	clust_7
AT1G71880	6.21783254955584	7.87693275739866	1.9577905885469	0	clust_7		AT1G71880	4.63517394667492	6.56985560833095	10.3873711578248	6.08937102807684	clust_9
AT1G71950	3.56442158122859	5.32714047940544	2.34428279908386	2.35266267504083	clust_7		AT1G71950	6.29443695437697	6.19377174339668	5.46270675067016	4.57833494868161	clust_9
AT1G72000	1.63073870812368	1.7365601123585	2.37313574694253	0	clust_6		AT1G72000	0.189033824390017	0	0	0	clust_5
AT1G72040	0	0	1.54762454112921	2.24105592962268	clust_6		AT1G72040	5.71177020386319	5.01792190799726	0.37851162325373	0.933572638261024	clust_1
AT1G72090	0.186766074794076	0	3.91976155925766	4.47258139572919	clust_1		AT1G72090	6.26528685756517	5.76818432477693	0.678071905112638	0.773996325111173	clust_2
AT1G72170	0	4.78093596151438	0	0	clust_6		AT1G72170	6.61559285651096	6.97613447283165	3.52356195605701	2.37851162325373	clust_7
AT1G72320	0	0	0.257882726591373	2.13162254559524	clust_6		AT1G72320	6.41937034252815	5.5298209465287	1.26303440583379	2.4276061727819	clust_2
AT1G72340	2.70911262760263	1.95265231477139	3.61239232091079	2.67307781360995	clust_3		AT1G72340	5.34198574722862	5.41616416473313	3.52356195605701	5.32337006906127	clust_7
AT1G72370	11.7427998070084	11.2100122944642	12.011406897866	11.011886869202	clust_2		AT1G72370	10.8303171298102	10.3757996877191	4.68369645430652	4.44691786486603	clust_6
AT1G72440	0	0.0162573020712536	2.73782543735255	4.41697736819786	clust_1		AT1G72440	5.37538702682888	5.04875931191986	0.137503523749935	0.505890929729957	clust_1
AT1G72460	2.50837064113954	2.69341231632801	0.253191825298012	0	clust_6		AT1G72460	1.05658352836637	0.37851162325373	6.61028665708102	4.86344293434804	clust_3
AT1G72550	6.51511953926211	5.93224846584175	7.11596398730126	7.54147238606583	clust_5		AT1G72550	7.05311133645956	6.5298209465287	2.82781902461732	2.26303440583379	clust_2
AT1G72560	1.6066812750213	0.55935465838882	2.2634097862997	0	clust_6		AT1G72560	5.19574129324645	4.54225804976692	0.678071905112638	0.613531652917927	clust_1
AT1G72680	6.43903341314075	5.99996704965484	5.35431200005506	4.96490627961252	clust_5		AT1G72680	5.80477637795583	6.04657836662033	2.63226821549951	1.55581615506164	clust_2
AT1G72730	7.33625425319157	7.08155456594771	8.04295830106618	7.12368468965837	clust_8		AT1G72730	8.12236211671144	7.27332938656167	4.18586654531133	2.28095631383106	clust_6
AT1G72750	3.84422960230968	3.4020681505088	4.95351704506285	3.0891971707632	clust_3		AT1G72750	7.8370602037586	7.84235034341381	3.97269265400426	2.9297909977186	clust_6
AT1G72810	0.703364949641881	0.271932815208323	1.83095541872677	3.04299169755686	clust_1		AT1G72810	2.34766565630097	1.96347412397489	0	0.070389327891398	clust_5
AT1G72880	8.40733839943668	8.39896258148187	7.11754720797358	2.57267815722431	clust_4		AT1G72880	4.02502879449152	5.17392693199981	7.17092652528738	5.42425028608405	clust_3
AT1G72960	8.82488491992842	8.34918265594951	8.05996722370252	5.45214232213712	clust_8		AT1G72960	2.51601514700366	5.36106648879432	6.42961596420174	2.7311832415722	clust_3
AT1G73030	4.31271682629895	4.36533523073531	3.21877399022248	2.37182064981179	clust_7		AT1G73030	6.03430376776804	5.90207357931074	5.51096191927738	5.28429202639431	clust_9
AT1G73050	1.04575695845836	0.834080149104951	3.42787777590738	9.11740410812524	clust_9		AT1G73050	2.31903981556254	1.26303440583379	0.584962500721156	0.422233000683048	clust_5
AT1G73066	3.08502059732374	1.87427094966662	3.10603262328485	4.81053443504665	clust_3		AT1G73066	0.505890929729957	0.584962500721156	1.26303440583379	1.66902676550963	clust_5
AT1G73180	5.7610500743136	4.84395474668415	6.78738689695168	5.81493953684299	clust_5		AT1G73180	6.26134275618808	5.877744249949	2.20163386116965	1.31614574229336	clust_2
AT1G73200	1.20182525033572	0.259224652338506	2.68289414435912	4.77738264668332	clust_1		AT1G73200	5.14159627838382	4.05311133645956	1.20163386116965	0.815575428862573	clust_1
AT1G73230	9.20099490051367	7.60475195936357	10.6018664772918	10.2731438019273	clust_2		AT1G73230	9.20214831759606	9.1405741777099	4.37155886261196	4.15218341905505	clust_6
AT1G73250	4.07269403829211	5.09694363242065	3.87309524106514	3.63617155029508	clust_3		AT1G73250	5.75381844317354	5.87528859822269	5.52042224852645	4.97773784924282	clust_9
AT1G73430	4.92609548034536	4.33278833432508	5.09331343880301	4.40452550177642	clust_3		AT1G73430	5.62964804418744	5.56376827845203	4.98185265328974	1.6507645591169	clust_7
AT1G73630	9.45228231093517	10.1809715026871	6.64941385719989	2.33728348312102	clust_4		AT1G73630	1.59931779369823	3.08746284125034	7.30742852519225	5.46008724011683	clust_3
AT1G73670	1.51415411942972	0.23908960999208	0.0850755100030998	0	clust_6		AT1G73670	3.63575439127776	3.51096191927738	5.80992886572143	4.07210580048042	clust_3
AT1G73720	0	0	3.28175794910305	4.46043801617528	clust_1		AT1G73720	5.88337643667284	5.52356195605701	3.71149490665009	2.28392177230762	clust_7
AT1G73820	0.831342883060886	0	3.0239883548601	3.29092832320788	clust_1		AT1G73820	5.45252954467793	5.23266075679027	1.37851162325373	1.05658352836637	clust_1
AT1G73840	1.40922306340076	0.554615843453268	2.33994700387072	1.69327049394321	clust_6		AT1G73840	5.52919626799939	5.2667865406949	2.90689059560852	1.18269229751619	clust_7
AT1G73860	0.142580390265115	1.4928177405753	0.261553434052142	0	clust_6		AT1G73860	3.98550043030489	3.16992500144231	5.88264304936184	6.49745269597724	clust_3
AT1G73940	5.7968217428989	0	7.08336746050562	6.57561031822369	clust_9		AT1G73940	8.0698525111258	8.06447332875342	2.82781902461732	2.61588707391606	clust_6
AT1G73980	0	0.052521947632558	0.858316557805363	1.85375996291394	clust_6		AT1G73980	4.44757919654888	4.18586654531133	0.37851162325373	0.485426827170242	clust_1
AT1G73990	0	0	1.05642785314627	2.14615212466621	clust_6		AT1G73990	3.58496250072116	3.32192809488736	0.37851162325373	0.495695162624069	clust_1
AT1G74000	8.41130152933979	9.81522064845697	4.38122511049206	3.80243104092327	clust_4		AT1G74000	1.87578006306849	1.0703893278914	8.25266543245025	7.31297368796832	clust_4
AT1G74010	6.35684540460238	9.32721844746072	1.53121828365438	3.25979002734638	clust_4		AT1G74010	2.23878685958712	1.72246602447109	6.78267065867701	9.21807882586392	clust_4
AT1G74030	6.3678365525567	5.90654381337008	7.09438231137957	7.67685973408277	clust_5		AT1G74030	6.52152192357138	6.10433665981474	0.925999418556223	1.0496307677246	clust_2
AT1G74040	4.83033976780804	3.49991303867129	6.97585820745305	6.99018489425755	clust_5		AT1G74040	5.02147972741045	4.75488750216347	0.37851162325373	0.464668267003444	clust_1
AT1G74050	11.0073076821389	10.344317020438	12.2218788764623	12.2982599137581	clust_2		AT1G74050	9.0909857137643	8.75321674917896	4.60880924267552	3.47248777146274	clust_6
AT1G74150	5.64584812952589	4.11719699986224	6.82988194026519	8.8164251477474	clust_5		AT1G74150	5.09592441999854	4.50462039240355	2.03562390973072	1.51601514700366	clust_1
AT1G74210	7.86114915722457	7.80776646619551	7.64486651846601	4.73135692249348	clust_4		AT1G74210	5.30742852519225	5.89965902637744	7.24792751344359	3.98458935036246	clust_9
AT1G74230	5.84854825956066	0	8.00501901215795	8.4266422136561	clust_9		AT1G74230	7.63771166947682	7.61176256006487	1.76553474636298	2.13750352374994	clust_2
AT1G74250	2.77900862766972	2.7461943453793	3.10186402455524	1.41139007269214	clust_7		AT1G74250	5.96139181179108	5.99095486039699	2.70043971814109	1.98185265328974	clust_2
AT1G74260	5.48126531824379	4.29883103432091	6.96075828269086	6.86827567587353	clust_5		AT1G74260	5.86715516310751	5.14567745519564	0.137503523749935	0.669026765509631	clust_1
AT1G74270	9.54760184668853	8.94494241080109	10.7980773955857	11.3617824905151	clust_2		AT1G74270	8.7054941584602	8.75788999032499	4.31469652565629	3.34198574722862	clust_6
AT1G74320	5.26410064757088	5.81031211147905	3.69184233477553	4.69486235037254	clust_3		AT1G74320	5.12267271882414	4.97727992349992	5.77082904603249	7.14210705730255	clust_9
AT1G74380	5.43540731504933	5.21866717349591	5.20936742453145	1.51297096674124	clust_7		AT1G74380	4.67694435910691	5.0746766862945	4.73335434061383	2.25398926623079	clust_7
AT1G74470	0	2.50993899918529	2.54099499305983	6.17193266648415	clust_1		AT1G74470	3.41006969175638	2.56071495447448	0	0.464668267003444	clust_5
AT1G74540	1.12393201444398	0	4.60130067561522	3.41169410577936	clust_1		AT1G74540	0.669026765509631	1.32192809488736	0	0.263034405833794	clust_5
AT1G74550	2.35123140789833	0.171205430512983	3.50188195567506	2.1873776905977	clust_1		AT1G74550	1.15055967657538	1.37851162325373	0	0.250961573533219	clust_5
AT1G74560	4.0528657427955	2.88666681926423	7.78415699333406	9.91476586510903	clust_9		AT1G74560	8.25257082639488	7.61765111942733	0.84799690655495	1.70487196445635	clust_2
AT1G74800	1.02253983046527	0.833347763412272	1.04982068684712	0.387871505207426	clust_6		AT1G74800	2.877744249949	3.32192809488736	3.72246602447109	2.60169651648096	clust_3
AT1G74830	1.7092498805682	3.18576188597065	0.442160125377839	0	clust_6		AT1G74830	0.963474123974886	0.37851162325373	5.90207357931074	5.40224465525408	clust_3
AT1G74870	0	0	0	4.62786822366964	clust_1		AT1G74870	6.63110428236588	6.43796008833447	5.03121873061072	2.45154083301783	clust_7
AT1G74910	6.53832830093828	6.20515727578561	5.01757438531092	2.63058311804925	clust_4		AT1G74910	5.10391721075207	4.95884267524324	4.35755200461808	1.58014548442338	clust_7
AT1G74920	5.73941550665306	5.61073536304649	4.23016447596011	5.18275709792492	clust_5		AT1G74920	5.39609097039437	5.3110671022556	1.0703893278914	1.09085343045111	clust_1
AT1G74960	4.35240173922007	4.34232049260687	5.02745375970955	4.58969776831932	clust_3		AT1G74960	5.35120427725799	5.08746284125034	4.28540221886225	3.21878116778407	clust_7
AT1G75030	3.71152690679411	4.1125516804859	6.14602663775448	10.037023284368	clust_9		AT1G75030	4.21256933885081	3.78659636189081	0.263034405833794	0.263034405833794	clust_1
AT1G75110	2.20268513865065	1.80026116322838	3.08386183775521	2.11066229102519	clust_3		AT1G75110	4.66845955691538	4.78135971352466	4.43962313755712	3.57893871309339	clust_7
AT1G75200	3.06361641397341	1.16045665806897	5.32813928097653	7.10090938785272	clust_9		AT1G75200	5.74631276642546	4.97727992349992	0.137503523749935	0.565597175854225	clust_1
AT1G75210	1.00631594660082	0.517672907107252	1.50566371020325	3.07477669369989	clust_6		AT1G75210	5.04176864995163	4.65535182861255	0.765534746362977	1.16349873228288	clust_1
AT1G75270	8.90433886595514	9.44024150742352	7.09878867686184	5.40001299813026	clust_8		AT1G75270	8.20657485374547	8.04165915163721	6.24412594328373	4.72027846523333	clust_9
AT1G75330	5.15428317200401	5.13691922881713	5.61705919960202	4.32190737229722	clust_5		AT1G75330	7.73348992588162	7.08958289312471	1.26303440583379	1.59454854955035	clust_2
AT1G75340	0	0	1.28173459871898	3.47291309232719	clust_1		AT1G75340	4.12515513132229	4.20945336562895	1	0.53605290024021	clust_1
AT1G75350	0	0	3.48706474122667	6.61412863768217	clust_1		AT1G75350	5.49984588708321	5.78920757534734	3.37851162325373	1.18269229751619	clust_7
AT1G75560	1.86059605299873	1.57125253800878	4.13506678644939	5.12680876903426	clust_1		AT1G75560	7.04428482013942	6.85673675611911	5.62935662007961	5.4905701304462	clust_9
AT1G75660	2.04805567655206	2.0962256892608	5.41260115278523	6.71171393134203	clust_9		AT1G75660	5.87749887278353	5.49185309632967	4.95884267524324	4.83238371654913	clust_9
AT1G75680	0.537815643879107	0	3.76405158577359	6.24233098782909	clust_1		AT1G75680	5.47053686509258	4.99095486039699	0.137503523749935	0.641546029087524	clust_1
AT1G75780	7.02919510185386	6.91646512497366	6.25261894191831	7.0157318460055	clust_5		AT1G75780	3.85996954822103	4.73876783680019	6.91647664443772	5.53977919169849	clust_3
AT1G75790	4.71463134229814	5.59855994762737	6.63062588274742	7.89996117032714	clust_5		AT1G75790	0.367371065648529	0.37851162325373	0	0.0285691521967709	clust_5
AT1G75850	1.90825426729725	1.58783260396327	1.15205185762488	0.299292533953821	clust_6		AT1G75850	4.24716800037477	4.4262647547021	4.24031432933371	3.12928301694497	clust_7
AT1G75910	11.0734912110517	12.662834277178	9.26252396264845	8.40859303746322	clust_2		AT1G75910	0.298658315564515	1.63226821549951	0.137503523749935	1.0071955014042	clust_5
AT1G75930	9.70910803422458	11.5026704241566	7.50414861533145	6.59478908760805	clust_8		AT1G75930	0.111031312388744	0.678071905112638	0	0.400537929583729	clust_5
AT1G75940	3.43476920733214	0	5.71100598292447	5.45484352056569	clust_9		AT1G75940	0.367371065648529	1	0	0.641546029087524	clust_5
AT1G75950	9.01958122311718	8.61808981397781	9.5254227798286	10.7416821582421	clust_2		AT1G75950	9.52546208218579	9.28239346898991	7.65391987311942	7.84567821628702	clust_8
AT1G75990	4.66448758354317	3.81992639632721	5.67913659697732	5.8916415894771	clust_5		AT1G75990	5.6659043549549	5.29278174922785	2.67807190511264	1.01435529297707	clust_1
AT1G76010	8.35099168918509	7.62272963246886	9.32478002210272	8.78233549435263	clust_8		AT1G76010	8.40313987862205	8.52708597880746	3.6667565918848	3.61470984411521	clust_6
AT1G76030	11.2366839933878	10.9003364898596	11.0190479897525	9.56260558847061	clust_2		AT1G76030	6.16711703022744	6.45121111183233	5.12928301694497	2.8094144442359	clust_7
AT1G76140	5.5684289614191	5.93139986844939	4.7885036568654	7.59174758944174	clust_5		AT1G76140	5.45285896471381	4.76553474636298	5.10852445677817	3.29572302453997	clust_7
AT1G76150	6.1802422999983	6.36633247500541	5.01361973270346	0	clust_4		AT1G76150	5.98732086592925	5.8703647195834	4.63226821549951	2.04614178164472	clust_7
AT1G76160	0.793230998594949	1.68610934113028	4.41040723688728	7.95688859722296	clust_9		AT1G76160	2.70043971814109	3.62058641045188	0.485426827170242	0.678071905112638	clust_1
AT1G76180	0	0	0	1.18979719236632	clust_6		AT1G76180	2.83390207666916	2.60880924267552	2.90689059560852	1.78659636189081	clust_1
AT1G76200	6.46346613658566	5.98158381281165	6.79572732541788	6.3813501398576	clust_5		AT1G76200	8.16052695825793	8.5713734359732	7.88813438835287	5.58345891013077	clust_9
AT1G76270	0	0.0393295087859168	0.792707748503244	0	clust_6		AT1G76270	4.60110220337641	4.7279204545632	2.43295940727611	1.52105073690096	clust_1
AT1G76340	1.72481823302293	1.8172472188898	1.49323951453978	0.972905145962578	clust_6		AT1G76340	5.50112063427539	5.18586654531133	2.0703893278914	0.6959938131099	clust_1
AT1G76400	7.09598110103984	6.53518609978203	7.93864157696217	7.04393446364105	clust_8		AT1G76400	6.96774501692177	6.58345891013077	3.70043971814109	1.98913900736823	clust_7
AT1G76405	0.465688522470526	0	3.72632154368293	4.45096431844562	clust_1		AT1G76405	6.22747154635928	5.51096191927738	0.137503523749935	0.839959587489532	clust_2
AT1G76490	4.95136751662909	0	6.86020906621033	4.45027667001815	clust_9		AT1G76490	6.03474394932473	6.4966540825935	7.38284014447524	7.22824149703314	clust_9
AT1G76510	3.56332708929915	2.50013062178756	4.67727220422646	5.41117088506683	clust_3		AT1G76510	5.84949893172018	5.34695688937888	3.15380533607904	2.12101540096137	clust_7
AT1G76550	5.5429717952309	2.23296382231913	8.1891127786296	8.17209620604062	clust_9		AT1G76550	7.18942924580976	6.4966540825935	1.8073549220576	1.02147972741045	clust_2
AT1G76740	0.24886968580506	0.752774368776921	0.61497887695058	0.335409982044562	clust_6		AT1G76740	3.58014548442338	2.23266075679027	1.20163386116965	1.20163386116965	clust_1
AT1G76810	4.94589353700937	4.33904477937514	6.78401104790086	6.50204493302128	clust_5		AT1G76810	6.05311133645956	6.32732808262995	3.54843662469604	2.43295940727611	clust_7
AT1G76850	1.97831565648925	0.735954269181696	2.10332873910114	1.89228005051419	clust_6		AT1G76850	3.4995270242151	4.04439411935845	3.96347412397489	1.26303440583379	clust_7
AT1G76965	7.28556086140627	9.30759808313447	3.54040577340538	2.52613366004805	clust_4		AT1G76965	2.49569516262407	1.8073549220576	8.49984588708321	8.99559757832201	clust_4
AT1G77030	0	0	2.76385011368799	4.62754373701381	clust_1		AT1G77030	5.37225564844579	4.50462039240355	0.263034405833794	0.344828496997441	clust_1
AT1G77130	0	0	0	0.979659184849901	clust_6		AT1G77130	3.7311832415722	3.10433665981474	0.263034405833794	0.31034012061215	clust_1
AT1G77140	3.0967722194377	2.86103947632865	1.81835981365985	0	clust_7		AT1G77140	4.4995270242151	4.37851162325373	3.70043971814109	1.63226821549951	clust_7
AT1G77180	2.58342460899937	2.18474352442863	5.21269549093744	6.28755442335724	clust_9		AT1G77180	6.56605403817109	6.30012372456901	5.58195375084882	5.92813340782985	clust_9
AT1G77460	0.0256407764119419	0	0.327706312278886	0	clust_6		AT1G77460	4.85199883711245	5.02236781302845	3.33628338786443	0.863938450423971	clust_7
AT1G77470	0	0.465370011421517	0.238527113336099	2.10085342985147	clust_6		AT1G77470	5.38059093426592	5.24031432933371	1.0703893278914	1.43829285157915	clust_1
AT1G77480	0.842580392203448	0.954830473505909	4.00493440140465	7.09009446713209	clust_1		AT1G77480	4.18348651445939	3.74416109557041	0	0.389566811762726	clust_1
AT1G77490	3.08048551350921	1.45809739717206	4.19250470887165	6.06803163635022	clust_9		AT1G77490	3.85897561429202	3.53605290024021	1.53605290024021	0.713695814843359	clust_1
AT1G77510	8.04792428676403	7.78524882235445	9.41880729209124	10.2334397811084	clust_8		AT1G77510	7.57508537884393	6.74416109557041	1.43295940727611	0.903038270112912	clust_2
AT1G77540	4.92707954242182	5.81580758471604	0	0	clust_7		AT1G77540	5.3823214071145	6.0639343057541	6.1168637576909	4.55765515472542	clust_9
AT1G77550	4.17649406896537	3.92632482058694	5.56568321852655	5.61855732453457	clust_3		AT1G77550	5.95233356636969	5.08321336824898	0.263034405833794	0.678071905112638	clust_1
AT1G77590	6.51060289509552	5.54929180603326	7.96479223153863	8.28767736544524	clust_5		AT1G77590	7.13493964349298	6.14771372235215	2.29278174922785	1.48026512205446	clust_2
AT1G77670	3.16949203630181	3.20341189408744	2.64184240112503	1.4129177313267	clust_7		AT1G77670	6.58841482364418	6.24222139509837	0.584962500721156	0.782408564927373	clust_2
AT1G77680	0.0560300524491226	0	0.945351239585709	4.75981778480164	clust_1		AT1G77680	4.50652577904312	4.31469652565629	1.53605290024021	0.604071323668861	clust_1
AT1G77710	5.69235794860054	5.58409654658451	3.76167415534388	5.1910562186277	clust_5		AT1G77710	6.62993940943954	7.01792190799726	5.83541884047548	4.83895176695194	clust_9
AT1G77750	4.90140114044463	0	6.92377220528934	7.08305546450668	clust_9		AT1G77750	6.36317107711924	6.52042224852645	1.43295940727611	1.63691458035588	clust_2
AT1G77840	2.33309276984691	3.45023327573217	3.52846955132155	3.4588473630242	clust_3		AT1G77840	6.67313237214536	6.62935662007961	6.09169983413681	5.78528898070402	clust_9
AT1G77850	0	0	0.162961569637065	3.89489221916545	clust_1		AT1G77850	7.32129677769627	6.73335434061383	0.925999418556223	1.41683974191283	clust_2
AT1G77940	8.75956652633869	8.04428387873062	9.59783934267374	9.55606356155455	clust_8		AT1G77940	10.0148294921035	9.9357543858214	5.97956810009519	5.18229502502548	clust_6
AT1G78050	2.7792678580941	3.40555314190612	3.41330627866813	3.96805392227092	clust_3		AT1G78050	5.39985467357243	5.04875931191986	3.27798474729977	2.23266075679027	clust_7
AT1G78150	0.198671714269465	0	2.98037012994858	4.98977033128963	clust_1		AT1G78150	7.93869746118086	7.06608919045777	0.84799690655495	1.33342373372519	clust_2
AT1G78160	2.15555158593956	0	4.91899396779281	3.46521204204838	clust_1		AT1G78160	8.8743666501409	8.38456792317383	5.51727569320958	2.88557436437143	clust_6
AT1G78240	1.12398654224913	0.618351728960114	0.248099942291124	0	clust_6		AT1G78240	3.75595576955096	3.64385618977472	2.48542682717024	0.53605290024021	clust_1
AT1G78280	1.72335340511965	1.27232917648159	0.793319394306952	0.592898136769676	clust_6		AT1G78280	4.10936055940423	3.96347412397489	4.20945336562895	2.28983446517751	clust_7
AT1G78300	10.9840374028653	11.2362102156047	9.07781710146429	7.96406082263515	clust_2		AT1G78300	7.5092999647965	7.88386515450979	8.66888498426625	7.34757707947572	clust_8
AT1G78380	3.06868308896978	3.7271148986192	0.16989334170548	0	clust_7		AT1G78380	5.62146583446014	5.5298209465287	0.678071905112638	1.71369581484336	clust_2
AT1G78570	6.1587046107109	6.97815545791907	4.77822296614227	6.33624192302635	clust_5		AT1G78570	4.59395128394841	3.82781902461732	6.21723071622067	3.54843662469604	clust_3
AT1G78590	3.88824326252075	3.34251318920899	4.1062007957506	3.71921777474532	clust_3		AT1G78590	5.37399614213124	5.2364926183813	5.06177619758669	4.39574832817903	clust_7
AT1G78630	1.49304051973836	0	1.90351269414527	2.19069362925395	clust_6		AT1G78630	5.60258752734256	5	0.137503523749935	0.604071323668861	clust_1
AT1G78650	0	0	0.0120262222097095	1.9964722829249	clust_6		AT1G78650	4.32768736417605	4.43295940727611	3.01792190799726	2.52606881166759	clust_7
AT1G78870	4.30477396456671	4.49583008896661	3.29911882344873	3.85215266458868	clust_3		AT1G78870	6.42105494692424	6.55458885167764	4.76022094646651	2.72246602447109	clust_7
AT1G78900	10.99701757124	10.6388846545828	10.7212701465439	9.40083656709943	clust_2		AT1G78900	7.52183596254539	7.90026304356897	7.16691625156997	4.38335869538511	clust_9
AT1G78920	1.58163530903392	3.14813079202171	3.1669098823025	2.96782529809082	clust_3		AT1G78920	6.11561593142811	5.88996019965864	4.8972404255748	2.01792190799726	clust_7
AT1G78940	4.14406285305967	5.04394143713236	0.883380255713686	0.226110862488623	clust_7		AT1G78940	3.5933537709803	3.65535182861255	7.6560672737256	6.95826269732954	clust_4
AT1G79010	8.7020398933253	8.29362844030456	8.61383079054517	7.53360108008302	clust_8		AT1G79010	7.27258313280605	7.45285896471381	6.74685018309805	3.94204525991605	clust_9
AT1G79040	0	0	1.47302547566565	7.5466649416766	clust_1		AT1G79040	4.37295209791183	5.55151601762801	3.26303440583379	1.98913900736823	clust_7
AT1G79050	0	0	2.70882236076959	5.09158628436828	clust_1		AT1G79050	4.80374366850523	4.37851162325373	0.137503523749935	0.6959938131099	clust_1
AT1G79090	2.42366093254554	1.93154299179845	3.03351906880706	3.34296306532911	clust_3		AT1G79090	5.27164977245721	5.37155886261196	4.33628338786443	2.82171021503467	clust_7
AT1G79150	0.901249860040335	0	3.53654198621419	4.17692308565492	clust_1		AT1G79150	5.79519549081701	5.24792751344359	0.765534746362977	0.75702324650746	clust_1
AT1G79210	3.60674114227996	3.60894680005029	3.50801821734827	0	clust_7		AT1G79210	6.5882648943075	6.77741971551583	1.96347412397489	1.63691458035588	clust_2
AT1G79230	7.56193291431416	7.06904048069642	7.95851441899352	7.5592609863343	clust_8		AT1G79230	6.8332696208084	6.93310047493137	3.53605290024021	2.4541758931858	clust_7
AT1G79250	5.44004002958575	5.84098744493484	2.0396306115428	0.959003512685237	clust_7		AT1G79250	1.4276061727819	1.43295940727611	7.6906964439777	5.22612314312524	clust_3
AT1G79280	1.47703012957314	0.991864413509817	4.2322230955398	5.88126348143978	clust_1		AT1G79280	5.16671544496642	5.04439411935845	3.20163386116965	2.6507645591169	clust_7
AT1G79340	8.51520027461945	8.49803767528288	7.47494312658954	5.97533799580545	clust_8		AT1G79340	5.5413289770456	6.10433665981474	6.18784690943957	3.98458935036246	clust_9
AT1G79440	9.18501215495132	8.99189819470676	8.10337763767151	5.14106672534568	clust_8		AT1G79440	6.37538702682888	6.81762325751143	6.27612440527424	2.6959938131099	clust_9
AT1G79450	4.15686145827739	5.14336590853018	3.98974986119255	2.92547583866646	clust_3		AT1G79450	4.26077843189343	5.21334728173344	7.33181268381921	5.56437816856506	clust_3
AT1G79470	1.35998677144523	0.223676696623837	2.52645297072129	3.34361134866495	clust_1		AT1G79470	5.86616616903904	4.88264304936184	3.20163386116965	3.01256867350306	clust_7
AT1G79500	6.82129371200855	6.95176508319792	6.09995008263133	5.06923199495115	clust_4		AT1G79500	4.87282875953489	5.55765515472542	3.57288966842058	1.54101915313356	clust_7
AT1G79520	4.70678043296821	2.38479963330958	5.9669947735811	5.17392981239298	clust_3		AT1G79520	7.74919903006095	7.5668151540109	5.72246602447109	4.10349763970334	clust_9
AT1G79530	8.15941471314782	7.5402443617414	8.99556320937353	9.52362573517027	clust_8		AT1G79530	7.20084957463721	7.03452387533439	3.32192809488736	2.12763327972587	clust_2
AT1G79550	10.6241240677282	10.7203581813146	9.18324554503672	8.24819736836227	clust_2		AT1G79550	8.63836350589786	8.4890451251148	6.33628338786443	3.27649666564036	clust_6
AT1G79570	0.640885830257529	0.267411149735282	1.25493565702629	1.4396522308999	clust_6		AT1G79570	4.95837871156634	4.37155886261196	0.925999418556223	1.04264433740849	clust_1
AT1G79640	7.13822308886847	7.13679655458476	7.20870852723147	7.78579375855671	clust_8		AT1G79640	7.87011808396593	7.44956137461324	7.6242471458362	6.43729433149714	clust_9
AT1G79650	3.40479626807362	2.47454022508209	3.72476103567854	5.32260878998547	clust_3		AT1G79650	6.18189764310839	5.94251450533924	3.54843662469604	2.1407786557828	clust_7
AT1G79690	5.49236875622923	5.06816604187863	4.44239797548008	4.53346431878593	clust_3		AT1G79690	6.07809742302666	5.54843662469604	3.52356195605701	1.68706068833989	clust_7
AT1G79730	0.236361503219902	0	2.64902052636283	3.67830750153893	clust_1		AT1G79730	5.68341574703043	5.27052894238072	3.86789646399265	2.57531233068744	clust_7
AT1G79750	7.23094127993317	6.81196966535839	6.64601188213711	3.32796688641518	clust_4		AT1G79750	6.10936055940423	6.32012359804061	6.51412226017071	5.70071713282148	clust_9
AT1G79830	2.89596728456963	1.9613639075768	3.10493344967893	2.32225838947326	clust_3		AT1G79830	4.86393845042397	5.22110372536788	5.82017896241519	5.63023071585969	clust_9
AT1G79850	0.601568932984409	0	4.16351077584311	6.37671281052217	clust_1		AT1G79850	3.27798474729977	3.29278174922785	0.84799690655495	0.855989697308481	clust_1
AT1G79870	5.2726685468931	5.82540095831846	4.24443315811273	5.13877805808664	clust_5		AT1G79870	5.56010351346474	5.68369645430652	4.56071495447448	2.37573453858316	clust_7
AT1G79920	3.96545768130957	3.3673427799006	5.35351166436561	6.37794386255951	clust_9		AT1G79920	6.92112684943037	5.97039353791468	0.584962500721156	1.03562390973072	clust_2
AT1G79930	8.54408906599021	8.09529806008844	9.43897174830457	9.91063680761927	clust_8		AT1G79930	7.25190841024167	6.992088609014	4.76022094646651	4.24868662687383	clust_9
AT1G79940	4.42316018543096	4.10995882434241	6.08985141380487	6.49579766169777	clust_5		AT1G79940	5.83819543925919	5.72246602447109	4.45285896471381	2.27500704749987	clust_7
AT1G79990	4.52810844720416	3.84798888726097	4.93057302190273	4.90177991217406	clust_3		AT1G79990	5.62760683812965	5.45285896471381	5.54843662469604	3.94110631094643	clust_7
AT1G80030	0.559515997447195	0.366885173371366	1.81511928477739	3.23354470694473	clust_1		AT1G80030	4.17632277264046	4.31469652565629	2.32192809488736	1.41683974191283	clust_1
AT1G80070	4.18452105922258	3.22066662680843	6.17409521246992	7.66574959940759	clust_9		AT1G80070	5.58886451819015	5.12515513132229	1.58496250072116	0.678071905112638	clust_1
AT1G80110	4.79376063451794	4.33259174698197	4.57373295831305	1.21897744353349	clust_7		AT1G80110	7.55320688623026	7.94836723158468	2.10433665981474	2.4032677223393	clust_2
AT1G80230	10.1876228482534	9.71598947903084	10.2145853945556	9.11087538404266	clust_2		AT1G80230	8.0509913644651	7.99661471481536	7.35755200461808	4.75381844317354	clust_9
AT1G80270	2.5921146677373	1.0621896991604	7.77417064865582	8.22906983085667	clust_9		AT1G80270	7.32660925100527	6.68369645430652	0.263034405833794	1.35049724708413	clust_2
AT1G80360	3.43974875449869	3.34959490609901	0.856887701945189	0.524323745381138	clust_7		AT1G80360	4.75328361646088	4.6724253419715	4.62643913669732	2.52105073690096	clust_7
AT1G80410	6.7365209685111	6.14152749573529	8.19082302469865	8.4167168024049	clust_8		AT1G80410	7.18942924580976	6.60436789989375	1.26303440583379	1.42223300068305	clust_2
AT1G80460	10.3277552459986	10.5319526809613	7.96619977404374	4.72159756925313	clust_8		AT1G80460	6.40258575823259	6.89117612475454	8.50303064564116	5.18229502502548	clust_9
AT1G80480	1.92669490201754	0.852219289463728	3.53745026949077	5.06050955641977	clust_1		AT1G80480	5.18705508996806	4.5668151540109	0.37851162325373	0.584962500721156	clust_1
AT1G80490	0.483083487815259	0	1.76743416098878	0.714460735889753	clust_6		AT1G80490	6.04897722522605	6.00225245173138	2.70043971814109	1.81147103052984	clust_2
AT1G80500	3.11984653219976	3.82609446739053	3.44279887144247	1.62747036787718	clust_7		AT1G80500	7.12773644358883	7.24126817732937	5.62643913669732	4.10013667128545	clust_9
AT1G80560	1.70289377842234	0.500839906916617	1.59412685188265	0.791599497961363	clust_6		AT1G80560	5.89409017060148	5.00450139223494	0.137503523749935	0.650764559116902	clust_1
AT1G80620	3.33320574621289	2.035470351822	5.80027479616454	5.49962596025788	clust_9		AT1G80620	5.82222027162153	5.61470984411521	1.32192809488736	1.09085343045111	clust_2
AT1G80660	10.0597732356705	10.1620316100327	7.64933375125104	6.54227742367603	clust_8		AT1G80660	5.4239142676731	7.96116025813664	9.93855044991657	5.8626993409766	clust_9
AT1G80670	3.18995248716719	0.479748410432574	5.04719292669196	8.0924463487835	clust_9		AT1G80670	7.05604154893143	6.43796008833447	3.18586654531133	2.54596836910529	clust_2
AT1G80680	0	0	2.12719742085677	3.36949325253726	clust_1		AT1G80680	5.33378150063115	4.70597790168252	0.84799690655495	0.6959938131099	clust_1
AT1G80700	0.691432490123863	0.508512856274918	1.2402320283845	2.35014980365633	clust_6		AT1G80700	5.56955185108361	5.44625622988956	2.40599235967584	1.62293035092018	clust_2
AT1G80750	0.618698903016985	1.42391115886599	6.61861122575628	7.67812835554291	clust_9		AT1G80750	7.8357977823962	7.16390121381454	0.84799690655495	1.66448284036468	clust_2
AT1G80810	0	0	0.112994748918934	2.60400882520341	clust_6		AT1G80810	3.6959938131099	3.4594316186373	3.33628338786443	2.20789285164133	clust_1
AT1G80890	4.15392878766082	4.00326474053406	5.77650839899337	6.44071717547764	clust_5		AT1G80890	5.78424222205778	5.66391384211598	1.26303440583379	1.11103131238874	clust_2
AT1G80950	3.24925431386506	3.18458338541262	3.55559305757344	3.45251220523787	clust_3		AT1G80950	6.10433665981474	5.877744249949	4.94953493301701	4.18903382439002	clust_7
AT1G80970	3.59092725211435	3.13135618991121	4.0459179032862	6.59563711183349	clust_9		AT1G80970	5.14241343787374	4.84799690655495	1.20163386116965	1.06350294230616	clust_1
AT1G80980	0.795452073663714	0.609042840549985	1.36564911632257	0.464306001138067	clust_6		AT1G80980	3.0071955014042	3.10433665981474	0	0.27500704749987	clust_1
AT2G01140	9.31916825928461	8.93080223375615	9.10414690925335	7.20640738752379	clust_8		AT2G01140	7.84316732492374	7.7045953476324	5.00898878322726	3.77082904603249	clust_6
AT2G01250	11.085406459076	10.4913449540204	11.7536168696065	11.9013410388058	clust_2		AT2G01250	10.4299297413533	10.0798847362503	5.00450139223494	4.20084957463721	clust_6
AT2G01320	1.60682986700898	1.82077391932827	3.35097099472845	3.05923454659108	clust_1		AT2G01320	4.77505054148317	4.49825086752783	1.26303440583379	1.11769504266975	clust_1
AT2G01330	7.97957868603955	7.63763976404711	6.47675785138113	0.280064360723733	clust_4		AT2G01330	4.8094144442359	5.22881869049588	7.12308675098106	4.48220292629596	clust_9
AT2G01410	3.94910169631907	2.71855404305249	4.24494077384159	4.97734788941532	clust_3		AT2G01410	3.91456452349394	4.02680005934372	2.70043971814109	1.84799690655495	clust_1
AT2G01470	5.976164169693	5.18180003594202	6.70508279274588	6.00463000855326	clust_5		AT2G01470	6.1574479962743	5.99548451887751	4.6724253419715	2.06350294230616	clust_7
AT2G01540	5.30779344282635	6.01442270260277	1.39560596572297	0	clust_7		AT2G01540	2.66448284036468	3.37851162325373	6.4446008137115	6.13031314554346	clust_3
AT2G01600	0	0	1.40780689939329	2.92855022216751	clust_6		AT2G01600	5.60377468646397	5.3819754785573	5.4093909361377	4.51664555778096	clust_9
AT2G01650	2.37933364075297	0.420816133198428	1.80266562609184	0	clust_6		AT2G01650	4.58074849176377	5.03121873061072	5	3.5981269599196	clust_7
AT2G01690	5.7595576632027	5.30226510965483	6.18464401299022	6.42139067173886	clust_5		AT2G01690	5.45318830954823	5.28169825009883	4.27052894238072	1.94110631094643	clust_7
AT2G01720	7.40282701352136	6.54498488990087	8.44973017658735	8.37795949410651	clust_8		AT2G01720	7.25124568979912	7.01457846492289	4.61470984411521	2.13093086982645	clust_7
AT2G01830	0	0	0.176421787200894	0.194609430086371	clust_6		AT2G01830	2.92219784839637	3.75488750216347	0.584962500721156	0.55581615506164	clust_1
AT2G01960	0	0	0.117047294700164	1.97164429330425	clust_6		AT2G01960	3.18903382439002	3.70043971814109	0	0.37851162325373	clust_1
AT2G01970	6.66424307130955	6.38697308798337	5.90626454717994	4.90710319656039	clust_5		AT2G01970	5.77003613859792	6.2364926183813	6.39231742277876	3.32481060342048	clust_9
AT2G02050	3.23631138346773	6.01491036244167	3.55175894986161	1.33668895775468	clust_7		AT2G02050	8.38517215720224	8.59469782732387	7.59916899321943	5.86220339905322	clust_9
AT2G02140	1.28594486271567	7.14125711565779	0	0	clust_7		AT2G02140	4.85947266685194	3.78659636189081	11.2628582848495	12.4219832705287	clust_4
AT2G02160	0	0	0.958562155970591	3.02216320281827	clust_6		AT2G02160	5.68650052718322	5.70321146739115	3.35049724708413	2.25398926623079	clust_7
AT2G02400	3.79243689204831	4.65304203427414	0	0	clust_7		AT2G02400	0.53605290024021	1.48542682717024	5.12928301694497	3.53480866123175	clust_3
AT2G02470	0	0	2.44448263223504	3.76075120155523	clust_1		AT2G02470	4.4276061727819	4.69488019279919	1.8073549220576	1.09085343045111	clust_1
AT2G02560	6.01091097378962	5.28858313156721	7.17481970552841	8.33980033296344	clust_5		AT2G02560	5.70542503904273	5.3110671022556	2.10433665981474	1.05658352836637	clust_1
AT2G02570	0	0	0.85043795406994	2.06746344991804	clust_6		AT2G02570	5.44128427192704	5.36106648879432	3.29278174922785	2.11769504266975	clust_7
AT2G02660	0	0	1.46471115652671	3.15771409773231	clust_6		AT2G02660	5.52010790163755	5.22496636500027	3.72246602447109	1.35049724708413	clust_7
AT2G02720	2.9487304377871	5.24855355117764	2.38662696607391	4.25090328568091	clust_3		AT2G02720	2.46988597627446	2.0703893278914	8.52825874275841	10.0765484065619	clust_4
AT2G02760	6.07938336670683	5.84816596618316	2.34239586498432	2.671879301455	clust_7		AT2G02760	6.96566886444195	7.16188768237689	6.80348537559595	5.81198471935167	clust_9
AT2G02790	0.228762717009577	0.0311529437541294	2.88209939373227	4.39596517019004	clust_1		AT2G02790	6.08236196955747	5.877744249949	2.92599941855622	1.43829285157915	clust_2
AT2G02850	5.1813142370816	7.38886813234179	3.30599695683208	7.82382969511371	clust_5		AT2G02850	0.879705766282288	1	0	0.495695162624069	clust_5
AT2G03020	1.61294795236279	1.20621430441991	3.75801566875205	6.78489068452308	clust_1		AT2G03020	3.41413553298445	3.15380533607904	0.137503523749935	0.367371065648529	clust_1
AT2G03120	5.89744420350643	6.75144727874367	5.67990253562554	4.50788487787846	clust_4		AT2G03120	7.34669101198632	7.18586654531133	7.08108392868763	5.25625587320273	clust_9
AT2G03150	0.54777267392387	0.194726483459482	1.15013869082806	3.55229657132056	clust_1		AT2G03150	4.98595575460751	4.63226821549951	1.8073549220576	1.26303440583379	clust_1
AT2G03160	0	0	0	3.73351030189163	clust_6		AT2G03160	3.71808758396052	3.05311133645956	0.485426827170242	0.432959407276106	clust_1
AT2G03170	2.02182163104056	0	5.69364567021718	8.05098335309082	clust_9		AT2G03170	8.11930429553141	7.36632221424582	1.43295940727611	2.71149490665009	clust_2
AT2G03270	0.387589994074547	1.40856328434284	1.77215243400888	2.15868014481433	clust_6		AT2G03270	4.38750040648098	3.93545974780529	3.85798099512757	3.50462039240355	clust_7
AT2G03440	8.56070798162208	9.17085945820605	6.45116240795473	2.5072218790803	clust_4		AT2G03440	4.83794324189103	5.81249822533356	8.05148086534133	4.81249822533356	clust_9
AT2G03480	6.13553990403194	5.83932902066976	6.03084059094577	3.25399991947354	clust_4		AT2G03480	5.12391445900198	5.29645740737124	4.84297883178833	3.19534759832222	clust_7
AT2G03510	6.47282112839952	6.1929674192968	7.74874897420109	7.93121130965029	clust_5		AT2G03510	6.75221336786514	6.5713734359732	2.37851162325373	2.27798474729977	clust_2
AT2G03640	3.72464181525159	2.65912725857929	6.05218217231385	6.71870577909686	clust_9		AT2G03640	6.19081236791614	5.6724253419715	1.88752527074159	1.1243281350022	clust_2
AT2G03820	2.56238640990925	1.67201888456842	5.8326234089423	6.71405995120002	clust_9		AT2G03820	7.8820927641157	7.26772305162742	3.83794324189103	4.34837407519116	clust_6
AT2G03850	1.80367715207435	0	0	1.45655058060639	clust_6		AT2G03850	0.53605290024021	1.0703893278914	0	0.286881147788162	clust_5
AT2G03870	0.333002289922013	1.79616881515664	0.90621044125699	2.42728126114066	clust_6		AT2G03870	7.25228697099979	7.02569327368077	1.92599941855622	1.56071495447448	clust_2
AT2G03980	0	2.9776685169566	0	0	clust_6		AT2G03980	1.55090066464752	1	6.68929916053589	8.7310813910945	clust_4
AT2G04030	5.36683882113508	4.32232599853184	7.47756520496966	8.41045781957471	clust_5		AT2G04030	6.68313498512609	5.7279204545632	0	0.7311832415722	clust_2
AT2G04115	9.01769393355598	9.61667019943331	6.95357732904219	4.65953831592968	clust_4		AT2G04115	4.90544717873885	5.0746766862945	12.3002381469858	7.77669621391869	clust_8
AT2G04305	0	0.12361739303413	0.665040089138241	3.89038341633423	clust_1		AT2G04305	5.10181813422741	4.87282875953489	3.96347412397489	1.50589092972996	clust_7
AT2G04350	8.35531361561552	7.71025682419425	8.32879923391497	7.12653857204061	clust_8		AT2G04350	5.39985467357243	5.76553474636298	5.33985000288462	2.02147972741045	clust_7
AT2G04520	7.63503940166244	7.26592035734375	8.38874080894825	8.91707609725042	clust_8		AT2G04520	8.2538474849874	7.992088609014	5.25171909260596	4.79337571126475	clust_6
AT2G04550	0	0.720705048403491	3.39296971240168	7.25850848188916	clust_1		AT2G04550	6.05093696522523	5.43295940727611	3.13750352374994	2.32481060342048	clust_7
AT2G04650	3.82918898953344	3.70448458718185	3.08174592014508	2.16566546285882	clust_7		AT2G04650	5.5882648943075	5.21334728173344	4.21723071622067	2.60407132366886	clust_7
AT2G04700	2.89241405036422	1.17732071218707	4.31499053185723	7.19473910064601	clust_9		AT2G04700	6.12722055048807	6.29094040240368	2.43295940727611	1.62293035092018	clust_2
AT2G04750	2.61794759523794	2.54794958645164	1.76106099552189	0.770093856076927	clust_7		AT2G04750	0.189033824390017	0	0	0	clust_5
AT2G04865	0.0131585445118684	0	0.0169472208836859	0	clust_6		AT2G04865	4.89917563048051	4.58496250072116	4.26303440583379	3.66448284036468	clust_7
AT2G04940	2.07090978462488	0.989805975699593	3.29564875162514	4.22932154695816	clust_1		AT2G04940	4.06177619758669	3.94485844580754	3.54843662469604	2.66220549965362	clust_7
AT2G05100	0	0	0.75387375866852	6.88870063419351	clust_1		AT2G05100	1.18269229751619	1	0.137503523749935	0.150559676575381	clust_5
AT2G05120	0.0918269559644428	0	2.87778922924575	4.84399027656559	clust_1		AT2G05120	4.18269229751619	3.4594316186373	0	0.16349873228288	clust_1
AT2G05160	0.780836037281564	0.415368183620821	3.73991735906939	4.19604923144937	clust_1		AT2G05160	7.59118570962211	7.3566720442121	3.08746284125034	2.06004738366994	clust_2
AT2G05170	2.14606833961017	2.17457634110706	2.26482269129373	3.36916743582445	clust_3		AT2G05170	4.61999982982136	4.28540221886225	4.18586654531133	3.05484847699562	clust_7
AT2G05220	4.29293859055375	3.5631439785243	3.41608986645558	4.71133404234219	clust_3		AT2G05220	8.58698986546544	8.58195375084882	6.26303440583379	3.86591881455221	clust_6
AT2G05710	10.863182790995	10.4791124504114	10.8242360427089	10.0284906559359	clust_2		AT2G05710	7.93928535647869	7.6906964439777	6.70735913208088	3.50462039240355	clust_9
AT2G05830	3.35780072401771	2.77258940796209	4.20602231113874	3.95986878674507	clust_3		AT2G05830	5.52136487844622	5.22881869049588	0.485426827170242	0.765534746362977	clust_1
AT2G05840	7.13620330064792	6.34101522223297	7.48949084702619	6.24479711916311	clust_5		AT2G05840	7.10674612818443	7.52591226074335	4.17791779219584	2.59454854955035	clust_7
AT2G05920	2.25956632801964	0.241467021701767	7.61740440101667	10.182325367288	clust_9		AT2G05920	4.03121873061072	3.64385618977472	0.263034405833794	0.298658315564515	clust_1
AT2G05990	8.89112439747628	8.55940432619341	8.32887248709501	6.28491189886064	clust_8		AT2G05990	7.93869746118086	7.77939105953591	4.62643913669732	2.33628338786443	clust_6
AT2G06210	0.129376658585307	0	0.239525221870289	3.65234131747869	clust_6		AT2G06210	5.32517051237605	4.8923910259134	1.58496250072116	0.650764559116902	clust_1
AT2G06510	1.80071289211866	0.719625994225151	3.08006623636288	4.93757492468909	clust_1		AT2G06510	5.54905302933729	5.00450139223494	4.01792190799726	1.91838623444635	clust_7
AT2G06983	4.04649734638292	4.02345099159896	3.05178076187336	0	clust_7		AT2G06983	3.38818953715608	5.69209237542757	8.20261362014849	4.28688114778816	clust_3
AT2G06990	2.22643753937591	2.08085328977848	3.91256417583349	6.04655883504917	clust_9		AT2G06990	4.56437816856506	4	0.84799690655495	0.632268215499513	clust_1
AT2G07050	6.20703545665198	5.81088342331652	6.51548596385637	5.70903400946533	clust_5		AT2G07050	5.31903981556254	5.35755200461808	2.96347412397489	1.22650852980868	clust_7
AT2G07180	2.76505685837044	2.29572807400005	1.3929281424789	1.96996451195454	clust_6		AT2G07180	6.87024140704511	5.97727992349992	9.211888294546	10.1302230386496	clust_8
AT2G07360	4.47368380656484	4.27573366680413	4.39520223151233	5.27158147231728	clust_3		AT2G07360	4.22650852980868	4.24031432933371	4.4262647547021	3.0232553523003	clust_7
AT2G07560	13.0473101954094	12.8540013313653	11.3846806320944	8.72147112766928	clust_2		AT2G07560	5.23878685958712	8.68439798363757	10.2007760259109	6.04308198189566	clust_8
AT2G07675	3.66466958825676	0.934584628561067	5.43031402418735	5.09206189124278	clust_9		AT2G07675	5.08236196955747	4.88752527074159	2.76553474636298	0.895302621333307	clust_1
AT2G07690	0	0	2.28265311110463	5.27106685676441	clust_1		AT2G07690	2.67807190511264	3.24792751344359	1.88752527074159	1.02147972741045	clust_1
AT2G07696	5.91262531362277	0	7.28353723629129	5.92181920396309	clust_9		AT2G07696	6.37590826307501	6.40087943628218	0.925999418556223	0.739848102699327	clust_2
AT2G07707	7.2480303475775	8.45838952828538	7.54334013881994	6.1756677084182	clust_8		AT2G07707	6.18626283566979	6.80477637795583	3.27798474729977	1.44890095114513	clust_2
AT2G07727	4.855260528828	5.64014944440324	3.85742927334499	2.70450366007158	clust_7		AT2G07727	6.30432850305588	6.66391384211598	4.93073733756289	1.65992455840238	clust_7
AT2G07734	4.35249332440562	2.32486580058784	5.95012494591738	5.29064756483586	clust_9		AT2G07734	5.74658149978581	6.09803208296053	2	1.25701061820602	clust_2
AT2G07785	3.31512378493347	3.55849719166318	2.96628416943053	0	clust_7		AT2G07785	4.86145916636151	4.54225804976692	1.0703893278914	0.475084882948783	clust_1
AT2G09990	11.2107315860003	10.4976470762416	11.363518551594	11.1727197054001	clust_2		AT2G09990	8.65660362482201	8.42290574261218	2.32192809488736	2.6667565918848	clust_6
AT2G10940	0.65546091452788	0	3.27013714669182	6.95624606647963	clust_1		AT2G10940	0.641546029087524	1.0703893278914	0	0.641546029087524	clust_5
AT2G10970	5.34107821459933	7.06147362128281	0	1.35103130320103	clust_7		AT2G10970	1.36737106564853	1.32192809488736	8.47694867324594	6.39951292418296	clust_4
AT2G11000	0.320950662859098	0	1.87292499235535	0.992600644429434	clust_6		AT2G11000	5.65277328451078	4.95884267524324	2.20163386116965	1.78240856492737	clust_1
AT2G12550	0.545813589166546	0	3.18726109379398	6.71660442686568	clust_1		AT2G12550	6.10936055940423	5.60880924267552	0.263034405833794	0.748461233004036	clust_2
AT2G13440	1.01314094254182	0	0	1.62985422639917	clust_6		AT2G13440	2.84197311892718	2.8073549220576	0.137503523749935	0.20163386116965	clust_5
AT2G13540	3.31854796693379	2.54111739207577	4.90208250389422	5.37303400330821	clust_3		AT2G13540	6.26566192452189	5.56071495447448	1.48542682717024	0.84799690655495	clust_2
AT2G13620	4.80177727857332	5.65937739508069	0	0	clust_7		AT2G13620	1.32768736417605	0.925999418556223	6.83162393682075	4.95884267524324	clust_3
AT2G13680	7.63601422899422	7.6405123383838	5.78742272700314	4.12075992819463	clust_4		AT2G13680	3.00180224263399	3.54843662469604	7.09908476089186	4.67299099382775	clust_3
AT2G14120	5.91032987052701	5.43647585706407	6.80862681064999	7.83403502449386	clust_5		AT2G14120	5.84247606299394	5.22110372536788	1.20163386116965	1.11103131238874	clust_1
AT2G14170	6.80520266196372	6.16858089565124	6.97728769589494	6.08136172301694	clust_5		AT2G14170	6.60303282649962	6.33449676839042	1	1.37851162325373	clust_2
AT2G14260	2.16432491913402	2.21694380614727	1.81926908636912	2.01281378487692	clust_6		AT2G14260	4.71918344048179	4.12101540096137	5.3037807481771	5.13668357769724	clust_3
AT2G14282	4.77295596406275	5.34118434283343	0	0	clust_7		AT2G14282	2.72900887033786	1.76553474636298	9.98825863123699	6.41362792902417	clust_4
AT2G14720	0	0	0	2.36222792652457	clust_6		AT2G14720	4.52857131887076	3.43295940727611	0.925999418556223	0.464668267003444	clust_1
AT2G14740	0	0	3.77839383911474	6.63605145498059	clust_1		AT2G14740	5.5505928897043	4.27798474729977	0.137503523749935	0.37851162325373	clust_1
AT2G14750	5.31555358065334	6.22419394285735	1.7100770675227	0	clust_7		AT2G14750	1.66902676550963	1.92599941855622	7.53216108498321	8.30874856996672	clust_4
AT2G14835	6.34922849231102	5.97714035415424	6.5690574905981	5.61321270687536	clust_5		AT2G14835	5.84624256510951	6.13955135239879	6.16188768237689	5.41210404467757	clust_9
AT2G15240	0.471880374196687	2.49645410184013	0	0	clust_6		AT2G15240	6.01591677210689	5.95652136333312	5.77873424411784	4.83844759254846	clust_9
AT2G15270	1.43208910419389	0.433680008746242	4.04618910317018	5.27044356010789	clust_1		AT2G15270	5.96993327469786	5.70597790168252	3.73335434061383	2.45154083301783	clust_7
AT2G15430	4.35997360233497	2.90137358063266	6.40531270764262	6.92292212631693	clust_9		AT2G15430	6.4088816597751	6.33628338786443	2.78659636189081	1.52105073690096	clust_2
AT2G15690	2.46936581753452	0	6.2904821252816	7.17258321093789	clust_9		AT2G15690	5.8799507684126	5.14159627838382	0.37851162325373	0.594548549550354	clust_1
AT2G15790	2.99535425986309	2.26784131494565	3.20749479068883	5.84309531292573	clust_3		AT2G15790	5.05224198118114	4.24031432933371	0.263034405833794	0.389566811762726	clust_1
AT2G15860	6.15612166740798	5.80153202071647	5.48682941473978	5.31210624793774	clust_5		AT2G15860	6.13832300405648	5.98868468677217	3.57288966842058	1.27500704749987	clust_7
AT2G15880	0	2.88468524994766	0	0	clust_6		AT2G15880	3.16188768237689	2.63226821549951	8.76520320665317	10.3699789611575	clust_4
AT2G15900	1.15939723489195	0.739967377597296	1.3961741677218	1.02383257210151	clust_6		AT2G15900	3.36737106564853	3.54843662469604	2.72246602447109	1.54596836910529	clust_1
AT2G15910	5.58659690301038	4.41751707504395	4.8491506109383	0	clust_7		AT2G15910	6.4615613000019	6.51412226017071	7.37330019660839	6.64299031296116	clust_9
AT2G16130	5.03495394720486	6.1338802387154	2.97355784514284	0.49673430117896	clust_7		AT2G16130	2.05658352836637	3.65535182861255	6.33985000288462	2.90689059560852	clust_3
AT2G16250	0.0681075290929131	0	0.265533936215409	0	clust_6		AT2G16250	5.09127669436522	4.60288440871842	0.137503523749935	0.286881147788162	clust_1
AT2G16280	2.29170401057531	0	3.68724835215029	0.554557935791256	clust_6		AT2G16280	5.93969674069176	6.20945336562895	4.04439411935845	2.18903382439002	clust_7
AT2G16370	3.78767081042501	3.22454697025863	4.58728584695417	4.39328188760022	clust_3		AT2G16370	4.12845838414693	3.58496250072116	3.56071495447448	3.7311832415722	clust_7
AT2G16430	5.38180066078485	5.16829016345326	6.13678471707256	5.89688895167876	clust_5		AT2G16430	0.925999418556223	1.26303440583379	4.08746284125034	2.37295209791183	clust_5
AT2G16440	1.56697004040437	1.42248700789847	1.8450270915981	5.45462957565272	clust_1		AT2G16440	2.93922657772821	3.18586654531133	3.16992500144231	2.5033487351675	clust_1
AT2G16460	3.99044935477177	4.65660746302928	3.61500451188008	1.54223870288513	clust_7		AT2G16460	5.59305492166988	5.56376827845203	4.07895134139482	2.58014548442338	clust_7
AT2G16505	4.7469658164471	6.37492144576126	2.24844850370424	2.93074222755808	clust_7		AT2G16505	4.01167453338092	7.75020450927987	9.35226417325832	5.23189316164533	clust_9
AT2G16510	6.31785032597156	7.49769859269356	7.02325479589079	5.45931300155194	clust_5		AT2G16510	6.14913740122799	6.2460279805281	6.55305325276641	4.94906796585291	clust_9
AT2G16570	2.86105967195049	1.28116329231006	4.06001654223108	4.31801704892603	clust_3		AT2G16570	5.39677601078753	4.76553474636298	0	0.344828496997441	clust_1
AT2G16592	4.77569093221226	5.53991763405553	2.58316006761799	0	clust_7		AT2G16592	2.28095631383106	3.39231742277876	8.4655664048094	4.5981269599196	clust_3
AT2G16600	10.5756525891551	10.3331192351007	9.56873008961926	10.0590881578766	clust_2		AT2G16600	10.4514790160353	10.4732998711413	5.39231742277876	5.00988458893184	clust_6
AT2G16640	1.85681234753661	1.15915145725632	4.47024108928343	5.1022317333744	clust_1		AT2G16640	5.13873256972024	4.80219321694183	1.13750352374994	0.739848102699327	clust_1
AT2G16730	7.45676510841491	9.84706199689328	4.87175695302568	2.71684924255063	clust_4		AT2G16730	3.16510798514454	2.29278174922785	9.71166697356435	10.7532418247729	clust_4
AT2G16760	1.85231875245053	0.503461469126546	4.9349133585685	4.45648861106854	clust_1		AT2G16760	6.19554445921369	5.16188768237689	0.137503523749935	0.356143810225275	clust_1
AT2G16780	3.5814907784351	2.40052068372082	4.5914706683089	7.84698634627789	clust_9		AT2G16780	4.96486066424585	4.93073733756289	0.925999418556223	1.32192809488736	clust_1
AT2G16860	0.142905737893474	0.129682209030316	1.83139771890202	3.27174283896891	clust_1		AT2G16860	6.04395687279021	5.88264304936184	4.55458885167764	2.72683121703249	clust_7
AT2G16930	4.70598382776822	0	5.80671861401335	5.97101491183603	clust_9		AT2G16930	6.49601487343776	6.52199295640167	3.05311133645956	1.70487196445635	clust_2
AT2G16940	2.07424350090712	1.1412792819782	2.13895064072755	2.85666911903315	clust_6		AT2G16940	6.12845838414693	6.09803208296053	1.67807190511264	1.11103131238874	clust_2
AT2G16950	4.71922977937145	4.457608347319	5.12327802732132	4.92803965312729	clust_3		AT2G16950	5.28762004411207	5.10852445677817	2.48542682717024	2.55826763405574	clust_7
AT2G17130	3.94053782103956	3.84349445714184	4.25624725583734	4.85811756762486	clust_3		AT2G17130	5.84849775538515	4.93073733756289	2.10433665981474	1.43295940727611	clust_1
AT2G17170	1.94077567362513	0.463194314638057	4.81834067516914	6.92372274383518	clust_9		AT2G17170	2.31324585178756	1.37851162325373	0	0.176322772640463	clust_5
AT2G17190	4.87458337169883	5.24449628980827	4.25864138747647	4.01504156101669	clust_3		AT2G17190	6.24849688595938	6.07895134139482	5.0574502721839	3.93828579188405	clust_7
AT2G17200	7.90867820717056	7.57347774175436	6.95884164248522	6.88372116552284	clust_8		AT2G17200	5.75702324650746	5.86789646399265	4.75488750216347	2.86591881455221	clust_7
AT2G17250	0	0	1.36019536586912	3.33818153289673	clust_1		AT2G17250	6.08065766334523	5.58796498888268	0.263034405833794	0.575312330687437	clust_2
AT2G17265	3.74862767849179	3.70794176704933	3.98013427900104	2.37588561265224	clust_3		AT2G17265	6.12598165385472	6.07253459972295	2.48542682717024	1.20789285164133	clust_2
AT2G17280	8.50794312861795	8.2282600738568	7.08040542985666	4.78140722835741	clust_4		AT2G17280	5.85274796480088	7.14669594803066	6.25171909260596	2.91838623444635	clust_9
AT2G17340	1.25735001396443	1.06133344600133	0.291460926616302	0	clust_6		AT2G17340	4.84899843040002	4.71149490665009	0.137503523749935	0.464668267003444	clust_1
AT2G17360	11.5674629088038	10.9461282849136	12.6178766413557	12.4798617201605	clust_2		AT2G17360	9.58925788596602	9.24982454861618	5.06177619758669	4.58676474335514	clust_6
AT2G17370	1.32951559691273	0.233846670573442	3.48043049474752	1.75094895677185	clust_6		AT2G17370	6.26959425168337	5.97039353791468	6.20359271420771	5.69627208392586	clust_9
AT2G17380	5.97073013292125	6.33111661360046	6.22015998904638	5.07400400794476	clust_5		AT2G17380	6.36299581197405	6.76950729143624	6.22110372536788	5.24412594328373	clust_9
AT2G17390	7.06449687457471	5.9821396772383	7.5721899832305	8.45040322266726	clust_5		AT2G17390	6.73470962022584	6.78659636189081	3.877744249949	4.3526172989585	clust_7
AT2G17410	0	0.0839505946446924	1.41851372947467	3.900744587426	clust_1		AT2G17410	6.01970191444255	5.20163386116965	2.70043971814109	1.41683974191283	clust_2
AT2G17420	8.86793662920016	8.61659351498321	7.50530217723231	7.60155119037089	clust_8		AT2G17420	7.34589308568741	7.13545278418517	6.36806987653208	5.31070365722511	clust_9
AT2G17510	0	1.32005049109485	0.625745107042932	2.72717255825226	clust_6		AT2G17510	5.1139504824225	4.24031432933371	1.84799690655495	1.59454854955035	clust_1
AT2G17530	4.46815717398366	4.59339648985923	3.79235108575907	0.601147290055085	clust_7		AT2G17530	3.67694435910691	3.49825086752783	7.22496636500027	6.05398016818765	clust_3
AT2G17560	0	0	2.25353768190782	5.17791505118828	clust_1		AT2G17560	7.33512233691301	7.01680828768655	3.86789646399265	2.03210084316702	clust_7
AT2G17630	7.59625503293835	7.13625819023187	7.9656037904459	6.66211219859536	clust_8		AT2G17630	6.00225245173138	6.14363830992204	2.90689059560852	1.56071495447448	clust_2
AT2G17670	0	0	1.22925120744085	1.57456099718348	clust_6		AT2G17670	5.03474394932473	4.73876783680019	0.263034405833794	0.411426245726465	clust_1
AT2G17700	5.7671117262123	4.6805170581077	6.95418279927941	9.3825195872356	clust_5		AT2G17700	5.90857275875175	5.66106547980695	2.32192809488736	1.87184364850932	clust_2
AT2G17790	3.89570737741551	3.30592990705082	3.31148030843256	2.39362540888642	clust_3		AT2G17790	5.49217365961083	5.02680005934372	3.33628338786443	2.0036022366802	clust_7
AT2G17800	2.12476174982326	5.30780172795449	4.55777069863038	1.60668927422108	clust_7		AT2G17800	7.90665012639538	7.77610398807316	7.49825086752783	6.1333991254172	clust_9
AT2G17870	5.32424126011445	3.99894479400256	6.79184404467877	7.60757747884992	clust_5		AT2G17870	5.13914201914569	5.09592441999854	1.88752527074159	1	clust_1
AT2G17930	0.727367694579604	0.646978275560943	0.638180554885787	1.08586009367646	clust_6		AT2G17930	2.67129337248158	2.88752527074159	0.678071905112638	0.286881147788162	clust_5
AT2G17970	0	0	1.81345956025475	2.03258441940712	clust_6		AT2G17970	4.42827641439251	4.13750352374993	1.0703893278914	0.367371065648529	clust_1
AT2G17980	7.45266682764713	7.06569515132763	6.13811134037569	3.4574959776882	clust_4		AT2G17980	5.86021792474585	5.61470984411521	4.39231742277876	1.76553474636298	clust_7
AT2G18020	10.5197834370277	9.72727342762481	11.6184201107354	11.9299022479008	clust_2		AT2G18020	9.9139216012603	9.67065624911844	4.59693514238723	3.70708299177171	clust_6
AT2G18030	2.45355240545911	1.79202000741907	2.33926331290502	0.983391002485945	clust_6		AT2G18030	6.46727948045998	6.73199778664374	5.71149490665009	3.34766565630097	clust_9
AT2G18040	8.47546844096511	8.14466903489011	7.4791036725926	8.55858095317656	clust_8		AT2G18040	8.36911745859982	8.45327063401062	4.64385618977472	3.32192809488736	clust_6
AT2G18100	4.09531529681435	3.91192687808655	2.99405016325692	1.03537299080639	clust_7		AT2G18100	3.96993327469786	4.48542682717024	6.17192735435346	2.72900887033786	clust_3
AT2G18110	8.69804393186211	8.00016532293121	9.06233680213243	9.24092513706112	clust_8		AT2G18110	7.55765515472542	7.3389591754152	4.74953426766926	2.40053792958373	clust_6
AT2G18130	0	0	3.64670461632012	7.68136398867136	clust_1		AT2G18130	8.77106022863708	7.64673869830785	0.485426827170242	1.65992455840238	clust_2
AT2G18220	0.720020811846991	0	3.62807024218272	5.21373031189982	clust_1		AT2G18220	6.02014657311178	5.68369645430652	0.137503523749935	0.575312330687437	clust_2
AT2G18230	10.0563106788836	10.2975382590293	8.90095492388562	8.59146140070786	clust_2		AT2G18230	4.25398926623079	3.52356195605701	1.37851162325373	0.933572638261024	clust_1
AT2G18260	4.59929712228886	0.410628216439622	4.6825579489068	7.0152034091268	clust_9		AT2G18260	6.82705683650015	5.52356195605701	3.40599235967584	2.39231742277876	clust_7
AT2G18330	4.15635497074491	3.6241560583938	6.04965724491263	7.21919811901271	clust_9		AT2G18330	6.47897180503294	5.78659636189081	0.584962500721156	0.807354922057604	clust_2
AT2G18340	5.22982221032703	6.32669528610873	2.69868797260204	0	clust_7		AT2G18340	4.36667191611176	3.47248777146274	7.57364718749332	3.36737106564853	clust_3
AT2G18400	2.5369131068701	0	3.07022882800133	3.43816037685234	clust_1		AT2G18400	7.70659961901207	7.58270652678079	3.37851162325373	2.41142624572647	clust_2
AT2G18410	0	0	1.69489136746026	2.28384607073185	clust_6		AT2G18410	5.31143045574974	4.86294724802092	0.263034405833794	0.485426827170242	clust_1
AT2G18460	0	2.88863945847535	0	0	clust_6		AT2G18460	4.76818432477693	5.2667865406949	3.63226821549951	1.1243281350022	clust_7
AT2G18470	2.74325505955644	3.09010071730112	2.84239561095132	0	clust_7		AT2G18470	2.15704371014558	4.10433665981474	8.01178633120661	9.05585180801699	clust_4
AT2G18510	4.78279920925158	3.17104243853287	5.76425928544052	5.48043473801439	clust_3		AT2G18510	5.1333991254172	5.1333991254172	2.88752527074159	1.72683121703249	clust_7
AT2G18520	0	0	2.43594103438732	3.42534689595738	clust_1		AT2G18520	4.99004721957379	4.5668151540109	0.137503523749935	0.37851162325373	clust_1
AT2G18700	2.57641703086314	2.17697611849986	4.40269255597035	7.75113874139969	clust_9		AT2G18700	5.06651978142975	4.43295940727611	3.60880924267552	1.17632277264046	clust_7
AT2G18770	5.55230965663554	4.77093649393772	5.55205389671977	2.86259816515355	clust_3		AT2G18770	5.80709727493827	5.63226821549951	4.54225804976692	2.99095486039699	clust_7
AT2G18790	1.77066799435142	1.78392952113076	1.76634749761934	3.52188006484017	clust_1		AT2G18790	2.9126498648972	3.03562390973072	2.90689059560852	0.963474123974886	clust_1
AT2G18900	0	0	4.4615740695745	5.54320558788341	clust_1		AT2G18900	5.78738022229634	4.8972404255748	0.137503523749935	0.411426245726465	clust_1
AT2G18960	8.45789147608113	8.12999621597899	7.61153571661943	7.2506269433636	clust_8		AT2G18960	5.13051908302734	5.43962313755712	4.84799690655495	2.77188557851537	clust_7
AT2G19000	3.36400328729503	5.99536072592385	0	0	clust_7		AT2G19000	4.10768786931437	3.24792751344359	11.0404952185036	9.30234190136089	clust_4
AT2G19010	6.16697467401966	6.30444341344834	1.99322097455632	0	clust_7		AT2G19010	1.61823865559545	1.37851162325373	7.56376827845203	5.98458935036246	clust_4
AT2G19080	6.61092258468235	6.28472849387017	7.99260139086786	8.38378369957721	clust_5		AT2G19080	6.8814199080924	6.45779126025604	2.56071495447448	1.14404636961671	clust_2
AT2G19110	3.31712668229886	3.24567225435333	6.15650043255932	6.96801646395601	clust_9		AT2G19110	8.04636009064732	7.50858711208948	0.678071905112638	1.59454854955035	clust_2
AT2G19120	0.795777212075058	0.514108121579058	1.12973695428912	2.76538021244063	clust_6		AT2G19120	3.60169651648096	3.47248777146274	0.137503523749935	0.214124805352847	clust_1
AT2G19270	0.0232633706637457	0	0.228437469077752	1.5842307930093	clust_6		AT2G19270	5.52356195605701	5.28540221886225	3.49825086752783	2.53605290024021	clust_7
AT2G19330	3.30846470114516	3.08730910110372	0.297883113112244	0	clust_7		AT2G19330	5.15987133677839	6.34872815423108	9.11582397743624	7.25029841790633	clust_9
AT2G19385	0	0	4.08066737462652	5.06309521960229	clust_1		AT2G19385	5.73145480769835	5.31469652565629	0.137503523749935	0.669026765509631	clust_1
AT2G19400	3.81104049194178	5.12187882172362	0.956000686630511	0.146130098894574	clust_7		AT2G19400	3.94204525991605	4.12101540096137	6.98641093525204	6.94509263053996	clust_4
AT2G19480	5.12915012128494	4.35576926659204	8.13063378796105	9.15325892858938	clust_5		AT2G19480	7.15916494951661	6.44956137461324	4.32912359629157	6.58601408251252	clust_9
AT2G19490	0.44206488671509	0	4.30093873798708	5.79469497797231	clust_1		AT2G19490	4.68032435684402	3.76553474636298	0	0.286881147788162	clust_1
AT2G19520	4.7233521205063	3.731115285529	6.05939514577393	8.36343165347066	clust_5		AT2G19520	6.34961297182452	5.60880924267552	1.58496250072116	0.823749360308273	clust_2
AT2G19530	3.5387394927034	4.9252290346232	5.24923333158468	6.11354356519588	clust_5		AT2G19530	5.88849973551412	5.48220292629596	3.03562390973072	0.773996325111173	clust_7
AT2G19540	2.90286843683277	0	6.13455616922089	7.13259785052363	clust_9		AT2G19540	7.56879217804153	7.05093696522523	3.08746284125034	3.58616424593091	clust_2
AT2G19560	1.73147539815421	0.993508683166919	2.82370027343273	0	clust_6		AT2G19560	4.98823022306046	4.35049724708413	3.33628338786443	1.99638874644762	clust_7
AT2G19640	2.72675647441808	2.60775422852323	3.64240572212353	2.33348289199768	clust_3		AT2G19640	6.70362677086498	6.13545278418517	0.485426827170242	0.970853654340484	clust_2
AT2G19670	0	0	3.41231825801098	5.431132189212	clust_1		AT2G19670	5.55336050333533	4.50462039240355	0.137503523749935	0.422233000683048	clust_1
AT2G19680	2.54815449804074	4.74492053269262	3.38485159500581	2.89804846787913	clust_3		AT2G19680	6.83048351645765	7.00337736020232	4.11270013274936	2.06695024392463	clust_7
AT2G19730	11.095430600972	10.4334624839529	11.6814361743722	11.4891639061925	clust_2		AT2G19730	10.7039208718426	10.393819447944	5.16591193893569	4.56924802986718	clust_6
AT2G19750	10.4342065672851	10.215217487954	11.5940853768708	11.3122076867123	clust_2		AT2G19750	9.1495439087091	9.15279185163912	2.88752527074159	3.5837597536395	clust_6
AT2G19760	10.2358977987333	10.4926515495642	7.47357259019478	5.25612444046056	clust_8		AT2G19760	6.68481873755322	7.43712784427281	7.05853297020161	5.53106949272595	clust_9
AT2G19770	12.5306590179876	12.9513243915554	9.34024697722496	3.74818288669022	clust_2		AT2G19770	6.3786850136801	8.93604896367662	11.0419328818422	9.06423079332555	clust_8
AT2G19830	4.7841925333334	4.78680994034131	3.27534246182196	3.42322093468356	clust_3		AT2G19830	6.75020450927987	6.44128427192704	5.84297883178833	5.81506301719287	clust_9
AT2G19860	5.14563151572059	4.30110714336766	4.97694933115493	4.37921387735179	clust_3		AT2G19860	6.4276061727819	6.00674683244058	1.76553474636298	1.22032995487956	clust_2
AT2G19880	6.13539348193083	5.8177999281333	5.42989343579348	2.15925321748399	clust_4		AT2G19880	6.70528679027247	6.08746284125034	7.60806996772166	8.18957750090512	clust_9
AT2G19940	4.91209178729373	4.38582372146919	5.0907113251543	3.26315796558033	clust_3		AT2G19940	5.80064109732908	5.32553033156756	2.67807190511264	1.6915341649192	clust_7
AT2G19950	2.38974647268924	1.64783822711247	2.10295793283576	3.73501619225533	clust_1		AT2G19950	4.64327899631198	4.71699089440494	4.13750352374993	1.20789285164133	clust_7
AT2G20060	4.87762276892771	0	6.06610609310956	5.10746314344919	clust_9		AT2G20060	6.95151785896245	6.876516946565	1.13750352374994	1.48542682717024	clust_2
AT2G20190	0	0	0.179054379929279	1.30709884146275	clust_6		AT2G20190	3.48928602262588	2.86789646399265	0.137503523749935	0.137503523749935	clust_1
AT2G20260	1.6911330584244	8.7630012284754	6.13560776696172	9.15819849420068	clust_5		AT2G20260	1.56071495447448	1.72246602447109	0.137503523749935	0.356143810225275	clust_5
AT2G20270	7.51698044343372	7.11288901264079	7.07384154245383	7.78723187211111	clust_8		AT2G20270	6.8008998999203	6.69348695749933	4.19377174339668	2.54843662469604	clust_7
AT2G20280	3.43822770334276	3.14322523959218	5.38774085345784	5.72915370913665	clust_3		AT2G20280	6.72465027173297	6.62205181945638	4.20945336562895	2.66220549965362	clust_7
AT2G20320	0.915166260328	0.691698632550953	0.13058300243468	0	clust_6		AT2G20320	2.90110824301451	3.16992500144231	7.09697863637054	7.8120489175958	clust_4
AT2G20330	0	0	3.2125370549921	4.77622964996179	clust_1		AT2G20330	5.43128865429159	4.91647664443772	3.03562390973072	2.71369581484336	clust_7
AT2G20360	9.27280513080445	8.88884235296646	8.65958509626019	6.79095628873553	clust_8		AT2G20360	7.28688114778816	7.36632221424582	7.06824086131282	3.89820835250872	clust_9
AT2G20420	10.3058329575542	9.9092635563687	9.8303342546221	8.9590304744032	clust_2		AT2G20420	8.4526942640982	8.21042783040149	5.8801957289431	3.38956681176273	clust_6
AT2G20440	5.89627930129665	6.20177001398207	4.48232693092362	0	clust_7		AT2G20440	5.5478199565777	6.39231742277876	8.69348695749933	8.43966468923526	clust_8
AT2G20450	7.46861362823575	7.38480438919881	7.75781990089786	4.75597684916877	clust_4		AT2G20450	9.1108225740478	9.00870872983593	2.13750352374994	3.11935617703968	clust_6
AT2G20470	4.27334141336839	3.37110781907997	4.43678549160558	0	clust_7		AT2G20470	5.46923479366766	6.10433665981474	7.32102612859297	3.89820835250872	clust_9
AT2G20490	0	0	3.63050326305798	3.86634333079621	clust_1		AT2G20490	7.70922169796007	7.57893871309339	0.584962500721156	1.71808758396052	clust_2
AT2G20530	1.96023798752238	3.84495624594904	3.2344966126707	3.24859780548291	clust_3		AT2G20530	7.25039317308951	7.01122725542325	1.0703893278914	2.0496307677246	clust_2
AT2G20580	7.19491831155154	6.63657886398769	8.19798959524726	8.35029577959477	clust_8		AT2G20580	7.04012530196566	6.70321146739115	3.44625622988956	2.28983446517751	clust_7
AT2G20690	3.19803699083344	3.93133729963872	1.19295565278847	1.98354018242617	clust_7		AT2G20690	4.44228003525258	4.54225804976692	3.51096191927738	4.52857131887076	clust_7
AT2G20760	8.26829030196865	8.54747283890814	9.27414006066923	8.33680836141531	clust_8		AT2G20760	7.25181375452922	7.43712784427281	6.5713734359732	4.55151601762801	clust_9
AT2G20790	2.62724108772687	1.42489879781308	3.39090147467062	4.25650641588553	clust_3		AT2G20790	4.41074812818595	4.24031432933371	3.27798474729977	1.33913738491959	clust_1
AT2G20800	3.17411793417985	2.04657001342273	3.87081025079983	4.84326307868067	clust_3		AT2G20800	4.85798099512757	4.38543103719352	0	0.400537929583729	clust_1
AT2G20810	3.57591446283413	4.26439961940712	4.67066343225879	2.0868232654245	clust_3		AT2G20810	4.72900887033786	4.86789646399265	4.06177619758669	1.97819562968165	clust_7
AT2G20840	3.64448284929408	4.43742009434111	2.54250049389401	0	clust_7		AT2G20840	5.80915716469159	6.1333991254172	7.43212427264156	5.66817586897014	clust_9
AT2G20860	2.43443029580882	0	4.01694734347755	3.59899257251661	clust_1		AT2G20860	5.22265002245148	5.58796498888268	6.09381367340273	6.50096135246006	clust_9
AT2G20890	1.65244909946354	0	2.92592856488946	5.44469859502784	clust_1		AT2G20890	6.41396635150775	6.16188768237689	2.56071495447448	1.50589092972996	clust_2
AT2G20900	8.63274770396698	8.1464882560612	8.68161797679171	5.68316745020803	clust_8		AT2G20900	6.51175265376738	7.27146302790437	6.07895134139482	3.76022094646651	clust_9
AT2G20940	0	0	0	0	clust_6		AT2G20940	6.49537538094463	6.22303633790187	0.84799690655495	1.33342373372519	clust_2
AT2G20970	0	0	1.20130234491798	4.52353472768616	clust_1		AT2G20970	7.10768786931437	6.40769264866568	0.263034405833794	1.22032995487956	clust_2
AT2G20990	2.55928386230494	3.19448674454507	4.40742879776003	6.00604671854855	clust_3		AT2G20990	5.27015513876653	4.8923910259134	2.90689059560852	1.89141918684608	clust_7
AT2G21060	8.74847525442049	7.96949979325987	8.84657482751278	9.98595167209787	clust_8		AT2G21060	6.42643250018696	6.62058641045188	2.51096191927738	1.56559717585423	clust_2
AT2G21130	12.0401708996198	11.9160357981027	10.8787250995283	10.888839692222	clust_2		AT2G21130	9.97906787148051	10.0032367946017	7.45285896471381	6.22612314312524	clust_6
AT2G21150	2.50756813845751	0.745598156202124	3.12208699636076	2.11735722847516	clust_6		AT2G21150	4.66163560233596	4.35049724708413	0.84799690655495	0.565597175854225	clust_1
AT2G21160	9.24006138817397	9.74206680183405	10.2975843938543	10.3003743757527	clust_2		AT2G21160	9.22491814577733	9.13929553272601	7.21529030565123	4.51790555352995	clust_6
AT2G21170	6.43174941015133	6.0119994504356	6.94630081278263	6.86802330040131	clust_5		AT2G21170	6.63560930201924	6.49185309632967	0.84799690655495	1.4541758931858	clust_2
AT2G21237	0.873808800554846	0	4.84267344704292	5.51755883779786	clust_1		AT2G21237	8.90092717052718	8.30924896081662	1	2.18586654531133	clust_2
AT2G21250	8.85197928589731	8.29837542646456	7.14955166114651	5.32266861493464	clust_8		AT2G21250	7.41557277507906	7.59170933316174	4.4262647547021	2.59454854955035	clust_6
AT2G21270	4.13690049177388	3.26060984730271	3.93675698519074	2.89514147809656	clust_3		AT2G21270	5.19021976366016	5.34695688937888	4.15380533607904	2.21101219348551	clust_7
AT2G21290	2.40448722926162	0	5.08818367295141	5.26734669244764	clust_9		AT2G21290	6.87455108689664	6.95884267524324	0.678071905112638	1.70043971814109	clust_2
AT2G21330	3.59557083607465	2.40507924743643	4.44921869845031	6.13425478560347	clust_9		AT2G21330	6.43596189543763	5.20163386116965	0.137503523749935	0.713695814843359	clust_2
AT2G21390	7.56879495053646	7.23616346415095	7.74908834293136	7.7984583621525	clust_8		AT2G21390	6.58466190794147	6.41953889151378	5.85798099512757	3.01435529297707	clust_7
AT2G21410	4.49222224739088	4.1778816771004	3.7401811880743	1.00118462428843	clust_7		AT2G21410	5.15663931069209	5.3037807481771	3.8073549220576	1.76977173924945	clust_7
AT2G21440	0	0	1.72903320437944	2.85453062740245	clust_6		AT2G21440	5.7273759385949	5.18586654531133	0.137503523749935	0.526068811667588	clust_1
AT2G21470	3.26094652111388	1.99148455469589	4.20714356512615	5.20014011334949	clust_3		AT2G21470	5.11894107272351	4.68369645430652	2.32192809488736	1.0496307677246	clust_1
AT2G21480	2.22133370932363	3.68722145592691	0.0898071288791799	0	clust_7		AT2G21480	2.38128337250378	1.48542682717024	7.06931549454008	7.77003613859792	clust_4
AT2G21490	2.07361257365091	5.32574555077231	1.91708174267813	1.729134838065	clust_7		AT2G21490	0.137503523749935	0.584962500721156	0.925999418556223	0.176322772640463	clust_5
AT2G21510	6.04497040314736	5.58031332835608	6.47724174910814	4.83494624457623	clust_5		AT2G21510	6.992088609014	7.22593041117105	5.1333991254172	2.44095219802964	clust_7
AT2G21580	11.0969860587534	10.669540101375	11.8100473445651	11.7057314440508	clust_2		AT2G21580	8.84962402992454	9.04630551649358	4.05311133645956	3.46988597627446	clust_6
AT2G21590	4.10534224864529	3.7133238161537	4.25678837006142	2.37727800128203	clust_3		AT2G21590	7.0302257088616	6.57288966842058	1.63226821549951	1.41683974191283	clust_2
AT2G21600	5.67436564005897	5.09033523574679	5.27962452306785	4.60999182534122	clust_5		AT2G21600	7.18606470409757	6.95768248616512	5.35049724708413	4.9518675043269	clust_9
AT2G21640	0.584670636646329	0	0	5.2161214929433	clust_1		AT2G21640	5.44989147301094	5.49505552836802	1.37851162325373	1.44890095114513	clust_1
AT2G21660	10.2377152478643	9.53383067606965	10.9952009383747	12.3113168904046	clust_2		AT2G21660	10.4124851666948	10.0631253934588	3.59693514238723	4.0574502721839	clust_6
AT2G21720	4.208609882178	4.09791743273292	3.56322025349497	0	clust_7		AT2G21720	4.44294349584873	5.44625622988956	5.13750352374993	2.21101219348551	clust_7
AT2G21770	0	0	0.154186617632726	0	clust_6		AT2G21770	5.68257329734758	5.60288440871842	3.0703893278914	1.29865831556452	clust_7
AT2G21790	0	0	0.82496718289892	1.67461544182094	clust_6		AT2G21790	4.30597052098439	4.25550073314839	1	0.604071323668861	clust_1
AT2G21870	11.2164037065908	10.8897378036914	10.8812591293122	10.0630922271867	clust_2		AT2G21870	8.51064550409004	8.70528679027247	7.70043971814109	4.75702324650746	clust_9
AT2G21890	4.09075136435629	3.3020922832011	4.04792466895401	0	clust_7		AT2G21890	4.6876206320849	6.35755200461808	1.20163386116965	1.38404980679516	clust_1
AT2G22125	0.0727814798709533	0	0.525797079565966	0.0122868394462749	clust_6		AT2G22125	3.27202318906105	3.29278174922785	0.84799690655495	0.400537929583729	clust_1
AT2G22170	8.80076232045185	8.04062232909228	7.97784300688942	2.50930941944007	clust_4		AT2G22170	3.44228003525258	6.10223819393074	5.94485844580754	2.58496250072116	clust_7
AT2G22180	0	1.50349581027532	1.90395739541297	0	clust_6		AT2G22180	2.02502879449152	3.37851162325373	7.93073733756289	8.29420717830167	clust_4
AT2G22230	6.67439385237495	6.43363886487533	6.72016996341322	3.552947290001	clust_4		AT2G22230	6.7953253872778	6.71424551766612	1.26303440583379	1.29865831556452	clust_2
AT2G22290	0	2.74994926654226	0	0	clust_6		AT2G22290	0.863938450423971	0.584962500721156	6.4757334309664	4.77820857639809	clust_3
AT2G22360	2.87957918889216	2.47604884722117	3.99639801238115	5.26558437491033	clust_3		AT2G22360	3.57288966842058	3.0703893278914	0.37851162325373	0.16349873228288	clust_1
AT2G22400	1.48626146759156	0	5.00924587433435	6.19720732399793	clust_9		AT2G22400	6.55535603863583	5.8073549220576	0.37851162325373	0.879705766282288	clust_2
AT2G22450	1.54551897791824	1.14623227079165	2.26290593432512	1.50741044608024	clust_6		AT2G22450	4.79129314859221	4.65535182861255	1.26303440583379	0.485426827170242	clust_1
AT2G22475	7.99122948678516	7.54567936716847	6.5736479022442	5.88948067936886	clust_8		AT2G22475	6.08555212720929	5.91886323727459	4.93073733756289	2.0036022366802	clust_7
AT2G22480	4.1301242308587	3.79279868823339	5.45671586857758	2.54671123249572	clust_3		AT2G22480	6.0232553523003	5.66106547980695	1.96347412397489	1.05658352836637	clust_2
AT2G22560	4.35704481998508	5.46062498361508	2.89592046763328	1.53861546693648	clust_7		AT2G22560	2.42492208821069	3.21723071622067	6.456149034648	4.39437694495706	clust_3
AT2G22690	0	0	0.56096941426603	5.75799928109775	clust_1		AT2G22690	4.63343121035563	4.41953889151378	4.47248777146274	3.72574115650395	clust_7
AT2G22780	9.35610363923587	10.0934609022528	8.77656595632968	6.7337329634002	clust_8		AT2G22780	6.86727873970966	7.21431912080077	6.67807190511264	3.38266725274504	clust_9
AT2G22795	0.493914891843505	0.620019427946702	0.300867048694415	0	clust_6		AT2G22795	4.64443315240625	5.22110372536788	7.21916852046216	4.27276973243651	clust_3
AT2G22900	2.24769247017369	1.94372510717242	2.83329415387612	0	clust_6		AT2G22900	2.86987140617771	3.51096191927738	4.73335434061383	3.14241343787374	clust_3
AT2G22910	1.3726565668358	0	3.03658848293152	0.538122021426392	clust_6		AT2G22910	4.29645740737124	4.20163386116965	2.40599235967584	0.839959587489532	clust_1
AT2G22950	9.6289988500731	9.68112488883692	7.96127424117863	5.32652013858691	clust_8		AT2G22950	1.91073266190291	4.86789646399265	7.43295940727611	3.32481060342048	clust_3
AT2G23070	4.31375739588033	4.62869875764421	5.6387719968969	7.13678772792284	clust_5		AT2G23070	6.89251245977913	6.50143914515887	7.10013667128545	7.61743073166192	clust_9
AT2G23080	0.654078148843131	0.709641908966355	1.47713926024656	3.07397021939765	clust_6		AT2G23080	5.13463167144765	4.92599941855622	4.69488019279919	3.1243281350022	clust_7
AT2G23140	2.19567518840856	1.78573734306059	2.02170977439683	1.04093142183775	clust_6		AT2G23140	3.82476785314329	4	3.73335434061383	2.61588707391606	clust_7
AT2G23350	7.74251798217248	6.8155526415357	8.48044279247151	8.48859625076995	clust_8		AT2G23350	8.79743456720966	8.39959836912012	5.09169983413681	3.54101915313356	clust_6
AT2G23370	2.28896698486926	1.76307773205554	2.26088748793687	0	clust_6		AT2G23370	4.78920757534734	4.56071495447448	1.43295940727611	0.918386234446348	clust_1
AT2G23420	6.21887846692082	5.88911220200707	5.14629784862823	5.090305683138	clust_5		AT2G23420	5.59961534862161	4.32192809488736	5.88264304936184	1.75274859140713	clust_7
AT2G23820	6.75826759108079	5.74691191761272	7.09719174154631	6.91076010982543	clust_5		AT2G23820	6.44575980445338	6.27426166125705	5.83541884047548	4.02059109477325	clust_9
AT2G23890	4.8189088712631	3.11442803330615	5.94899942235596	4.87694558491944	clust_3		AT2G23890	6.27798474729977	5.85549144310187	1.26303440583379	1.16992500144231	clust_2
AT2G23900	6.32034321520571	8.22854779374082	4.10959948295299	3.90092058690009	clust_4		AT2G23900	3.56437816856506	3	9.49825086752783	10.7947570038958	clust_4
AT2G23940	5.03239893026994	4.64535441714281	5.42477533885804	5.71917022061792	clust_5		AT2G23940	5.92481250360578	6	4.00898878322726	2.16027483140859	clust_7
AT2G24050	6.49890800550321	5.89607669943541	7.44697747495449	7.91484461547434	clust_5		AT2G24050	6.60050764534579	6.18982455888002	3.6667565918848	2.16992500144231	clust_7
AT2G24060	0	0	1.94148010345002	4.13750776819009	clust_1		AT2G24060	4.56193705962243	3.94485844580754	0.485426827170242	0.321928094887362	clust_1
AT2G24090	1.69664543184115	0	1.52409728167515	5.21138269009728	clust_1		AT2G24090	4.39643353125099	4.24792751344359	0.37851162325373	0.250961573533219	clust_1
AT2G24170	4.41525936409547	4.13121484261649	3.47076557968933	0	clust_7		AT2G24170	4.13093086982645	4.70597790168252	4.62058641045188	1.57046293102604	clust_7
AT2G24200	8.87378073396195	8.63178795412688	8.71217785291949	8.83330353795711	clust_8		AT2G24200	7.39266088071179	7.09697863637054	2.37851162325373	1.71369581484336	clust_2
AT2G24330	0.208050255793025	0	1.03211076874801	1.35200834396668	clust_6		AT2G24330	4.36317107711924	4.01792190799726	1.63226821549951	1.32192809488736	clust_1
AT2G24370	3.59116917741298	4.57698761249798	0.650996402950162	1.45922960218123	clust_7		AT2G24370	1.63691458035588	1.32192809488736	7.21529030565123	7.69048693771489	clust_4
AT2G24420	5.79470439283212	5.43276912497891	6.42658934521058	6.34362556634696	clust_5		AT2G24420	5.30997649237056	5.44625622988956	4.61470984411521	2.73768676140986	clust_7
AT2G24440	0	0	0	4.99294488509945	clust_1		AT2G24440	2.29278174922785	2.16992500144231	3.12101540096137	4.27351588970212	clust_3
AT2G24450	3.31520794382453	7.9696372169053	2.04683656850596	2.16603640657142	clust_7		AT2G24450	4.72900887033786	3.75488750216347	10.9578275608337	12.4506184546544	clust_4
AT2G24490	0	0	2.62236299894985	5.72019699977864	clust_1		AT2G24490	3.97085365434048	4.67807190511264	2.32192809488736	1.76128527336162	clust_1
AT2G24500	0	0	2.43194376699594	3.89720105796369	clust_1		AT2G24500	6.65191274464578	6.03121873061072	1.48542682717024	0.918386234446348	clust_2
AT2G24590	2.11856706815936	1.93480186835018	4.4445529405578	5.171187515648	clust_3		AT2G24590	5.84373265661131	5.56985560833095	1.8073549220576	1.09761079662642	clust_2
AT2G24700	8.21796184254119	7.5966265012755	8.37406581261829	7.53974331420121	clust_8		AT2G24700	0.0426443374084937	0	0	0	clust_5
AT2G24765	4.68716458871611	5.81087315785316	5.65378444462702	4.82968393236653	clust_5		AT2G24765	7.31795521831244	7.3371758685863	7.06501215043695	6.28540221886225	clust_9
AT2G24940	8.48703343229229	8.5436042478083	5.51831565951838	2.33302370439174	clust_4		AT2G24940	5.42256941086083	6.84297883178833	7.00112666545428	4.14649230697719	clust_9
AT2G25110	7.77060971989138	7.37975010210121	7.9781770873869	7.95758054840879	clust_8		AT2G25110	6.31179371775365	6.34695688937888	5.82781902461732	2.24792751344359	clust_7
AT2G25140	0	0	4.13677336905355	4.62553092131294	clust_1		AT2G25140	4.71863561627134	4.35755200461808	0	0.31034012061215	clust_1
AT2G25210	6.35838805127603	5.36188259664722	7.37610482247005	4.23213254529422	clust_5		AT2G25210	10.1911949621694	10.4726908392428	4.26303440583379	4.66902676550963	clust_6
AT2G25280	4.2257775457297	3.40536646255459	2.3602790565307	2.66215549202209	clust_3		AT2G25280	6.15421053058834	6.09169983413681	2.03562390973072	1.28095631383106	clust_2
AT2G25290	4.16618317721483	4.48547461755906	3.65219518210278	0.557773400656658	clust_7		AT2G25290	3.26903314645524	3.43295940727611	6	4.50525580093216	clust_3
AT2G25320	0.120529351191615	0	0.445644519921551	0.216432954017948	clust_6		AT2G25320	3.28688114778816	3.67807190511264	3.12101540096137	1.1243281350022	clust_1
AT2G25340	3.97961973244201	4.43152001504324	0	3.98643486902987	clust_7		AT2G25340	1.11103131238874	0.765534746362977	0	0	clust_5
AT2G25530	6.39720332468711	6.25194704263717	5.5966742394424	2.7420132763186	clust_4		AT2G25530	3.63691458035588	4.77082904603249	6.62351574149055	4.16188768237689	clust_3
AT2G25600	3.02793556748812	5.02548435232579	1.60250796103865	2.28726112093216	clust_7		AT2G25600	4.03386345186628	3.877744249949	6.47411151394241	8.21305560230915	clust_4
AT2G25670	4.88455472257428	5.16163349673418	7.35348275348795	7.65023854261172	clust_5		AT2G25670	7.66263277495391	7.456149034648	4.5909612413426	3.89336221076387	clust_6
AT2G25730	1.43859852544814	1.5248229253483	1.61585166693064	0.566910798304094	clust_6		AT2G25730	3.19692173382033	3.08746284125034	2.88752527074159	1.6915341649192	clust_1
AT2G25800	0.577484949016935	0.211993784546381	1.70110109093427	1.39190008340673	clust_6		AT2G25800	3.55581615506164	3.92599941855622	0.678071905112638	0.604071323668861	clust_1
AT2G25830	2.93551401359903	2.60670091118852	3.6929173128873	4.40627223526146	clust_3		AT2G25830	4.94673086014031	4.71149490665009	1.20163386116965	0.526068811667588	clust_1
AT2G25870	3.59887221503671	3.12905049144811	4.44376909686235	4.89956620846891	clust_3		AT2G25870	6.4535175792155	5.96578428466209	6.55305325276641	6.12515513132229	clust_9
AT2G25890	9.16649067065267	9.35643003751584	7.48290221334856	3.43233833274253	clust_4		AT2G25890	7.42886262048307	8.05365441760314	9.35645197022176	5.05788344889963	clust_9
AT2G25950	5.07815285958954	3.48804169669377	2.09743864011282	4.10998035576676	clust_3		AT2G25950	5.66106547980695	5.88752527074159	2.76553474636298	1.09085343045111	clust_2
AT2G25970	5.35988751201578	3.46024748518948	7.37276761665029	8.92604995573465	clust_5		AT2G25970	6.17472598770613	5.90207357931074	2.20163386116965	1.41142624572647	clust_2
AT2G26060	1.74059276251692	2.82968670835819	5.41180521390573	7.95560821570732	clust_9		AT2G26060	5.33735429849697	5.12928301694497	2.16992500144231	0.748461233004036	clust_1
AT2G26080	8.36860696723499	8.04991214391615	8.60919793992904	8.61691449154471	clust_8		AT2G26080	5.38991092507167	5.23266075679027	4.34340782229781	3.36597242759338	clust_7
AT2G26140	6.31975333057789	5.17677198820515	7.23090303523287	6.33387902051589	clust_5		AT2G26140	6.48171871919596	6.47897180503294	4.74953426766926	3.50969584193339	clust_7
AT2G26210	4.85152512910349	5.52407479710564	3.00641455214339	2.23891489974987	clust_7		AT2G26210	4.5385381636298	5.44625622988956	4.15380533607904	3.44360665147561	clust_7
AT2G26230	6.18813352750892	5.80605807241619	5.66507515288291	4.40999391257901	clust_5		AT2G26230	5.41515020542639	5.48542682717024	5.04439411935845	2.25398926623079	clust_7
AT2G26260	4.12463395989096	3.6109780817146	3.66857793504991	1.9602175866597	clust_3		AT2G26260	5.55642941544957	5.3819754785573	3.26303440583379	1.67807190511264	clust_7
AT2G26280	0	0	1.75662005491725	1.85632770463079	clust_6		AT2G26280	5.83035674741922	5.81506301719287	1.76553474636298	2.63691458035588	clust_2
AT2G26450	1.29784407135964	2.77918418497438	1.80229729844319	0.760690148288006	clust_6		AT2G26450	3.28392177230762	2.35049724708413	9.335836940378	10.9190122683207	clust_4
AT2G26490	3.96286456547611	5.40863990419568	0	0	clust_7		AT2G26490	2.51601514700366	2.26303440583379	8.51096191927738	8.49621465672376	clust_4
AT2G26570	0.429634880367117	0.038529677567878	0.755301055060829	0.90599440030529	clust_6		AT2G26570	2.70708299177171	3.84799690655495	3.73335434061383	2.56803210477128	clust_3
AT2G26590	6.1242886313132	5.45919039372818	6.54518057473971	6.15523824919618	clust_5		AT2G26590	6.20280949212501	5.77082904603249	3.12101540096137	1.59931779369823	clust_7
AT2G26670	0	0	0.0975394328663619	1.43955333748748	clust_6		AT2G26670	2.4276061727819	1.8073549220576	0	0.333423733725192	clust_5
AT2G26780	1.74442811813062	1.0892030524601	1.6069089647261	1.26055255082462	clust_6		AT2G26780	3.73660487531425	3.76553474636298	1.32192809488736	0.443606651475615	clust_1
AT2G26830	3.43267249686214	3.45115840231797	0	1.03299493222285	clust_7		AT2G26830	4.84849775538515	4.37851162325373	4.70597790168252	3.4235781709818	clust_7
AT2G26890	0.898368588176282	0.700796833371065	2.28911662876409	3.50130416570698	clust_1		AT2G26890	2.89336221076387	3.12101540096137	1.67807190511264	0.978195629681652	clust_1
AT2G26920	0	0	0.536931606798521	2.02309619817366	clust_6		AT2G26920	4.67638025546692	4.4262647547021	3.15380533607904	1.97819562968165	clust_7
AT2G26960	3.6458172177816	3.9815102162606	2.81301171422197	1.99568340996565	clust_7		AT2G26960	6.57591736111815	6.12722055048807	0.263034405833794	1.0703893278914	clust_2
AT2G26990	5.18959769475355	4.61862869356842	6.6975615889533	8.12978047055906	clust_5		AT2G26990	6.21198560627522	5.85049941375812	1.84799690655495	1.18269229751619	clust_2
AT2G27020	8.74198232018489	8.04914412555155	9.56327479029507	9.98254485047201	clust_8		AT2G27020	8.23131719715266	8.04930403348226	3.64385618977472	2.7158933705476	clust_6
AT2G27040	2.87624258171759	1.36241279994873	5.67558135619407	7.90686795034932	clust_9		AT2G27040	7.11925241215734	6.53449743373817	1.13750352374994	1.16992500144231	clust_2
AT2G27100	2.03454336985517	2.4554419446417	5.86099930990254	6.95529750789747	clust_9		AT2G27100	6.43512849755131	5.93781516880342	2.92599941855622	1.57531233068744	clust_2
AT2G27170	0.525940619188142	0.388113286282539	0.149789049290862	2.9827477087289	clust_6		AT2G27170	2.29865831556452	2.53605290024021	0.137503523749935	0.16349873228288	clust_5
AT2G27200	0.625511693598391	0.785540034056743	1.34868059478764	2.91762271795516	clust_6		AT2G27200	3.71369581484336	3.53605290024021	3.82781902461732	2.71369581484336	clust_7
AT2G27210	3.68922195347361	3.82995933557238	3.67981604638835	3.29413061239873	clust_3		AT2G27210	4.26303440583379	3.84799690655495	4.35049724708413	3.61353165291793	clust_3
AT2G27280	0.129437597506765	0	0.774485857011234	2.22071690502201	clust_6		AT2G27280	2.03210084316702	1.88752527074159	0.584962500721156	0.918386234446348	clust_5
AT2G27290	0	0	0	0.804041333193775	clust_6		AT2G27290	2.56315813040281	2.4594316186373	1	0.55581615506164	clust_5
AT2G27460	5.15897861088367	4.67951516220376	5.47839884492684	5.17062824399646	clust_5		AT2G27460	4.39025495632187	4.30012372456901	1.58496250072116	0.565597175854225	clust_1
AT2G27490	1.47679724869868	0.3883076341098	0	0.767555597727972	clust_6		AT2G27490	3.81044310384517	3.58496250072116	2.53605290024021	1.72246602447109	clust_1
AT2G27510	8.22737504996333	7.78345714230456	8.96596530017469	8.78203885430488	clust_8		AT2G27510	8.36828818553468	8.21334728173344	2.0703893278914	2.41683974191283	clust_2
AT2G27530	5.48459627815389	6.66535540369784	5.54554370200704	4.0183234813321	clust_4		AT2G27530	10.4867344818201	10.2132257558065	5.52356195605701	4.60999129521268	clust_6
AT2G27600	5.07654596466893	5.11392087967596	5.12162638879845	4.93480552791049	clust_5		AT2G27600	5.63401235640212	5.53605290024021	4.70597790168252	3.6724253419715	clust_7
AT2G27630	0	0	0.975601053561519	3.40976243629568	clust_6		AT2G27630	2.10433665981474	1.8073549220576	0	0.111031312388744	clust_5
AT2G27680	0	0	0	2.54871824620853	clust_6		AT2G27680	4.54349588342577	4.29278174922785	2.35049724708413	1.20789285164133	clust_1
AT2G27710	9.80994117880326	8.98051265022407	10.8228820354958	11.7284900588674	clust_2		AT2G27710	8.72761418961959	8.54959216744175	1.67807190511264	2.82781902461732	clust_2
AT2G27720	8.65895554282189	8.0382676892558	9.77144305628471	11.0914520266405	clust_2		AT2G27720	8.19913245997236	8.56338696616201	2.40599235967584	2.99638874644762	clust_6
AT2G27730	11.2666445898874	11.1893911995644	10.5017782981219	9.31810649996973	clust_2		AT2G27730	8.60306992855933	8.88447581908648	8.17492568250068	4.71644223684332	clust_9
AT2G27840	0	0.827494314948407	6.86902128449937	8.87462755290016	clust_9		AT2G27840	7.85872702377863	7.4093909361377	0.137503523749935	1.67807190511264	clust_2
AT2G27860	8.39731497180416	8.12879563317243	6.49059147305331	6.63353692551691	clust_8		AT2G27860	7.06942291384998	7.07681559705083	6.92837032301897	4.38956681176273	clust_9
AT2G27880	2.72888325758758	2.87083766864175	2.30012049981614	8.33901472543286	clust_9		AT2G27880	4.47183776242229	4.98185265328974	3.12101540096137	1.57046293102604	clust_7
AT2G28000	6.11842231448619	3.85916317647066	7.70712514296115	7.30351656857468	clust_5		AT2G28000	7.54156130132334	6.81378119121704	0.37851162325373	1.23878685958712	clust_2
AT2G28080	4.48193750895774	6.50270764525203	0	1.69842716363953	clust_7		AT2G28080	4.92362461136832	3.44625622988956	6.41953889151378	3.96532254836725	clust_3
AT2G28120	1.78883296938371	2.7026099088121	0	0	clust_6		AT2G28120	1.65992455840238	1.76553474636298	4.60880924267552	1.25701061820602	clust_3
AT2G28190	7.10960425118496	6.66656266437226	7.42693984505737	8.33024612877163	clust_8		AT2G28190	7.77208359224655	7.33002051583608	3.49825086752783	2.09085343045111	clust_2
AT2G28355	4.60191204731457	6.01693671394734	1.00927779025928	4.16792219416355	clust_7		AT2G28355	3.88557436437143	6.27052894238072	10.4630134134497	6.14873077917319	clust_9
AT2G28360	3.35875557727327	2.67249147275784	3.06824470950107	2.70876016483161	clust_3		AT2G28360	4.77346892790519	4.73335434061383	2.29278174922785	0.863938450423971	clust_1
AT2G28430	0.140473777117613	1.78013371286375	0	0.473624520664656	clust_6		AT2G28430	5.95837871156634	6.26303440583379	5.456149034648	4.15380533607904	clust_9
AT2G28450	0.155750385887755	0.0372895162409161	0.278321211595512	1.03899118559614	clust_6		AT2G28450	5.43429461795993	4.97269265400426	1.32192809488736	1.16992500144231	clust_1
AT2G28520	5.58251294175164	5.51150699845015	4.46903334022829	2.63963521312538	clust_4		AT2G28520	4.94204525991605	5.16591193893569	5.12928301694497	2.21101219348551	clust_7
AT2G28540	0	0.135182359862207	0.120923263357031	2.43187138937841	clust_6		AT2G28540	5.48317085322987	4.75488750216347	3.4594316186373	3.15218341905505	clust_7
AT2G28600	0	0	4.26739363609799	6.32069088013123	clust_1		AT2G28600	7.02856915219677	6.53138146051631	3.10433665981474	3.18269229751619	clust_7
AT2G28620	0	0.0471773945465999	0.187942871055095	0.643149226052921	clust_6		AT2G28620	5.40701277351601	4.23266075679027	3.88752527074159	2.58014548442338	clust_7
AT2G28680	12.0923173802624	11.4615171519264	12.5343259550589	13.8021323384047	clust_2		AT2G28680	11.8525490156953	10.967226258836	2.8073549220576	4.36527259976453	clust_6
AT2G28760	5.87512542619622	1.86704305177357	6.36221026735854	4.45052543932662	clust_3		AT2G28760	4.56071495447448	3.49825086752783	0.137503523749935	0.31034012061215	clust_1
AT2G28790	3.44955773656653	1.17461944760645	7.5826409471786	11.5289045182785	clust_9		AT2G28790	0.22650852980868	2.72246602447109	0	0.464668267003444	clust_5
AT2G28800	0	0	0	0.350716748828351	clust_6		AT2G28800	3.64846544302731	3.75488750216347	1.13750352374994	0.948600847493356	clust_1
AT2G28900	1.9446699572617	3.44945881487962	2.70453468125894	3.31483029566163	clust_3		AT2G28900	7.88636723828563	7.75888943272096	3.59693514238723	2.52105073690096	clust_6
AT2G29020	5.97691009864381	4.99563186930686	6.26616894443798	0	clust_4		AT2G29020	7.25134038278862	7.35491051158679	4.30012372456901	3.31324585178756	clust_6
AT2G29040	3.48671683195681	3.94795427750243	4.20528998649313	0.617612762252805	clust_7		AT2G29040	3.74631276642546	4.50462039240355	4.73876783680019	4.03913839390696	clust_3
AT2G29070	0	0	2.07469438679924	3.52741077286497	clust_1		AT2G29070	6.63372181264101	6.40258575823259	0.584962500721156	0.823749360308273	clust_2
AT2G29080	5.39375259028404	4.1893054547235	6.62718609650262	6.42035764343817	clust_5		AT2G29080	5.96046537410255	5.57288966842058	0.84799690655495	0.978195629681652	clust_2
AT2G29140	0	0	0.0129132977904718	2.83667200019252	clust_6		AT2G29140	5.61087719947195	5.19770815795585	0.263034405833794	0.678071905112638	clust_1
AT2G29200	1.71516322941103	0.761306186735392	5.23558046173449	6.69294324669911	clust_9		AT2G29200	6.38456792317383	5.77082904603249	0.37851162325373	1.05658352836637	clust_2
AT2G29550	6.05223562844407	5.60080541934545	8.16518245669002	9.13682189646659	clust_5		AT2G29550	8.92837032301897	7.26397335480341	4.63807383718072	2.4931349223055	clust_6
AT2G29560	6.05707276165698	5.56387558496243	5.88796346615023	5.19206705762801	clust_5		AT2G29560	5.40190347160796	5.09592441999854	4.37155886261196	2.17951105027151	clust_7
AT2G29570	6.88088650714752	6.35547030699251	6.78178616855892	8.8689427240486	clust_5		AT2G29570	3.8569856897822	4.18586654531133	0.37851162325373	0.918386234446348	clust_1
AT2G29630	0.602448528900552	1.58092576148582	3.62976414125848	2.99937940816437	clust_1		AT2G29630	5.42122329922514	5.05311133645956	1.76553474636298	0.75702324650746	clust_1
AT2G29690	4.03034873934305	3.50566156212603	5.546828673458	6.13416644118188	clust_9		AT2G29690	6.1906148602095	5.58496250072116	0.137503523749935	0.55581615506164	clust_2
AT2G29700	4.16086514569434	3.52828865991893	3.59688306397195	2.20468196085998	clust_3		AT2G29700	5.93687346182423	5.99548451887751	3.73335434061383	1.78240856492737	clust_7
AT2G29780	3.4827855424375	2.9512330073466	3.8236800783598	5.52797952590314	clust_3		AT2G29780	2.58255600301406	2.13750352374994	0.263034405833794	0.321928094887362	clust_5
AT2G29790	5.62821357400089	7.91666425211558	1.98040703674453	0	clust_7		AT2G29790	3.87872534148011	5.53294028837287	10.6006563078263	6.51884982870769	clust_4
AT2G29940	6.81367121458258	5.93638982332076	7.40578230672084	6.83910915949836	clust_5		AT2G29940	7.03419370139065	6.81121411751324	4.4262647547021	3.08915913191124	clust_7
AT2G29960	6.03054727094344	4.94769823028516	6.01154304985451	6.30199282104375	clust_5		AT2G29960	6.37225564844579	6.71287086768991	2.76553474636298	1.77399632511117	clust_2
AT2G29980	6.01856851206101	2.21539479914652	7.25075818612389	3.40841564105212	clust_3		AT2G29980	6.43145581668572	7.456149034648	7.26865895502767	5.29755828116819	clust_9
AT2G29990	3.84265010154082	3.34074781632589	3.1884015792215	2.41989696443152	clust_3		AT2G29990	4.16832111573972	4.15380533607904	3.32192809488736	0.941106310946431	clust_1
AT2G30050	9.81235311196383	9.20741112713941	9.85833162077862	9.14330356398069	clust_2		AT2G30050	7.19593810042783	7.14465824283188	5.83035674741922	4.00450139223494	clust_9
AT2G30060	6.22877782607775	5.97299142142684	6.40933575467661	7.22455692512207	clust_5		AT2G30060	6.44939629708678	6.72109918870718	1.88752527074159	1.77820857639809	clust_2
AT2G30110	7.56663562520762	7.15828609476892	7.64820255629829	9.07969964490676	clust_8		AT2G30110	6.99118168140853	6.49024921062709	4.43295940727611	2.85598969730848	clust_7
AT2G30200	5.65610348012236	5.76490978504599	6.19704479361478	4.211976985845	clust_5		AT2G30200	6.52653836253939	6.05961485629722	3.05311133645956	1.32192809488736	clust_2
AT2G30240	2.82660515483115	4.2205341764288	0.0315381116537433	0	clust_7		AT2G30240	0.53605290024021	0.263034405833794	6.70043971814109	2.14404636961671	clust_3
AT2G30260	4.17671905559667	2.99627668582653	4.75670870970837	3.79320966025568	clust_3		AT2G30260	6.07660184861857	5.64673869830785	0.485426827170242	0.970853654340484	clust_2
AT2G30290	6.63396247499622	6.1786692456096	6.23429056814757	2.00253706085162	clust_4		AT2G30290	3.24488705912353	5.54843662469604	6.85424505422013	4.0496307677246	clust_3
AT2G30410	7.80117542122205	7.99546006589003	7.39117611884722	7.62371429375286	clust_8		AT2G30410	7.30186196668785	7.36806987653208	7.02125762056052	5.81890167588564	clust_9
AT2G30490	0.196206006631838	0.036797011603839	1.81955232214452	4.54292993186398	clust_1		AT2G30490	3.07724299893246	2.40599235967584	0.137503523749935	0.250961573533219	clust_5
AT2G30620	1.29444830401009	0.606073727591438	1.34416975460308	2.71045913400675	clust_6		AT2G30620	6.27295630793511	5.5453506448223	1.13750352374994	1.13750352374994	clust_2
AT2G30630	5.98874533723099	5.47172696355627	5.80651193594203	2.74883718366164	clust_4		AT2G30630	5.5915597458278	6.68650052718322	5.95652136333312	2.78450398292957	clust_7
AT2G30720	5.83099630749243	5.40094939276493	4.83070594448799	2.8655828394042	clust_4		AT2G30720	4.18903382439002	4.6667565918848	5.75755668893945	3.18269229751619	clust_3
AT2G30740	1.05471671680041	0.0735590946595027	2.4894789773786	3.31383241210325	clust_1		AT2G30740	4.07124781946144	4.37155886261196	2.37851162325373	0.765534746362977	clust_1
AT2G30800	1.91055046237821	1.54689506722247	1.47620386797378	0.761886139447364	clust_6		AT2G30800	4.29351763041742	3.85798099512757	2.16992500144231	1.28688114778816	clust_1
AT2G30870	5.4889997240478	7.93741169544479	3.86208341841231	0	clust_4		AT2G30870	7.38214845320422	7.74011804283313	5.08321336824898	2.96716860753263	clust_6
AT2G30880	1.58091489263449	1.32722528642972	2.53087716094086	2.02296985243461	clust_6		AT2G30880	4.22419466397043	4.07895134139482	2.56071495447448	0.575312330687437	clust_1
AT2G30920	5.02399256313804	4.4940194507871	5.8953307560738	5.28547859655507	clust_5		AT2G30920	5.37955165336549	5.29645740737124	2.56071495447448	1.85199883711245	clust_7
AT2G30950	2.28154540134688	0.486836493079422	3.76503221340178	5.95725893379068	clust_1		AT2G30950	3.28392177230762	3.05311133645956	2.29278174922785	0.678071905112638	clust_1
AT2G30970	11.2772368731633	11.0971536456875	9.67833840262452	5.97191288304181	clust_2		AT2G30970	4.611172380044	6.80864246791806	8.89905475619441	4.64443315240625	clust_9
AT2G31010	1.83138437079711	0.847697764685449	2.0571340123749	0.298451354855913	clust_6		AT2G31010	4.04264433740849	4.4594316186373	4.24031432933371	2.57288966842058	clust_7
AT2G31060	4.89075596681594	2.61360985131551	6.33676731119805	5.90559528734319	clust_9		AT2G31060	6.12742692986628	5.78659636189081	2.23266075679027	0.910732661902913	clust_2
AT2G31100	0	0	0.316670983642243	3.28668855535057	clust_6		AT2G31100	0.495695162624069	0.37851162325373	0	0	clust_5
AT2G31140	3.78395629370933	1.36377282962266	5.28588446535508	4.29248938023926	clust_3		AT2G31140	6.62131930101419	6.4245862262511	0.485426827170242	1.0703893278914	clust_2
AT2G31240	0.368960355118002	0	4.97369660825568	5.23193722357031	clust_1		AT2G31240	5.64645070648318	5.37851162325373	1.20163386116965	1.0496307677246	clust_1
AT2G31350	0.107769538775663	0.0852482308906449	0.0736234044912468	0	clust_6		AT2G31350	5.22804904788446	5.04439411935845	7.31469652565629	7.20720959563004	clust_9
AT2G31360	6.19027653061577	4.0316613973764	6.31775752499488	4.58511916641485	clust_5		AT2G31360	9.29459777585775	9.20481564811232	8.26912667914942	4.93451650158608	clust_6
AT2G31390	10.5803137333938	10.7474913908356	8.61115122909824	8.72700281933318	clust_2		AT2G31390	6.02147972741045	6.85299758761332	6.29462074889163	2.82578562746479	clust_9
AT2G31410	0.900761834719073	0.100191308099972	6.82794777493055	7.53976484514315	clust_9		AT2G31410	7.19416586852982	6.95070169008901	1.92599941855622	2.36457243229586	clust_2
AT2G31425	8.47241938396745	9.43865319362733	4.59788590479631	0.592003768674493	clust_4		AT2G31425	3.63575439127776	2.74416109557041	11.3131097762959	7.3450947178269	clust_4
AT2G31430	0	4.39630326230223	0	0	clust_6		AT2G31430	0.6959938131099	0.678071905112638	6.44790974874208	8.55658268982325	clust_4
AT2G31432	3.66665542976621	4.84136029325388	0	0	clust_7		AT2G31432	1.70487196445635	1	8.0698525111258	3.88068552526112	clust_3
AT2G31490	8.51957368752032	8.71057579470754	7.6474572342669	5.47856623656932	clust_8		AT2G31490	7.69481056297988	8.12670447284319	7.0639343057541	4.44028782084042	clust_9
AT2G31610	6.94417206757775	7.82532171255848	7.85757321321939	7.2760530453073	clust_8		AT2G31610	9.96836440027011	9.57061472176119	5.60288440871842	3.90110824301451	clust_6
AT2G31660	4.13497715604437	3.89603700963535	5.59001914377822	6.5780385600234	clust_5		AT2G31660	5.89287670006069	5.23266075679027	0.678071905112638	0.687060688339892	clust_1
AT2G31670	7.01608306964654	7.40808510044426	6.48429469968005	5.7993491774798	clust_5		AT2G31670	6.48300957716455	6.5894638929561	4.39917109381982	2.41953889151378	clust_7
AT2G31725	5.73825675923262	5.19445529948738	5.66279861611799	4.78758996082319	clust_5		AT2G31725	5.9469647411558	5.69209237542757	0.137503523749935	0.839959587489532	clust_2
AT2G31760	0	0	0	1.59313456548644	clust_6		AT2G31760	6.77584069853125	5.98413359454098	0.37851162325373	0.941106310946431	clust_2
AT2G31810	5.58645915335923	4.9804159726166	6.92912355421731	6.81972056186297	clust_5		AT2G31810	7.14169844863568	6.26865895502767	1	1.18269229751619	clust_2
AT2G31830	2.85101896173129	2.09704355964751	2.37993979202169	0	clust_7		AT2G31830	1.66902676550963	3.20163386116965	5.70321146739115	5.56711948795167	clust_3
AT2G31980	6.81573384548729	9.1945711582389	4.47454045739534	3.53926929223178	clust_4		AT2G31980	1.22650852980868	2.40599235967584	2.88752527074159	1.35049724708413	clust_5
AT2G31985	9.76058245648925	9.56346245666189	7.91827577169492	2.53445182280739	clust_4		AT2G31985	1.90689059560852	5.02236781302845	6.77610398807316	2.97085365434048	clust_3
AT2G32060	4.77465969494289	5.05764480444127	4.75854372127121	5.41502778496346	clust_5		AT2G32060	10.4452632081404	10.2448395011456	3.90689059560852	4.25398926623079	clust_6
AT2G32080	6.05572237885486	5.33841418878296	5.50571728660597	2.89665502555285	clust_4		AT2G32080	4.78083500173823	5.32553033156756	3.41953889151378	1.60407132366886	clust_7
AT2G32090	6.74892982427262	6.76527437876002	1.62675120756464	0	clust_7		AT2G32090	5.34482849699744	6.15380533607904	6.79311555527435	5.21451341008002	clust_9
AT2G32235	0	0	0	7.03479916941875	clust_1		AT2G32235	4.75702324650746	4.77082904603249	3	1.43829285157915	clust_1
AT2G32240	1.37547342500872	1.11649596774525	1.68586445915755	4.19053981455265	clust_1		AT2G32240	4.52857131887076	3.57288966842058	0	0.150559676575381	clust_1
AT2G32260	6.44024499456606	6.51017175750906	6.64064041723388	7.53464340616541	clust_5		AT2G32260	5.15380533607904	5.60880924267552	5.71424551766612	3.51349074558812	clust_7
AT2G32410	2.32235584903966	1.43588086947336	2.12110853163834	4.20471038060894	clust_1		AT2G32410	3.05831649559082	3	0.263034405833794	0.27500704749987	clust_1
AT2G32520	6.90034108580414	7.12938489724412	5.26760563296969	2.76288201533352	clust_4		AT2G32520	6.35755200461808	6.45450493755737	3.40599235967584	1.67355642399014	clust_7
AT2G32600	3.11138153956383	1.9987373835628	5.06349853237819	6.40415322198082	clust_9		AT2G32600	6.14567745519564	5.91647664443772	0.485426827170242	0.956056652412403	clust_2
AT2G32670	4.70540422785334	5.2206010992122	2.83886636785143	1.08033516808149	clust_7		AT2G32670	5.03782146543497	4.79181407116183	7.34163000932991	3.79493566280354	clust_3
AT2G32700	0	0	0	3.61223378429392	clust_6		AT2G32700	6.83276345641731	6.81762325751143	4.00898878322726	2.03913839390696	clust_7
AT2G32730	7.91147624560431	7.46440492367047	8.28250687161785	8.05451094571359	clust_8		AT2G32730	7.04220656012069	6.72109918870718	2.94485844580754	1.66448284036468	clust_2
AT2G32810	0.245426156476569	0.210031253294925	0.201555704031155	1.46334327522561	clust_6		AT2G32810	4.1407786557828	4.13750352374993	1.0703893278914	0.613531652917927	clust_1
AT2G32840	3.62956004931027	3.18141695460501	3.21126764207305	0.420842629348999	clust_7		AT2G32840	3.70929063572336	3.44625622988956	1.76553474636298	0.495695162624069	clust_1
AT2G32850	3.41260485755561	1.74545691323751	3.42260756757661	2.22516951385002	clust_3		AT2G32850	5.12060077384517	5.15380533607904	3.99095486039699	1.62760683812965	clust_7
AT2G32885	0	0	0	0	clust_6		AT2G32885	3.39369076418745	3.47248777146274	9.44935502475364	6.00741978357191	clust_4
AT2G32890	8.0720317547987	7.57628033185108	5.25632866544008	0	clust_4		AT2G32890	3.41413553298445	7.92124588858559	0.263034405833794	0.150559676575381	clust_1
AT2G32900	2.77247880945634	2.05298230481219	2.50110119730267	1.8758105013635	clust_3		AT2G32900	5.03474394932473	4.83794324189103	4.81762325751143	4.60407132366886	clust_7
AT2G32920	8.11859713094554	7.87964167777516	8.34305933562558	7.96288705469407	clust_8		AT2G32920	6.49105137636412	6.46923479366766	5.34340782229781	2.12763327972587	clust_7
AT2G32930	5.90534816219823	3.87833895272435	5.581488214462	0	clust_7		AT2G32930	2.78031009904338	4.84297883178833	5.5668151540109	3.8923910259134	clust_3
AT2G33000	0.861817013130746	0.576148423096434	2.7001273970044	7.02601964008804	clust_1		AT2G33000	3.02502879449152	2.29278174922785	0.584962500721156	0.773996325111173	clust_5
AT2G33010	1.03867947181228	1.2286050330663	0.73118911389816	5.91416596560677	clust_1		AT2G33010	1.22032995487956	0.925999418556223	0	0.0840642647884746	clust_5
AT2G33040	8.38280703627044	9.60465256535308	7.73194093468021	6.19368035642235	clust_8		AT2G33040	9.33590391630898	9.23409889783732	8.12412131182919	4.81813476081085	clust_6
AT2G33100	0.664645517277241	3.33422103567952	0.400179468173919	0.703641521867148	clust_6		AT2G33100	3.02680005934372	2.78659636189081	6.73741636593706	8.4817590759953	clust_4
AT2G33150	12.0530147283803	11.790074780055	11.3552888024848	9.873387272618	clust_2		AT2G33150	7.78914235257824	8.20847824221171	8.45162325154114	4.35684807923652	clust_9
AT2G33210	7.36227867397377	6.93265443550554	7.74739580844866	6.57840796584439	clust_8		AT2G33210	7.11186596386756	6.60584986719498	1.37851162325373	1.19534759832222	clust_2
AT2G33220	7.43998583166814	8.57225012315826	6.17617951960792	0.761378677876607	clust_4		AT2G33220	7.54797414832058	7.91408609701272	7.08746284125034	4.64616265715789	clust_9
AT2G33255	4.46892016404759	5.39723110977603	1.3646318135145	1.24882659645049	clust_7		AT2G33255	4.37225564844579	4.54843662469604	5.49505552836802	3.42492208821069	clust_3
AT2G33340	4.70054509912291	2.37126471058468	7.1203440352925	8.79928199643327	clust_9		AT2G33340	6.56407325573694	6.00898878322726	0.584962500721156	1.09085343045111	clust_2
AT2G33410	7.20181302112573	6.47538692804567	8.07730570635266	8.32905222545588	clust_8		AT2G33410	5.88679398997529	5.96116025813664	3.20163386116965	1.94860084749336	clust_7
AT2G33435	1.80062990163329	1.48484108864669	0.936203494140222	0.989777686999259	clust_6		AT2G33435	3.76765479823735	3.77610398807316	1.43295940727611	1.15055967657538	clust_1
AT2G33460	0.947270519954145	0.352057661990652	0.637575204443557	0	clust_6		AT2G33460	2.18903382439002	3.21723071622067	7.69348695749933	8.77613689588765	clust_4
AT2G33470	6.58634911424472	7.35261461576012	3.40830188679523	2.35795872023606	clust_4		AT2G33470	6.7915536333886	7.06069593168755	7.09169983413681	4.69265037003553	clust_9
AT2G33610	0	0	0	1.90635044358396	clust_6		AT2G33610	4.77082904603249	4.63807383718072	0.485426827170242	0.526068811667588	clust_1
AT2G33670	2.57967660976846	3.79034479973859	0	0	clust_7		AT2G33670	1.99276843076892	3.78659636189081	7.62278396615612	4.4369613378336	clust_3
AT2G33690	10.1641852327276	10.3171650283998	6.75073301301845	0	clust_4		AT2G33690	3.66106547980695	6.94016675048282	9.59507095419544	5.69766263347052	clust_9
AT2G33730	1.82239051835643	1.35418298776885	4.48518383501356	6.01182294359021	clust_9		AT2G33730	6.71011763204345	6.24792751344359	2.76553474636298	2.57046293102604	clust_2
AT2G33775	5.35459797728245	7.18439628348003	2.90414870618808	0	clust_7		AT2G33775	4.32409051603798	4.8073549220576	10.7705813092686	11.4983156995733	clust_4
AT2G33793	0	0	0	1.12731700104051	clust_6		AT2G33793	4.20163386116965	2.70043971814109	0	0.298658315564515	clust_1
AT2G33800	0.224189620717725	0	2.82380222514044	5.75629770337799	clust_1		AT2G33800	4.96855160336395	4.877744249949	0.37851162325373	0.713695814843359	clust_1
AT2G33840	6.0029879194455	5.20802534216809	6.34740219470036	6.16931306963742	clust_5		AT2G33840	6.41498114290309	6.08746284125034	2.74416109557041	2.01792190799726	clust_2
AT2G33845	6.9374899246152	6.3231932616319	7.63495318708344	8.25494696187568	clust_5		AT2G33845	5.47378691161437	5.51412226017071	0.584962500721156	0.807354922057604	clust_1
AT2G34030	2.65283012934544	2.02083339273372	1.88138842875269	0	clust_6		AT2G34030	3.45022149589718	4.81762325751143	3.877744249949	1.36176835941915	clust_7
AT2G34040	4.42197404746474	3.34022094789527	6.00652849785982	6.70884356889754	clust_9		AT2G34040	5.8040019151793	5.07895134139482	1.37851162325373	0.659924558402378	clust_1
AT2G34160	3.5087560613264	1.78176816191619	0	0	clust_6		AT2G34160	7.26622434219163	7.24126817732937	4.38543103719352	2.48800077083407	clust_7
AT2G34220	0.628476397268224	0.314605038986475	2.22035764933057	5.40813195736898	clust_1		AT2G34220	2.40053792958373	2.20163386116965	0	0.214124805352847	clust_5
AT2G34260	0	0	3.14389210907338	4.39501469040288	clust_1		AT2G34260	6.90279715788023	6.20945336562895	0.263034405833794	1.01435529297707	clust_2
AT2G34300	0	0	0.7521874489644	0.582288710904586	clust_6		AT2G34300	4.93545974780529	5.3037807481771	0.263034405833794	0.687060688339892	clust_1
AT2G34357	0	0	1.71573592336041	2.87768952488936	clust_6		AT2G34357	5.63546419816788	5.03562390973072	0.137503523749935	0.464668267003444	clust_1
AT2G34420	2.85291635494851	1.40504534204202	4.96517401865993	8.8836202838532	clust_9		AT2G34420	1.89530262133331	2.10433665981474	0.137503523749935	1.28688114778816	clust_5
AT2G34470	0.957487018080901	0.731474703744298	2.44987422943413	3.66654492373736	clust_1		AT2G34470	4.98641093525204	4.82273014794452	0.584962500721156	0.443606651475615	clust_1
AT2G34480	10.3013302604998	9.76082831459906	11.0816386345477	10.2703898092558	clust_2		AT2G34480	10.5029113439852	10.3290114421312	4.37851162325373	4.43829285157915	clust_6
AT2G34630	0.853327359286749	0.476101229824748	1.68481392205063	0	clust_6		AT2G34630	5.97269265400426	6.60139939053183	4.30742852519225	2.01077983875324	clust_7
AT2G34640	0	0	0	1.39591918678202	clust_6		AT2G34640	5.84423498775875	5.25550073314839	0.137503523749935	0.356143810225275	clust_1
AT2G34660	3.7131796693644	3.54922363674876	2.9270196838283	0	clust_7		AT2G34660	1.24488705912353	2.72246602447109	3.32192809488736	0.7311832415722	clust_5
AT2G34810	0	0	0.696265852156764	3.01065693954159	clust_6		AT2G34810	0.443606651475615	0.137503523749935	0	0.0976107966264223	clust_5
AT2G34970	4.75248495116151	4.0208864613734	6.56396038899668	7.38982687086482	clust_5		AT2G34970	6.63255905211795	6.01792190799726	1.92599941855622	1.36737106564853	clust_2
AT2G35010	5.93070119479234	5.8073197716991	5.71021715851097	5.70502467431199	clust_5		AT2G35010	6.45959555194136	6.48058827023386	2.78659636189081	1.40599235967584	clust_2
AT2G35040	3.36406504450935	3.01897265370544	5.74812654048547	5.6952742236109	clust_9		AT2G35040	6.00090140274153	5.33985000288462	0	0.37851162325373	clust_1
AT2G35070	1.79356395996142	0	2.74924066367479	0	clust_6		AT2G35070	5.82425869660337	5.44956137461324	0.485426827170242	0.6959938131099	clust_1
AT2G35090	0	1.58409604687465	4.63006561488831	4.64711771710487	clust_1		AT2G35090	5.93310047493137	5.13750352374993	0.765534746362977	0.773996325111173	clust_1
AT2G35100	3.68427599149092	3.37887717247585	4.07697939484437	2.09545694682313	clust_3		AT2G35100	3.43829285157915	4.26303440583379	2.84799690655495	0.790772037862	clust_1
AT2G35120	9.47755372374241	8.86676570326267	9.28325580257526	9.0355434217805	clust_8		AT2G35120	8.78466755935988	8.94865924556015	6.36457243229586	3.8923910259134	clust_6
AT2G35210	4.52932282420389	5.82030838607806	2.62479786549091	0.315381231150021	clust_7		AT2G35210	4.02768487693716	4.26303440583379	7.36981542428391	7.3215673760354	clust_4
AT2G35240	3.38131224310553	0	6.87695749021265	8.65428037714748	clust_9		AT2G35240	7.74966834090396	7.35138098067433	2.23266075679027	1.96347412397489	clust_2
AT2G35370	4.84217136816366	4.87220333875833	0	4.31946322995865	clust_7		AT2G35370	0.933572638261024	1.43295940727611	0.137503523749935	0.189033824390017	clust_5
AT2G35410	3.8916712561525	2.57675198425236	3.77098661792039	5.35839942953592	clust_3		AT2G35410	3.54966917072649	3.62058641045188	3.16992500144231	1.34482849699744	clust_1
AT2G35430	0	0	0	1.95468395807294	clust_6		AT2G35430	2.88947354253111	2.65535182861255	0.765534746362977	0.389566811762726	clust_5
AT2G35490	2.13274634179996	3.37372767962944	5.10267176337817	6.77992219432277	clust_9		AT2G35490	3.42088657497553	3.05311133645956	2.13750352374994	1.22650852980868	clust_1
AT2G35605	1.81831899002232	0	4.58652124863349	4.03303165445606	clust_1		AT2G35605	8.20153584866641	7.69418374333315	1.0703893278914	2.22342254993494	clust_2
AT2G35630	1.12371315821377	0.909375421129977	1.29516726069265	2.92249100006169	clust_6		AT2G35630	4.41074812818595	4.20163386116965	4.07895134139482	2.74846123300404	clust_7
AT2G35635	0.605664434660561	4.26691810177119	4.22564170779445	5.60957205424563	clust_3		AT2G35635	7.08289415261743	7.04548665635946	3.47248777146274	2.59931779369823	clust_7
AT2G35658	5.73071682706813	5.4769024282818	3.51980557400368	0	clust_7		AT2G35658	5.10223819393074	5.54225804976692	5.90929308582382	3.83995958748953	clust_7
AT2G35690	8.31416238895224	7.94116056982674	7.5466474585651	3.50218957560089	clust_4		AT2G35690	4.70873904135958	5.44956137461324	5.27052894238072	2.31324585178756	clust_7
AT2G35720	0	0.412229564310892	1.40435693286621	2.96242942334009	clust_6		AT2G35720	4.73930807086039	3.71149490665009	0.137503523749935	0.176322772640463	clust_1
AT2G35790	5.8689377370792	5.49527514033693	6.50821797322067	7.20272897618212	clust_5		AT2G35790	6.88533031547617	6.6906964439777	0.37851162325373	1.50589092972996	clust_2
AT2G35800	0.939216193252949	0.430036044611727	3.23527213460667	5.64899920915735	clust_1		AT2G35800	4.9518675043269	4.27798474729977	1.58496250072116	0.594548549550354	clust_1
AT2G35840	9.78318490853641	9.31392608382735	8.99966571032616	6.30266861501071	clust_8		AT2G35840	5.67694435910691	6.61323695471633	6.00898878322726	2.75274859140713	clust_7
AT2G35880	0.141937185171275	0	2.20772112142128	0.2894118891393	clust_6		AT2G35880	5.20241772157518	5.24412594328373	0.925999418556223	0.839959587489532	clust_1
AT2G35900	3.34800964256498	1.17417443781136	4.64772950623888	4.13664011797389	clust_3		AT2G35900	4.97131362406888	5.20163386116965	3.05311133645956	1.55581615506164	clust_7
AT2G35920	0.210489648732134	0.213815025218462	1.72867606466438	2.25877032577842	clust_6		AT2G35920	4.23725777090037	3.57288966842058	0	0.137503523749935	clust_1
AT2G36020	2.9503277342952	3.87850648774389	1.45417647014501	0.819799896785865	clust_7		AT2G36020	4.06350294230616	4.06177619758669	10.3937122122773	11.3311408816926	clust_4
AT2G36060	4.1891272433897	3.52764596164296	0	3.88766971658377	clust_7		AT2G36060	6.85049941375812	6.94602898951548	3.85798099512757	2.71808758396052	clust_7
AT2G36070	4.08849275257139	2.89636272011461	6.40666740007185	6.28581585336893	clust_9		AT2G36070	6.41430469462396	5.8923910259134	1.32192809488736	1.33913738491959	clust_2
AT2G36130	4.83663304791097	4.02253576607062	5.01153801913625	4.93698275454026	clust_3		AT2G36130	6.56208975000104	6.40258575823259	1.43295940727611	2.19534759832222	clust_2
AT2G36160	8.55832807804083	7.95735850374002	9.23613897026332	8.88746786435614	clust_8		AT2G36160	9.85096815098244	9.60418254689794	3.48542682717024	3.92694824794977	clust_6
AT2G36190	7.57312952611695	6.35969904518116	9.28332750992435	9.56319700206918	clust_8		AT2G36190	8.30893055035748	7.54766574835342	4.6667565918848	2.75702324650746	clust_6
AT2G36200	0	0	0.0497198856241607	1.12969622645256	clust_6		AT2G36200	4.53667461756976	3.33628338786443	2.16992500144231	1.91456452349394	clust_1
AT2G36290	7.53729488648487	7.056611093693	6.97232565434722	3.44649412754679	clust_4		AT2G36290	4.24107745817504	5.37503943134692	5.80219321694183	2.29572302453997	clust_7
AT2G36355	0	0	0	0	clust_6		AT2G36355	1.35049724708413	1.37851162325373	0.137503523749935	0	clust_5
AT2G36390	3.81276999816222	2.42727695778015	2.93684019425606	3.61128939860331	clust_3		AT2G36390	3.67581593117227	4.47897180503294	5.87528859822269	4.5552026338783	clust_3
AT2G36460	8.65704790072255	8.40533879708961	8.58650912667256	7.30822759794151	clust_8		AT2G36460	8.14679775777918	7.88080794836281	1.53605290024021	2.12763327972587	clust_2
AT2G36530	12.1967135928249	11.9105233106714	11.3329837221065	12.0771906476591	clust_2		AT2G36530	10.1086289961095	9.67789578412836	7.68018368159249	4.45285896471381	clust_6
AT2G36580	9.64073078494763	8.98328512068084	10.0360226635226	9.28186337662366	clust_2		AT2G36580	8.01986867750447	7.80799883862303	5.19770815795585	2.49569516262407	clust_6
AT2G36620	9.68338488317364	9.22914691638225	10.9870364542994	11.5173581097969	clust_2		AT2G36620	9.97480174228842	9.67842408259294	5.44294349584873	3.98093926608551	clust_6
AT2G36660	2.19383811103721	2.96187793631492	0.639251601586759	7.07906060775201	clust_1		AT2G36660	4.73063995591679	4.4262647547021	6.03342300153745	5.35085080548338	clust_3
AT2G36850	3.03957131216051	2.70920126430704	2.69665410170986	2.41518718222977	clust_3		AT2G36850	2.82171021503467	2.84799690655495	2.29278174922785	0.565597175854225	clust_1
AT2G36880	12.9839481377655	13.1363750009706	11.7824078480762	10.7541462673387	clust_2		AT2G36880	8.432040732583	8.57326847767598	9.64889680647526	7.87903179580946	clust_8
AT2G36930	0	0	2.33621882860555	5.16519669501361	clust_1		AT2G36930	7.03639343504986	6.81762325751143	1.37851162325373	1.82374936030827	clust_2
AT2G37050	0	0	0.245277256653525	1.63079121994427	clust_6		AT2G37050	4.20711196120771	3.36457243229586	0	0.389566811762726	clust_1
AT2G37160	3.4686290145203	2.03572179113655	2.79069751826268	1.82327018489999	clust_3		AT2G37160	4.90592847817314	4.79181407116183	2.51096191927738	1.32768736417605	clust_1
AT2G37195	0	0	0	0	clust_6		AT2G37195	4.46205231879643	4.63807383718072	1.53605290024021	1.40599235967584	clust_1
AT2G37220	4.29905637811432	1.52271375107163	7.66972735656888	9.31150114823901	clust_9		AT2G37220	6.40139154480353	6.20554891117303	0.37851162325373	1.21412480535285	clust_2
AT2G37230	5.35544444914073	0.35849515923741	7.28565613001374	7.20699638607791	clust_9		AT2G37230	6.8164717115882	6.24222139509837	0.37851162325373	0.933572638261024	clust_2
AT2G37250	4.51071791379605	0.517280343358173	8.0554362232625	5.36529053895972	clust_9		AT2G37250	7.16892278185294	7.36806987653208	5.35049724708413	3.22342254993494	clust_9
AT2G37270	10.962635654727	10.9023594763086	10.9031666778431	9.9514469275369	clust_2		AT2G37270	9.39709701153221	9.10197567094923	4.13750352374993	3.41142624572647	clust_6
AT2G37290	0.204932515545645	0.256387556907648	0.277972778424699	0	clust_6		AT2G37290	5.24222139509837	5.29645740737124	5.78659636189081	2.877744249949	clust_7
AT2G37340	0	0	2.29168510190329	2.37514359991158	clust_6		AT2G37340	6.04220656012069	5.94485844580754	3.92599941855622	3.28392177230762	clust_7
AT2G37370	4.99339081795184	5.32179364124687	2.72067597962793	0	clust_7		AT2G37370	3.31324585178756	3.877744249949	5.84799690655495	4.51222688651396	clust_3
AT2G37400	1.87210937178336	0.374286526954277	3.11230896834062	3.51191618183721	clust_1		AT2G37400	5.32948243102564	4.70597790168252	0.137503523749935	0.411426245726465	clust_1
AT2G37410	6.64886763961131	3.90478591486797	8.03391956996443	7.91530179399118	clust_5		AT2G37410	7.7515440590891	7.60954813899943	3.65535182861255	4.13996056954546	clust_6
AT2G37470	3.98868481433538	2.53229935473616	5.67879848534586	5.76102997882359	clust_9		AT2G37470	8.34655805491311	8.52591226074335	6.94485844580754	7.25257082639488	clust_9
AT2G37550	4.97104355045118	4.46887554722361	4.56604337702726	3.5208865067082	clust_3		AT2G37550	6.29462074889163	6.21334728173344	6.20359271420771	5.8507494258965	clust_9
AT2G37600	2.27595570483492	1.8862477604329	4.66323328504872	5.77738873615671	clust_9		AT2G37600	8.69787110035057	8.41151098801207	0.925999418556223	2.76341157447001	clust_2
AT2G37670	0.282095867540491	0	0	0	clust_6		AT2G37670	1.44890095114513	2.65535182861255	5.34340782229781	5.19770815795585	clust_3
AT2G37680	2.56225314326122	0	2.70413220267488	2.59898843667132	clust_1		AT2G37680	5.26416107128808	5.16591193893569	3.37851162325373	1.17632277264046	clust_7
AT2G37690	0.263835649922163	0	2.07684816122262	3.09840871704025	clust_1		AT2G37690	4.27500704749987	3.29278174922785	0	0.20163386116965	clust_1
AT2G37760	6.69990244924926	7.46210894732601	1.59968015454966	1.20691901432923	clust_7		AT2G37760	0.432959407276106	1	6.9518675043269	2.9429835981871	clust_3
AT2G37770	8.1850976946014	8.6885699992957	4.38986436903593	1.16460003828355	clust_4		AT2G37770	2.34198574722862	5.39231742277876	6.08108392868763	2.799087306074	clust_3
AT2G37790	4.8084495130063	5.61783277304955	1.20485682086263	0.312117667772707	clust_7		AT2G37790	6.43729433149714	5.97956810009519	0.37851162325373	1.02856915219677	clust_2
AT2G37860	3.5070631171825	2.6950343107732	5.086532318227	4.21837445179363	clust_3		AT2G37860	6.0408924306469	5.90448409790142	2.67807190511264	1.59454854955035	clust_2
AT2G37990	1.99577858534241	0.570320652201031	6.25903059457993	7.36755653307901	clust_9		AT2G37990	7.05289404674744	6.63662462054365	0.263034405833794	0.956056652412403	clust_2
AT2G38010	1.33353221822921	5.07489600999541	1.27902724484848	1.40128377514444	clust_7		AT2G38010	3.32048467801769	2.74416109557041	1.84799690655495	0.400537929583729	clust_1
AT2G38020	2.34788674305315	1.93001121997788	1.73478462241683	1.93769019657781	clust_6		AT2G38020	4.02059109477325	4.13750352374993	3.70043971814109	1.56071495447448	clust_7
AT2G38040	6.54062293664542	5.82839104035966	7.75768976782745	7.16676790694458	clust_5		AT2G38040	6.57757988767055	6.21140163741847	3.41953889151378	1.60407132366886	clust_7
AT2G38090	3.84657232452849	2.74155014500208	4.66973532238014	5.22902884690194	clust_3		AT2G38090	0.0976107966264223	0	0.37851162325373	0.687060688339892	clust_5
AT2G38140	0	0	0	3.77703734441033	clust_6		AT2G38140	6.36387192485753	6.28169825009883	2.29278174922785	1.41683974191283	clust_2
AT2G38280	5.05916363457	4.55657009152739	6.65192144687386	6.60540075578904	clust_5		AT2G38280	6.36124198846498	5.8972404255748	1.37851162325373	1.06350294230616	clust_2
AT2G38400	4.17146345212533	1.47762205353034	4.14457740304711	1.0558633939612	clust_3		AT2G38400	4.79649392942584	4.68929916053589	7.8008998999203	8.81073228225992	clust_4
AT2G38410	1.85243366467889	2.43749834517461	1.91999179972483	3.86750164086275	clust_1		AT2G38410	3.57167680997093	3.20163386116965	3.4594316186373	3.54843662469604	clust_3
AT2G38540	2.17195959794007	0	3.18774360438612	6.0877708246324	clust_1		AT2G38540	2.30158764660319	2.67807190511264	0.263034405833794	2.68706068833989	clust_5
AT2G38550	4.64217808076989	4.38717745818118	6.72810164204138	7.04373845979969	clust_5		AT2G38550	6.66817586897014	6.18189764310839	1.92599941855622	0.970853654340484	clust_2
AT2G38560	2.48841543018405	0.807654628719056	3.51347294366595	4.340718757056	clust_1		AT2G38560	6.28651155766423	5.6724253419715	4.39917109381982	2.84398384404833	clust_7
AT2G38580	1.89847903158935	1.98479728678894	1.95593402331246	1.47626347628646	clust_6		AT2G38580	4.62058641045188	4.75488750216347	4.43295940727611	2.37573453858316	clust_7
AT2G38650	6.19360396690047	6.23001494044309	6.16101371962693	5.90477161521885	clust_5		AT2G38650	5.87011808396593	6.01569380710515	4.92124588858559	2.31034012061215	clust_7
AT2G38670	7.3073410227916	6.80206612064903	7.81087783572692	8.06779726197888	clust_8		AT2G38670	7.01245693628882	6.95652136333312	5.99322146736894	3.56559717585422	clust_9
AT2G38680	0.296768071427206	0.396498059755415	0	0	clust_6		AT2G38680	4.21645486514476	4.57893871309339	4.24031432933371	2.77399632511117	clust_7
AT2G38700	7.47482259936876	7.10294741344022	7.55806571496541	7.10180175507738	clust_8		AT2G38700	6.21974935454673	5.99548451887751	4.07895134139482	2.04614178164472	clust_7
AT2G38720	0	0	0	3.50739516979229	clust_6		AT2G38720	1.4594316186373	2	0.263034405833794	0.189033824390017	clust_5
AT2G38730	0	0.799070619063148	2.70699466861341	3.45874015732557	clust_1		AT2G38730	5.44824022521607	5.14567745519564	2.51096191927738	2.0071955014042	clust_7
AT2G38740	0	5.33468884332518	0	0	clust_7		AT2G38740	6.46532151358055	6.65248649491816	6.16188768237689	4.05571626351254	clust_9
AT2G38770	1.98311848792089	1.69898774452542	4.74055402712702	6.46109298293228	clust_9		AT2G38770	4.82984955984469	4.21723071622067	0.263034405833794	0.367371065648529	clust_1
AT2G38810	2.26243594940871	1.29443199167764	2.95715187482204	4.88637765176468	clust_1		AT2G38810	6.57334422759282	6.38715571766298	4.41278152533848	2.87970576628229	clust_7
AT2G38840	4.74111219828008	4.67315184785934	2.19737603650893	1.34692815318343	clust_7		AT2G38840	3.01256867350306	2.92599941855622	5.29278174922785	4.85897561429202	clust_3
AT2G38950	0	0	0	0.174459283231264	clust_6		AT2G38950	5.15785216914174	4.79181407116183	3.05311133645956	0.992768430768924	clust_1
AT2G38960	3.58894978126444	3.14056673454927	4.22194284560019	4.5046085615686	clust_3		AT2G38960	4.33199177823206	4.09592441999854	3.13750352374994	0.933572638261024	clust_1
AT2G39010	0	1.8303993024177	0	4.72128787877353	clust_1		AT2G39010	0.6959938131099	0.263034405833794	0	0.367371065648529	clust_5
AT2G39080	3.1160899734191	0.704540182853168	2.61340242776366	2.93650144617113	clust_1		AT2G39080	4.66448284036468	4.81249822533356	1.0703893278914	0.748461233004036	clust_1
AT2G39130	6.53419314955767	6.57266560819757	5.93932736126761	0.731292228597544	clust_4		AT2G39130	4.20789285164133	5.18189764310839	7.43796008833447	4.99412711400313	clust_3
AT2G39140	0	0	0.214628051338806	0	clust_6		AT2G39140	4.55642941544957	3.99095486039699	0.137503523749935	0.150559676575381	clust_1
AT2G39260	1.04027644013947	0	3.31718372370865	2.78231398190171	clust_1		AT2G39260	4.9387562614923	4.73876783680019	2.51096191927738	1.09761079662642	clust_1
AT2G39270	1.39326929872441	0	1.06784039469605	1.5367834272543	clust_6		AT2G39270	5.29204549249286	5.59991284218713	6.25738784269265	4.26528685756517	clust_9
AT2G39290	2.55557972875988	3.19035681076976	1.84738625178292	1.01542222041195	clust_7		AT2G39290	4.46401472450489	4.49825086752783	3.13750352374994	1.0496307677246	clust_1
AT2G39390	8.59015645169177	8.29707606181421	8.99689509291487	8.91698330630605	clust_8		AT2G39390	9.31539867176002	9.12954061806	3.63226821549951	3.54966917072649	clust_6
AT2G39420	3.50908699175442	4.35633513437335	0	0	clust_7		AT2G39420	1.30451104180995	1.37851162325373	7.23074100262691	7.41405094472604	clust_4
AT2G39460	11.4879103080422	10.96549125181	11.8858560068555	11.7406114333027	clust_2		AT2G39460	10.7044656652364	10.4503864790343	5.70043971814109	4.81352468929781	clust_6
AT2G39630	2.79255677645422	3.14107325221163	3.78292834756894	2.35348188181229	clust_3		AT2G39630	4.68257329734758	4.72246602447109	2.74416109557041	1.33913738491959	clust_1
AT2G39725	3.14904486383212	3.77068293044274	1.63167882553879	0	clust_7		AT2G39725	4.07553263116736	4.49825086752783	4.64961545906341	2.28983446517751	clust_7
AT2G39730	3.78086649043699	0	6.0192848900335	10.9077255937159	clust_9		AT2G39730	2.1243281350022	2.35049724708413	0.137503523749935	0.75702324650746	clust_5
AT2G39740	0	0	0.49000983307653	3.01550917294257	clust_6		AT2G39740	4.62935662007961	3.86789646399265	0.137503523749935	0.214124805352847	clust_1
AT2G39750	0.681260270352695	0	0.631380275790319	5.94285493738727	clust_1		AT2G39750	4.51412226017071	4.58496250072116	3.86789646399265	1	clust_7
AT2G39770	5.4352742241325	5.02157455291761	4.91907808449081	3.31821728765959	clust_3		AT2G39770	7.25332750118617	7.30286736097287	8.65176927141799	9.46501534107619	clust_8
AT2G39780	1.10378272850692	3.45851375332849	2.68231141261189	6.04121310819656	clust_1		AT2G39780	5.31324585178756	4.92124588858559	6.59991284218713	7.37729730642785	clust_9
AT2G39795	3.40570042246371	1.36917031499882	6.72035436937814	7.35647332727795	clust_9		AT2G39795	6.88313201565728	6.18189764310839	0.263034405833794	1.01435529297707	clust_2
AT2G39800	8.49272927026323	7.94127509624209	8.71986150233584	7.85346215272994	clust_8		AT2G39800	6.70873904135958	6.69209237542757	5.15785216914174	2.28095631383106	clust_7
AT2G39810	0.463850753064697	0.122417484896037	2.90503256740503	4.4561291995615	clust_1		AT2G39810	4.68706068833989	4.17791779219584	1.20163386116965	0.485426827170242	clust_1
AT2G39940	0	0	0	1.29893480975675	clust_6		AT2G39940	3.97269265400426	3.86789646399265	2.40599235967584	1.23878685958712	clust_1
AT2G39960	6.82389728418026	6.39009229130103	6.87047525042522	6.74664455386011	clust_5		AT2G39960	6.77689356852207	6.60139939053183	5.3037807481771	2.31614574229336	clust_7
AT2G39970	2.15181556853279	5.04045087122108	3.12135459271484	1.83194258712993	clust_7		AT2G39970	5.95559179175399	6.03562390973072	6.43128865429159	3.40190347160796	clust_9
AT2G39990	8.73350974447197	8.29656015502858	9.10996624892074	8.66044490543298	clust_8		AT2G39990	7.65978187976498	7.35049724708413	3.67807190511264	3.08065766334523	clust_6
AT2G40030	0	0	0.246292544837528	2.98495739958537	clust_6		AT2G40030	3.40871186102943	3	0.137503523749935	0.124328135002202	clust_1
AT2G40060	2.70141941384596	4.11911746528879	3.66895497256254	6.59837218285454	clust_3		AT2G40060	3.11935617703968	2.86789646399265	1.8073549220576	1.53605290024021	clust_1
AT2G40190	1.149642518397	0.83517791078942	0.932788074748237	0.2943478950776	clust_6		AT2G40190	5.18982455888002	4.73335434061383	2.63226821549951	0.722466024471091	clust_1
AT2G40290	7.38348993267686	7.02206273322558	8.25961394418838	8.81701356464319	clust_8		AT2G40290	6.57561487761963	6.16188768237689	3.16992500144231	1.74846123300404	clust_2
AT2G40300	0	0	2.13141415000203	3.69177621798453	clust_1		AT2G40300	4.34766565630097	4	0	0.22650852980868	clust_1
AT2G40316	2.63783274391681	1.7635250135582	3.04156105132166	3.17005402162737	clust_3		AT2G40316	4.9676297534662	4.91647664443772	3.52356195605701	2.06004738366994	clust_7
AT2G40360	0	0	4.51624448125984	5.30724152396245	clust_1		AT2G40360	7.91438513215544	7.09169983413681	1.43295940727611	1.67355642399014	clust_2
AT2G40430	2.43094677938752	4.85447042552313	5.39214028956448	6.51642279009026	clust_9		AT2G40430	6.98561427485345	6.50303064564116	2.51096191927738	1.86789646399265	clust_2
AT2G40620	5.87032946069157	4.89436625289135	5.24584318990868	1.63263227587875	clust_4		AT2G40620	2.50842865253186	4.62643913669732	6.72655877910497	7.26847182291237	clust_4
AT2G40650	0	0	0.084670075339959	2.9358042770072	clust_6		AT2G40650	5.79207446192887	5.5909612413426	2.32192809488736	1.29278174922785	clust_2
AT2G40660	7.74579194865973	7.34266908398444	8.89198670700288	8.90437311355475	clust_8		AT2G40660	6.73863274667032	6.25927248703759	1.0703893278914	1.08406426478847	clust_2
AT2G40690	0	1.51223993787613	2.97859309808467	5.77811724717236	clust_1		AT2G40690	3.19219416528334	3.08746284125034	0.584962500721156	0.53605290024021	clust_1
AT2G40700	0	0	1.25428350607307	2.22293431966331	clust_6		AT2G40700	5.62731500136505	4.877744249949	0.37851162325373	0.575312330687437	clust_1
AT2G40730	5.83601885183059	5.46383565043478	5.68117528749871	4.99823667716275	clust_5		AT2G40730	5.30085587126876	5.1168637576909	5.0703893278914	3.4262647547021	clust_7
AT2G40740	6.55561934813283	6.05583499185737	6.88462052665012	7.41182608042326	clust_5		AT2G40740	0	0	0.263034405833794	0.400537929583729	clust_5
AT2G40840	5.03127692845543	4.83547767239068	5.55139968271799	4.09658273886138	clust_3		AT2G40840	4.82731094394967	4.79181407116183	1.48542682717024	0.739848102699327	clust_1
AT2G40970	0.120307117724378	0	0	2.24751998569179	clust_6		AT2G40970	1.37295209791183	2.26303440583379	0	0.0565835283663675	clust_5
AT2G41040	2.29284245815278	2.30754426902741	2.98859325847317	4.06533878017457	clust_3		AT2G41040	1.80322703643493	3.52356195605701	4.40599235967584	1.14404636961671	clust_3
AT2G41190	4.20411520283581	4.15869014085967	3.76128913473492	0	clust_7		AT2G41190	4.2585189247113	5.22110372536788	4.17791779219584	1.48542682717024	clust_7
AT2G41210	4.16728995675654	4.29822874539581	1.49856194074171	0.335645473844342	clust_7		AT2G41210	1.09085343045111	0.84799690655495	6.00450139223494	4.36946648365072	clust_3
AT2G41220	4.04903763000722	3.23957224009127	5.65786264139051	6.33115765817968	clust_9		AT2G41220	4.83541884047548	4.41278152533848	1.32192809488736	0.613531652917927	clust_1
AT2G41290	0	0	2.48208775036229	1.00655379159188	clust_6		AT2G41290	0	0.137503523749935	0	0.22650852980868	clust_5
AT2G41475	2.42297206928437	0.674218121704558	2.30920838368072	0	clust_6		AT2G41475	4.86393845042397	5.93545974780529	5.0574502721839	2.21101219348551	clust_7
AT2G41500	1.68672723914643	1.02223589508216	3.79816301211333	5.37823857915538	clust_1		AT2G41500	4.18982455888002	3.78659636189081	0.37851162325373	0.31034012061215	clust_1
AT2G41520	0	0	0.188689575160732	0.285677480788073	clust_6		AT2G41520	3.99004721957379	4.04439411935845	1.20163386116965	0.765534746362977	clust_1
AT2G41530	7.65917274369558	7.36431591165659	6.22377180126344	6.14031163612005	clust_5		AT2G41530	6.85474373899554	6.68088692071969	2.63226821549951	2.03562390973072	clust_2
AT2G41560	2.77229316423521	2.19959387270202	3.48316429353545	2.70922857150155	clust_3		AT2G41560	4.79493566280354	4.40599235967584	0.925999418556223	0.565597175854225	clust_1
AT2G41600	2.87329137072194	1.6742951697244	3.50950407564832	2.44365307111719	clust_3		AT2G41600	6.66831771991572	6.54070926267143	3.15380533607904	2.01792190799726	clust_2
AT2G41620	2.742498271477	1.8424397508764	3.77233957118083	4.54653623285106	clust_3		AT2G41620	4.17312743348066	3.93545974780529	1.84799690655495	2.18269229751619	clust_1
AT2G41630	5.04290035086297	3.65041306385305	5.5470419811936	6.57301897030107	clust_5		AT2G41630	7.06695024392463	6.99661471481536	7.23457795978457	7.50787390697935	clust_9
AT2G41670	0	0	0.954170036945933	2.30911898082046	clust_6		AT2G41670	4.55581615506164	4.32192809488736	0.263034405833794	0.422233000683048	clust_1
AT2G41700	0.335261481140492	0	0.527329001201373	0.112449481149771	clust_6		AT2G41700	3.29425313644451	3.35049724708413	1.13750352374994	1.26903314645524	clust_1
AT2G41740	7.45864570589783	7.36834503773759	6.01537662301856	3.37758916715965	clust_4		AT2G41740	2.32481060342048	3.0703893278914	5.87528859822269	4.50652577904312	clust_3
AT2G41790	6.49823129478136	6.04613260135136	6.91196022074396	7.22117095762442	clust_5		AT2G41790	5.16309613843601	4.62058641045188	4.49185309632967	1.67355642399014	clust_7
AT2G41840	11.0036153048603	10.3324918590615	11.7046810668047	11.1492670470036	clust_2		AT2G41840	9.86059040937486	9.51943968699498	4.79181407116183	3.83794324189103	clust_6
AT2G41970	4.9618012938098	5.76119873852014	2.6401102291791	0	clust_7		AT2G41970	2.70487196445635	3.88752527074159	6.62935662007961	5.60614607806572	clust_3
AT2G42010	4.29161632780809	4.16705526650848	3.91301672435484	3.71937213622561	clust_3		AT2G42010	4.00450139223494	4.24792751344359	5.0574502721839	3.16188768237689	clust_3
AT2G42160	0.380108926763445	0	1.19013028583009	2.72679296583615	clust_6		AT2G42160	5.28132732965948	4.86789646399265	3.58496250072116	2.18269229751619	clust_7
AT2G42210	5.83312040756374	6.89877612555805	5.42998287813247	4.22989184109694	clust_4		AT2G42210	8.13647851834917	8.4520352735462	7.52434581646254	4.87282875953489	clust_9
AT2G42230	7.82107411232736	7.5107720563489	6.75635604864463	1.15391275304022	clust_4		AT2G42230	5.70901486490327	6.12722055048807	6.94953493301701	4.36806987653208	clust_9
AT2G42310	6.69785959524409	6.39377364278369	6.7730036520446	4.53979146101655	clust_4		AT2G42310	7.75702324650746	8.14210705730255	6.27052894238072	3.62175885670973	clust_9
AT2G42400	5.31958153770259	0.0755064588061178	4.82376744673975	3.55190049602482	clust_3		AT2G42400	5.47216280355037	5.06177619758669	3.65535182861255	3.6564963705535	clust_7
AT2G42450	0.85586162864265	0.291962223860417	1.73868208372327	1.02767359488538	clust_6		AT2G42450	4.7311832415722	4.43962313755712	1	0.432959407276106	clust_1
AT2G42490	4.70861069017629	3.63959664161284	6.5877272435014	9.07770424077564	clust_5		AT2G42490	5.55458885167764	4.99095486039699	1.13750352374994	1.47508488294878	clust_1
AT2G42500	5.28587526934691	5.01261335216673	4.38537534537355	2.456904259556	clust_3		AT2G42500	6.34872815423108	6.56833618213375	7.15785216914174	5.7221927608959	clust_9
AT2G42510	0	0	0	0.717925265680012	clust_6		AT2G42510	3.68481873755322	3.33628338786443	1.26303440583379	2.38956681176273	clust_1
AT2G42520	6.45070829962428	6.39528917312108	6.68054992862377	7.1080228644669	clust_5		AT2G42520	5.06047978140759	4.70043971814109	4.16188768237689	3	clust_7
AT2G42540	1.69008563378804	0	0	5.79761709666112	clust_1		AT2G42540	2.68706068833989	3.21723071622067	0.137503523749935	0.411426245726465	clust_5
AT2G42590	6.96311476940855	6.59122683760254	6.44232438500332	8.82155849977406	clust_5		AT2G42590	5.71506967937999	6.26115467261557	4.64961545906341	1.93734439215023	clust_7
AT2G42600	3.1395462026468	0.805882991460415	5.7046511131174	7.03325853636137	clust_9		AT2G42600	5.45549162062847	4.5298209465287	0	0.584962500721156	clust_1
AT2G42680	7.05929869304712	6.26772042982808	5.68970882831264	5.12258207421352	clust_5		AT2G42680	8.38956681176272	8.5438051759644	6.86666075081999	5.59395128394841	clust_9
AT2G42700	2.31987489336573	1.42784608443013	1.45042217267718	2.08782850294456	clust_6		AT2G42700	4.62819033461521	4.38543103719352	3.63226821549951	1.56071495447448	clust_7
AT2G42710	5.65999228026921	0	7.54036282544951	7.33073107804607	clust_9		AT2G42710	6.66959375118833	6.23457795978457	0.584962500721156	1.0703893278914	clust_2
AT2G42740	11.6271738085424	11.9536295883472	11.9792226649288	11.3684806255342	clust_2		AT2G42740	8.06458110919057	7.60139939053183	2.0703893278914	1.96347412397489	clust_2
AT2G42790	2.52341046118107	1.74006877109094	1.92618154204698	3.06599959393143	clust_1		AT2G42790	4.00270252037982	3.56071495447448	3.29278174922785	0.807354922057604	clust_1
AT2G42810	4.83694167515097	4.44856945782321	5.65313887606144	6.06213849429092	clust_5		AT2G42810	6.63502879902745	5.90207357931074	1.53605290024021	0.970853654340484	clust_2
AT2G42910	5.55896126159182	5.31996958107491	5.92527289965767	5.04217976476793	clust_5		AT2G42910	4.52418907844937	5.22496636500027	1.43295940727611	1.01435529297707	clust_1
AT2G43030	0.193678140399368	0.367670752826147	2.68208598683118	6.62537929704632	clust_1		AT2G43030	5.04875931191986	4.5298209465287	0	0.75702324650746	clust_1
AT2G43040	5.49670592294385	5.47321743882424	4.36154764769743	0.676000311568	clust_7		AT2G43040	4.79493566280354	5.24792751344359	6.65105169117893	4.99819550315325	clust_9
AT2G43070	0	0	3.29466035231565	4.65129476513901	clust_1		AT2G43070	4.99954908734095	4.88264304936184	2.13750352374994	0.713695814843359	clust_1
AT2G43090	7.06669034315833	6.50660126267441	7.73232401720995	7.56957975494258	clust_8		AT2G43090	7.82145511910246	7.4254257345907	2.03562390973072	2.16992500144231	clust_2
AT2G43110	2.75054558099646	2.4479996076653	2.40146164417164	4.11640896384424	clust_3		AT2G43110	5.5478199565777	5.01792190799726	0.137503523749935	0.650764559116902	clust_1
AT2G43160	3.59653041880078	3.46060109533968	4.04777478417354	2.98863468069865	clust_3		AT2G43160	5.10852445677817	5.08321336824898	5.80992886572143	5.92314918047231	clust_9
AT2G43200	1.35029010028915	0	1.2442085841833	0	clust_6		AT2G43200	1.14404636961671	0.925999418556223	0.137503523749935	0.137503523749935	clust_5
AT2G43210	1.10324638549216	0.707418068814116	2.07117576145746	2.75045740826434	clust_6		AT2G43210	5.32732808262995	5.03121873061072	2.13750352374994	0.941106310946431	clust_1
AT2G43360	1.7515032975813	0	4.62813274978084	3.59199661987237	clust_1		AT2G43360	6.22322945684211	5.52042224852645	0.765534746362977	0.6959938131099	clust_2
AT2G43410	0	0	0.350198862731553	2.3786113283938	clust_6		AT2G43410	3.94110631094643	3.68929916053589	3.13750352374994	2.87381319835909	clust_7
AT2G43420	2.00385353435752	2.29856491336841	2.00432732613096	1.69766624960993	clust_6		AT2G43420	5.66362925881475	5.42961596420174	3.58496250072116	1.93734439215023	clust_7
AT2G43460	9.33894997735312	9.70962024077496	9.55945201069259	7.9148398415191	clust_8		AT2G43460	10.3532791767702	10.2949653005091	4.51096191927738	4.56376827845203	clust_6
AT2G43520	6.12305412630013	6.35106587530248	5.89757240578804	5.29679925306208	clust_5		AT2G43520	0	0	0	0.16349873228288	clust_5
AT2G43530	7.87975131127362	7.63297467414551	8.84891558476962	10.4822259029005	clust_8		AT2G43530	2.75274859140713	1.92599941855622	0	0.53605290024021	clust_5
AT2G43630	0	0	1.20914826621277	2.23360265693964	clust_6		AT2G43630	6.51711818515321	5.92362461136832	1.8073549220576	1.13093086982645	clust_2
AT2G43640	6.16499143689776	4.93237395438488	7.62837111431558	6.82262005695896	clust_5		AT2G43640	7.66746640495737	7.3819754785573	4.82781902461732	3.75381844317354	clust_6
AT2G43650	0	0	2.78037983754366	4.40424981424282	clust_1		AT2G43650	6.83630288350977	6.24792751344359	0.263034405833794	0.6959938131099	clust_2
AT2G43710	6.24573194054532	5.2291888387413	6.4558961438183	4.7634545269275	clust_5		AT2G43710	6.54581396282903	6.38715571766298	4.58496250072116	2.22342254993494	clust_7
AT2G43750	1.35933255151039	0.590941002935431	2.09246257721965	1.72477619481988	clust_6		AT2G43750	6.46956042171122	5.74416109557041	0.765534746362977	0.7311832415722	clust_2
AT2G43770	3.47793279893772	1.77283905562706	5.74442916964088	7.42315663359841	clust_9		AT2G43770	5.65391987311942	5.27798474729977	0.678071905112638	0.454175893185802	clust_1
AT2G43790	6.96839962435171	6.89290231779976	5.83749314412674	4.6387297303931	clust_4		AT2G43790	6.99106827536037	6.85174904141606	7.46107011403305	7.04984854945056	clust_9
AT2G43850	2.49440307795502	2.71632253613343	0.482846749306033	0	clust_6		AT2G43850	1.22650852980868	0.765534746362977	0	0.111031312388744	clust_5
AT2G43900	0.408068669110364	0.434964075208802	0.242897310920018	0	clust_6		AT2G43900	3.32624970083746	3.81762325751143	5.68088692071969	4.45220004940622	clust_3
AT2G43950	3.41805527747823	3.22178986535791	3.80283417757571	1.5590923201797	clust_3		AT2G43950	5.88581837198992	5.83541884047548	2.37851162325373	1.18903382439002	clust_2
AT2G44040	2.9701535213958	2.41471645235842	2.18088185244041	3.11947612468554	clust_3		AT2G44040	6.52732060787705	6.09169983413681	1.37851162325373	1.53106949272595	clust_2
AT2G44050	4.34705234934395	4.24680442926805	5.05439892777326	3.17733830126885	clust_3		AT2G44050	6.54287709935414	6.39059890555246	1.76553474636298	1.43295940727611	clust_2
AT2G44060	9.62083999760442	9.43532793046665	8.44753960836915	8.36692403705325	clust_8		AT2G44060	4.5795422249369	6.79051141189419	6.05961485629722	2.87578006306849	clust_7
AT2G44065	5.1392935983	0	6.88217319589831	5.9133274268886	clust_9		AT2G44065	7.10789706166461	6.7983097824546	2.92599941855622	1.85996954822103	clust_2
AT2G44120	9.38059790405719	8.79119872469363	9.5804426622736	9.27224607917523	clust_8		AT2G44120	8.98342118771158	8.72246602447109	1.72246602447109	2.72027846523333	clust_6
AT2G44140	0	1.2177009698423	0.912991940501596	3.90781048392347	clust_1		AT2G44140	4.59275601044103	4.09592441999854	3.56071495447448	2.75915583380027	clust_7
AT2G44160	8.25296604842342	8.08727761874501	7.20226754065075	5.16596838642926	clust_8		AT2G44160	5.80477637795583	6.23457795978457	6.66533591718518	3.51349074558812	clust_9
AT2G44310	6.96942064324648	6.31675312945898	5.75449834706611	3.87555692747333	clust_4		AT2G44310	4.32337006906127	5.3037807481771	4.46597446450407	1.76977173924945	clust_7
AT2G44350	10.7745813925474	10.5501417965368	10.2427675898751	9.5014108550441	clust_2		AT2G44350	8.14633955732123	7.76553474636298	7.35314682549808	4.71259578044703	clust_9
AT2G44510	0	0	4.23574495174337	5.92798979659692	clust_1		AT2G44510	6.51916444980607	5.84297883178833	0.263034405833794	0.495695162624069	clust_2
AT2G44530	2.70099323566003	1.2889895429196	6.62443515153778	9.31290704273198	clust_9		AT2G44530	4.85349670370232	4.17791779219584	0.84799690655495	1.04264433740849	clust_1
AT2G44560	5.05869763839324	8.56633113569602	0.747857122781047	0.832397716331293	clust_7		AT2G44560	1.790772037862	1.20163386116965	7.10118781525974	9.27085594111239	clust_4
AT2G44610	1.90691877989918	2.55382598918217	0.875993597325522	2.22572439889079	clust_6		AT2G44610	7.36176835941915	7.31650781910311	6.65535182861255	4.54349588342577	clust_9
AT2G44640	2.62868647990616	1.21823946171215	4.2043194944127	4.40838360802228	clust_3		AT2G44640	5.58706489836317	4.90207357931074	0	0.37851162325373	clust_1
AT2G44860	0.994727999691186	0	6.55781142635336	7.66770301622102	clust_9		AT2G44860	8.85302878742822	8.3037807481771	0.765534746362977	2.18586654531133	clust_2
AT2G44970	1.82380416598863	1.27757308131262	0.872448566926753	0.366440019780589	clust_6		AT2G44970	5.23266075679027	5.78920757534734	6.98413359454098	5.75915583380027	clust_9
AT2G45000	1.32549385680484	0	4.11360891519929	5.96125471830252	clust_1		AT2G45000	5.14526985665051	4.50462039240355	1.48542682717024	2.14404636961671	clust_1
AT2G45010	6.0234908213142	5.34894180853916	5.71962281317011	6.70676073526023	clust_5		AT2G45010	6.16571099248493	6.23074100262691	5.87282875953489	3.00180224263399	clust_7
AT2G45030	0	0	1.84967297299599	2.75198731383993	clust_6		AT2G45030	5.7636771418966	5.0746766862945	0.263034405833794	0.422233000683048	clust_1
AT2G45060	6.59360202863586	6.51857950160538	5.64753099814426	5.34882171990347	clust_5		AT2G45060	5.84574093261458	5.81249822533356	5.84297883178833	4.72955277045397	clust_9
AT2G45070	5.81791686055093	7.08552598708267	5.85317002244277	3.53930858190764	clust_4		AT2G45070	7.81140680656469	8.25077213159993	8.57478272083875	6.51633038682594	clust_9
AT2G45140	5.89545766365216	5.6456452037703	5.92112167909805	4.71596136270947	clust_5		AT2G45140	6.36597242759338	6.38024459047818	5.19377174339668	3.50462039240355	clust_7
AT2G45200	4.66209343321046	3.99787703838005	3.73821936888334	2.28877330336674	clust_3		AT2G45200	5.98390566262789	6.13750352374993	5.28169825009883	3.85399564717639	clust_7
AT2G45240	3.09512160986129	1.25387840687046	4.94791908756924	5.82912664858128	clust_9		AT2G45240	5.99140846676479	5.48542682717024	0.263034405833794	0.584962500721156	clust_1
AT2G45290	8.75240428738818	8.3389440118984	8.93431291651594	7.83216526438649	clust_8		AT2G45290	7.37234272301749	6.8814199080924	5.48542682717024	2.77399632511117	clust_7
AT2G45300	1.90184261160298	0.857137980682659	3.11562815923711	1.90135781910068	clust_6		AT2G45300	5.23610988988963	4.67807190511264	1.48542682717024	1.11103131238874	clust_1
AT2G45310	1.83055820932338	3.17011443030717	0	0	clust_6		AT2G45310	0	0	0.765534746362977	0	clust_5
AT2G45330	2.4483585902055	0.869514516984179	2.30054202087113	3.53686213691188	clust_1		AT2G45330	5.28835856219366	5.1333991254172	4.62643913669732	4.46466826700344	clust_7
AT2G45440	5.50135516207062	5.20053339160997	6.609435743921	6.99185136665823	clust_5		AT2G45440	6.52872758153442	5.98641093525204	0.263034405833794	1.01435529297707	clust_2
AT2G45540	1.61447885541459	1.21061705498344	1.703106034776	0.610052581244263	clust_6		AT2G45540	2.61823865559545	3.21723071622067	2.48542682717024	1.01435529297707	clust_1
AT2G45600	9.55162594539981	9.4226890251616	7.20052707483776	3.01650320595975	clust_4		AT2G45600	6.18863829456139	6.78004757606187	6.74416109557041	3.27052894238072	clust_9
AT2G45610	6.06594501787894	6.98259377183891	2.28215835858885	1.52778548755292	clust_7		AT2G45610	0.790772037862	1.43295940727611	7.39574832817903	5.41515020542639	clust_3
AT2G45640	5.29674274456646	4.57789655049595	6.36029348997092	7.47213804983669	clust_5		AT2G45640	8.00747584866629	7.71149490665009	4.72246602447109	3.20633064787105	clust_6
AT2G45710	11.3753793547819	10.4139407703594	12.2282776020907	12.1329485019305	clust_2		AT2G45710	7.32508054355428	7.25738784269265	2.4594316186373	1.86393845042397	clust_2
AT2G45730	0	0	0.276529339944292	4.22076600222268	clust_1		AT2G45730	5.85424505422013	5.69209237542757	2.92599941855622	2.09423606984577	clust_7
AT2G45750	1.37080251461825	0.193208459517572	7.72945769770436	8.66730051452514	clust_9		AT2G45750	7.73308313184512	6.85424505422013	2	2.4541758931858	clust_2
AT2G45790	7.34415572054398	6.96658677901558	6.44347602873026	6.90644245243065	clust_5		AT2G45790	6.95977015521147	6.52825874275841	3.37851162325373	2.86789646399265	clust_7
AT2G45800	6.3200908127668	7.67014411665733	4.22818021831404	0	clust_4		AT2G45800	3.58736499093646	2.82781902461732	9.56624435477857	10.889914582526	clust_4
AT2G45810	2.70772227051217	1.66938446977555	2.52553263716127	0.328699785358522	clust_6		AT2G45810	5.97682185236069	5.69766263347052	3.33628338786443	1.22650852980868	clust_7
AT2G46000	4.78792794715446	4.76500019339011	3.21079952063658	2.30532833111046	clust_7		AT2G46000	5.5894638929561	6.4262647547021	7.45038647903429	4.05484847699562	clust_9
AT2G46140	9.53346040632559	10.3328014859008	6.85617844724448	1.81204350991832	clust_4		AT2G46140	3.34482849699744	5.66106547980695	9.41426240607356	7.05235067924417	clust_4
AT2G46170	8.37448499445457	8.48777307090283	8.39806408141941	7.10044345454776	clust_8		AT2G46170	7.51388547459572	7.44377239276374	6.74953426766926	6.4654847790185	clust_9
AT2G46230	0	0	2.76736903686619	1.01043454363546	clust_6		AT2G46230	7.41091768745521	7.07788386443832	1.48542682717024	1.86789646399265	clust_2
AT2G46280	8.92078693406052	8.31448328534976	9.94566722098567	10.2518528839525	clust_8		AT2G46280	8.36855011273962	8.07788386443832	3.99095486039699	2.70929063572336	clust_6
AT2G46300	3.44673314380069	5.42747241383582	0	0	clust_7		AT2G46300	2.07724299893246	2.43295940727611	6.90689059560852	7.72696741670603	clust_4
AT2G46470	2.27434054345779	1.76532001874667	2.08675724614458	1.64207498052259	clust_6		AT2G46470	6.10412695052722	5.46597446450407	1.0703893278914	1.40599235967584	clust_2
AT2G46480	2.37141820120992	1.96002539922709	2.3189148874647	3.03163592396794	clust_3		AT2G46480	2.11103131238874	2.0703893278914	3.83794324189103	1.08406426478847	clust_5
AT2G46520	4.43154118227983	4.56381527594578	3.30566990219961	4.64913834036578	clust_3		AT2G46520	5.16510798514454	4.49825086752783	1.96347412397489	1.24488705912353	clust_1
AT2G46560	0.151707054018142	0.158843621690625	0.236186289846846	0.181035074235003	clust_6		AT2G46560	3.28095631383106	3.35049724708413	2.23266075679027	0.565597175854225	clust_1
AT2G46580	6.04032113904404	5.79450692085362	4.78842678748329	2.10550625138102	clust_4		AT2G46580	5.29975751183932	5.4594316186373	6.23457795978457	4.92647391125607	clust_9
AT2G46610	1.10487212941159	1.00004759365666	5.26766811361254	8.22113666186423	clust_9		AT2G46610	4.55336050333533	4.38543103719352	1.43295940727611	1.0071955014042	clust_1
AT2G46700	0	0	1.1036522957892	0.250371817706609	clust_6		AT2G46700	5.28021399581062	5.41616416473313	1.67807190511264	0.765534746362977	clust_1
AT2G46800	2.84380657280421	1.69787392767933	3.29326046761565	1.22521122262905	clust_3		AT2G46800	5.76924279514054	5.94719858426206	6.36282052553426	6.0639343057541	clust_9
AT2G46860	12.2620951635556	12.5627122503279	10.0794074635913	5.62185845150409	clust_2		AT2G46860	4.7338966052475	7.10643207781693	11.1557669384457	9.90992307711816	clust_8
AT2G46880	2.44513931560879	1.3045871283019	7.94555420224507	9.37096240781953	clust_9		AT2G46880	5.1122831085982	5.29278174922785	0.137503523749935	1.0071955014042	clust_1
AT2G46900	3.18264868734683	1.98171219660703	4.12451357122132	4.64840767191744	clust_3		AT2G46900	5.87676249078156	5.456149034648	5.16591193893569	6.14425035619052	clust_9
AT2G47030	5.29564279493707	7.73688675903184	2.33061612286979	1.33121272788192	clust_7		AT2G47030	4.94532677726463	4.05311133645956	11.5490626585704	12.249341634171	clust_4
AT2G47040	8.02475163862862	10.3600729371602	5.06915365111008	4.92888023470072	clust_4		AT2G47040	7.12350066435096	9.92911043232617	12.9893944998447	13.2337544737779	clust_8
AT2G47050	7.32624924180342	9.70055675464288	1.89308670438225	2.27169696046142	clust_4		AT2G47050	7.00988458893184	8.8592241619782	12.5980525001616	12.9095593657096	clust_8
AT2G47320	5.07684015489263	4.54517565756529	4.20404537541287	1.65617261045299	clust_7		AT2G47320	6.59872249967662	6.86046625851717	4.96347412397489	2.6915341649192	clust_7
AT2G47330	0	0.0675461176487281	0.713098422004774	0.826712942363791	clust_6		AT2G47330	4.16027483140859	3.82781902461732	3.67807190511264	3.67016051412663	clust_7
AT2G47340	4.25485226592626	7.15849803897415	0	1.98588614815391	clust_7		AT2G47340	1.58014548442338	1.13750352374994	7.27426166125705	8.5849249300486	clust_4
AT2G47390	4.86082568629689	4.07321392081293	5.94813683160551	7.24382173480842	clust_5		AT2G47390	5.01524777369894	4.59693514238723	2.37851162325373	1.06350294230616	clust_1
AT2G47420	0	0	1.41965175931872	2.12970292850583	clust_6		AT2G47420	6.30615285211144	5.81249822533356	1.32192809488736	1.31614574229336	clust_2
AT2G47470	10.7144903850454	10.4963531720901	10.3112377031309	9.95403850788266	clust_2		AT2G47470	7.79012038464125	8.05582470013486	7.88996019965864	4.10852445677817	clust_9
AT2G47510	9.87970604400969	9.52717343242082	10.0310168487409	9.02245323793048	clust_2		AT2G47510	8.26641176603611	8.10171310018849	7.02680005934372	4.94392132655349	clust_9
AT2G47580	3.70926263129154	1.12534559593508	5.25605486035263	6.07719648287082	clust_9		AT2G47580	6.78267065867701	6.62497817956904	4.24792751344359	3.09423606984577	clust_7
AT2G47610	10.6487969818041	10.1164690312196	11.9063143870075	11.7464131029714	clust_2		AT2G47610	9.98440421692392	9.74483383749955	3.85798099512757	3.92219784839637	clust_6
AT2G47640	5.34139696753858	4.60405662706213	7.33825932763489	7.55324248683491	clust_5		AT2G47640	7.16892278185294	6.91288933622996	1	1.87184364850932	clust_2
AT2G47650	10.7390868466514	10.4359002802507	10.286582559726	8.37933337735489	clust_2		AT2G47650	6.68467849988207	6.66249036391378	7.39231742277876	4.05137210172103	clust_9
AT2G47680	4.77206018841257	0	3.21792923513571	5.36674719299857	clust_3		AT2G47680	3.88459792099006	2.78659636189081	0	0.238786859587116	clust_1
AT2G47730	10.1046807610707	11.8179497979809	7.36013994000039	3.49549478322248	clust_4		AT2G47730	6.45582036508492	6.7839804136838	9.59693514238723	5.44824022521607	clust_9
AT2G47770	5.41183764982189	6.04397020039968	3.93153910563182	0	clust_7		AT2G47770	4.79597469420667	6.0639343057541	6.65821148275179	3.17472598770613	clust_9
AT2G47790	0	0	2.00875127633875	4.00529298831476	clust_1		AT2G47790	5.99819550315325	5.20554891117303	1.0703893278914	0.985500430304885	clust_1
AT2G47960	4.64889784966939	6.11152980343338	5.21402581152024	2.97779555380086	clust_4		AT2G47960	5.52324829260521	5.44294349584873	5.4594316186373	5.07767027423275	clust_9
AT2G47970	4.46625412339553	2.54726123868584	4.30948650688559	4.93986324301253	clust_3		AT2G47970	5.14608493861619	5.18586654531133	2.13750352374994	1.56071495447448	clust_1
AT2G47980	0	0	0	0.41258536877692	clust_6		AT2G47980	5.30997649237056	5.24792751344359	3.98185265328974	1.76977173924945	clust_7
AT2G47990	0.910127039080046	0.347279861588377	4.65348784796846	5.46104500848776	clust_1		AT2G47990	5.24792751344359	5.00898878322726	0.263034405833794	0.443606651475615	clust_1
AT2G48100	1.17840766703842	1.17041088282251	0.194969230269601	3.14197707703327	clust_6		AT2G48100	6.10307794659757	5.90448409790142	2.40599235967584	1.61823865559545	clust_2
AT2G48150	1.08111821550077	3.45971705333111	0	3.28924016132831	clust_6		AT2G48150	2.19219416528334	1.8073549220576	7.89965902637744	7.21538738818826	clust_4
AT3G01020	0	0	3.30107253825212	2.27646306327281	clust_1		AT3G01020	7.58278178277522	7.86727873970966	7.56147889150101	5.87455108689664	clust_9
AT3G01040	2.67968132964931	3.06840634854459	3.9081723279854	3.15151819060962	clust_3		AT3G01040	5.12308675098106	5.70321146739115	6.97154355395077	6.70348834965682	clust_9
AT3G01090	4.12798921306976	3.69780479224574	3.75239206560531	2.84643587210386	clust_3		AT3G01090	6.61367897944763	6.467605550083	5.26303440583379	4.50716034911752	clust_9
AT3G01120	3.00870677377781	1.99546089860033	4.35495640031762	3.4864487057584	clust_3		AT3G01120	6.54426899048081	6.4178525148859	4.54843662469604	4.64731450954714	clust_9
AT3G01160	4.06204248641891	3.94111137046597	5.44690854790311	1.53121895976811	clust_3		AT3G01160	6.06134418828839	5.29645740737124	0.37851162325373	0.704871964456353	clust_1
AT3G01180	1.64503771262158	0.690470513688595	1.95177520709114	1.63836289086345	clust_6		AT3G01180	3.51601514700366	3.8972404255748	1.76553474636298	0.622930350920177	clust_1
AT3G01200	3.16349253648302	3.31971530164224	1.70636128230701	0.23227484157395	clust_7		AT3G01200	4.02768487693716	4.83794324189103	6.12722055048807	4.75114232472695	clust_3
AT3G01230	3.335672235036	6.1496989105967	0	0	clust_7		AT3G01230	6.07403439421256	5.23266075679027	12.4063113165379	13.4125301536223	clust_8
AT3G01250	8.09803150693727	9.84934810170759	4.72252976415881	3.18130299714186	clust_4		AT3G01250	4.30012372456901	5.21723071622067	11.2909404024037	9.2715097163088	clust_4
AT3G01280	11.5301019218533	10.9579365712892	11.9196780108031	11.5653960239989	clust_2		AT3G01280	9.70882524188187	9.4749227003798	5.79960542245267	4.13093086982645	clust_6
AT3G01310	0.295594585680752	0	1.02950878055286	2.78794134423644	clust_6		AT3G01310	4.89627184880738	3.84799690655495	0.137503523749935	0.214124805352847	clust_1
AT3G01340	5.66256826787376	5.15853967841385	6.2331423140271	5.89629930847371	clust_5		AT3G01340	5.10601323762212	5.1333991254172	4.35049724708413	1.85598969730848	clust_7
AT3G01380	2.58660471459729	2.28564649359939	2.91242998641201	1.72718331207041	clust_3		AT3G01380	4.3305584000308	4.04439411935845	1.26303440583379	0.400537929583729	clust_1
AT3G01390	4.9729124009883	4.69251601393752	5.94100815061529	5.68449533842444	clust_5		AT3G01390	7.39042694118717	6.81634370528486	3.15380533607904	2.57288966842058	clust_2
AT3G01500	4.29291686931266	3.7725977903544	5.6130000639892	9.1407108938423	clust_9		AT3G01500	2.07382023329167	2	0.137503523749935	0.333423733725192	clust_5
AT3G01540	3.48630502713429	1.88060584795925	4.67090344382583	6.15948484209811	clust_9		AT3G01540	6.55136220398739	5.9518675043269	6.42290574261218	6.114367024952	clust_9
AT3G01590	5.08110922725051	4.75001444084259	4.39040200809981	5.45676177740124	clust_5		AT3G01590	5.28798935040895	5.69209237542757	4.02680005934372	1.67807190511264	clust_7
AT3G01640	7.96192700113143	7.98486840066503	7.19575597256854	4.75406189242422	clust_4		AT3G01640	5.02724253597374	5.92362461136832	6.32192809488736	5.1197711619529	clust_9
AT3G01650	0	0	2.50849531572551	2.88981016215928	clust_1		AT3G01650	5.65019012349677	4.99095486039699	2.88752527074159	3.57410150808939	clust_7
AT3G01740	3.99420430145865	0	6.18942874754548	7.4467803474836	clust_9		AT3G01740	6.67143491724901	6.77741971551583	1.48542682717024	1.61353165291793	clust_2
AT3G01780	3.58243099515517	3.35813529935822	4.26812945900805	4.89670976823016	clust_3		AT3G01780	4.63865311646611	4.76022094646651	3.92599941855622	1.71369581484336	clust_7
AT3G01790	4.34087543430359	0	5.44641800076615	5.21238879701518	clust_9		AT3G01790	6.98868468677217	6.86666075081999	1.20163386116965	1.73552217729654	clust_2
AT3G01800	4.15004555598391	2.89858292406554	6.45877355003748	7.74320787325599	clust_9		AT3G01800	5.66106547980695	5.28909670241999	0.263034405833794	0.807354922057604	clust_1
AT3G01910	4.97107251414311	4.91751020834993	5.12245885502371	5.28776279213675	clust_5		AT3G01910	5.87798958538721	5.94953493301701	6.467605550083	4.54287709935414	clust_9
AT3G02080	10.828149078386	10.3479180134283	11.3638209870277	10.8067175641617	clust_2		AT3G02080	10.1356195156201	9.90899299325053	3.63226821549951	3.97269265400426	clust_6
AT3G02090	11.4435825494797	11.1259164321094	11.5146676868772	10.0955172980556	clust_2		AT3G02090	8.76042056757804	8.73504824129086	7.78985964091365	4.83642913116165	clust_9
AT3G02110	0	0	4.25370593194334	6.83217090790829	clust_1		AT3G02110	1.26303440583379	1.8073549220576	0.137503523749935	0.137503523749935	clust_5
AT3G02190	3.73005302617091	0	7.14973702098269	0	clust_3		AT3G02190	7.89742196134765	7.85735900975864	2.63226821549951	2.33342373372519	clust_2
AT3G02200	7.0414990084595	6.80136705278607	7.1595051434173	6.49108889621396	clust_5		AT3G02200	8.19002217480265	7.56147889150101	2.67807190511264	2.02502879449152	clust_2
AT3G02220	0.920837729889388	0	4.02547077717485	5.09813912357092	clust_1		AT3G02220	7.26425492037192	6.95535930524299	3.16992500144231	2.29865831556452	clust_2
AT3G02230	11.7058762865026	12.2084543404101	9.58721727017254	5.92681886532054	clust_2		AT3G02230	8.29553937040683	8.57099412874323	10.9414878326699	9.16761885465801	clust_8
AT3G02260	1.60785867731773	0.664293334428841	2.11671563848404	2.28372498221555	clust_6		AT3G02260	2.78450398292957	3.08746284125034	1.53605290024021	0.75702324650746	clust_1
AT3G02320	0	0	2.31211446603899	1.71791590292037	clust_6		AT3G02320	5.26303440583379	4.71149490665009	0.485426827170242	0.739848102699327	clust_1
AT3G02350	6.11719899745935	5.73354216918086	5.62894369494434	3.44048524632397	clust_4		AT3G02350	5.31940116685832	5.77082904603249	5.59395128394841	2.23572705983806	clust_7
AT3G02360	10.1717665112494	9.81318228347696	9.79762337170618	8.39942968821417	clust_2		AT3G02360	6.92398108175045	7.00898878322726	6.78004757606187	4.11603199344711	clust_9
AT3G02420	6.14979202114146	5.83396178182853	5.85543609684414	5.54588218506906	clust_5		AT3G02420	6.42576140119084	6.15177765473205	2.48542682717024	2.02147972741045	clust_2
AT3G02480	9.8580795092956	10.4970818511559	7.61436692976842	3.0798663029667	clust_4		AT3G02480	8.27626401416819	10.7858611057596	12.4151079416529	9.37963828870801	clust_8
[truncated: 2,951 more rows]
