# Supplementary material for: Regulatory dynamics of gene expression in the developing male gametophyte of Arabidopsis
Source: Plant Reprod. 2022 Oct 25;36(3):213–41. doi: 10.1007/s00497-022-00452-5 (PMC10363097; doi:10.1007/s00497-022-00452-5)
Supplement: Supplementary file 10 — Supplementary file10 (XLSX 40 kb) [file 497_2022_452_MOESM10_ESM.xlsx]

## Sheet: S10_description
Supplementary file 10	List of AGIs presented in group according to its translation timing.
	In the article, we categorized genes to 6 clusters according to their translational timing. Each sheet represents one cluster.
Cluster A	transcripts present in UNM and BCP, but with limited translation throughout pollen development
Cluster B	transcripts with peak expression in early stages but maximum protein accumulation in TCP and MPG
Cluster C	transcripts accumulating mostly in later stages and showing limited translation
Cluster D	directly translated at early developmental stages
Cluster E	directly translated at late developmental stages
Cluster F	transcripts with stable, stage-independent expression and direct translation

## Sheet: Cluster A
GeneID
AT1G01510
AT1G01920
AT1G01940
AT1G02150
AT1G03630
AT1G03760
AT1G03830
AT1G04200
AT1G04230
AT1G04860
AT1G04870
AT1G04950
AT1G05055
AT1G05460
AT1G06670
AT1G07250
AT1G07910
AT1G07970
AT1G07990
AT1G08220
AT1G09290
AT1G09300
AT1G09630
AT1G10450
AT1G11360
AT1G11790
AT1G12930
AT1G13030
AT1G13220
AT1G13790
AT1G14490
AT1G15280
AT1G15340
AT1G15910
AT1G16080
AT1G16280
AT1G17210
AT1G17690
AT1G19870
AT1G19950
AT1G20410
AT1G21640
AT1G22660
AT1G22940
AT1G23230
AT1G23870
AT1G24300
AT1G24706
AT1G26170
AT1G27430
AT1G27510
AT1G27980
AT1G29470
AT1G30460
AT1G31480
AT1G31870
AT1G32150
AT1G33410
AT1G33780
AT1G34270
AT1G36160
AT1G36180
AT1G45233
AT1G48050
AT1G48210
AT1G48270
AT1G49820
AT1G50030
AT1G50400
AT1G51660
AT1G52160
AT1G53120
AT1G53590
AT1G54490
AT1G54850
AT1G54990
AT1G55540
AT1G56290
AT1G56440
AT1G57700
AT1G59660
AT1G60080
AT1G60200
AT1G60995
AT1G61040
AT1G62290
AT1G63430
AT1G63970
AT1G64385
AT1G65130
AT1G67210
AT1G67320
AT1G67325
AT1G67630
AT1G68790
AT1G70220
AT1G70410
AT1G72040
AT1G72560
AT1G73980
AT1G73990
AT1G75210
AT1G76180
AT1G76270
AT1G76340
AT1G76740
AT1G77130
AT1G77470
AT1G78240
AT1G78630
AT1G79570
AT1G80560
AT1G80810
AT1G80980
AT2G01830
AT2G01960
AT2G03160
AT2G06210
AT2G11000
AT2G14720
AT2G15900
AT2G16250
AT2G17340
AT2G17510
AT2G17670
AT2G17970
AT2G18410
AT2G19120
AT2G20190
AT2G21150
AT2G21440
AT2G21790
AT2G22125
AT2G22450
AT2G22910
AT2G23370
AT2G24330
AT2G25320
AT2G25730
AT2G25800
AT2G26780
AT2G27490
AT2G27680
AT2G28450
AT2G28800
AT2G29140
AT2G30800
AT2G30880
AT2G32810
AT2G33435
AT2G33610
AT2G33793
AT2G34300
AT2G34357
AT2G34640
AT2G35070
AT2G35720
AT2G35880
AT2G35920
AT2G36200
AT2G37050
AT2G37195
AT2G38950
AT2G39140
AT2G39740
AT2G39940
AT2G40030
AT2G40190
AT2G40700
AT2G41520
AT2G41670
AT2G41700
AT2G42450
AT2G42510
AT2G43210
AT2G45030
AT2G45300
AT2G45540
AT2G46560
AT2G46700
AT3G01180
AT3G01310
AT3G02260
AT3G02320
AT3G02490
AT3G02660
AT3G03305
AT3G03560
AT3G03590
AT3G04260
AT3G04480
AT3G04490
AT3G04560
AT3G04790
AT3G04870
AT3G05040
AT3G05680
AT3G06480
AT3G06920
AT3G07160
AT3G07740
AT3G08680
AT3G08850
AT3G09670
AT3G11540
AT3G12020
AT3G12590
AT3G13222
AT3G13350
AT3G15390
AT3G16110
AT3G16950
AT3G17170
AT3G17205
AT3G17910
AT3G19840
AT3G20410
AT3G20550
AT3G20720
AT3G20810
AT3G21820
AT3G22370
AT3G22860
AT3G23590
AT3G23780
AT3G23890
AT3G23900
AT3G24320
AT3G25680
AT3G25970
AT3G26410
AT3G27850
AT3G32930
AT3G32940
AT3G42660
AT3G43240
AT3G44530
AT3G44850
AT3G44880
AT3G45010
AT3G45740
AT3G46920
AT3G47060
AT3G47070
AT3G49180
AT3G51000
AT3G51650
AT3G51830
AT3G52170
AT3G53940
AT3G54280
AT3G54610
AT3G55020
AT3G55510
AT3G55760
AT3G55850
AT3G57060
AT3G57320
AT3G58280
AT3G59140
AT3G59390
AT3G59410
AT3G61780
AT3G62130
AT3G62140
AT4G00250
AT4G00752
AT4G00930
AT4G01210
AT4G01800
AT4G02350
AT4G03080
AT4G04020
AT4G04190
AT4G04700
AT4G04920
AT4G08310
AT4G09020
AT4G09730
AT4G10620
AT4G10760
AT4G10970
AT4G11270
AT4G11790
AT4G12420
AT4G12460
AT4G14070
AT4G14840
AT4G15570
AT4G16340
AT4G16390
AT4G16440
AT4G17050
AT4G17330
AT4G18950
AT4G19160
AT4G19440
AT4G25840
AT4G27780
AT4G29170
AT4G30190
AT4G31210
AT4G31930
AT4G32250
AT4G32260
AT4G32690
AT4G32910
AT4G33200
AT4G35460
AT4G35910
AT4G36280
AT4G37130
AT4G37270
AT4G38270
AT4G38440
AT4G38690
AT5G01120
AT5G01270
AT5G01400
AT5G02080
AT5G02250
AT5G02310
AT5G02590
AT5G03380
AT5G04710
AT5G05170
AT5G05610
AT5G05970
AT5G06220
AT5G06430
AT5G06680
AT5G06770
AT5G07120
AT5G08400
AT5G08500
AT5G08550
AT5G08620
AT5G09760
AT5G10910
AT5G12040
AT5G13000
AT5G13650
AT5G13970
AT5G14430
AT5G14660
AT5G14790
AT5G15020
AT5G15350
AT5G15680
AT5G15770
AT5G16040
AT5G16730
AT5G17410
AT5G17570
AT5G18700
AT5G18960
AT5G19130
AT5G19290
AT5G19300
AT5G19460
AT5G20300
AT5G22320
AT5G22510
AT5G22790
AT5G23420
AT5G25060
AT5G25150
AT5G27550
AT5G38660
AT5G38840
AT5G39900
AT5G40280
AT5G40570
AT5G42660
AT5G44150
AT5G45140
AT5G45260
AT5G45900
AT5G47040
AT5G47480
AT5G47690
AT5G48120
AT5G48910
AT5G49030
AT5G49555
AT5G49830
AT5G50340
AT5G51440
AT5G51660
AT5G54100
AT5G54260
AT5G55860
AT5G56130
AT5G56900
AT5G57410
AT5G58130
AT5G58220
AT5G59980
AT5G60190
AT5G61140
AT5G62410
AT5G62600
AT5G63950
AT5G64580
AT5G64630
AT5G64730
AT5G64870
AT5G65250
AT5G65490
AT5G65770
AT5G67030
AT1G03910
AT1G05040
AT1G19600
AT1G27300
AT1G33970
AT1G42440
AT1G60810
AT1G72320
AT1G80490
AT1G80700
AT2G03870
AT2G16940
AT2G20940
AT2G26280
AT2G30620
AT2G31760
AT2G38140
AT2G40650
AT2G43630
AT2G43750
AT2G46230
AT2G46470
AT2G47420
AT2G48100
AT3G02580
AT3G03600
AT3G10116
AT3G11270
AT3G11730
AT3G15460
AT3G18610
AT3G19360
AT3G19790
AT3G21465
AT3G24080
AT3G45980
AT3G49000
AT3G51310
AT3G60980
AT3G63400
AT4G01560
AT4G11240
AT4G12250
AT4G19006
AT4G23800
AT4G24260
AT4G28450
AT4G28510
AT4G28820
AT5G09450
AT5G11760
AT5G13610
AT5G15520
AT5G21105
AT5G27395
AT5G45390
AT5G51220
AT5G52330
AT5G55125
AT5G55280
AT5G63310
AT5G63750
AT5G64760
AT5G64960
AT5G65860
AT5G67270
ATMG00180

## Sheet: Cluster B
GeneID
AT1G02370
AT1G04010
AT1G04130
AT1G05190
AT1G05730
AT1G06190
AT1G07020
AT1G07320
AT1G07370
AT1G07615
AT1G08410
AT1G09520
AT1G09700
AT1G10300
AT1G10490
AT1G10760
AT1G11870
AT1G12050
AT1G13270
AT1G14850
AT1G15440
AT1G15480
AT1G15820
AT1G17070
AT1G17350
AT1G20950
AT1G21690
AT1G22970
AT1G23860
AT1G24280
AT1G24490
AT1G27070
AT1G29030
AT1G29940
AT1G30960
AT1G31010
AT1G32500
AT1G35580
AT1G44900
AT1G44910
AT1G48350
AT1G48520
AT1G48570
AT1G48970
AT1G49540
AT1G49910
AT1G49920
AT1G50300
AT1G51760
AT1G53310
AT1G53460
AT1G53720
AT1G55150
AT1G55490
AT1G55500
AT1G55860
AT1G56190
AT1G59600
AT1G59990
AT1G61010
AT1G62750
AT1G63810
AT1G65150
AT1G66400
AT1G67410
AT1G68100
AT1G69390
AT1G69830
AT1G71850
AT1G72440
AT1G73200
AT1G73820
AT1G75340
AT1G75680
AT1G77030
AT1G77480
AT1G77680
AT1G79050
AT1G79150
AT1G79850
AT1G80030
AT1G80480
AT1G80680
AT2G01320
AT2G02470
AT2G03020
AT2G03150
AT2G05120
AT2G07690
AT2G14740
AT2G16440
AT2G16640
AT2G16760
AT2G18520
AT2G18790
AT2G18900
AT2G19385
AT2G19490
AT2G19670
AT2G21640
AT2G24060
AT2G24090
AT2G24490
AT2G25140
AT2G26890
AT2G29630
AT2G30740
AT2G30950
AT2G31240
AT2G32235
AT2G32240
AT2G32410
AT2G33800
AT2G34470
AT2G35090
AT2G35800
AT2G37400
AT2G37690
AT2G39080
AT2G39260
AT2G39810
AT2G40300
AT2G40690
AT2G41500
AT2G42790
AT2G43030
AT2G43070
AT2G45000
AT2G47790
AT2G47990
AT3G02710
AT3G03110
AT3G03710
AT3G04590
AT3G05130
AT3G06530
AT3G06540
AT3G07180
AT3G07720
AT3G09720
AT3G10330
AT3G11964
AT3G12270
AT3G13490
AT3G13640
AT3G14120
AT3G15190
AT3G15970
AT3G16000
AT3G16810
AT3G16980
AT3G17160
AT3G17460
AT3G18210
AT3G20020
AT3G20890
AT3G21280
AT3G21540
AT3G25920
AT3G26560
AT3G26720
AT3G27160
AT3G28700
AT3G28720
AT3G42170
AT3G44600
AT3G47470
AT3G48110
AT3G48860
AT3G49250
AT3G49660
AT3G50100
AT3G51780
AT3G52150
AT3G52380
AT3G52400
AT3G52660
AT3G52750
AT3G54180
AT3G54670
AT3G54760
AT3G56900
AT3G56910
AT3G56990
AT3G57660
AT3G57940
AT3G60020
AT3G60500
AT3G60830
AT3G62370
AT3G63410
AT3G63490
AT4G00238
AT4G00290
AT4G00490
AT4G01310
AT4G01370
AT4G01990
AT4G02120
AT4G02400
AT4G04940
AT4G05420
AT4G05520
AT4G07410
AT4G09040
AT4G09080
AT4G10110
AT4G10340
AT4G10955
AT4G12880
AT4G15950
AT4G18060
AT4G18905
AT4G22350
AT4G23040
AT4G24270
AT4G25050
AT4G25970
AT4G27490
AT4G29060
AT4G29900
AT4G30840
AT4G31160
AT4G31770
AT4G32840
AT4G33030
AT4G33870
AT4G34910
AT4G35050
AT4G35785
AT4G37460
AT4G38150
AT4G39960
AT5G03540
AT5G04280
AT5G04885
AT5G06550
AT5G06970
AT5G08320
AT5G09400
AT5G09420
AT5G09840
AT5G13570
AT5G13680
AT5G13980
AT5G14220
AT5G14320
AT5G14530
AT5G14580
AT5G15270
AT5G16260
AT5G16750
AT5G16930
AT5G17270
AT5G17440
AT5G20930
AT5G22010
AT5G23200
AT5G23570
AT5G23890
AT5G24490
AT5G25070
AT5G25230
AT5G25350
AT5G26180
AT5G26210
AT5G26570
AT5G26760
AT5G27330
AT5G36890
AT5G37400
AT5G37470
AT5G39040
AT5G39840
AT5G40480
AT5G41770
AT5G42270
AT5G43110
AT5G43660
AT5G43990
AT5G44640
AT5G44780
AT5G44785
AT5G45930
AT5G46070
AT5G48240
AT5G48650
AT5G49930
AT5G50320
AT5G51200
AT5G51410
AT5G53170
AT5G54600
AT5G54730
AT5G54910
AT5G55670
AT5G57370
AT5G58100
AT5G58410
AT5G58470
AT5G59460
AT5G60600
AT5G63860
AT5G63960
AT5G64050
AT5G64420
AT5G65780
AT5G66540
AT5G67240
ATCG00120
ATCG00130
ATCG00270
AT1G02870
AT1G04590
AT1G04900
AT1G06720
AT1G06760
AT1G07840
AT1G08580
AT1G09810
AT1G14570
AT1G15200
AT1G15420
AT1G16610
AT1G23890
AT1G26470
AT1G27900
AT1G29320
AT1G30690
AT1G31860
AT1G33680
AT1G35470
AT1G35680
AT1G50110
AT1G52930
AT1G52980
AT1G55805
AT1G60650
AT1G63780
AT1G64350
AT1G71260
AT1G72090
AT1G76405
AT1G77850
AT1G78150
AT2G02790
AT2G05160
AT2G12550
AT2G17250
AT2G17410
AT2G18130
AT2G18220
AT2G18400
AT2G20490
AT2G20890
AT2G20970
AT2G21237
AT2G24500
AT2G29070
AT2G34260
AT2G35605
AT2G36930
AT2G40360
AT2G43360
AT2G43650
AT2G44510
AT3G02220
AT3G02930
AT3G03460
AT3G03920
AT3G03950
AT3G05070
AT3G06790
AT3G09380
AT3G10530
AT3G12130
AT3G13940
AT3G16830
AT3G22320
AT3G22660
AT3G23530
AT3G28540
AT3G47690
AT3G48250
AT3G49990
AT3G52850
AT3G52860
AT3G54200
AT3G55340
AT3G60010
AT3G60210
AT4G01320
AT4G15770
AT4G15790
AT4G16630
AT4G19150
AT4G25210
AT4G25730
AT4G27420
AT4G27640
AT4G28200
AT4G31880
AT4G33400
AT4G35570
AT4G37090
AT4G38890
AT5G05210
AT5G05620
AT5G06360
AT5G09770
AT5G12980
AT5G13600
AT5G14050
AT5G15750
AT5G20600
AT5G22100
AT5G23535
AT5G24690
AT5G27620
AT5G27740
AT5G27990
AT5G28460
AT5G30495
AT5G35910
AT5G38720
AT5G40270
AT5G40660
AT5G41190
AT5G42080
AT5G42190
AT5G44200
AT5G45590
AT5G46160
AT5G47680
AT5G48680
AT5G52370
AT5G52470
AT5G52820
AT5G57280
AT5G60990
AT5G61770
AT5G62290
AT5G62550
AT5G63110
AT5G64680
ATCG00160
ATCG00340
ATCG00350
ATCG00380
ATCG00560
ATCG00650
ATCG00720
AT1G02080
AT1G02980
AT1G03475
AT1G06950
AT1G10270
AT1G14650
AT1G18210
AT1G20960
AT1G23700
AT1G32200
AT1G45332
AT1G48610
AT1G48860
AT1G55820
AT1G62130
AT1G65020
AT1G67090
AT1G69740
AT1G75030
AT1G75200
AT1G76160
AT1G77490
AT1G80070
AT1G80970
AT2G05920
AT2G06990
AT2G07675
AT2G15690
AT2G16780
AT2G26060
AT2G34040
AT2G35040
AT2G35490
AT2G38770
AT2G41220
AT2G42600
AT2G43770
AT2G44530
AT2G45240
AT2G46610
AT2G46880
AT3G01800
AT3G04710
AT3G06930
AT3G07750
AT3G10690
AT3G12580
AT3G13150
AT3G13290
AT3G15010
AT3G18240
AT3G22330
AT3G26060
AT3G27570
AT3G44100
AT3G45190
AT3G49725
AT3G51980
AT3G55220
AT3G57000
AT3G59020
AT4G00630
AT4G02510
AT4G05410
AT4G15900
AT4G21100
AT4G21800
AT4G34210
AT4G39740
AT5G04130
AT5G06460
AT5G07830
AT5G08610
AT5G11240
AT5G16620
AT5G17170
AT5G17710
AT5G18320
AT5G35790
AT5G37720
AT5G40490
AT5G40870
AT5G49020
AT5G49530
AT5G50840
AT5G51700
AT5G52520
AT5G52640
AT5G54080
AT5G56950
AT5G58070
AT5G60090
AT5G61950
ATCG00020
ATCG00280
ATCG00680
ATMG00560
AT1G04080
AT1G04510
AT1G06220
AT1G07830
AT1G11430
AT1G13690
AT1G13730
AT1G14060
AT1G14620
AT1G14710
AT1G15810
AT1G16870
AT1G18800
AT1G19520
AT1G20140
AT1G23280
AT1G24240
AT1G25260
AT1G26740
AT1G26750
AT1G30070
AT1G30510
AT1G30880
AT1G31817
AT1G32580
AT1G33040
AT1G33810
AT1G48410
AT1G48920
AT1G50920
AT1G52380
AT1G53645
AT1G55890
AT1G56110
AT1G60770
AT1G61730
AT1G61870
AT1G64880
AT1G65030
AT1G68310
AT1G74230
AT1G74560
AT1G76550
AT1G77750
AT1G79920
AT1G80270
AT1G80620
AT1G80670
AT1G80750
AT2G03170
AT2G03640
AT2G04700
AT2G07696
AT2G07734
AT2G15430
AT2G16930
AT2G18330
AT2G19110
AT2G19540
AT2G20060
AT2G21290
AT2G21330
AT2G22400
AT2G27040
AT2G27100
AT2G27840
AT2G29200
AT2G29690
AT2G31060
AT2G31410
AT2G32600
AT2G33340
AT2G33730
AT2G35240
AT2G36070
AT2G37220
AT2G37230
AT2G37600
AT2G37990
AT2G39795
AT2G40430
AT2G42710
AT2G44065
AT2G44860
AT2G45750
AT3G01740
AT3G01790
AT3G02650
AT3G04610
AT3G05060
AT3G07050
AT3G09350
AT3G09890
AT3G10190
AT3G12860
AT3G13160
AT3G13570
AT3G13990
AT3G15000
AT3G15590
AT3G17465
AT3G18165
AT3G18580
AT3G18600
AT3G18760
AT3G22300
AT3G22310
AT3G23620
AT3G26420
AT3G44750
AT3G49080
AT3G49240
AT3G50580
AT3G50670
AT3G51010
AT3G52920
AT3G53460
AT3G55460
AT3G55605
AT3G57150
AT3G58660
AT3G66658
AT4G00390
AT4G12790
AT4G15410
AT4G15640
AT4G17950
AT4G20020
AT4G22000
AT4G23620
AT4G24770
AT4G25340
AT4G25630
AT4G26110
AT4G29510
AT4G30930
AT4G31810
AT4G32720
AT4G35850
AT4G36680
AT4G37210
AT4G38100
AT4G39880
AT5G02530
AT5G03740
AT5G04600
AT5G06110
AT5G08180
AT5G08580
AT5G12410
AT5G14520
AT5G15550
AT5G15810
AT5G15980
AT5G17070
AT5G19485
AT5G21160
AT5G27120
AT5G39600
AT5G40080
AT5G41600
AT5G43340
AT5G44710
AT5G48030
AT5G48570
AT5G49210
AT5G53070
AT5G53620
AT5G54580
AT5G55200
AT5G55880
AT5G55920
AT5G56000
AT5G56500
AT5G56940
AT5G57110
AT5G57120
AT5G60960
AT5G61020
AT5G61030
AT5G61940
AT5G62190
AT5G62270
AT5G62440
AT5G64560
AT5G66570
AT5G66860
ATCG00490
ATCG00540
ATCG00580
ATCG01060
ATMG00090

## Sheet: Cluster C
GeneID
AT1G22200
AT2G02720
AT2G38400
AT3G24530
AT4G26650
AT1G07220
AT1G17290
AT1G22650
AT1G33360
AT1G54520
AT1G54830
AT1G71410
AT1G79450
AT2G27210
AT2G36390
AT2G41040
AT2G42010
AT3G13060
AT3G14067
AT3G14100
AT3G16760
AT3G20200
AT3G21160
AT3G23920
AT3G54930
AT4G09984
AT4G15130
AT4G30060
AT4G30210
AT4G35790
AT4G40020
AT5G19860
AT5G21080
AT5G23050
AT5G42220
AT5G46650
AT5G48370
AT1G02000
AT1G03050
AT1G05820
AT1G55560
AT1G71697
AT2G03980
AT2G15880
AT2G20320
AT2G22180
AT2G26450
AT2G31430
AT2G32885
AT2G33100
AT2G33460
AT2G48150
AT3G02810
AT3G04630
AT3G13229
AT3G24620
AT3G28770
AT3G54690
AT3G58480
AT3G59290
AT4G00300
AT4G03620
AT4G30140
AT4G32630
AT5G01610
AT5G10660
AT5G12390
AT5G41780
AT5G42340
AT5G47620
AT5G54780
AT5G55980
AT1G03920
AT1G04160
AT1G04450
AT1G05020
AT1G06970
AT1G08190
AT1G12360
AT1G20135
AT1G21070
AT1G21660
AT1G27500
AT1G30620
AT1G44120
AT1G45545
AT1G59820
AT1G61850
AT1G64320
AT1G67530
AT1G69030
AT1G72460
AT1G73670
AT1G73860
AT1G74800
AT1G74830
AT2G14260
AT2G22290
AT2G22795
AT2G22900
AT2G26570
AT2G28120
AT2G37670
AT2G43900
AT3G03210
AT3G05030
AT3G05100
AT3G07940
AT3G08970
AT3G09770
AT3G13900
AT3G23270
AT3G23980
AT3G25290
AT3G26020
AT3G29060
AT3G47730
AT3G47940
AT3G50370
AT3G51090
AT3G52080
AT3G54360
AT3G56080
AT3G58160
AT4G02900
AT4G09150
AT4G15650
AT4G17920
AT4G20260
AT4G21326
AT4G22580
AT4G22780
AT4G31860
AT4G32920
AT4G34310
AT4G36640
AT5G02430
AT5G09850
AT5G10500
AT5G17290
AT5G17910
AT5G20690
AT5G22030
AT5G23450
AT5G23720
AT5G39590
AT5G42880
AT5G44610
AT5G55310
AT5G55700
AT5G55960
AT5G57200
AT5G58460
AT5G60070
AT5G60740
AT5G61450
AT5G61980
AT5G62250
AT5G64640
AT5G65160
AT5G66150

## Sheet: Cluster D
GeneID
AT3G05150
AT3G57390
AT1G20620
AT1G48740
AT1G54240
AT1G58200
AT2G24440
AT2G36660
AT2G38410
AT3G12430
AT3G16380
AT4G02060
AT4G36195
AT5G18620
AT5G46280

## Sheet: Cluster E
GeneID
AT1G47710
AT2G32890
AT3G03120
AT3G15730
AT3G17810
AT4G18465
AT4G23895
AT1G63460
AT2G22230
AT3G20330
AT5G63980
AT5G65940
AT1G10590
AT1G29250
AT1G31812
AT2G20450
AT2G27530
AT2G29020
AT2G30870
AT5G15610
AT5G41685
AT5G54500
AT5G54760
AT1G10130
AT1G16340
AT1G48760
AT1G55090
AT1G62950
AT2G07785
AT2G21890
AT2G32840
AT2G38010
AT2G39290
AT3G02550
AT3G05190
AT3G06300
AT3G16170
AT3G18380
AT3G24040
AT3G52390
AT3G54960
AT3G57350
AT4G14030
AT4G26620
AT4G33360
AT4G35300
AT4G38200
AT5G10460
AT5G18070
AT5G19151
AT5G24260
AT5G27630
AT5G39410
AT5G47650
AT5G49880
AT5G56380
AT5G61060
AT5G61460
AT1G17190
AT1G23100
AT1G29990
AT1G55160
AT1G61570
AT1G74250
AT1G77670
AT1G78380
AT1G79210
AT1G80110
AT2G26960
AT2G37790
AT3G04230
AT3G07590
AT3G07640
AT4G09670
AT4G14110
AT4G18360
AT4G18800
AT4G27270
AT5G24400
AT5G50810
AT5G61220
AT1G27450
AT5G14800
AT5G22440
AT5G55990

## Sheet: Cluster F
GeneID
AT1G09580
AT1G57660
AT1G56450
AT5G16240
AT5G19510
AT1G56330
AT2G38670
AT2G20900
AT5G61170
AT4G11010
AT4G12340
AT4G34490
AT5G54750
AT2G46170
AT3G04080
AT2G01140
AT2G41840
AT1G48940
AT1G79440
ATMG01190
AT4G35220
AT1G08480
AT4G28700
AT4G00110
AT1G09210
AT3G07110
AT1G56340
AT1G08360
AT3G08560
AT1G69410
AT2G16510
AT1G67350
AT3G22850
AT1G66260
AT1G18070
AT5G03290
AT5G54640
AT1G24620
AT2G05990
AT4G38740
AT4G26410
AT1G10670
AT3G51160
AT4G00100
AT5G15490
AT3G53580
AT4G27500
AT5G40370
AT1G80460
AT5G18520
AT4G00585
AT3G16080
AT5G66760
AT1G18280
AT1G70770
AT5G53560
AT3G18130
AT2G45060
AT1G79340
AT2G23070
AT3G10410
AT5G38480
AT3G13920
AT3G62290
AT4G10260
AT4G38630
AT3G55410
AT1G56360
AT5G14030
AT5G66510
AT1G35720
AT5G57810
AT1G11650
AT2G39990
AT1G22780
AT1G19140
AT2G46280
AT3G06050
AT3G08590
AT1G22300
AT3G13930
AT3G11510
AT5G20710
AT5G17770
AT3G09200
AT1G35670
AT3G09440
AT5G26360
AT1G12310
AT1G63180
AT1G02500
AT4G36350
AT1G43170
AT2G37270
AT5G28540
AT1G79640
AT1G76010
AT3G11400
AT4G10480
AT1G14980
AT5G40040
AT1G33120
AT4G04910
AT3G58500
AT2G31610
AT5G67500
AT1G67430
AT1G66580
AT3G25800
AT3G49910
AT3G24830
AT3G60820
AT5G64350
AT1G70600
AT4G09000
AT4G12650
AT5G03250
AT5G65687
AT2G36190
AT5G35180
AT1G11680
AT3G53020
AT3G59920
AT3G55440
AT3G54110
AT5G14240
AT1G80660
AT1G70730
AT2G30970
AT2G19730
AT3G22200
AT5G64140
AT1G14830
AT1G18080
AT4G08390
AT1G22450
AT4G13850
AT4G36130
AT5G03460
AT1G69620
AT5G20920
AT5G04430
AT1G24510
AT2G28680
AT1G09270
AT3G57870
AT5G43330
AT5G47930
AT5G15200
AT2G17420
AT2G36160
AT1G36730
AT5G64130
AT1G15930
AT4G10450
AT3G48930
AT1G47980
AT2G41630
AT3G14940
AT1G47500
AT1G48830
AT1G79550
AT1G54270
AT1G66410
AT3G05560
AT1G30580
AT4G01850
AT5G22880
AT4G31700
AT2G19750
AT4G26230
AT4G10440
AT5G08690
AT5G65810
AT1G23800
AT2G29550
AT1G74270
AT3G10920
AT3G52560
AT4G18040
AT5G20570
AT4G09320
AT5G35700
AT4G09200
AT5G28060
AT5G34850
AT4G13940
AT5G62530
AT4G19120
AT1G21750
AT5G18380
AT1G22840
AT3G09820
AT1G07340
AT3G53740
AT4G24190
AT1G10950
AT2G30410
AT1G57720
AT2G39460
AT3G18410
AT2G17360
AT2G20760
AT3G15020
AT4G13930
AT5G40650
AT3G02080
AT3G27380
AT1G74050
AT4G39200
AT1G20630
AT5G16050
AT3G27240
AT3G50360
AT3G49010
AT3G50000
AT3G52300
AT3G05590
AT3G15280
AT2G19760
AT3G61130
AT5G63400
AT2G21600
AT1G52570
AT5G09650
AT1G75270
AT5G50460
AT3G02090
AT2G27020
AT5G15090
AT3G09840
AT3G51260
AT4G26390
AT1G11860
AT5G10730
AT2G21870
AT2G17380
AT5G09500
AT3G19760
AT2G20420
AT5G08530
AT5G41520
AT5G52650
AT1G54580
AT1G08200
AT5G20890
AT3G06580
AT3G55750
AT5G42980
AT5G11710
AT1G79930
AT1G53240
AT1G54450
AT1G20220
AT1G09640
AT1G22760
AT1G23730
AT2G09990
AT3G09500
AT3G05020
AT1G07140
AT3G07680
AT3G21990
AT1G11840
AT3G22845
ATCG00480
AT3G62250
AT3G17240
AT1G43670
AT3G19420
AT2G39390
AT1G23820
AT2G43640
AT3G11940
AT4G18100
AT3G52580
AT3G09630
AT5G16130
AT5G19760
AT3G53430
AT1G30230
AT4G28480
AT3G18590
AT2G18110
AT5G28470
AT3G01910
AT1G76200
AT2G23820
AT5G05010
AT4G00810
AT2G42680
AT5G23900
AT1G14010
AT5G21274
AT1G17880
AT1G24180
AT3G56190
AT3G56070
AT5G08060
AT2G31360
AT5G43060
AT2G43460
AT5G56010
AT1G77940
AT2G45640
AT3G12490
AT1G72370
AT2G19480
AT3G15640
AT3G62870
AT4G39260
ATCG00500
AT1G02140
AT3G48560
AT4G31300
AT5G02870
AT3G17820
AT3G17940
AT3G52960
AT5G48760
AT4G34700
AT1G15470
AT5G20290
AT2G31490
AT3G28715
AT3G57290
AT1G77710
AT2G18020
AT1G73230
AT2G21660
AT4G29480
AT5G50850
AT1G16890
AT1G23190
AT3G28500
AT1G19920
AT5G59300
AT1G52740
AT3G14450
AT3G61760
AT5G35530
AT3G52930
AT2G22780
AT3G47370
AT2G20360
AT5G40810
AT5G56030
AT1G29965
AT5G02610
AT5G56150
AT3G02360
AT5G47210
AT3G25220
AT5G23540
AT1G15690
AT4G40030
AT4G29130
AT2G18040
AT1G48470
AT2G01970
AT5G10360
AT5G55070
AT5G01410
AT5G04800
AT5G57490
AT5G02500
AT3G03100
AT3G01280
AT3G52990
AT2G44350
AT3G62790
AT4G27090
AT1G07750
AT4G30010
AT1G15270
AT4G31340
AT1G65930
AT3G05530
AT5G20010
AT2G36620
AT3G06860
AT1G04480
AT4G24820
AT3G52880
AT1G10940
AT1G18540
AT1G01090
AT1G11910
AT5G60790
AT5G46020
AT2G44120
AT2G47510
AT5G35620
AT5G13850
AT3G16780
AT3G53610
AT4G35830
AT2G21580
AT4G15000
AT5G02960
AT4G31350
AT1G08830
AT3G05420
AT5G01600
AT2G30050
AT4G39090
AT1G04270
AT5G61790
AT3G59480
AT5G11520
AT3G17760
AT1G53750
AT3G61560
AT2G24765
AT1G07770
AT2G21250
AT4G31480
AT4G34870
AT2G21130
AT4G17530
AT3G24170
AT5G23740
AT2G14835
AT1G07890
AT5G52840
AT5G48580
AT1G18520
AT1G19730
AT3G60245
AT5G61780
AT4G23630
AT2G31390
AT3G18740
AT5G13710
AT1G78900
AT1G48030
AT1G49240
AT2G47610
AT5G11770
AT4G37910
AT1G41880
AT5G57290
AT4G34640
AT4G31130
AT5G18280
AT1G13440
AT5G47700
AT4G26910
AT4G23885
AT5G27770
AT2G36530
AT4G17510
AT5G58710
AT1G02780
AT4G35860
AT1G61770
AT5G42020
AT4G25950
AT5G25100
AT3G04920
AT2G34480
AT3G23300
AT3G57330
AT2G32060
AT5G16510
AT2G33150
AT4G21110
AT5G57870
AT1G47200
AT2G44160
AT3G44110
AT5G59810
AT1G26880
AT5G39740
AT1G45145
AT5G36230
AT3G44590
AT1G56070
AT3G14600
AT3G58750
AT5G45420
AT3G58510
AT5G15650
AT3G27930
AT3G28900
AT1G26850
AT1G22010
AT5G04990
AT3G10370
AT3G46560
AT3G20050
AT3G46440
AT5G02450
AT5G03300
AT4G16760
AT2G23350
AT4G34670
AT1G54080
AT1G16700
AT1G61790
AT3G22230
AT3G22110
AT3G59970
AT3G56340
AT3G60600
AT4G02230
AT3G02520
AT1G01100
AT1G47420
AT1G48630
AT3G46430
AT5G57655
AT1G45000
AT5G02100
AT4G37830
AT4G34200
AT2G21160
AT2G47650
AT4G35650
AT4G25740
AT5G27850
AT2G16600
AT3G56150
AT1G72730
AT1G23290
AT3G62830
AT5G66020
AT5G67590
AT2G35120
AT4G02580
AT1G27400
AT1G51510
AT5G59840
AT3G60770
AT2G25670
AT1G04880
AT2G27730
AT4G34450
AT4G26840
AT1G80230
AT2G36580
AT3G62600
AT3G25520
AT3G04840
AT4G02570
AT4G01480
AT1G27530
AT1G51980
AT2G27720
AT2G05710
AT1G71770
AT5G13450
AT1G79010
AT3G48990
AT2G47470
AT4G12130
AT4G26970
AT5G46430
AT5G47880
AT1G14670
AT3G49720
AT2G33040
AT4G16720
AT5G13420
AT1G71780
AT5G37510
AT5G02770
AT3G12110
AT3G45030
AT1G07930
AT2G25210
AT4G11150
AT4G14780
AT4G34110
AT1G14320
AT3G02560
AT5G47770
AT2G37410
AT5G47890
AT3G55170
AT5G57330
AT5G58420
AT1G24360
AT2G04520
AT2G01250
AT2G27860
AT5G03630
AT4G11380
GeneID
