# Supplementary material for: Regulatory dynamics of gene expression in the developing male gametophyte of Arabidopsis
Source: Plant Reprod. 2022 Oct 25;36(3):213–41. doi: 10.1007/s00497-022-00452-5 (PMC10363097; doi:10.1007/s00497-022-00452-5)
Supplement: Supplementary file 11 — Supplementary file11 (XLSX 5336 kb) [file 497_2022_452_MOESM11_ESM.xlsx]

## Sheet: S11_decription
Supplementary file 11	List of cell cycle connected genes in Col-0 with TPM values for each developmental stage.
	Yellow indicates highest expression in UNM, blue marks genes with highest expression in BCP. Genes in bold were not described in microarray analyses and those in italics represent genes predominantly expressed in later stages.
	the columns are as follows:
	gene id	AGI
	col_UNM	expression in TPM in UNM
	col_BCP	expression in TPM in BCP
	col_TCP	expression in TPM in TCP
	col_MPG	expression in TPM in MPG
	symbol	gene symbol
	name	gene name
	Gene Description (TAIR)	short description from TAIR database

## Sheet: cell_cycle
gene id	col_UNM	col_BCP	col_TCP	col_MPG	symbol	name	Gene Description (TAIR)
AT1G02970	1.98	2.22666666666667	1.35333333333333	1.56333333333333	WEE1	WEE1 kinase homolog	Protein kinase that negatively regulates the entry into mitosis.
AT1G15570	3.91666666666667	3.03	0.0133333333333333	0.0333333333333333	CYCA2;3	CYCLIN A2;3	A2-type cyclin. Negatively regulates endocycles and acts as a key regulator of ploidy levels in Arabidopsis endoreduplication. Interacts physically with CDKA;1. Expressed preferentially in trichomes and young developing tissues.
AT1G16330	49.89	14.9	5.89333333333333	5.37666666666667	CYCB3;1	cyclin b3;1	core cell cycle genes
AT1G18040	41.5633333333333	26.3566666666667	8.74	6.73333333333333	CDKD1;3	cyclin-dependent kinase D1;3
AT1G20610	143.19	57.96	11.2733333333333	3.84333333333333	CYCB2;3	Cyclin B2;3
AT1G20930	118.693333333333	37.0833333333333	14.1633333333333	6.81666666666667	CDKB2;2	cyclin-dependent kinase B2;2	Cyclin-dependent kinase, expressed in flowers and suspension cell culture, expression peaks during M phase in synchronized cultures. Required for proper organization of the shoot apical meristem and for hormone signaling. Expressed in the shoot apical meristem. Involved in regulation of the G2/M transition of the mitotic cell cycle.
AT1G44110	27.5333333333333	9.19333333333333	4.36	1.35333333333333	CYCA1;1	Cyclin A1;1
AT1G47210	1.17333333333333	1.74666666666667	0	0.0666666666666667	CYCA3;2	cyclin-dependent protein kinase 3;2
AT1G47220	0.203333333333333	0.233333333333333	0	0.0433333333333333	CYCA3;3	Cyclin A3;3
AT1G47230	66.6866666666667	45.6066666666667	6.54	3.09	CYCA3;4	CYCLIN A3;4	Post-prophase target of anaphase promoting complex/cyclosome E3-ligase controlling formative cell divisions.
AT1G47870	20.23	16.9566666666667	7.76333333333333	1.33333333333333	ATE2F2		Member of the E2F transcription factors, (cell cycle genes), key components of the cyclin D/retinoblastoma/E2F pathway. AtE2Fc is regulated by a balance between gene expression and ubiquitin-proteasome proteolysis. AtE2Fc might play a role in cell division and during the transition from skotomorphogenesis to photomorphogenesis. E2Fc has been shown to interact with DPB in its nonphosphorylated for…
AT1G49620	77.12	64.9366666666667	0.676666666666667	1.06666666666667	ICK5		Kip-related protein (KRP) gene, encodes CDK (cyclin-dependent kinase) inhibitor (CKI), negative regulator of cell division. A member of seven KRP genes found in Arabidopsis thaliana. Differential expression patterns for distinct KRPs were revealed by in situ hybridization. Binds to D type cyclins and may inhibit cell cycle.
AT1G66750	25.0466666666667	21.0633333333333	1.54666666666667	0.316666666666667	CAK4	CDK-activating kinase 4	Encodes a CDK-activating kinase that interacts with SPT5, a regulator of transcription and histone methylation.
AT1G70210	0	0.11	0.173333333333333	0.42	CYCD1;1	CYCLIN D1;1	Encodes a D-type cyclin that physically interacts with CDC2A. Its expression is upregulated early during germination.
AT1G73690	26.5066666666667	18.1633333333333	4.05	0.37	CDKD1;1	cyclin-dependent kinase D1;1	cyclin dependent kinase activator CDKD;1. Nuclear localization. Involved in cell cycle regulation and cell differentiation.
AT1G76310	35.5866666666667	8.76	8.84333333333333	0.87	CYCB2;4	CYCLIN B2;4	core cell cycle genes
AT1G76540	203.133333333333	76.4533333333333	3.11333333333333	1.24333333333333	CDKB2;1	cyclin-dependent kinase B2;1	Encodes a cyclin-dependent protein kinase involved in regulation of the G2/M transition of the mitotic cell cycle. Specifically binds to the cyclin CYCD4;1, expressed in shoot meristem, young leaves and vascular tissue during the G2/M phase. Required for proper organization of the shoot apical meristem and for hormone signaling.
AT1G77390	10.4033333333333	13.0233333333333	8.24	3.78666666666667	CYCA1;2	CYCLIN A1;2	Encodes a core cell cycle gene involved in meiosis II during microsporogenesis. Recessive mutants exhibit delayed and asynchronous meiosis in pollen mother cell populations and uncoordinated nuclear division and cytokinesis resulting in dyad microspores.
AT1G80370	173.12	57.8533333333333	0.0966666666666667	0.626666666666667	CYCA2;4	Cyclin A2;4	Encodes a A2-type cyclin. Contributes to the fine-tuning of local proliferation during plant development.
AT2G17620	3.62666666666667	0.463333333333333	0.193333333333333	0	CYCB2;1	Cyclin B2;1
AT2G22490	14.4433333333333	13.6633333333333	10.3566666666667	5.53	CYCD2;1	Cyclin D2;1	encodes a D-type cyclin whose transcription level is regulated by sucrose but not phytohormones or nitrate. Protein physically interacts with CDC2A. CycD2 kinase activity is regulated by sequestration of CycD2 protein in a form inaccessible to immunoprecipitation and probably not complexed to CDC2A.
AT2G23430	9.84	4.31333333333333	0.343333333333333	0.173333333333333	ICK1		Encodes a cyclin-dependent kinase inhibitor protein that functions as a negative regulator of cell division and promoter of endoreduplication. A member of seven KRP genes found in Arabidopsis thaliana. Differential expression patterns for distinct KRPs were revealed by in situ hybridization. Both SKP2b and RKP appear to be involved in the degradation of KRP1.
AT2G26760	116.723333333333	36.8033333333333	1.32	0.533333333333333	CYCB1;4	Cyclin B1;4
AT2G27960	54.9433333333333	50.25	19.19	5.06	CKS1	cyclin-dependent kinase-subunit 1	catalytic subunit of cyclin dependent kinase 1. physically interact with cyclin-dependent kinases (CDKs) and play an essential, but yet not entirely resolved, role in the regulation of the cell cycle
AT2G27970	97.2633333333333	70.4033333333333	16.34	41.8333333333333	CKS2	CDK-subunit 2
AT2G32710	16.2966666666667	11.4133333333333	1.27333333333333	0.62	AT2G32710		Kip-related protein (KRP) gene, encodes CDK (cyclin-dependent kinase) inhibitor (CKI). A member of seven KRP genes found in Arabidopsis thaliana. Negative regulator of cell division. Expressed in actively dividing cells.
AT2G36010	4.18	3.84	0.333333333333333	0.303333333333333	E2F3	E2F transcription factor 3	Member of the E2F transcription factors, (cell cycle genes), key components of the cyclin D/retinoblastoma/E2F pathway.
AT2G38620	31.8033333333333	14.6766666666667	5.54666666666667	7.55333333333333	CDKB1;2	cyclin-dependent kinase B1;2	Encodes a member of a plant specific family of cyclin dependent kinases.
AT3G01330	24.0333333333333	11.8966666666667	31.3966666666667	14.1733333333333	DEL3	DP-E2F-like protein 3	Member of the E2F transcription factors, (cell cycle genes), key components of the cyclin D/retinoblastoma/E2F pathway.
AT3G11520	59.37	15.6866666666667	0.493333333333333	0.893333333333333	CYCB1;3	CYCLIN B1;3	Encodes a B-type mitotic cyclin.
AT3G12280	18.16	21.48	7.81	4.37333333333333	RBR1	retinoblastoma-related 1	Encodes a retinoblastoma homologue RETINOBLASTOMA-RELATED protein (RBR or RBR1). RBR controls nuclear proliferation in the female gametophyte. Also required for correct differentiation of male gametophytic cell types. Regulates stem cell maintenance in Arabidopsis roots. Involved in the determination of cell cycle arrest in G1 phase after sucrose starvation. RBR1 is also involved in regulation of…
AT3G19150	44.4266666666667	54.4533333333333	7.44666666666667	2.13666666666667	KRP6	KIP-related protein 6	Kip-related protein (KRP) gene, encodes CDK (cyclin-dependent kinase) inhibitor (CKI), negative regulator of cell division. Binds to D type cyclins. A member of seven KRP genes found in Arabidopsis thaliana. Differential expression patterns for distinct KRPs were revealed by in situ hybridization. KRP6 appears to be targeted for degradation by RHF1a and RHF2a to allow mitotic divisions during gam…
AT3G24810	5.91	2.68666666666667	0.206666666666667	0.163333333333333	ICK3		Kip-related protein (KRP) gene, encodes CDK (cyclin-dependent kinase) inhibitor (CKI), negative regulator of cell division. A member of seven KRP genes found in Arabidopsis thaliana. Differential expression patterns for distinct KRPs were revealed by in situ hybridization.
AT3G48160	9.44	7.32333333333333	1.47	0.853333333333333	DEL1	DP-E2F-like 1	E2F-like protein, an inhibitor of the endocycle, preserves the mitotic state of proliferating cells by suppressing transcription of genes that are required for cells to enter the DNA endoreduplication cycle.
AT3G48750	83.6833333333333	45.23	0.133333333333333	0.803333333333333	CDC2	cell division control 2	A-type cyclin-dependent kinase. Together with its specific inhibitor, the Kip-related protein, KRP2 they regulate the mitosis-to-endocycle transition during leaf development. Dominant negative mutations abolish cell division. Loss of function phenotype has reduced fertility with failure to transmit via pollen. Pollen development is arrested at the second mitotic division. Expression is regulated …
AT3G50070	0.79	1.53666666666667	0	0	CYCD3;3	CYCLIN D3;3	Encode CYCD3;3, a CYCD3 D-type cyclin. Important for determining cell number in developing lateral organs. Mediating cytokinin effects in apical growth and development.
AT3G50630	45.5066666666667	34.1	3.92333333333333	1.09333333333333	KRP2	KIP-related protein 2	Kip-related protein (KRP) gene, encodes CDK (cyclin-dependent kinase) inhibitor (CKI), negative regulator of cell division. A member of seven KRP genes found in Arabidopsis thaliana. Differential expression patterns for distinct KRPs were revealed by in situ hybridization. Gene was isolated from a yeast two hybrid screen as an interacting protein of CDC2A. Recombinant protein has a strong kinase …
AT3G54180	46.36	18.4666666666667	1.17333333333333	0.79	CDKB1;1	cyclin-dependent kinase B1;1	Arabidopsis homolog of yeast cdc2, a protein kinase (cyclin-dependent kinase) that plays a central role in control of the mitotic cell cycle.
AT4G03270	0.23	0.203333333333333	0.543333333333333	0.0533333333333333	CYCD6;1	Cyclin D6;1	Cyclin D6, involved in cortex/endodermis asymmetric stem cell division.
AT4G28980	18.3566666666667	18.97	22.6	9	CAK1AT	CDK-activating kinase 1AT	Encodes a CDK-activating kinase that regulates root initial cell differentiation. Phosphorylates CDKD2 and CDKD3, but not CDKD1. Controls CDK activities and basal transcription.
AT4G34160	2.32666666666667	2.67666666666667	0.236666666666667	0.126666666666667	CYCD3;1	CYCLIN D3;1	encodes a cyclin D-type protein involved in the switch from cell proliferation to the final stages of differentiation. The gene is transcriptionally regulated by cytokinin and brassinosteroid. Protein interacts with cyclin-dependent kinase inhibitor ICK1.
AT4G35620	11.9733333333333	3.11666666666667	0.323333333333333	0.236666666666667	CYCB2;2	Cyclin B2;2
AT4G37490	194.003333333333	61.71	2.49	0.72	CYCB1;1	CYCLIN B1;1	Cyclin-dependent protein kinase CYCB1;1. Functions as an effector of growth control at G2/M. Regulated by TCP20.
AT4G37630	3.42	5.90333333333333	0.546666666666667	0.263333333333333	CYCD5;1	cyclin d5;1	core cell cycle genes; a quantitative trait gene for endoreduplication.
AT5G02110	9.15333333333333	10.8733333333333	642.136666666667	1123.34	CYCD7;1	CYCLIN D7;1	Encodes CYCLIN D7;1. Overexpression of CYCD7;1 induces cell proliferation and cell enlargement in the embryo and endosperm leading to overgrowth.
AT5G02470	28.42	24.3966666666667	5.25666666666667	1.42666666666667	DPA		core cell cycle genes
AT5G06150	206.073333333333	84.3666666666667	18.9133333333333	27.2433333333333	CYC1BAT		Encodes a cyclin whose expression is reduced in response to high salt.
AT5G10270	91.08	60.5833333333333	15.8033333333333	3.02	CDKC;1	cyclin-dependent kinase C;1	Encodes CDKC;1, part of a CDKC kinase complex that is targeted by Cauliflower mosaic virus (CaMV) for transcriptional activation of viral genes. Also regulates plant growth and development.
AT5G10440	13.32	7.75333333333333	0.126666666666667	0.133333333333333	CYCD4;2	cyclin d4;2	Encodes a cyclin involved in cell proliferation during stomatal cell lineage development.
AT5G11300	3.81666666666667	1.39666666666667	0.2	0.116666666666667	CYC3B	mitotic-like cyclin 3B from Arabidopsis	mitotic-like cyclin, core cell cycle gene that is expressed only in roots (RT_PCR), portions with mitotic activity only (whole mount in situ).
AT5G14960	0.12	0.263333333333333	0.426666666666667	0.136666666666667	DEL2	DP-E2F-like 2
AT5G22220	11.71	8.9	10.1	1.65666666666667	E2F1	E2F transcription factor 1
AT5G25380	0.676666666666667	0.323333333333333	6.18	2.66	CYCA2;1	cyclin a2;1	core cell cycle genes
AT5G27620	59.9366666666667	44.8733333333333	5.14666666666667	1.35333333333333	CYCH;1	cyclin H;1	core cell cycle genes The mRNA is cell-to-cell mobile.
AT5G43080	6.56333333333333	5.06333333333333	0.1	0.106666666666667	CYCA3;1	Cyclin A3;1
AT5G48820	1.71	0.986666666666667	0	0.103333333333333	ICK6	inhibitor/interactor with cyclin-dependent kinase	Kip-related protein (KRP) gene, encodes CDK (cyclin-dependent kinase) inhibitor (CKI), negative regulator of cell division. Binds to D type and CDC2A cyclins and may inhibit cell cycle. Seven KRP genes were found in Arabidopsis thaliana. Differential expression patterns for distinct KRPs were revealed by in situ hybridization.
AT5G63610	13.41	13.68	29.46	8.43333333333333	CDKE;1	cyclin-dependent kinase E;1	significant sequence similarity to plant and animal cyclin-dependent protein kinases, and was classified as an E-type CDK with a SPTAIRE cyclin binding motif in the kinase domain.
AT5G64960	82.94	50.5066666666667	6.76	1.97666666666667	CDKC2	cyclin dependent kinase group C2	Encodes CDKC;2, part of a CDKC kinase complex that is targeted by Cauliflower mosaic virus (CaMV) for transcriptional activation of viral genes. Also regulates plant growth and development. Co-localizes with spliceosomal components in a manner dependent on the transcriptional status of the cells and on CDKC2-kinase activity. Expression of CDKC2 modifies the location of spliceosomal components.
AT5G65420	34.4866666666667	24.5533333333333	1.77333333333333	1.23333333333333	CYCD4;1	CYCLIN D4;1	Encodes a D-type cyclin CYCD4;1 that physically interacts with CDC2A and is expressed during vascular tissue development, embryogenesis, and formation of lateral root primordia. Its expression is upregulated early during germination.Involved in stomatal cell lineage proliferation in the hypocotyl.
AT5G67260	0.0433333333333333	0.52	0.0366666666666667	0.33	CYCD3;2	CYCLIN D3;2	Encode CYCD3;2, a CYCD3 D-type cyclin. Important for determining cell number in developing lateral organs and mediating cytokinin effects in apical growth and development. With PPD and NINJA, it plays a crucial role in leaf morphogenesis.
			Yellow indicates highest expression in UNM, blue marks genes with highest expression in BCP. Genes in bold were not described in microarray analyses and those in italics represent genes predominantly expressed in later stages.
