# Supplementary material for: Regulatory dynamics of gene expression in the developing male gametophyte of Arabidopsis
Source: Plant Reprod. 2022 Oct 25;36(3):213–41. doi: 10.1007/s00497-022-00452-5 (PMC10363097; doi:10.1007/s00497-022-00452-5)
Supplement: Supplementary file 12 — Supplementary file12 (XLSX 17 kb) [file 497_2022_452_MOESM12_ESM.xlsx]

## Sheet: S12_description
Supplementary file 12	List of 111 proteins common to all three compared proteomic analysis (Arabodpsis (this study), tobacco (18) and tomato (17)) with TAIR annotation
	the table consists of AGI identifiers and description obtained from TAIR database

## Sheet: common_all
Araport_ID	symbol	name	tairShortDescription
AT1G02500	SAM1	S-adenosylmethionine synthetase 1	S-adenosylmethionine synthetase 1
AT1G04410	c-NAD-MDH1	cytosolic-NAD-dependent malate dehydrogenase 1	Lactate/malate dehydrogenase family protein
AT1G04820	TUA4	tubulin alpha-4 chain	tubulin alpha-4 chain
AT1G08200	AXS2	UDP-D-apiose/UDP-D-xylose synthase 2	UDP-D-apiose/UDP-D-xylose synthase 2
AT1G08360	AT1G08360		Ribosomal protein L1p/L10e family
AT1G13320	PP2AA3	protein phosphatase 2A subunit A3	protein phosphatase 2A subunit A3
AT1G13440	GAPC2	glyceraldehyde-3-phosphate dehydrogenase C2	glyceraldehyde-3-phosphate dehydrogenase C2
AT1G14320	SAC52	SUPPRESSOR OF ACAULIS 52	Ribosomal protein L16p/L10e family protein
AT1G15690	AVP1		Inorganic H pyrophosphatase family protein
AT1G16470	PAB1	proteasome subunit PAB1	proteasome subunit PAB1
AT1G21720	PBC1	proteasome beta subunit C1	proteasome beta subunit C1
AT1G24510	AT1G24510		TCP-1/cpn60 chaperonin family protein
AT1G45000	AT1G45000		AAA-type ATPase family protein
AT1G52280	RABG3d	RAB GTPase homolog G3D	RAB GTPase homolog G3D
AT1G54270	EIF4A-2	eif4a-2	eif4a-2
AT1G56070	LOS1	LOW EXPRESSION OF OSMOTICALLY RESPONSIVE GENES 1	Ribosomal protein S5/Elongation factor G/III/V family protein
AT1G56190	AT1G56190		Phosphoglycerate kinase family protein
AT1G56330	SAR1B	secretion-associated RAS 1B	secretion-associated RAS 1B
AT1G64740	TUA1	alpha-1 tubulin	alpha-1 tubulin
AT1G66580	SAG24	senescence associated gene 24	senescence associated gene 24
AT1G72730	AT1G72730		DEA(D/H)-box RNA helicase family protein
AT1G75780	TUB1	tubulin beta-1 chain	tubulin beta-1 chain
AT1G78300	GRF2	general regulatory factor 2	general regulatory factor 2
AT1G78900	VHA-A	vacuolar ATP synthase subunit A	vacuolar ATP synthase subunit A
AT1G79210	AT1G79210		N-terminal nucleophile aminohydrolases (Ntn hydrolases) superfamily protein
AT2G05840	PAA2	20S proteasome subunit PAA2	20S proteasome subunit PAA2
AT2G29550	TUB7	tubulin beta-7 chain	tubulin beta-7 chain
AT2G31810	AT2G31810		ACT domain-containing small subunit of acetolactate synthase protein
AT2G36530	LOS2	LOW EXPRESSION OF OSMOTICALLY RESPONSIVE GENES 2	Enolase
AT2G36880	MAT3	methionine adenosyltransferase 3	methionine adenosyltransferase 3
AT2G44610	RAB6A		Ras-related small GTP-binding family protein
AT2G47650	UXS4	UDP-xylose synthase 4	UDP-xylose synthase 4
AT3G02230	RGP1	reversibly glycosylated polypeptide 1	reversibly glycosylated polypeptide 1
AT3G02360	AT3G02360		6-phosphogluconate dehydrogenase family protein
AT3G02530	AT3G02530		TCP-1/cpn60 chaperonin family protein
AT3G04120	GAPC1	glyceraldehyde-3-phosphate dehydrogenase C subunit 1	glyceraldehyde-3-phosphate dehydrogenase C subunit 1
AT3G05530	RPT5A	regulatory particle triple-A ATPase 5A	regulatory particle triple-A ATPase 5A
AT3G06650	ACLB-1	ATP-citrate lyase B-1	ATP-citrate lyase B-1
AT3G08530	AT3G08530		Clathrin, heavy chain
AT3G09440	AT3G09440		Heat shock protein 70 (Hsp 70) family protein
AT3G09840	CDC48	cell division cycle 48	cell division cycle 48
AT3G11130	AT3G11130		Clathrin, heavy chain
AT3G12110	ACT11	actin-11	actin-11
AT3G12580	HSP70	heat shock protein 70	heat shock protein 70
AT3G13920	EIF4A1	eukaryotic translation initiation factor 4A1	eukaryotic translation initiation factor 4A1
AT3G16100	RABG3c	RAB GTPase homolog G3C	RAB GTPase homolog G3C
AT3G17390	MTO3	METHIONINE OVER-ACCUMULATOR 3	S-adenosylmethionine synthetase family protein
AT3G23810	SAHH2	S-adenosyl-l-homocysteine (SAH) hydrolase 2	S-adenosyl-l-homocysteine (SAH) hydrolase 2
AT3G23990	HSP60	heat shock protein 60	heat shock protein 60
AT3G25800	PP2AA2	protein phosphatase 2A subunit A2	protein phosphatase 2A subunit A2
AT3G27240	AT3G27240		Cytochrome C1 family
AT3G28710	AT3G28710		ATPase, V0/A0 complex, subunit C/D
AT3G28715	AT3G28715		ATPase, V0/A0 complex, subunit C/D
AT3G29360	UGD2	UDP-glucose dehydrogenase 2	UDP-glucose 6-dehydrogenase family protein
AT3G44590	AT3G44590		60S acidic ribosomal protein family
AT3G45030	AT3G45030		Ribosomal protein S10p/S20e family protein
AT3G46520	ACT12	actin-12	actin-12
AT3G47370	AT3G47370		Ribosomal protein S10p/S20e family protein
AT3G53230	AtCDC48B	cell division cycle 48B	ATPase, AAA-type, CDC48 protein
AT3G53520	UXS1	UDP-glucuronic acid decarboxylase 1	UDP-glucuronic acid decarboxylase 1
AT3G53610	RAB8	RAB GTPase homolog 8	RAB GTPase homolog 8
AT3G53870	AT3G53870		Ribosomal protein S3 family protein
AT3G60770	AT3G60770		Ribosomal protein S13/S15
AT3G62250	UBQ5	ubiquitin 5	ubiquitin 5
AT3G62290	ARFA1E	ADP-ribosylation factor A1E	ADP-ribosylation factor A1E
AT3G62830	AUD1		NAD(P)-binding Rossmann-fold superfamily protein
AT4G00100	RPS13A	ribosomal protein S13A	ribosomal protein S13A
AT4G02080	SAR2	secretion-associated RAS super family 2	secretion-associated RAS super family 2
AT4G13940	HOG1	HOMOLOGY-DEPENDENT GENE SILENCING 1	S-adenosyl-L-homocysteine hydrolase
AT4G14960	TUA6	Tubulin alpha-6	Tubulin/FtsZ family protein
AT4G17530	RAB1C	RAB GTPase homolog 1C	RAB GTPase homolog 1C
AT4G19210	ABCE2	ATP-binding cassette E2	RNAse l inhibitor protein 2
AT4G20890	TUB9	tubulin beta-9 chain	tubulin beta-9 chain
AT4G38510	VAB2	V-ATPase B subunit 2	ATPase, V1 complex, subunit B protein
AT5G01410	RSR4	REDUCED SUGAR RESPONSE 4	Aldolase-type TIM barrel family protein
AT5G02490	Hsp70-2		Heat shock protein 70 (Hsp 70) family protein
AT5G02500	HSC70-1	heat shock cognate protein 70-1	heat shock cognate protein 70-1
AT5G03340	AtCDC48C	cell division cycle 48C	ATPase, AAA-type, CDC48 protein
AT5G06290	2-Cys Prx B	2-cysteine peroxiredoxin B	2-cysteine peroxiredoxin B
AT5G08530	CI51	51 kDa subunit of complex I	51 kDa subunit of complex I
AT5G09810	ACT7	actin 7	actin 7
AT5G10260	RABH1e	RAB GTPase homolog H1E	RAB GTPase homolog H1E
AT5G15490	UGD3	UDP-glucose dehydrogenase 3	UDP-glucose 6-dehydrogenase family protein
AT5G15650	RGP2	reversibly glycosylated polypeptide 2	reversibly glycosylated polypeptide 2
AT5G16070	AT5G16070		TCP-1/cpn60 chaperonin family protein
AT5G19770	TUA3	tubulin alpha-3	tubulin alpha-3
AT5G19990	RPT6A	regulatory particle triple-A ATPase 6A	regulatory particle triple-A ATPase 6A
AT5G20010	RAN-1	RAS-related nuclear protein-1	RAS-related nuclear protein-1
AT5G22780	AT5G22780		Adaptor protein complex AP-2, alpha subunit
AT5G23540	AT5G23540		Mov34/MPN/PAD-1 family protein
AT5G28540	BIP1		heat shock protein 70 (Hsp 70) family protein
AT5G28840	GME	GDP-D-mannose 3',5'-epimerase	GDP-D-mannose 3',5'-epimerase
AT5G39320	UDG4	UDP-glucose dehydrogenase 4	UDP-glucose 6-dehydrogenase family protein
AT5G40810	AT5G40810		Cytochrome C1 family
AT5G42020	BIP2		Heat shock protein 70 (Hsp 70) family protein
AT5G43010	RPT4A	regulatory particle triple-A ATPase 4A	regulatory particle triple-A ATPase 4A
AT5G43330	c-NAD-MDH2	cytosolic-NAD-dependent malate dehydrogenase 2	Lactate/malate dehydrogenase family protein
AT5G44340	TUB4	tubulin beta chain 4	tubulin beta chain 4
AT5G47200	RAB1A	RAB GTPase homolog 1A	RAB GTPase homolog 1A
AT5G49460	ACLB-2	ATP citrate lyase subunit B 2	ATP citrate lyase subunit B 2
AT5G52640	HSP90.1	heat shock protein 90.1	heat shock protein 90.1
AT5G56000	Hsp81.4	HEAT SHOCK PROTEIN 81.4	HEAT SHOCK PROTEIN 81.4
AT5G56010	HSP81-3	heat shock protein 81-3	heat shock protein 81-3
AT5G56030	HSP81-2	heat shock protein 81-2	heat shock protein 81-2
AT5G59370	ACT4	actin 4	actin 4
AT5G59840	AT5G59840		Ras-related small GTP-binding family protein
AT5G66760	SDH1-1	succinate dehydrogenase 1-1	succinate dehydrogenase 1-1
ATCG00480	PB	ATP synthase subunit beta	ATP synthase subunit beta
ATCG00490	RBCL		ribulose-bisphosphate carboxylases
ATMG00070	NAD9	NADH dehydrogenase subunit 9	NADH dehydrogenase subunit 9
ATMG00510	NAD7	NADH dehydrogenase subunit 7	NADH dehydrogenase subunit 7
