# Supplementary material for: Regulatory dynamics of gene expression in the developing male gametophyte of Arabidopsis
Source: Plant Reprod. 2022 Oct 25;36(3):213–41. doi: 10.1007/s00497-022-00452-5 (PMC10363097; doi:10.1007/s00497-022-00452-5)
Supplement: Supplementary file 13 — Supplementary file13 (XLSX 208 kb) [file 497_2022_452_MOESM13_ESM.xlsx]

## Sheet: S12_description
Supplementary file 13
sheet: newly detected	On the second list, proteins described newly in this article are stated with the Araport accession together with their riBAQ values for each developmental stage, gene symbol and short TAIR description.

## Sheet: newly_detected
	Ribaq values for each developmental stage				annotation
Araport ID	UNM	BCP	TCP	MPG	gene symbol	TAIR Short Description
AT1G01400	7.57131	1.7465	2.98887	298.674	AT1G01400
AT1G01510	0.256621	0.596137	1.64911	2.85032	AN	NAD(P)-binding Rossmann-fold superfamily protein
AT1G01610	0	0	0	14.1858	GPAT4	glycerol-3-phosphate acyltransferase 4
AT1G01620	0	0	0	3.8496	PIP1C	plasma membrane intrinsic protein 1C
AT1G01920	1.66522	0.798055	2.90737	2.74616	AT1G01920	SET domain-containing protein
AT1G01940	0.910826	1.36983	2.3106	3.98949	AT1G01940	Cyclophilin-like peptidyl-prolyl cis-trans isomerase family protein
AT1G02090	21.4293	19.2614	40.1983	67.2306	FUS5	Proteasome component (PCI) domain protein
AT1G02140	25.5865	31.0252	56.1133	76.9324	MAGO	mago nashi family protein
AT1G02150	0	0	0.81889	4.46865	AT1G02150	Tetratricopeptide repeat (TPR)-like superfamily protein
AT1G02305	3.13268	1.99139	4.09184	1.68831	AT1G02305	Cysteine proteinases superfamily protein
AT1G02370	0.672738	0	12.6454	11.9645	AT1G02370	Tetratricopeptide repeat (TPR)-like superfamily protein
AT1G02980	3.00794	1.06809	28.5549	148.675	CUL2	cullin 2
AT1G03110	2.37366	0.254151	37.3945	72.3862	TRM82	Transducin/WD40 repeat-like superfamily protein
AT1G03130	10.2267	0	17.5188	682.976	PSAD-2	photosystem I subunit D-2
AT1G03140	0.0413701	0	4.98345	11.11	AT1G03140	splicing factor Prp18 family protein
AT1G03150	2.40661	0	3.06823	0	AT1G03150	Acyl-CoA N-acyltransferases (NAT) superfamily protein
AT1G03475	5.46392	3.23742	18.5995	60.6594	LIN2	Coproporphyrinogen III oxidase
AT1G03630	0	0	0	0.908125	POR C	protochlorophyllide oxidoreductase C
AT1G03760	0	0	0.230947	3.30314	AT1G03760	Prefoldin chaperone subunit family protein
AT1G03830	0	0	0.377879	1.1325	AT1G03830	guanylate-binding family protein
AT1G03910	0	0	0.0323815	0.617639	AT1G03910
AT1G03920	0.113725	3.86766	0	0	AT1G03920	Protein kinase family protein
AT1G04010	1.0696	0.9219	8.13141	35.3358	PSAT1	phospholipid sterol acyl transferase 1
AT1G04120	3.79186	2.106	3.29195	1.23893	ABCC5	multidrug resistance-associated protein 5
AT1G04130	5.40663	1.64973	5.45319	19.9208	TPR2	Tetratricopeptide repeat (TPR)-like superfamily protein
AT1G04140	0.813408	0.340942	1.15423	7.27969	AT1G04140	Transducin family protein / WD-40 repeat family protein
AT1G04200	2.02434	1.24003	2.4062	2.70849	AT1G04200
AT1G04230	0	0	0.488579	2.57511	AT1G04230	Protein of unknown function (DUF2361)
AT1G04510	17.8092	5.16377	68.6474	174.597	MAC3A	MOS4-associated complex 3A
AT1G04590	0	0	6.48149	11.5142	AT1G04590
AT1G04650	0	0	0	0.997673	AT1G04650
AT1G04750	105.9	159.302	62.9412	165.685	VAMP721	vesicle-associated membrane protein 721
AT1G04860	0.192403	0.0964475	2.64519	3.76545	UBP2	ubiquitin-specific protease 2
AT1G04870	0	0	0.0971407	1.75373	PRMT10	protein arginine methyltransferase 10
AT1G04950	0	0.156622	0.233261	0.221139	TAFII59	TATA BOX ASSOCIATED FACTOR II 59
AT1G04990	30.6169	0.184959	9.82104	0	AT1G04990	Zinc finger C-x8-C-x5-C-x3-H type family protein
AT1G05020	0	0.103301	0	2.58951	AT1G05020	ENTH/ANTH/VHS superfamily protein
AT1G05040	0	0	1.52091	3.76988	AT1G05040
AT1G05055	0	0	2.7931	4.28119	GTF2H2	general transcription factor II H2
AT1G05190	0	0	3.69615	91.511	emb2394	Ribosomal protein L6 family
AT1G05460	0	0	0.689635	1.93382	SDE3	P-loop containing nucleoside triphosphate hydrolases superfamily protein
AT1G05720	51.1357	29.7877	11.419	3.06182	AT1G05720	selenoprotein family protein
AT1G05910	0	0	0.0799216	0.738685	AT1G05910	cell division cycle protein 48-related / CDC48-related
AT1G06030	1.67186	27.6361	41.5513	124.937	AT1G06030	pfkB-like carbohydrate kinase family protein
AT1G06190	0	0	6.33263	16.413	RHON1	Rho termination factor
AT1G06200	3.08893	0	4.83937	0	AT1G06200	Peptidase S24/S26A/S26B/S26C family protein
AT1G06680	1.11236	12.1799	4.22571	21.5009	PSBP-1	photosystem II subunit P-1
AT1G06720	0	0	2.15529	9.37152	AT1G06720	P-loop containing nucleoside triphosphate hydrolases superfamily protein
AT1G06760	4.79156	0.449887	9.02146	31.237	AT1G06760	winged-helix DNA-binding transcription factor family protein
AT1G06780	4.02112	3.77159	2.88071	0.636472	GAUT6	galacturonosyltransferase 6
AT1G06970	1.00695	3.267	0	0	CHX14	cation/hydrogen exchanger 14
AT1G07170	11.9082	1.04127	22.9888	109.78	AT1G07170	PHF5-like protein
AT1G07210	0	0	25.0036	29.6874	AT1G07210	Ribosomal protein S18
AT1G07320	0	0	8.08797	88.9767	RPL4	ribosomal protein L4
AT1G07360	1.87578	0	24.0037	129.394	MAC5A	CCCH-type zinc fingerfamily protein with RNA-binding domain
AT1G07370	1.89299	1.42471	3.40294	19.3469	PCNA1	proliferating cellular nuclear antigen 1
AT1G07615	1.55842	0.235569	5.0633	10.5059	AT1G07615	GTP-binding protein Obg/CgtA
AT1G07790	525.612	259.538	1377.03	3943.45	HTB1	Histone superfamily protein
AT1G07830	39.3935	0	90.6713	61.023	AT1G07830	ribosomal protein L29 family protein
AT1G07840	0	0	7.40177	19.254	AT1G07840	Sas10/Utp3/C1D family
AT1G07960	39.5012	27.3371	34.5648	21.4779	PDIL5-1	PDI-like 5-1
AT1G07970	2.99351	0.414677	2.79849	2.72144	AT1G07970
AT1G08050	0	0	3.72365	43.1863	AT1G08050	Zinc finger (C3HC4-type RING finger) family protein
AT1G08130	15.6533	7.02468	36.9413	97.0784	LIG1	DNA ligase 1
AT1G08220	2.61411	3.02508	3.43162	0	AT1G08220
AT1G08410	0	0	1.59614	14.8831	AT1G08410	P-loop containing nucleoside triphosphate hydrolases superfamily protein
AT1G08580	0	0	24.1287	65.9453	AT1G08580
AT1G08630	2.3163	1.48561	0.31459	0	THA1	threonine aldolase 1
AT1G08780	39.284	32.4462	77.7614	107.201	AIP3	ABI3-interacting protein 3
AT1G08860	1.24262	0.893875	1.29602	1.57929	BON3	Calcium-dependent phospholipid-binding Copine family protein
AT1G09200	74.8592	47.4962	154.658	392.266	AT1G09200	Histone superfamily protein
AT1G09290	0	0	0	0.955799	AT1G09290
AT1G09300	0.854587	0.173525	5.47043	2.71464	AT1G09300	Metallopeptidase M24 family protein
AT1G09340	0.49472	0	32.319	188.83	CRB	chloroplast RNA binding
AT1G09520	0	0	1.65779	14.2608	AT1G09520
AT1G09700	0	0	2.31434	29.0679	HYL1	dsRNA-binding domain-like superfamily protein
AT1G09750	0	0	2.45983	100.316	AT1G09750	Eukaryotic aspartyl protease family protein
AT1G09770	2.95122	1.36069	22.1314	69.7677	CDC5	cell division cycle 5
AT1G09790	0	0	1.72311	0	COBL6	COBRA-like protein 6 precursor
AT1G09810	0	0	2.17421	11.1723	ECT11	evolutionarily conserved C-terminal region 11
AT1G09830	4.3631	2.70868	15.7035	32.0941	PUR2	Glycinamide ribonucleotide (GAR) synthetase
AT1G10230	8.26109	1.79587	36.5039	97.0332	SK18	SKP1-like 18
AT1G10270	3.65114	0	114.514	160.507	GRP23	glutamine-rich protein 23
AT1G10300	0	0	5.39713	8.42619	AT1G10300	Nucleolar GTP-binding protein
AT1G10390	2.43362	0.855077	19.4977	35.3626	AT1G10390	Nucleoporin autopeptidase
AT1G10430	8.63377	6.65724	0	0	PP2A-2	protein phosphatase 2A-2
AT1G10450	0	0	0	0.371548	SNL6	SIN3-like 6
AT1G10490	1.20296	0.316672	12.9435	46.6672	AT1G10490	Domain of unknown function (DUF1726) ;Putative ATPase (DUF699)
AT1G10580	0.643123	0.258796	6.59351	28.5574	AT1G10580	Transducin/WD40 repeat-like superfamily protein
AT1G10810	1.07899	0.756276	0	0	AT1G10810	NAD(P)-linked oxidoreductase superfamily protein
AT1G11360	6.02248	1.49162	0	0	AT1G11360	Adenine nucleotide alpha hydrolases-like superfamily protein
AT1G11430	12.8179	0.71926	71.6176	144.831	MORF9	plastid developmental protein DAG, putative
AT1G11480	8.94315	4.67111	10.1694	4.71881	AT1G11480	eukaryotic translation initiation factor-related
AT1G11510	6.59444	9.7921	10.208	12.3962	AT1G11510	DNA-binding storekeeper protein-related transcriptional regulator
AT1G11680	210.728	1.10367	327.257	50.762	CYP51G1	CYTOCHROME P450 51G1
AT1G11765	44.7981	237.666	0.335317	1.60247	AT1G11765	Plant self-incompatibility protein S1 family
AT1G11790	0.522008	0	2.79931	1.16748	ADT1	arogenate dehydratase 1
AT1G11870	1.61551	0	10.933	13.5756	SRS	Seryl-tRNA synthetase
AT1G12000	59.8312	6.77878	444.074	424.019	AT1G12000	Phosphofructokinase family protein
AT1G12050	1.41479	2.02972	1.10522	53.7995	AT1G12050	fumarylacetoacetase, putative
AT1G12360	0	0	0	2.34243	KEU	Sec1/munc18-like (SM) proteins superfamily
AT1G12470	7.49839	4.24657	8.67313	12.717	AT1G12470	zinc ion binding
AT1G12640	4.19271	17.6993	2.73501	4.87489	LPLAT1	MBOAT (membrane bound O-acyl transferase) family protein
AT1G12830	4.54085	1.48144	22.8352	79.308	AT1G12830
AT1G12900	0	5.35311	2.47954	158.833	GAPA-2	glyceraldehyde 3-phosphate dehydrogenase A subunit 2
AT1G12920	57.174	43.0706	200.895	200.694	ERF1-2	eukaryotic release factor 1-2
AT1G12930	0.0930097	0.0317112	0.14448	0.0526339	AT1G12930	ARM repeat superfamily protein
AT1G13030	0	0	0	8.16818	AT1G13030	sphere organelles protein-related
AT1G13130	0	2.88594	0	0.33447	AT1G13130	Cellulase (glycosyl hydrolase family 5) protein
AT1G13140	0.339976	0.203004	2.80468	1.02734	CYP86C3	cytochrome P450, family 86, subfamily C, polypeptide 3
AT1G13180	6.60513	4.3522	4.54401	1.43297	DIS1	Actin-like ATPase superfamily protein
AT1G13220	0.0203784	0.00574713	0.028143	0.801169	LINC2	nuclear matrix constituent protein-related
AT1G13270	0.445524	0	30.5283	124.342	MAP1C	methionine aminopeptidase 1B
AT1G13330	0	0	0	31.9068	AHP2	Arabidopsis Hop2 homolog
AT1G13690	7.98756	1.23715	39.3963	41.7128	ATE1	ATPase E1
AT1G13790	0	0	1.19575	0.861815	FDM4	XH/XS domain-containing protein
AT1G13930	0	0	0	47.0621	AT1G13930
AT1G14060	10.4298	8.3456	54.9208	62.0353	AT1G14060	GCK domain-containing protein
AT1G14370	4.29147	0	1.78678	1.62504	APK2A	protein kinase 2A
AT1G14450	203.954	233.678	86.3731	2.51218	AT1G14450	NADH dehydrogenase (ubiquinone)s
AT1G14490	0	2.34119	0	4.34887	AT1G14490	Predicted AT-hook DNA-binding family protein
AT1G14510	3.76402	1.49547	30.1084	124.9	AL7	alfin-like 7
AT1G14570	3.03595	0	10.1785	12.3885	AT1G14570	UBX domain-containing protein
AT1G14620	35.4841	0.4534	105.501	19.5764	DECOY	decoy
AT1G14650	14.676	5.42324	86.9674	196.047	AT1G14650	SWAP (Suppressor-of-White-APricot)/surp domain-containing protein / ubiquitin family protein
AT1G14710	11.4063	0.130425	55.2689	55.7441	AT1G14710	hydroxyproline-rich glycoprotein family protein
AT1G14790	0	0	0	2.14921	RDR1	RNA-dependent RNA polymerase 1
AT1G15020	5.44431	7.55027	2.34484	0	QSOX1	quiescin-sulfhydryl oxidase 1
AT1G15120	30.2152	24.0649	7.66643	33.4252	AT1G15120	Ubiquinol-cytochrome C reductase hinge protein
AT1G15200	0.894296	0.406633	21.9397	52.0015	AT1G15200	protein-protein interaction regulator family protein
AT1G15230	0	0	0	14.2616	AT1G15230
AT1G15270	106.542	34.4366	43.85	292.079	AT1G15270	Translation machinery associated TMA7
AT1G15280	0.273889	0.0249524	1.65779	0.838286	AT1G15280	CASC3/Barentsz eIF4AIII binding
AT1G15340	0	0	0.22393	1.1214	MBD10	methyl-CPG-binding domain 10
AT1G15420	0	6.04158	21.4229	85.9673	AT1G15420
AT1G15440	0	0	13.3351	37.861	PWP2	periodic tryptophan protein 2
AT1G15480	0.484609	0	36.0486	49.078	AT1G15480	Tetratricopeptide repeat (TPR)-like superfamily protein
AT1G15750	10.1047	3.43855	25.393	64.9525	TPL	Transducin family protein / WD-40 repeat family protein
AT1G15810	4.49229	0	44.9848	54.627	AT1G15810	S15/NS1, RNA-binding protein
AT1G15820	8.03266	0	9.04161	60.5186	LHCB6	light harvesting complex photosystem II subunit 6
AT1G15860	18.7038	9.49573	38.5472	86.1534	AT1G15860	Domain of unknown function (DUF298)
AT1G15910	0	0	0.658734	7.46127	FDM1	XH/XS domain-containing protein
AT1G16000	33.4533	25.5666	48.3031	43.329	AT1G16000
AT1G16010	0	0	3.27725	0	MGT2	magnesium transporter 2
AT1G16080	0.039493	0.250223	0	0.291911	AT1G16080
AT1G16190	22.3067	10.1612	24.7861	38.3147	RAD23A	Rad23 UV excision repair protein family
AT1G16280	0	0	5.0486	3.47447	RH36	RNA helicase 36
AT1G16350	35.852	25.5566	87.7606	125.039	AT1G16350	Aldolase-type TIM barrel family protein
AT1G16610	1.13963	0.449313	17.2817	52.2167	SR45	arginine/serine-rich 45
AT1G16720	0.719364	0	4.88863	0	HCF173	high chlorophyll fluorescence phenotype 173
AT1G16810	11.8222	0	43.1859	107.857	AT1G16810
AT1G16820	230.631	187.335	415.356	194.891	AT1G16820	vacuolar ATP synthase catalytic subunit-related / V-ATPase-related / vacuolar proton pump-related
AT1G16870	30.7708	0.365126	132.025	122.128	AT1G16870	mitochondrial 28S ribosomal protein S29-related
AT1G16890	122.601	101.104	55.2296	97.1228	UBC36	ubiquitin-conjugating enzyme 36
AT1G17130	0	0.072064	3.49238	9.37154	AT1G17130	Family of unknown function (DUF572)
AT1G17210	1.98602	2.03426	7.61298	0.972141	ILP1	IAP-like protein 1
AT1G17350	1.07341	0	4.64047	10.1424	AT1G17350	NADH:ubiquinone oxidoreductase intermediate-associated protein 30
AT1G17370	0	0	5.40798	9.3918	UBP1B	oligouridylate binding protein 1B
AT1G17620	19.3154	0	70.4759	4.64755	AT1G17620	Late embryogenesis abundant (LEA) hydroxyproline-rich glycoprotein family
AT1G17690	0	0	3.67832	5.54478	NOF1
AT1G18210	23.2972	8.73624	50.8625	188.464	AT1G18210	Calcium-binding EF-hand family protein
AT1G18500	3.24777	1.97183	21.5597	25.7974	MAML-4	methylthioalkylmalate synthase-like 4
AT1G18580	12.319	13.0471	13.4365	8.70048	GAUT11	galacturonosyltransferase 11
AT1G18610	4.93769	3.05214	7.91457	7.08164	AT1G18610	Galactose oxidase/kelch repeat superfamily protein
AT1G18630	8.99706	0	37.4244	11.4861	GR-RBP6	glycine-rich RNA-binding protein 6
AT1G18800	0.898596	0	41.9064	72.3329	NRP2	NAP1-related protein 2
AT1G19020	13.8343	0	73.4102	0	AT1G19020
AT1G19360	5.13449	3.54546	14.7066	12.5824	RRA3	Nucleotide-diphospho-sugar transferase family protein
AT1G19520	45.4272	0.0310505	177.46	163.982	NFD5	pentatricopeptide (PPR) repeat-containing protein
AT1G19525	9.39511	0	85.125	67.5927
AT1G19600	0.964438	0.977707	1.19077	4.87061	AT1G19600	pfkB-like carbohydrate kinase family protein
AT1G19870	0.0559631	0	0.609083	0.323443	iqd32	IQ-domain 32
AT1G19880	1.08994	0.557882	24.1078	42.063	AT1G19880	Regulator of chromosome condensation (RCC1) family protein
AT1G19950	0	0	0	0.945491	HVA22H	HVA22-like protein H (ATHVA22H)
AT1G19990	0	0	0.0678797	2.93698	AT1G19990
AT1G20020	0	0	0.786922	81.8132	FNR2	ferredoxin-NADP(+)-oxidoreductase 2
AT1G20135	0.661318	0	0	0	AT1G20135	GDSL-like Lipase/Acylhydrolase family protein
AT1G20270	34.3488	10.2673	53.3749	9.49069	AT1G20270	2-oxoglutarate (2OG) and Fe(II)-dependent oxygenase superfamily protein
AT1G20410	0	0	1.10456	0.502478	AT1G20410	Pseudouridine synthase family protein
AT1G20620	0.33553	0.130351	2.1521	99.9648	CAT3	catalase 3
AT1G20670	0	0	0	1.30921	AT1G20670	DNA-binding bromodomain-containing protein
AT1G20696	0.167042	0	14.3948	138.255	HMGB3	high mobility group B3
AT1G20950	0.413519	0	9.90562	30.3904	AT1G20950	Phosphofructokinase family protein
AT1G21070	0.722024	1.47244	0	0.449126	AT1G21070	Nucleotide-sugar transporter family protein
AT1G21640	0.132734	0.274613	0.352471	0.829736	NADK2	NAD kinase 2
AT1G21690	2.41815	0.897104	22.5379	43.22	EMB1968	ATPase family associated with various cellular activities (AAA)
AT1G22010	56.3326	54.4	32.6577	23.3675	AT1G22010
AT1G22100	2.77868	0.710506	0.670172	0	AT1G22100	Inositol-pentakisphosphate 2-kinase family protein
AT1G22150	0.833684	3.04567	0	0	SULTR1;3	sulfate transporter 1;3
AT1G22270	16.4467	8.61609	25.0002	20.7271	AT1G22270	Trm112p-like protein
AT1G22280	0	0	2.32569	5.25369	PAPP2C	phytochrome-associated protein phosphatase type 2C
AT1G22520	21.1746	18.7853	25.3097	12.4671	AT1G22520	Domain of unknown function (DUF543)
AT1G22660	0.824026	0	1.91527	7.51587	AT1G22660	Polynucleotide adenylyltransferase family protein
AT1G22940	0	0.564946	1.52735	1.8426	TH1	thiamin biosynthesis protein, putative
AT1G22970	0	0	3.98703	20.1502	AT1G22970
AT1G23230	6.34945	0	0.326181	0.522612	AT1G23230
AT1G23260	13.0926	12.9285	0.295887	0	MMZ1	MMS ZWEI homologue 1
AT1G23280	0	7.86315	59.0716	147.542	AT1G23280	MAK16 protein-related
AT1G23500	140.985	193.223	8.12708	3.50605	AT1G23500	GDSL-like Lipase/Acylhydrolase superfamily protein
AT1G23670	10.5251	60.8077	2.95707	0.516942	AT1G23670	Domain of unknown function (DUF220)
AT1G23860	2.34162	1.38648	7.65196	38.6921	RSZ21	RS-containing zinc finger protein 21
AT1G23890	0	0	2.75445	22.2499	AT1G23890	NHL domain-containing protein
AT1G24240	27.0795	6.03499	78.7125	84.673	AT1G24240	Ribosomal protein L19 family protein
AT1G24280	0.928404	0.195305	6.93795	7.94659	G6PD3	glucose-6-phosphate dehydrogenase 3
AT1G24300	0.740009	0.734769	1.95015	5.52029	AT1G24300	GYF domain-containing protein
AT1G24490	2.19307	0.253658	7.35634	6.08297	ALB4	OxaA/YidC-like membrane insertion protein
AT1G24706	0	0	0.309831	0.61139	THO2	THO2
AT1G25211	7.00531	0	92.008	431.131	AT1G25211	F-box family protein
AT1G25260	5.92836	0.225951	50.9245	162.49	AT1G25260	Ribosomal protein L10 family protein
AT1G25480	19.7522	13.1724	9.56639	0	AT1G25480	Aluminium activated malate transporter family protein
AT1G26300	8.71135	12.089	5.5135	20.2767	AT1G26300	BSD domain-containing protein
AT1G26460	40.7798	27.2265	162.165	85.3862	AT1G26460	Tetratricopeptide repeat (TPR)-like superfamily protein
AT1G26470	0	0	23.9242	58.4706	AT1G26470
AT1G26740	29.4122	0	65.8914	19.6503	AT1G26740	Ribosomal L32p protein family
AT1G26750	22.2408	0	66.3149	56.9415	AT1G26750
AT1G26880	128.741	82.4781	440.088	690.347	AT1G26880	Ribosomal protein L34e superfamily protein
AT1G27070	0	17.1271	5.82937	18.4695	AT1G27070	5'-AMP-activated protein kinase-related
AT1G27270	0	2.10292	1.32092	42.5956	AT1G27270	Paired amphipathic helix (PAH2) superfamily protein
AT1G27430	0.194191	0.0241931	0.542944	0.348975	AT1G27430	GYF domain-containing protein
AT1G27435	23.8021	0	86.2772	66.4982	AT1G27435
AT1G27510	0	0	0.133848	2.44605	EX2	Protein of unknown function (DUF3506)
AT1G27650	3.83808	2.90138	43.8017	294.87	ATU2AF35A	U2 snRNP auxiliary factor small subunit, putative
AT1G27680	30.3811	22.4096	44.5202	8.9476	APL2	ADPGLC-PPase large subunit
AT1G27900	0.195773	0	2.43038	24.2543	AT1G27900	RNA helicase family protein
AT1G27980	0.689119	0.840632	1.71358	0.199581	DPL1	dihydrosphingosine phosphate lyase
AT1G28060	0	0	4.54114	10.5048	AT1G28060	Pre-mRNA-splicing factor 3
AT1G28290	0	0	0	40.3304	AGP31	arabinogalactan protein 31
AT1G28306	364.618	935.576	37.963	1.28046	AT1G28306	Plant self-incompatibility protein S1 family
AT1G28540	11.146	5.5018	18.9674	38.9877	AT1G28540
AT1G29030	1.53408	1.27148	18.4408	30.3269	AT1G29030	Apoptosis inhibitory protein 5 (API5)
AT1G29260	11.9803	7.39963	15.231	12.671	PEX7	peroxin 7
AT1G29320	0.0859989	0	16.1442	54.8716	AT1G29320	Transducin/WD40 repeat-like superfamily protein
AT1G29350	20.8187	5.0596	127.062	190.794	AT1G29350	Kinase-related protein of unknown function (DUF1296)
AT1G29370	0	0	14.9256	17.9764	AT1G29370	Kinase-related protein of unknown function (DUF1296)
AT1G29470	0	0	3.71753	4.48876	AT1G29470	S-adenosyl-L-methionine-dependent methyltransferases superfamily protein
AT1G29560	0	0	0	2.99445	AT1G29560	Zinc finger C-x8-C-x5-C-x3-H type family protein
AT1G29570	0	0	0	8.24476	AT1G29570	Zinc finger C-x8-C-x5-C-x3-H type family protein
AT1G29850	8.41803	12.1785	3.04919	2.65777	AT1G29850	double-stranded DNA-binding family protein
AT1G29940	1.20662	0.536527	9.5648	40.6527	NRPA2	nuclear RNA polymerase A2
AT1G29965	87.3579	55.4685	104.821	47.6898	AT1G29965	Ribosomal protein L18ae/LX family protein
AT1G29990	8.31253	7.58857	3.69615	1.95367	PFD6	prefoldin 6
AT1G30120	116.47	120.919	133.288	44.0282	PDH-E1 BETA	pyruvate dehydrogenase E1 beta
AT1G30460	0	0	2.04211	6.74846	CPSF30	cleavage and polyadenylation specificity factor 30
AT1G30510	21.6073	8.59213	60.253	57.8107	RFNR2	root FNR 2
AT1G30690	0	0	7.64505	44.8693	AT1G30690	Sec14p-like phosphatidylinositol transfer family protein
AT1G30820	1.68539	0.96304	9.65954	28.4786	AT1G30820	CTP synthase family protein
AT1G30880	0	0	91.5742	218.568	AT1G30880
AT1G30960	0	0	6.08199	18.2221	AT1G30960	GTP-binding family protein
AT1G31010	0.422878	0	21.8236	113.84	OSB4	organellar single-stranded DNA binding protein 4
AT1G31070	51.2353	46.1547	37.4684	5.27134	GlcNAc1pUT1	N-acetylglucosamine-1-phosphate uridylyltransferase 1
AT1G31480	0	0	0.0175079	0.304485	SGR2	shoot gravitropism 2 (SGR2)
AT1G31660	5.98889	9.03578	9.90452	19.5686	AT1G31660
AT1G31817	14.564	0.347765	65.6352	71.452	NFD3	Ribosomal L18p/L5e family protein
AT1G31860	1.87431	1.67972	5.39504	8.34639	AT-IE	histidine biosynthesis bifunctional protein (HISIE)
AT1G31870	0	0	0.0948497	5.89378	AT1G31870
AT1G31970	108.587	83.4375	59.25	93.9054	STRS1	DEA(D/H)-box RNA helicase family protein
AT1G32060	0.299875	0.793397	5.7781	286.544	PRK	phosphoribulokinase
AT1G32150	0.169817	0	1.60408	2.50687	bZIP68	basic region/leucine zipper transcription factor 68
AT1G32200	13.9744	3.76245	170.26	559.664	ATS1	phospholipid/glycerol acyltransferase family protein
AT1G32260	8.31205	6.03722	9.33893	3.61093	AT1G32260
AT1G32490	0	0	4.7126	17.5984	ESP3	RNA helicase family protein
AT1G32500	1.60223	0.832709	5.30361	5.4964	ABCI7	non-intrinsic ABC protein 6
AT1G32580	12.1945	0	125.357	237.503	AT1G32580	plastid developmental protein DAG, putative
AT1G32730	0	0	0.160532	1.25358	AT1G32730
AT1G32900	0	0	3.93738	68.2054	GBSS1	UDP-Glycosyltransferase superfamily protein
AT1G33040	55.6317	4.0062	229.49	298.366	NACA5	nascent polypeptide-associated complex subunit alpha-like protein 5
AT1G33410	0	0	1.16939	6.39886	SAR1	SUPPRESSOR OF AUXIN RESISTANCE1
AT1G33520	1.72442	0	0.700686	24.6338	MOS2	D111/G-patch domain-containing protein
AT1G33780	0.379252	0.0534404	0.994524	0.548642	AT1G33780	Protein of unknown function (DUF179)
AT1G33810	7.42311	1.36859	30.2015	65.4814	AT1G33810
AT1G33970	0	0	0	11.1084	AT1G33970	P-loop containing nucleoside triphosphate hydrolases superfamily protein
AT1G33980	0.961609	0.320619	3.40646	5.41406	UPF3	Smg-4/UPF3 family protein
AT1G34020	16.565	20.1817	11.4764	0.581271	AT1G34020	Nucleotide-sugar transporter family protein
AT1G34260	1.85566	2.05533	2.91738	1.94642	FAB1D	FORMS APLOID AND BINUCLEATE CELLS 1A
AT1G34270	0.486412	0.254424	0.564574	0.0406382	AT1G34270	Exostosin family protein
AT1G34360	1.37409	0	12.832	9.0452	AT1G34360	translation initiation factor 3 (IF-3) family protein
AT1G35580	1.98167	0.636235	11.4721	55.9936	CINV1	cytosolic invertase 1
AT1G35680	0	0	1.57826	44.9853	RPL21C	Ribosomal protein L21
AT1G36150	0	0	13.9499	42.0611	AT1G36150	Bifunctional inhibitor/lipid-transfer protein/seed storage 2S albumin superfamily protein
AT1G36160	0.0772289	0	4.8199	2.21676	ACC1	acetyl-CoA carboxylase 1
AT1G36180	0	0	1.03751	2.24958	ACC2	acetyl-CoA carboxylase 2
AT1G42440	0	0	0.421364	0.530834	AT1G42440
AT1G44224	0	0	11.7696	0.673847	AT1G44224	ECA1 gametogenesis related family protein
AT1G44350	2.46162	0	11.0053	1.0103	ILL6	IAA-leucine resistant (ILR)-like gene 6
AT1G44575	0	0	0	4.20806	NPQ4	Chlorophyll A-B binding family protein
AT1G44900	0.589665	1.17214	3.63654	30.8286	MCM2	minichromosome maintenance (MCM2/3/5) family protein
AT1G45233	0	0	0	0.311024	THO5
AT1G45332	17.8568	1.9468	108.397	129.028	AT1G45332	Translation elongation factor EFG/EF2 protein
AT1G47250	27.4768	18.6269	41.3203	61.7621	PAF2	20S proteasome alpha subunit F2
AT1G47278	34.5449	5.03355	80.6407	33.0444	AT1G47278
AT1G47490	24.9486	0	73.9883	34.1578	RBP47C	RNA-binding protein 47C
AT1G47500	131.228	2.95173	466.804	337.939	RBP47C'	RNA-binding protein 47C'
AT1G47813	0	0	0	211.557	AT1G47813
AT1G48050	0	0.5613	0.114199	6.97736	KU80	Ku80 family protein
AT1G48210	0.119255	0.0253337	0.104694	0.595416	AT1G48210	Protein kinase superfamily protein
AT1G48270	0.0976626	0.435465	0	0	GCR1	G-protein-coupled receptor 1
AT1G48350	0	0	4.92375	29.3213	EMB3105	Ribosomal L18p/L5e family protein
AT1G48410	1.652	0.442501	13.0028	185.128	AGO1	Stabilizer of iron transporter SufD / Polynucleotidyl transferase
AT1G48520	4.13786	1.98472	6.25786	10.0767	GATB	GLU-ADT subunit B
AT1G48570	0	0	12.1666	49.8207	AT1G48570	zinc finger (Ran-binding) family protein
AT1G48740	0.618734	0	11.1455	103.412	AT1G48740	2-oxoglutarate (2OG) and Fe(II)-dependent oxygenase superfamily protein
AT1G48860	13.2688	7.45669	57.5214	73.1218	AT1G48860	RNA 3'-terminal phosphate cyclase/enolpyruvate transferase, alpha/beta
AT1G48920	0.682936	0	44.7257	126.672	NUC-L1	nucleolin like 1
AT1G48970	0	0	2.64825	11.1267	AT1G48970	NagB/RpiA/CoA transferase-like superfamily protein
AT1G49400	17.6077	9.46275	56.217	13.6795	emb1129	Nucleic acid-binding, OB-fold-like protein
AT1G49540	1.78443	0.552257	6.40409	15.0627	ELP2	elongator protein 2
AT1G49710	6.53559	3.76287	7.34659	2.2921	FUT12	fucosyltransferase 12
AT1G49820	0	0	0	1.67023	MTK	S-methyl-5-thioribose kinase
AT1G49910	1.01605	0	5.87949	54.0928	BUB3.2	Transducin/WD40 repeat-like superfamily protein
AT1G49920	0	0	0.849182	10.5717	AT1G49920	MuDR family transposase
AT1G50110	0.496008	0	6.31182	5.72004	AT1G50110	D-aminoacid aminotransferase-like PLP-dependent enzymes superfamily protein
AT1G50140	2.22625	1.25942	2.9554	1.18039	AT1G50140	P-loop containing nucleoside triphosphate hydrolases superfamily protein
AT1G50300	0.347867	0.0994814	4.20215	12.618	TAF15	TBP-associated factor 15
AT1G50920	3.59402	7.34304	70.6584	158.357	AT1G50920	Nucleolar GTP-binding protein
AT1G51240	6.4821	53.5837	0	0	AT1G51240	Plant self-incompatibility protein S1 family
AT1G51510	55.2208	20.3938	176.902	574.433	Y14	RNA-binding (RRM/RBD/RNP motifs) family protein
AT1G51660	2.14229	2.38399	2.46163	0.601993	MKK4	mitogen-activated protein kinase kinase 4
AT1G52160	0	0	2.22859	3.36769	TRZ3	tRNAse Z3
AT1G52343	138.958	40.3847	74.8914	0.335235	AT1G52343
AT1G52380	6.14076	0.77073	60.2821	188.221	AT1G52380	NUP50 (Nucleoporin 50 kDa) protein
AT1G52430	0.39332	0.175075	3.40039	97.9066	AT1G52430	Ubiquitin carboxyl-terminal hydrolase-related protein
AT1G52510	0	0	0.345236	9.31303	AT1G52510	alpha/beta-Hydrolases superfamily protein
AT1G52740	48.4289	12.7967	64.9736	89.9141	HTA9	histone H2A protein 9
AT1G52930	0	0	18.8979	75.3999	AT1G52930	Ribosomal RNA processing Brix domain protein
AT1G52980	0	0	1.18454	9.6684	AtNug2	GTP-binding family protein
AT1G53020	9.24933	6.87625	13.4627	7.66576	UBC26	UBC26 (UBIQUITIN-CONJUGATING ENZYME 26); ubiquitin-protein ligase
AT1G53070	0.0202424	0.0300708	0.148362	8.01009	AT1G53070	Legume lectin family protein
AT1G53120	0.0860714	0	0.971306	0.318051	AT1G53120	RNA-binding S4 domain-containing protein
AT1G53310	0.642866	0	2.97668	12.2871	PPC1	phosphoenolpyruvate carboxylase 1
AT1G53460	0.568276	0	13.4063	26.7744	AT1G53460
AT1G53590	0.742033	0.333536	2.19153	5.25873	NTMC2T6.1	Calcium-dependent lipid-binding (CaLB domain) family protein
AT1G53645	15.8961	0.0319169	76.6562	67.0363	AT1G53645	hydroxyproline-rich glycoprotein family protein
AT1G53650	38.8947	0	201.153	58.3129	CID8	CTC-interacting domain 8
AT1G53720	0	0	1.19405	13.6968	CYP59	cyclophilin 59
AT1G53900	0.56779	0.389204	0.911839	2.04675	AT1G53900	Eukaryotic translation initiation factor 2B (eIF-2B) family protein
AT1G54170	5.25211	6.13518	14.8295	39.5342	CID3	CTC-interacting domain 3
AT1G54220	19.5752	15.9247	25.2335	26.4195	AT1G54220	Dihydrolipoamide acetyltransferase, long form protein
AT1G54240	0	0	8.85462	94.2155	AT1G54240	winged-helix DNA-binding transcription factor family protein
AT1G54490	1.10145	0.200419	2.23067	2.97805	XRN4	exoribonuclease 4
AT1G54520	8.28018	5.1512	4.43994	5.58105	AT1G54520
AT1G54690	292.878	154.894	439.105	880.286	GAMMA-H2AX	gamma histone variant H2AX
AT1G54830	20.4911	11.7161	9.94051	3.3715	NF-YC3	nuclear factor Y, subunit C3
AT1G54850	0.778656	0.0788761	2.52455	5.60799	AT1G54850	HSP20-like chaperones superfamily protein
AT1G54860	10.184	7.30236	1.31258	0	AT1G54860	Glycoprotein membrane precursor GPI-anchored
AT1G54990	0.746652	0.120769	3.00999	3.78351	AXR4	alpha/beta-Hydrolases superfamily protein
AT1G55150	0.302198	6.98652	5.74339	154.493	RH20	DEA(D/H)-box RNA helicase family protein
AT1G55160	17.4751	19.0535	11.9497	2.19065	AT1G55160
AT1G55480	0	0	0	1.0602	ZKT	protein containing PDZ domain, a K-box domain, and a TPR region
AT1G55490	1.54988	0.65465	9.06902	26.0205	CPN60B	chaperonin 60 beta
AT1G55500	0	0.32197	28.4329	49.228	ECT4	evolutionarily conserved C-terminal region 4
AT1G55540	0	0	0.253032	3.54397	LNO1	Nuclear pore complex protein
AT1G55805	2.67917	2.88817	5.16305	7.33682	AT1G55805	BolA-like family protein
AT1G55820	5.01148	2.04762	34.6674	163.656	AT1G55820	Kinase-related protein of unknown function (DUF1296)
AT1G55890	33.7401	4.01283	96.2498	56.5328	AT1G55890	Tetratricopeptide repeat (TPR)-like superfamily protein
AT1G56110	12.9087	1.11975	643.049	1176.77	NOP56	homolog of nucleolar protein NOP56
AT1G56290	0	0	0	0.124853	AT1G56290	CwfJ-like family protein
AT1G56410	0	0	0.12864	11.6251	ERD2	heat shock protein 70 (Hsp 70) family protein
AT1G56440	0	0	0.427197	7.62154	TPR5	Tetratricopeptide repeat (TPR)-like superfamily protein
AT1G56500	0	0	0	0.841411	AT1G56500	haloacid dehalogenase-like hydrolase family protein
AT1G56700	1.26491	0.510153	2.52866	0.988787	AT1G56700	Peptidase C15, pyroglutamyl peptidase I-like
AT1G57660	1352.87	952.963	2551.4	2256.03	AT1G57660	Translation protein SH3-like family protein
AT1G57700	1.74894	1.57444	2.43475	4.42067	AT1G57700	Protein kinase superfamily protein
AT1G58080	10.2103	8.11517	16.1022	6.23451	ATP-PRT1	ATP phosphoribosyl transferase 1
AT1G58215	30.5188	25.3062	23.1084	1.24879	AT1G58215
AT1G58684	611.422	387.982	1204.95	753.7	AT1G58684	Ribosomal protein S5 family protein
AT1G59600	0	0	3.74544	8.68534	ZCW7	ZCW7
AT1G59660	0	0	0.583626	8.86386	AT1G59660	Nucleoporin autopeptidase
AT1G59760	0.203647	0	2.6879	5.65532	MTR4	RNA helicase, ATP-dependent, SK12/DOB1 protein
AT1G59830	80.3218	61.0024	31.8865	8.42194	PP2A-1	protein phosphatase 2A-2
AT1G59990	0	0	6.31425	10.2201	EMB3108	DEA(D/H)-box RNA helicase family protein
AT1G60080	1.01072	0.224679	2.03963	0.436816	AT1G60080	3'-5'-exoribonuclease family protein
AT1G60170	1.68824	0.286106	20.8559	60.4659	emb1220	pre-mRNA processing ribonucleoprotein binding region-containing protein
AT1G60200	0.0547965	0	2.79429	6.29584	AT1G60200	splicing factor PWI domain-containing protein / RNA recognition motif (RRM)-containing protein
AT1G60420	18.3885	11.6318	11.9455	63.5375	AT1G60420	DC1 domain-containing protein
AT1G60650	0.538901	0.305018	19.4296	97.9972	AtRZ-1b	RNA-binding (RRM/RBD/RNP motifs) family protein with retrovirus zinc finger-like domain
AT1G60770	14.4979	3.08812	42.2749	38.7598	AT1G60770	Tetratricopeptide repeat (TPR)-like superfamily protein
AT1G60810	5.35503	2.35287	5.05581	2.05304	ACLA-2	ATP-citrate lyase A-2
AT1G60850	5.57367	39.0057	43.2016	39.2641	ATRPAC42	DNA-directed RNA polymerase family protein
AT1G60995	1.19167	0.271221	2.13747	2.55835	AT1G60995
AT1G61010	1.9658	0	11.0048	30.1031	CPSF73-I	cleavage and polyadenylation specificity factor 73-I
AT1G61040	2.61829	0	0.491593	0.404577	VIP5	plus-3 domain-containing protein
AT1G61140	0.324124	0.236787	0.152661	0.339526	EDA16	SNF2 domain-containing protein / helicase domain-containing protein / zinc finger protein-related
AT1G61520	0	0	0	23.0947	LHCA3	photosystem I light harvesting complex gene 3
AT1G61620	1.3037	0	9.26466	10.0689	AT1G61620	phosphoinositide binding
AT1G61870	14.3746	0	83.3741	67.0074	PPR336	pentatricopeptide repeat 336
AT1G62130	0.701781	0.196174	29.557	291.836	AT1G62130	AAA-type ATPase family protein
AT1G62290	1.06889	0	6.94513	2.6876	AT1G62290	Saposin-like aspartyl protease family protein
AT1G62830	9.89716	8.88637	3.63232	5.08157	LDL1	LSD1-like 1
AT1G62950	11.0137	9.62559	4.53749	4.30912	AT1G62950	leucine-rich repeat transmembrane protein kinase family protein
AT1G63110	2.72099	0.832302	6.36788	2.11132	AT1G63110	GPI transamidase subunit PIG-U
AT1G63160	0.213315	0.0769486	6.78588	12.199	RFC2	replication factor C 2
AT1G63430	0	0	0	4.6909	AT1G63430	Leucine-rich repeat protein kinase family protein
AT1G63460	65.5305	222.719	31.5006	8.49056	GPX8	glutathione peroxidase 8
AT1G63680	0.217716	0.199104	0	0.284603	MURE	acid-amino acid ligases;ligases;ATP binding;ATP binding;ligases
AT1G63770	487.16	292.048	319.057	402.201	AT1G63770	Peptidase M1 family protein
AT1G63780	0	0	9.45363	8.22452	IMP4	Ribosomal RNA processing Brix domain protein
AT1G63810	0.480688	0	13.6481	32.4372	AT1G63810
AT1G63970	2.59438	1.9597	2.14099	1.0871	ISPF	isoprenoid F
AT1G64040	2.94868	0.8902	9.08825	13.3732	TOPP3	type one serine/threonine protein phosphatase 3
AT1G64090	8.60742	9.36361	80.1	283.051	RTNLB3	Reticulan like protein B3
AT1G64170	7.17673	6.56189	0	0	CHX16	cation/H+ exchanger 16
AT1G64220	33.7076	20.5556	98.9972	102.013	TOM7-2	translocase of outer membrane 7 kDa subunit 2
AT1G64350	0	0	6.72107	36.3646	SEH1H	Transducin/WD40 repeat-like superfamily protein
AT1G64385	0	0	0	2.82082	AT1G64385
AT1G64750	14.0603	10.9488	46.7007	62.7058	DSS1(I)	deletion of SUV3 suppressor 1(I)
AT1G64850	1.44255	31.1535	0	0	AT1G64850	Calcium-binding EF hand family protein
AT1G64880	2.86261	0	78.9414	101.257	AT1G64880	Ribosomal protein S5 family protein
AT1G65030	0	0	43.0247	124.496	AT1G65030	Transducin/WD40 repeat-like superfamily protein
AT1G65130	0	0	0	0.818748	AT1G65130	Ubiquitin carboxyl-terminal hydrolase-related protein
AT1G65140	6.60127	5.31721	24.351	157.251	AT1G65140	Ubiquitin carboxyl-terminal hydrolase family protein
AT1G65150	0	1.77265	3.45035	9.96498	AT1G65150	TRAF-like family protein
AT1G65200	2.02109	1.91187	0	1.46338	AT1G65200	Ubiquitin carboxyl-terminal hydrolase-related protein
AT1G65260	0	0	2.08397	1.8054	PTAC4	plastid transcriptionally active 4
AT1G65290	17.9212	38.9368	23.6494	14.006	mtACP2	mitochondrial acyl carrier protein 2
AT1G65440	9.3692	9.42285	30.511	62.7554	GTB1	global transcription factor group B1
AT1G65590	30.1373	23.6314	24.118	56.5375	HEXO3	beta-hexosaminidase 3
AT1G65650	16.0429	10.7835	17.2317	26.4289	UCH2	Peptidase C12, ubiquitin carboxyl-terminal hydrolase 1
AT1G66200	0.904223	0.421913	0	10.6023	GSR2	glutamine synthase clone F11
AT1G66400	0	0	3.39386	61.0599	CML23	calmodulin like 23
AT1G67210	0	0	0	9.64021	AT1G67210	Proline-rich spliceosome-associated (PSP) family protein / zinc knuckle (CCHC-type) family protein
AT1G67230	7.13861	5.70536	5.48342	17.5324	LINC1	little nuclei1
AT1G67320	0	0	0	8.08968	EMB2813	DNA primase, large subunit family
AT1G67325	0	0	0.558412	4.37318	AT1G67325	Ran BP2/NZF zinc finger-like superfamily protein
AT1G67350	553.293	370.774	315.904	90.1195	AT1G67350
AT1G67410	4.18815	0.0626167	7.35773	18.1869	AT1G67410	Exostosin family protein
AT1G67630	0.370423	0	0.970473	7.08698	POLA2	DNA polymerase alpha 2
AT1G68100	3.8576	1.08633	21.5319	20.229	IAR1	ZIP metal ion transporter family
AT1G68185	0	0	0	1.34799	AT1G68185	Ubiquitin-like superfamily protein
AT1G68200	190.249	155.077	74.5886	50.4663	AT1G68200	Zinc finger C-x8-C-x5-C-x3-H type family protein
AT1G68310	4.80617	1.88208	67.4559	153.525	AE7	Protein of unknown function (DUF59)
AT1G68370	10.2162	7.12155	13.1526	15.2977	ARG1	Chaperone DnaJ-domain superfamily protein
AT1G68540	20.4897	14.8056	31.9379	7.09664	TKPR2	NAD(P)-binding Rossmann-fold superfamily protein
AT1G68560	0	0	0.155647	7.47609	XYL1	alpha-xylosidase 1
AT1G68790	0	0	0.178824	0.735313	LINC3	little nuclei3
AT1G69070	8.01732	11.1724	6.09599	17.1838	AT1G69070
AT1G69390	0.81	0	8.00244	15.3081	MINE1	homologue of bacterial MinE 1
AT1G69410	153.254	91.1057	213.853	386.689	ELF5A-3	eukaryotic elongation factor 5A-3
AT1G70190	8.24561	0	20.4308	1.34371	AT1G70190	Ribosomal protein L7/L12, oligomerisation;Ribosomal protein L7/L12, C-terminal/adaptor protein ClpS-like
AT1G70220	0	0	0	0	AT1G70220	RNA-processing, Lsm domain
AT1G70410	3.70502	1.24967	3.28464	4.65834	BCA4	beta carbonic anhydrase 4
AT1G71260	4.5043	0	13.3512	56.7935	ATWHY2	WHIRLY 2
AT1G71310	11.9875	4.33569	25.8746	48.6618	RAD52-1	cobalt ion binding
AT1G71695	3.50755	6.75645	9.67374	146.928	AT1G71695	Peroxidase superfamily protein
AT1G71697	1.88731	2.65505	0	0	CK1	choline kinase 1
AT1G71840	22.5213	3.61747	61.7363	128.994	AT1G71840	transducin family protein / WD-40 repeat family protein
AT1G71850	0	0	2.92723	9.22059	AT1G71850	Ubiquitin carboxyl-terminal hydrolase family protein
AT1G71950	10.8304	39.1448	4.07808	4.10766	AT1G71950	Proteinase inhibitor, propeptide
AT1G72000	2.09672	2.3324	4.18066	0	A/N-InvF	Plant neutral invertase family protein
AT1G72040	0	0	1.92335	3.72743	dNK	P-loop containing nucleoside triphosphate hydrolases superfamily protein
AT1G72090	0.138209	0	14.1344	21.2014	AT1G72090	Methylthiotransferase
AT1G72320	0	0	0.195723	3.3821	PUM23	pumilio 23
AT1G72440	0	0.0113324	5.67064	20.362	EDA25	CCAAT-binding factor
AT1G72560	2.0455	0.47361	3.80125	0	PSD	ARM repeat superfamily protein
AT1G72810	0.628298	0.207424	2.55773	7.24198	AT1G72810	Pyridoxal-5'-phosphate-dependent enzyme family protein
AT1G73050	1.06445	0.78272	9.76203	554.408	AT1G73050	Glucose-methanol-choline (GMC) oxidoreductase family protein
AT1G73066	7.48562	2.66616	7.61012	27.0618	AT1G73066	Leucine-rich repeat family protein
AT1G73200	1.30031	0.196835	5.42143	26.4243	AT1G73200	Putative integral membrane protein conserved region (DUF2404)
AT1G73720	0	0	8.7254	21.0154	SMU1	transducin family protein / WD-40 repeat family protein
AT1G73820	0.779341	0	7.13413	8.78742	AT1G73820	Ssu72-like family protein
AT1G73840	1.65594	0.468777	4.06284	2.23389	ESP1	hydroxyproline-rich glycoprotein family protein
AT1G73940	54.5926	0	134.614	94.3797	AT1G73940
AT1G73980	0	0.0370762	0.812922	2.61441	AT1G73980	Phosphoribulokinase / Uridine kinase family
AT1G74040	27.4497	10.313	124.876	126.132	IMS1	2-isopropylmalate synthase 1
AT1G74050	2057.4	1299.02	4775.97	5035.69	AT1G74050	Ribosomal protein L6 family protein
AT1G74230	56.622	0	255.892	343.09	GR-RBP5	glycine-rich RNA-binding protein 5
AT1G74250	5.86381	5.70945	7.58527	1.65993	AT1G74250	DNAJ heat shock N-terminal domain-containing protein
AT1G74270	747.367	491.829	1779.51	2630.71	AT1G74270	Ribosomal protein L35Ae family protein
AT1G74470	0	4.69596	4.8199	71.1003	AT1G74470	Pyridine nucleotide-disulphide oxidoreductase family protein
AT1G74540	1.1794	0	23.2733	9.64198	CYP98A8	cytochrome P450, family 98, subfamily A, polypeptide 8
AT1G74550	4.1026	0.125999	10.3285	3.55477	CYP98A9	cytochrome P450, family 98, subfamily A, polypeptide 9
AT1G74870	0	0	0	23.7245	AT1G74870	RING/U-box superfamily protein
AT1G75030	12.1003	16.2982	69.8171	1049.62	TLP-3	thaumatin-like protein 3
AT1G75110	3.60335	2.48283	7.47881	3.3189	RRA2	Nucleotide-diphospho-sugar transferase family protein
AT1G75210	1.00877	0.431644	1.83955	7.42558	AT1G75210	HAD-superfamily hydrolase, subfamily IG, 5'-nucleotidase
AT1G75340	0	0	1.43131	10.1033	AT1G75340	Zinc finger C-x8-C-x5-C-x3-H type family protein
AT1G75350	0	0	10.2127	96.9605	emb2184	Ribosomal protein L31
AT1G75560	2.63158	1.97163	16.5703	33.94	AT1G75560	zinc knuckle (CCHC-type) family protein
AT1G75850	2.75355	2.00597	1.2223	0.230541	VPS35B	VPS35 homolog B
AT1G75940	9.81356	0	51.3822	42.8603	ATA27	Glycosyl hydrolase superfamily protein
AT1G75990	24.3601	13.1225	50.2378	58.3692	AT1G75990	PAM domain (PCI/PINT associated module) protein
AT1G76160	0.732951	2.21788	20.265	247.463	sks5	SKU5 similar 5
AT1G76180	0	0	0	1.28121	ERD14	Dehydrin family protein
AT1G76200	87.2464	62.1882	110.101	82.3639	AT1G76200
AT1G76270	0	0.0276361	0.732323	0	AT1G76270	O-fucosyltransferase family protein
AT1G76340	2.30538	2.52408	1.8152	0.962789	GONST3	golgi nucleotide sugar transporter 3
AT1G76405	0.380976	0	12.2353	20.8713	AT1G76405
AT1G76490	29.9393	0	115.179	20.8608	HMG1	hydroxy methylglutaryl CoA reductase 1
AT1G76510	10.8214	4.65737	24.5858	41.5525	AT1G76510	ARID/BRIGHT DNA-binding domain-containing protein
AT1G76550	45.6231	3.70099	290.856	287.434	AT1G76550	Phosphofructokinase family protein
AT1G76740	0.188276	0.68503	0.531536	0.261736	AT1G76740
AT1G77030	0	0	5.79206	23.7189	AT1G77030	hydrolases, acting on acid anhydrides, in phosphorus-containing anhydrides;ATP-dependent helicases;nucleic acid binding;ATP binding;RNA binding;helicases
AT1G77130	0	0	0	0.971999	PGSIP2	plant glycogenin-like starch initiation protein 2
AT1G77460	0.0179317	0	0.255016	0	AT1G77460	Armadillo/beta-catenin-like repeat ; C2 calcium/lipid-binding domain (CaLB) protein
AT1G77470	0	0.380671	0.179788	3.28963	RFC3	replication factor C subunit 3
AT1G77480	0.793255	0.938352	15.0548	135.248	AT1G77480	Eukaryotic aspartyl protease family protein
AT1G77540	29.4228	55.3291	0	0	AT1G77540	Acyl-CoA N-acyltransferases (NAT) superfamily protein
AT1G77680	0.0396011	0	0.925658	26.0924	AT1G77680	Ribonuclease II/R family protein
AT1G77750	28.8861	0	120.412	134.585	AT1G77750	Ribosomal protein S13/S18 family
AT1G77850	0	0	0.119583	13.8758	ARF17	auxin response factor 17
AT1G78150	0.147641	0	6.89189	30.7739	AT1G78150
AT1G78160	3.45539	0	29.2527	10.0442	PUM7	pumilio 7
AT1G78590	13.8074	9.14371	16.2222	12.1703	NADK3	NAD(H) kinase 3
AT1G78630	1.81482	0	2.74123	3.56525	emb1473	Ribosomal protein L13 family protein
AT1G78650	0	0	0.00837078	2.99023	POLD3	DNA-directed DNA polymerases
AT1G79040	0	0	1.77603	185.97	PSBR	photosystem II subunit R
AT1G79050	0	0	5.53788	33.0973	RECA1	recA DNA recombination family protein
AT1G79150	0.867683	0	10.6039	17.0875	AT1G79150	binding
AT1G79570	0.559286	0.203646	1.38657	1.71255	AT1G79570	Protein kinase superfamily protein with octicosapeptide/Phox/Bem1p domain
AT1G79730	0.178018	0	5.27241	11.8021	ELF7	hydroxyproline-rich glycoprotein family protein
AT1G79850	0.517366	0	16.9201	82.0963	RPS17	ribosomal protein S17
AT1G80030	0.473775	0.289566	2.51889	8.40576	AT1G80030	Molecular chaperone Hsp40/DnaJ family protein
AT1G80110	26.7374	19.1484	22.8139	1.32782	PP2-B11	phloem protein 2-B11
AT1G80270	5.02982	1.0881	217.906	299.052	PPR596	PENTATRICOPEPTIDE REPEAT 596
AT1G80480	2.80183	0.805276	10.6112	32.3707	PTAC17	plastid transcriptionally active 17
AT1G80490	0.397728	0	2.40448	0.64087	TPR1	TOPLESS-related 1
AT1G80500	7.69295	13.183	9.87391	2.08971	AT1G80500	SNARE-like superfamily protein
AT1G80560	2.25553	0.415037	2.01912	0.730993	IMD2	isopropylmalate dehydrogenase 2
AT1G80620	9.07848	3.09956	54.7258	44.2431	AT1G80620	S15/NS1, RNA-binding protein
AT1G80680	0	0	3.36868	9.33519	SAR3	SUPPRESSOR OF AUXIN RESISTANCE 3
AT1G80700	0.614886	0.422583	1.36237	4.09877	AT1G80700
AT1G80750	0.53549	1.68312	97.2654	203.808	AT1G80750	Ribosomal protein L30/L7 family protein
AT1G80810	0	0	0.0814708	5.07974	AT1G80810	Tudor/PWWP/MBT superfamily protein
AT1G80890	16.8015	15.0362	53.8154	85.8658	AT1G80890
AT1G80970	11.0497	7.76258	15.5174	95.7129	AT1G80970	XH domain-containing protein
AT1G80980	0.735621	0.525247	1.57692	0.379654	AT1G80980
AT2G01600	0	0	1.65334	6.61345	AT2G01600	ENTH/ANTH/VHS superfamily protein
AT2G01830	0	0	0.130078	0.144414	WOL	CHASE domain containing histidine kinase protein
AT2G01960	0	0	0.084513	2.92215	TET14	tetraspanin14
AT2G02160	0	0	0.943372	7.12385	AT2G02160	CCCH-type zinc finger family protein
AT2G02470	0	0	4.4433	12.555	AL6	alfin-like 6
AT2G02570	0	0	0.803048	3.19149	AT2G02570	nucleic acid binding;RNA binding
AT2G02660	0	0	1.76008	7.92415	AT2G02660	F-box associated ubiquitination effector family protein
AT2G02760	66.6202	56.6068	4.07144	5.37259	UBC2	ubiquiting-conjugating enzyme 2
AT2G02790	0.17183	0.0218284	6.37222	20.0532	IQD29	IQ-domain 29
AT2G02850	35.2853	166.599	8.89018	225.573	ARPN	plantacyanin
AT2G03020	2.05876	1.30731	12.5293	109.27	AT2G03020	Heat shock protein HSP20/alpha crystallin family
AT2G03150	0.461827	0.144507	1.21935	10.7313	emb1579	ATP/GTP-binding protein family
AT2G03160	0	0	0	12.3014	SK19	SKP1-like 19
AT2G03170	3.06096	0	50.7557	264.209	SK14	SKP1-like 14
AT2G03270	0.308206	1.65473	2.41563	3.46506	AT2G03270	DNA-binding protein, putative
AT2G03640	12.2199	5.31651	65.3572	104.325	AT2G03640	Nuclear transport factor 2 (NTF2) family protein with RNA binding (RRM-RBD-RNP motifs) domain
AT2G03820	4.90684	2.1866	55.9895	103.986	NMD3	nonsense-mediated mRNA decay NMD3 family protein
AT2G03850	2.49109	0	0	1.74451	AT2G03850	Late embryogenesis abundant protein (LEA) family protein
AT2G03870	0.259632	2.47297	0.874116	4.37879	EMB2816	Small nuclear ribonucleoprotein family protein
AT2G04115	517.318	784.066	122.947	24.2732	AT2G04115	Plant self-incompatibility protein S1 family
AT2G04305	0	0.0894631	0.585612	13.8293	AT2G04305	Magnesium transporter CorA-like family protein
AT2G04520	197.781	152.908	334.168	482.401	AT2G04520	Nucleic acid-binding, OB-fold-like protein
AT2G04550	0	0.647987	9.50475	152.119	IBR5	indole-3-butyric acid response 5
AT2G04700	6.42512	1.26156	18.9041	145.498	AT2G04700	ferredoxin thioredoxin reductase catalytic beta chain family protein
AT2G04750	5.13876	4.84803	2.38947	0.705381	AT2G04750	Actin binding Calponin homology (CH) domain-containing protein
AT2G04865	0.00916253	0	0.0118162	0	AT2G04865	Aminotransferase-like, plant mobile domain family protein
AT2G05100	0	0	0.686315	117.496	LHCB2.1	photosystem II light harvesting complex gene 2.1
AT2G05120	0.0657189	0	6.35023	27.7201	AT2G05120	Nucleoporin, Nup133/Nup155-like
AT2G05160	0.718126	0.333639	12.3606	17.3289	AT2G05160	CCCH-type zinc fingerfamily protein with RNA-binding domain
AT2G05170	3.4262	3.51453	3.80595	9.33286	VPS11	vacuolar protein sorting 11
AT2G05220	18.6021	10.8199	9.67445	25.1971	AT2G05220	Ribosomal S17 family protein
AT2G05920	3.78848	0.182194	195.366	1160.94	AT2G05920	Subtilase family protein
AT2G06210	0.093821	0	0.180604	11.5737	ELF8	binding
AT2G06510	2.48392	0.646755	7.45653	29.6449	RPA1A	replication protein A 1A
AT2G06983	15.5241	15.2622	7.29235	0	SCRL16	SCR-like 16
AT2G06990	3.67977	3.23057	14.0591	65.0991	HEN2	RNA helicase, ATP-dependent, SK12/DOB1 protein
AT2G07675	11.6816	0.91134	42.1209	33.1086	AT2G07675	Ribosomal protein S12/S23 family protein
AT2G07690	0	0	3.86572	37.6144	MCM5	Minichromosome maintenance (MCM2/3/5) family protein
AT2G07696	59.239	0	154.798	59.6241	AT2G07696	Ribosomal protein S7p/S5e family protein
AT2G07734	19.4282	4.01019	60.8253	38.1421	AT2G07734	Alpha-L RNA-binding motif/Ribosomal protein S4 family protein
AT2G10940	0.575119	0	8.64738	123.176	AT2G10940	Bifunctional inhibitor/lipid-transfer protein/seed storage 2S albumin superfamily protein
AT2G11000	0.249153	0	2.66274	0.989769	MAK10	MAK10 homologue
AT2G12550	0.459843	0	8.1088	104.172	NUB1	ubiquitin-associated (UBA)/TS-N domain-containing protein
AT2G13440	1.0183	0	0	2.09482	AT2G13440	glucose-inhibited division family A protein
AT2G14720	0	0	0	4.14164	VSR4	vacuolar sorting receptor 4
AT2G14740	0	0	12.7218	98.4605	VSR3	vaculolar sorting receptor 3
AT2G15240	0.386916	4.64297	0	0	AT2G15240	UNC-50 family protein
AT2G15270	1.69837	0.350674	15.5205	37.5977	AT2G15270
AT2G15430	19.5344	6.47137	83.7601	120.341	NRPB3	DNA-directed RNA polymerase family protein
AT2G15690	4.538	0	77.2751	143.266	AT2G15690	Tetratricopeptide repeat (TPR)-like superfamily protein
AT2G15790	6.97428	3.81602	8.23745	56.4046	SQN	peptidyl-prolyl cis-trans isomerase / cyclophilin-40 (CYP40) / rotamase
AT2G15900	1.23364	0.670138	1.63203	1.03331	AT2G15900	Phox-associated domain;Phox-like;Sorting nexin, C-terminal
AT2G16250	0.0483406	0	0.202081	0	AT2G16250	Leucine-rich repeat protein kinase family protein
AT2G16280	3.89634	0	11.8817	0.468719	KCS9	3-ketoacyl-CoA synthase 9
AT2G16370	12.8103	8.34728	23.0387	20.014	THY-1	thymidylate synthase 1
AT2G16430	40.6949	34.9592	69.3649	58.5855	PAP10	purple acid phosphatase 10
AT2G16440	1.96282	1.68047	2.5926	42.8538	MCM4	Minichromosome maintenance (MCM2/3/5) family protein
AT2G16570	6.26549	1.43035	15.6796	18.9459	ASE1	GLN phosphoribosyl pyrophosphate amidotransferase 1
AT2G16592	26.3922	45.5245	4.99251	0	AT2G16592	Bifunctional inhibitor/lipid-transfer protein/seed storage 2S albumin superfamily protein
AT2G16640	2.62206	1.23326	21.1655	33.3498	TOC132	multimeric translocon complex in the outer envelope membrane 132
AT2G16780	10.9712	4.27994	23.1085	229.239	MSI2	Transducin family protein / WD-40 repeat family protein
AT2G16860	0.104127	0.0940527	2.55882	8.65812	AT2G16860	GCIP-interacting family protein
AT2G16930	25.1001	0	54.9753	61.727	AT2G16930	Ribosomal protein L27 family protein
AT2G16940	3.21124	1.20577	3.40442	6.24341	AT2G16940	Splicing factor, CC1-like
AT2G17170	2.83912	0.378591	27.214	120.408	AT2G17170	Protein kinase superfamily protein
AT2G17250	0	0	1.5672	9.1133	EMB2762	CCAAT-binding factor
AT2G17370	1.51318	0.175966	10.1613	2.3658	HMG2	3-hydroxy-3-methylglutaryl-CoA reductase 2
AT2G17410	0	0.0599165	1.6731	13.9362	AT2G17410	ARID/BRIGHT DNA-binding domain-containing protein
AT2G17510	0	1.49675	0.543008	5.62157	EMB2763	ribonuclease II family protein
AT2G17560	0	0	3.76851	35.1999	HMGB4	high mobility group B4
AT2G17670	0	0	1.34445	1.97845	AT2G17670	Tetratricopeptide repeat (TPR)-like superfamily protein
AT2G17870	39.0642	14.9883	109.802	194.033	CSP3	cold shock domain protein 3
AT2G17930	0.655616	0.565885	0.556365	1.12264	AT2G17930	Phosphatidylinositol 3- and 4-kinase family protein with FAT domain
AT2G17970	0	0	2.51484	3.09137	AT2G17970	2-oxoglutarate (2OG) and Fe(II)-dependent oxygenase superfamily protein
AT2G18130	0	0	11.5247	204.268	PAP11	purple acid phosphatase 11
AT2G18220	0.647206	0	11.364	36.1099	AT2G18220	Noc2p family
AT2G18260	23.2397	0.329265	24.6797	128.356	SYP112	syntaxin of plants 112
AT2G18400	4.80346	0	7.39907	9.839	AT2G18400	ribosomal protein L6 family protein
AT2G18410	0	0	2.23753	3.86974	AT2G18410
AT2G18460	0	6.40572	0	0	LCV3	like COV 3
AT2G18510	26.5275	8.00697	53.3519	43.6452	emb2444	RNA-binding (RRM/RBD/RNP motifs) family protein
AT2G18520	0	0	4.41117	9.74316	AT2G18520	Tetratricopeptide repeat (TPR)-like superfamily protein
AT2G18700	4.96457	3.52205	20.1516	214.439	TPS11	trehalose phosphatase/synthase 11
AT2G18790	2.41212	2.44363	2.40192	10.4866	PHYB	phytochrome B
AT2G18900	0	0	21.0327	45.6306	AT2G18900	Transducin/WD40 repeat-like superfamily protein
AT2G19110	8.96677	8.48516	70.3331	124.194	HMA4	heavy metal atpase 4
AT2G19120	0.736012	0.428111	1.18819	5.79927	AT2G19120	P-loop containing nucleoside triphosphate hydrolases superfamily protein
AT2G19270	0.0162556	0	0.171565	1.99848	AT2G19270
AT2G19385	0	0	15.9201	32.4306	AT2G19385	zinc ion binding
AT2G19490	0.358547	0	18.7111	54.5107	RECA2	recA DNA recombination family protein
AT2G19520	25.4162	12.2794	65.6898	328.339	FVE	Transducin family protein / WD-40 repeat family protein
AT2G19530	10.6216	29.3838	37.0344	68.2405	AT2G19530
AT2G19540	6.47912	0	69.2563	139.322	AT2G19540	Transducin family protein / WD-40 repeat family protein
AT2G19560	2.32067	0.991021	6.07976	0	EER5	proteasome family protein
AT2G19640	5.61966	5.09554	11.4874	4.04021	ASHR2	ASH1-related protein 2
AT2G19670	0	0	9.64658	42.1453	PRMT1A	protein arginine methyltransferase 1A
AT2G20060	28.3975	0	66.0008	33.4746	AT2G20060	Ribosomal protein L4/L1 family
AT2G20190	0	0	0.132142	1.47443	CLASP	CLIP-associated protein
AT2G20260	2.2291	433.436	69.3076	570.337	PSAE-2	photosystem I subunit E-2
AT2G20280	9.83951	7.83497	40.867	52.0453	AT2G20280	Zinc finger C-x8-C-x5-C-x3-H type family protein
AT2G20320	0.885786	0.615184	0.094736	0	AT2G20320	DENN (AEX-3) domain-containing protein
AT2G20330	0	0	8.26979	26.4024	AT2G20330	Transducin/WD40 repeat-like superfamily protein
AT2G20490	0	0	11.3848	13.5843	NOP10	nucleolar RNA-binding Nop10p family protein
AT2G20690	8.17709	14.2563	1.28621	2.95462	AT2G20690	lumazine-binding family protein
AT2G20790	5.17843	1.68496	9.4897	18.1133	AT2G20790	clathrin adaptor complexes medium subunit family protein
AT2G20860	4.40551	0	15.1891	11.1173	LIP1	lipoic acid synthase 1
AT2G20890	2.14367	0	6.59963	42.553	PSB29	photosystem II reaction center PSB29 protein
AT2G20900	395.932	282.359	409.608	50.3812	DGK5	diacylglycerol kinase 5
AT2G20940	0	0	0	0	AT2G20940	Protein of unknown function (DUF1279)
AT2G20970	0	0	1.29947	21.9996	AT2G20970
AT2G21150	4.68661	0.676669	7.70646	3.33898	XCT	XAP5 family protein
AT2G21237	0.832494	0	27.6939	44.809	AT2G21237
AT2G21290	4.29447	0	33.017	37.515	AT2G21290
AT2G21440	0	0	2.31506	6.23268	AT2G21440	RNA-binding (RRM/RBD/RNP motifs) family protein
AT2G21490	3.20939	39.106	2.77658	2.31529	LEA	dehydrin LEA
AT2G21590	16.212	12.1166	18.1171	4.19556	APL4	Glucose-1-phosphate adenylyltransferase family protein
AT2G21640	0.499697	0	0	36.1714	AT2G21640
AT2G21770	0	0	0.112794	0	CESA9	cellulose synthase A9
AT2G21790	0	0	0.771495	2.19234	RNR1	ribonucleotide reductase 1
AT2G22360	6.35935	4.56372	14.9601	37.4679	AT2G22360	DNAJ heat shock family protein
AT2G22450	1.91909	1.21335	3.79957	1.84299	RIBA2	riboflavin biosynthesis protein, putative
AT2G22690	0	0	0.47526	53.1166	AT2G22690	zinc ion binding
AT2G22900	3.74923	2.84698	6.127	0	AT2G22900	Galactosyl transferase GMA12/MNN10 family protein
AT2G22910	1.58947	0	7.20548	0.452081	NAGS1	N-acetyl-l-glutamate synthase 1
AT2G23080	0.57361	0.635398	1.78396	7.42088	CKA3	Protein kinase superfamily protein
AT2G23370	3.88706	2.39421	3.79286	0	AT2G23370
AT2G23890	27.2251	7.66037	60.7771	28.3837	AT2G23890	HAD-superfamily hydrolase, subfamily IG, 5'-nucleotidase
AT2G24060	0	0	2.841	16.6001	AT2G24060	Translation initiation factor 3 protein
AT2G24090	2.24146	0	1.87607	36.0495	PRPL35	Ribosomal protein L35
AT2G24330	0.155126	0	1.04501	1.55267	AT2G24330	Protein of unknown function (DUF2296)
AT2G24440	0	0	0	30.8439	AT2G24440	selenium binding
AT2G24490	0	0	5.15758	51.717	RPA2	replicon protein A2
AT2G24500	0	0	4.3962	13.8996	FZF	Zinc finger protein 622
AT2G24700	296.751	192.559	330.776	185.075	AT2G24700	Transcriptional factor B3 family protein
AT2G25210	81.0475	40.1233	165.123	17.7931	AT2G25210	Ribosomal protein L39 family protein
AT2G25320	0.0871337	0	0.361922	0.161857	AT2G25320	TRAF-like family protein
AT2G25340	14.7756	20.5785	0	14.8503	VAMP712	vesicle-associated membrane protein 712
AT2G25800	0.492246	0.158288	2.25149	1.62424	AT2G25800	Protein of unknown function (DUF810)
AT2G26060	2.34172	6.1092	41.5712	247.243	emb1345	Transducin/WD40 repeat-like superfamily protein
AT2G26210	27.8705	45.0164	7.03565	3.72042	AT2G26210	Ankyrin repeat family protein
AT2G26280	0	0	2.37906	2.62085	CID7	CTC-interacting domain 7
AT2G26450	1.45861	5.86464	2.48775	0.694301	AT2G26450	Plant invertase/pectin methylesterase inhibitor superfamily
AT2G26570	0.346893	0.0270666	0.687984	0.873836	WEB1	Plant protein of unknown function (DUF827)
AT2G26670	0	0	0.0699471	1.71237	TED4	Plant haem oxygenase (decyclizing) family protein
AT2G26830	9.79785	9.9371	0	1.04627	emb1187	Protein kinase superfamily protein
AT2G26890	0.863957	0.625402	3.88757	10.3239	GRV2	DNAJ heat shock N-terminal domain-containing protein
AT2G26920	0	0	0.450883	3.06455	AT2G26920	Ubiquitin-associated/translation elongation factor EF1B protein
AT2G26960	11.517	14.7963	6.0275	2.98805	MYB81	myb domain protein 81
AT2G27040	6.34235	1.57115	50.1117	238.996	AGO4	Argonaute family protein
AT2G27170	0.439872	0.308681	0.109407	6.9049	TTN7	Structural maintenance of chromosomes (SMC) family protein
AT2G27280	0.0938672	0	0.71058	3.66125	AT2G27280	Coiled-coil domain-containing protein 55 (DUF2040)
AT2G27290	0	0	0	0.745985	AT2G27290	Protein of unknown function (DUF1279)
AT2G27450	0	0.288236	0	9.86709	NLP1	nitrilase-like protein 1
AT2G27490	1.7833	0.308857	0	0.702383	ATCOAE	dephospho-CoA kinase family
AT2G27510	298.7	219.32	499.063	439.207	FD3	ferredoxin 3
AT2G27630	0	0	0.96646	9.62774	AT2G27630	Ubiquitin carboxyl-terminal hydrolase-related protein
AT2G27680	0	0	0	4.85114	AT2G27680	NAD(P)-linked oxidoreductase superfamily protein
AT2G27840	0	0.774601	115.891	468.385	HDT4	histone deacetylase-related / HD-related
AT2G28450	0.114001	0.0261841	0.212783	1.05479	AT2G28450	zinc finger (CCCH-type) family protein
AT2G28540	0	0.0982316	0.0874305	4.39593	AT2G28540	RNA binding (RRM/RBD/RNP motifs) family protein
AT2G28600	0	0	18.2581	78.9314	AT2G28600	P-loop containing nucleoside triphosphate hydrolases superfamily protein
AT2G28760	57.6934	2.64784	81.2652	20.8646	UXS6	UDP-XYL synthase 6
AT2G28800	0	0	0	0.275194	ALB3	63 kDa inner membrane family protein
AT2G29020	61.9839	30.9033	75.967	0	AT2G29020	Rab5-interacting family protein
AT2G29070	0	0	3.21255	10.5307	AT2G29070	Ubiquitin fusion degradation UFD1 family protein
AT2G29140	0	0	0.00899099	6.1437	PUM3	pumilio 3
AT2G29200	2.28334	0.695025	36.6762	102.461	PUM1	pumilio 1
AT2G29630	0.518291	1.99162	11.3785	6.99656	THIC	thiaminC
AT2G29780	10.1795	6.7341	13.1593	45.1411	AT2G29780	Galactose oxidase/kelch repeat superfamily protein
AT2G29790	48.4608	240.631	2.94604	0	AT2G29790	Maternally expressed gene (MEG) family protein
AT2G29960	64.3696	29.8607	63.5141	77.9022	CYP5	cyclophilin 5
AT2G29980	63.829	3.64409	151.299	9.61782	FAD3	fatty acid desaturase 3
AT2G30260	17.085	6.97938	26.0341	12.8634	U2B''	U2 small nuclear ribonucleoprotein B
AT2G30490	0.145681	0.0258338	2.52972	22.3109	C4H	cinnamate-4-hydroxylase
AT2G30620	1.45283	0.522111	1.53884	5.5453	AT2G30620	winged-helix DNA-binding transcription factor family protein
AT2G30740	1.07731	0.0523095	4.61575	8.94404	AT2G30740	Protein kinase superfamily protein
AT2G30800	2.75953	1.92188	1.78216	0.695706	HVT1	helicase in vascular tissue and tapetum
AT2G30880	1.9916	1.5092	4.77923	3.0642	SWAP70	Pleckstrin homology (PH) domain-containing protein
AT2G30950	3.86198	0.401369	12.5953	61.1318	VAR2	FtsH extracellular protease family
AT2G31010	2.55878	0.799627	3.16159	0.229824	AT2G31010	Protein kinase superfamily protein
AT2G31100	0	0	0.245453	8.7587	AT2G31100	alpha/beta-Hydrolases superfamily protein
AT2G31240	0.291422	0	30.4219	36.5811	AT2G31240	Tetratricopeptide repeat (TPR)-like superfamily protein
AT2G31350	0.077561	0.0608703	0.0523564	0	GLX2-5	glyoxalase 2-5
AT2G31360	72.0229	15.355	78.7691	23.0026	ADS2	16:0delta9 desaturase 2
AT2G31410	0.867052	0.0719156	112.61	185.078	AT2G31410
AT2G31432	11.6991	27.6678	0	0	AT2G31432	Plant invertase/pectin methylesterase inhibitor superfamily protein
AT2G31760	0	0	0	2.01704	ARI10	RING/U-box superfamily protein
AT2G32235	0	0	0	130.125	AT2G32235
AT2G32240	1.59453	1.1682	2.21733	17.2591	AT2G32240
AT2G32410	4.00148	1.70547	3.35028	17.4393	AXL	AXR1-like
AT2G32600	7.6421	2.9965	32.4399	83.692	AT2G32600	hydroxyproline-rich glycoprotein family protein
AT2G32700	0	0	0	11.229	LUH	LEUNIG_homolog
AT2G32840	11.3767	8.07198	8.26164	0.338709	AT2G32840	proline-rich family protein
AT2G32885	0	0	0	0	AT2G32885	Rapid alkalinization factor (RALF) family protein
AT2G33000	0.817326	0.490864	5.49859	129.329	AT2G33000	ubiquitin-associated (UBA)/TS-N domain-containing protein-related
AT2G33010	1.05435	1.3434	0.660007	59.3033	AT2G33010	Ubiquitin-associated (UBA) protein
AT2G33430	0	0	6.08298	42.6979		differentiation and greening-like 1
AT2G33435	2.48372	1.79886	0.913486	0.985879	AT2G33435	RNA-binding (RRM/RBD/RNP motifs) family protein
AT2G33610	0	0	0	2.7486	SWI3B	switch subunit 3
AT2G33730	2.53667	1.55652	21.3962	63.5266	AT2G33730	P-loop containing nucleoside triphosphate hydrolases superfamily protein
AT2G33793	0	0	0	1.18452	AT2G33793
AT2G33800	0.168121	0	6.08026	53.0528	EMB3113	Ribosomal protein S5 family protein
AT2G34220	0.545932	0.243671	3.66009	41.4629	MEE20	Protein with domains of unknown function (DUF627 and DUF629)
AT2G34260	0	0	7.83905	20.0393	WDR55	transducin family protein / WD-40 repeat family protein
AT2G34300	0	0	0.684345	0.497223	AT2G34300	S-adenosyl-L-methionine-dependent methyltransferases superfamily protein
AT2G34357	0	0	2.28464	6.34972	AT2G34357	ARM repeat superfamily protein
AT2G34420	6.22459	1.64826	30.2368	471.32	LHB1B2	photosystem II light harvesting complex gene B1B2
AT2G34640	0	0	0	1.63156	PTAC12	plastid transcriptionally active 12
AT2G34810	0	0	0.620306	7.05931	AT2G34810	FAD-binding Berberine family protein
AT2G35240	9.42021	0	116.536	401.901	MORF6	plastid developmental protein DAG, putative
AT2G35370	27.6839	28.2873	0	18.9659	GDCH	glycine decarboxylase complex H
AT2G35410	13.8426	4.96595	12.6515	40.0241	AT2G35410	RNA-binding (RRM/RBD/RNP motifs) family protein
AT2G35430	0	0	0	2.87631	AT2G35430	Zinc finger C-x8-C-x5-C-x3-H type family protein
AT2G35605	2.5267	0	23.0259	15.3706	AT2G35605	SWIB/MDM2 domain superfamily protein
AT2G35658	52.1028	43.5361	10.4701	0	AT2G35658
AT2G35720	0	0.330741	1.647	6.79435	OWL1	DNAJ heat shock N-terminal domain-containing protein
AT2G35800	0.917486	0.347267	8.41703	49.1786	SAMTL	mitochondrial substrate carrier family protein
AT2G35880	0.103386	0	3.61945	0.222142	AT2G35880	TPX2 (targeting protein for Xklp2) protein family
AT2G35920	0.157081	0.159751	2.31424	3.78583	AT2G35920	RNA helicase family protein
AT2G36200	0	0	0.0350639	1.18813	AT2G36200	P-loop containing nucleoside triphosphate hydrolases superfamily protein
AT2G36355	0	0	0	0	AT2G36355	Family of unknown function (DUF662)
AT2G36930	0	0	4.04977	34.8822	AT2G36930	zinc finger (C2H2 type) family protein
AT2G37050	0	0	0.185321	2.09683	AT2G37050	Leucine-rich repeat protein kinase family protein
AT2G37160	10.0704	3.10028	5.91964	2.53882	AT2G37160	Transducin/WD40 repeat-like superfamily protein
AT2G37195	0	0	0	0	AT2G37195
AT2G37220	18.6854	1.87331	202.619	634.391	AT2G37220	RNA-binding (RRM/RBD/RNP motifs) family protein
AT2G37230	39.9401	0.282088	155.027	146.748	AT2G37230	Tetratricopeptide repeat (TPR)-like superfamily protein
AT2G37250	21.7961	0.431255	265.028	40.2205	ADK	adenosine kinase
AT2G37290	0.152632	0.194484	0.21249	0	AT2G37290	Ypt/Rab-GAP domain of gyp1p superfamily protein
AT2G37340	0	0	3.89628	4.18787	RS2Z33	arginine/serine-rich zinc knuckle-containing protein 33
AT2G37400	2.66067	0.296198	7.64766	10.4075	AT2G37400	Tetratricopeptide repeat (TPR)-like superfamily protein
AT2G37470	14.875	4.78493	50.2258	53.2304	AT2G37470	Histone superfamily protein
AT2G37600	3.84318	2.69673	24.338	53.8488	AT2G37600	Ribosomal protein L36e family protein
AT2G37670	0.21596	0	0	0	AT2G37670	Transducin/WD40 repeat-like superfamily protein
AT2G37690	0.200667	0	3.21885	7.56474	AT2G37690	phosphoribosylaminoimidazole carboxylase, putative / AIR carboxylase, putative
AT2G37770	290.045	411.591	19.9643	1.24171	ChlAKR	NAD(P)-linked oxidoreductase superfamily protein
AT2G37990	2.98831	0.484854	75.5872	164.141	AT2G37990	ribosome biogenesis regulatory protein (RRS1) family protein
AT2G38090	13.3858	5.68789	24.4525	36.5055	AT2G38090	Duplicated homeodomain-like superfamily protein
AT2G38140	0	0	0	12.7089	PSRP4	plastid-specific ribosomal protein 4
AT2G38540	3.50635	0	8.11185	67.0145	LP1	lipid transfer protein 1
AT2G38560	4.61161	0.750364	10.4199	19.2622	TFIIS	transcript elongation factor IIS
AT2G38580	2.7282	2.95807	2.87967	1.78227	AT2G38580	Mitochondrial ATP synthase D chain-related protein
AT2G38680	0.228389	0.316309	0	0	AT2G38680	5'-nucleotidases;magnesium ion binding
AT2G38720	0	0	0	10.3719	MAP65-5	microtubule-associated protein 65-5
AT2G38770	2.95347	2.24673	25.7331	87.1014	EMB2765	P-loop containing nucleoside triphosphate hydrolases superfamily protein
AT2G38810	3.79801	1.4528	6.76589	28.5765	HTA8	histone H2A 8
AT2G38950	0	0	0	0.128541	AT2G38950	Transcription factor jumonji (jmj) family protein / zinc finger (C5HC2 type) family protein
AT2G39010	0	2.55635	0	25.3784	PIP2E	plasma membrane intrinsic protein 2E
AT2G39080	7.67035	0.629625	5.11945	6.65553	EMB2799	NAD(P)-binding Rossmann-fold superfamily protein
AT2G39140	0	0	0.160405	0	SVR1	pseudouridine synthase family protein
AT2G39260	1.05662	0	8.96717	5.87955	AT2G39260	binding;RNA binding
AT2G39290	4.87904	8.12837	2.59848	1.02149	PGP1	phosphatidylglycerolphosphate synthase 1
AT2G39390	384.385	313.535	509.899	482.37	AT2G39390	Ribosomal L29 family protein
AT2G39460	2871.14	1998.59	3783.42	3420.97	RPL23AA	ribosomal protein L23AA
AT2G39725	7.87068	12.6486	2.09873	0	AT2G39725	LYR family of Fe/S cluster biogenesis protein
AT2G39740	0	0	0.404454	7.08647	HESO1	Nucleotidyltransferase family protein
AT2G39795	9.59786	1.58322	104.446	162.877	AT2G39795	Mitochondrial glycoprotein family protein
AT2G39810	0.379218	0.0885574	6.49035	20.9497	HOS1	ubiquitin-protein ligases
AT2G39940	0	0	0	1.46047	COI1	RNI-like superfamily protein
AT2G40030	0	0	0.186155	6.91702	NRPD1B	nuclear RNA polymerase D1B
AT2G40060	5.50442	16.3771	11.7194	95.8965	CLC2	Clathrin light chain protein
AT2G40190	1.21859	0.784077	0.908962	0.226331	LEW3	UDP-Glycosyltransferase superfamily protein
AT2G40300	0	0	3.38147	11.9222	FER4	ferritin 4
AT2G40360	0	0	21.8836	38.5949	AT2G40360	Transducin/WD40 repeat-like superfamily protein
AT2G40430	4.39247	27.9295	40.9948	90.5459	AT2G40430
AT2G40650	0	0	0.0604452	6.65183	AT2G40650	PRP38 family protein
AT2G40700	0	0	1.38549	3.66842	AT2G40700	P-loop containing nucleoside triphosphate hydrolases superfamily protein
AT2G40740	93.0672	65.5255	117.162	169.287	WRKY55	WRKY DNA-binding protein 55
AT2G40970	0.0869662	0	0	3.74866	MYBC1	Homeodomain-like superfamily protein
AT2G41190	17.4317	16.8604	12.56	0	AT2G41190	Transmembrane amino acid transporter family protein
AT2G41290	0	0	4.58705	1.00911	SSL2	strictosidine synthase-like 2
AT2G41475	4.36275	0.595732	3.95611	0	AT2G41475	Embryo-specific protein 3, (ATS3)
AT2G41500	2.21926	1.03106	12.9111	40.5921	LIS	WD-40 repeat family protein / small nuclear ribonucleoprotein Prp4p-related
AT2G41520	0	0	0.139728	0.218983	TPR15	Heat shock protein DnaJ with tetratricopeptide repeat
AT2G41600	6.32735	2.19163	10.3885	4.44018	AT2G41600	Mitochondrial glycoprotein family protein
AT2G41620	5.69228	2.58616	12.6643	22.3692	AT2G41620	Nucleoporin interacting component (Nup93/Nic96-like) family protein
AT2G41670	0	0	0.937465	3.9558	AT2G41670	P-loop containing nucleoside triphosphate hydrolases superfamily protein
AT2G41700	0.261606	0	0.441258	0.0810622	ABCA1	ATP-binding cassette A1
AT2G42160	0.30144	0	1.28173	5.61982	BRIZ1	zinc finger (ubiquitin-hydrolase) domain-containing protein
AT2G42310	102.814	83.0848	108.365	22.2602	AT2G42310
AT2G42400	38.935	0.0537309	27.3204	10.7281	VOZ2	vascular plant one zinc finger protein 2
AT2G42450	0.809839	0.224304	2.3373	1.03873	AT2G42450	alpha/beta-Hydrolases superfamily protein
AT2G42500	38.0128	31.281	19.8992	4.49037	PP2A-3	protein phosphatase 2A-3
AT2G42510	0	0	0	0.644815	AT2G42510
AT2G42540	2.22676	0	0	54.6233	COR15A	cold-regulated 15a
AT2G42600	7.81247	0.748215	51.152	129.985	PPC2	phosphoenolpyruvate carboxylase 2
AT2G42710	49.5624	0	185.155	159.979	AT2G42710	Ribosomal protein L1p/L10e family
AT2G43030	0.143676	0.290268	5.41783	97.7274	AT2G43030	Ribosomal protein L3 family protein
AT2G43070	0	0	8.81277	24.1292	SPPL3	SIGNAL PEPTIDE PEPTIDASE-LIKE 3
AT2G43110	5.72972	4.45659	4.28338	16.3445	AT2G43110
AT2G43200	1.54963	0	1.36889	0	AT2G43200	S-adenosyl-L-methionine-dependent methyltransferases superfamily protein
AT2G43210	1.14838	0.632879	3.20229	5.7293	AT2G43210	Ubiquitin-like superfamily protein
AT2G43360	2.36709	0	23.729	11.0587	BIO2	Radical SAM superfamily protein
AT2G43410	0	0	0.274736	4.20036	FPA	RNA binding
AT2G43420	3.0107	3.91968	3.01202	2.24376	AT2G43420	3-beta hydroxysteroid dehydrogenase/isomerase family protein
AT2G43520	68.6984	80.6322	58.6137	38.3093	TI2	trypsin inhibitor protein 2
AT2G43530	234.527	197.497	460.094	1429.42	AT2G43530	Scorpion toxin-like knottin superfamily protein
AT2G43630	0	0	1.31201	3.70307	AT2G43630
AT2G43640	70.7542	29.5346	196.865	112.191	AT2G43640	Signal recognition particle, SRP9/SRP14 subunit
AT2G43770	10.142	2.41726	52.61	170.63	AT2G43770	Transducin/WD40 repeat-like superfamily protein
AT2G43850	4.63495	5.57195	0.397499	0	AT2G43850	Integrin-linked protein kinase family
AT2G44050	19.3513	17.9852	32.2296	8.04637	COS1	6,7-dimethyl-8-ribityllumazine synthase / DMRL synthase / lumazine synthase / riboflavin synthase
AT2G44065	34.2437	0	116.962	59.2683	AT2G44065	Ribosomal protein L2 family
AT2G44140	0	1.32576	0.882946	14.0096	AT2G44140	Peptidase family C54 protein
AT2G44310	124.315	78.7136	52.9854	13.6777	AT2G44310	Calcium-binding EF-hand family protein
AT2G44510	0	0	17.8402	59.8839	AT2G44510	CDK inhibitor P21 binding protein
AT2G44530	5.50249	1.44357	97.6629	635.011	AT2G44530	Phosphoribosyltransferase family protein
AT2G44860	0.992705	0	93.2102	202.333	AT2G44860	Ribosomal protein L24e family protein
AT2G45000	1.50619	0	16.3109	61.3041	EMB2766	structural constituent of nuclear pore
AT2G45030	0	0	2.60418	5.73644	AT2G45030	Translation elongation factor EFG/EF2 protein
AT2G45240	7.54524	1.38482	29.8654	55.8515	MAP1A	methionine aminopeptidase 1A
AT2G45300	2.7369	0.811441	7.66757	2.73565	AT2G45300	RNA 3'-terminal phosphate cyclase/enolpyruvate transferase, alpha/beta
AT2G45330	4.45795	0.827048	3.92643	10.6065	emb1067	RNA 2'-phosphotransferase, Tpt1 / KptA family
AT2G45710	2655.63	1363.3	4797.2	4490.4	AT2G45710	Zinc-binding ribosomal protein family protein
AT2G45750	1.58614	0.143304	211.226	405.553	AT2G45750	S-adenosyl-L-methionine-dependent methyltransferases superfamily protein
AT2G46230	0	0	5.80865	1.01452	AT2G46230	PIN domain-like family protein
AT2G46470	3.83776	2.39949	3.24792	2.12114	OXA1L	inner membrane protein OXA1-like
AT2G46480	4.1745	2.89069	3.98957	7.17736	GAUT2	galacturonosyltransferase 2
AT2G46700	0	0	1.14898	0.189514	CRK3	CDPK-related kinase 3
AT2G46800	6.17912	2.24423	8.80325	1.3379	ZAT	zinc transporter of Arabidopsis thaliana
AT2G46880	4.44578	1.47013	245.519	661.126	PAP14	purple acid phosphatase 14
AT2G46900	8.07973	2.94962	16.4422	24.079	AT2G46900
AT2G47330	0	0.0479327	0.639321	0.77364	AT2G47330	P-loop containing nucleoside triphosphate hydrolases superfamily protein
AT2G47420	0	0	1.67521	3.37627	DIM1A	Ribosomal RNA adenine dimethylase family protein
AT2G47580	12.0797	1.18154	37.2147	66.5178	U1A	spliceosomal protein U1A
AT2G47640	39.5435	23.3198	160.821	186.825	AT2G47640	Small nuclear ribonucleoprotein family protein
AT2G47770	41.5721	64.9806	14.2585	0	TSPO	TSPO(outer membrane tryptophan-rich sensory protein)-related
AT2G47790	0	0	3.02434	15.0588	AT2G47790	Transducin/WD40 repeat-like superfamily protein
AT2G47980	0	0	0	0.331069	SCC3	sister-chromatid cohesion protein 3
AT2G47990	0.879211	0.27216	24.1675	43.0492	SWA1	transducin family protein / WD-40 repeat family protein
AT2G48100	1.26327	1.25076	0.1447	7.82733	AT2G48100	Exonuclease family protein
AT3G01020	0	0	8.85648	3.84489	ISU2	ISCU-like 2
AT3G01160	15.7031	14.3601	42.6197	1.8903	AT3G01160
AT3G01180	2.12756	0.61381	2.8685	2.11312	SS2	starch synthase 2
AT3G01310	0.227391	0	1.04133	5.90644	AT3G01310	Phosphoglycerate mutase-like family protein
AT3G01380	5.00683	3.87583	6.52885	2.31081	AT3G01380	transferases;sulfuric ester hydrolases;catalytics;transferases
AT3G01390	30.4048	24.8576	60.4358	50.4285	VMA10	vacuolar membrane ATPase 10
AT3G01500	18.6018	12.6667	47.942	563.453	CA1	carbonic anhydrase 1
AT3G01540	10.2068	2.6823	24.4731	70.4808	DRH1	DEAD box RNA helicase 1
AT3G01590	32.8506	25.909	19.9721	42.9186	AT3G01590	Galactose mutarotase-like superfamily protein
AT3G01740	14.9359	0	71.98	173.463	AT3G01740	Mitochondrial ribosomal protein L37
AT3G01790	19.2644	0	42.6049	36.0754	AT3G01790	Ribosomal protein L13 family protein
AT3G01800	16.7537	6.45694	86.9599	213.258	AT3G01800	Ribosome recycling factor
AT3G02110	0	0	18.0763	112.943	scpl25	serine carboxypeptidase-like 25
AT3G02190	12.2696	0	140.999	0	AT3G02190	Ribosomal protein L39 family protein
AT3G02200	130.735	110.536	141.964	88.9523	AT3G02200	Proteasome component (PCI) domain protein
AT3G02220	0.893214	0	15.285	33.2525	AT3G02220
AT3G02320	0	0	3.9661	2.28961	AT3G02320	N2,N2-dimethylguanosine tRNA methyltransferase
AT3G02490	0	0	1.88219	4.80328	AT3G02490	Pentatricopeptide repeat (PPR) superfamily protein
AT3G02550	99.9073	58.6515	17.5507	0	LBD41	LOB domain-containing protein 41
AT3G02570	8.83643	5.66382	5.06102	1.073	MEE31	Mannose-6-phosphate isomerase, type I
AT3G02580	1.08328	0.37559	0.195526	0	STE1	sterol 1
AT3G02660	0.665308	0.156236	3.01309	3.50024	EMB2768	Tyrosyl-tRNA synthetase, class Ib, bacterial/mitochondrial
AT3G02710	2.02644	1.56725	19.8543	44.8358	AT3G02710	ARM repeat superfamily protein
AT3G02810	0	0.154555	0	0	AT3G02810	Protein kinase superfamily protein
AT3G02900	43.5136	22.893	59.3714	42.175	AT3G02900
AT3G02920	0.443328	0	18.31	55.0281	RPA32B	Replication protein A, subunit RPA32
AT3G02930	0	0	16.6215	12.2068	AT3G02930	Plant protein of unknown function (DUF827)
AT3G03060	21.3501	16.4548	59.0877	136.065	AT3G03060	P-loop containing nucleoside triphosphate hydrolases superfamily protein
AT3G03070	72.5676	59.2356	28.8521	3.85251	AT3G03070	NADH-ubiquinone oxidoreductase-related
AT3G03110	0.926987	0.262242	2.31721	12.723	XPO1B	exportin 1B
AT3G03120	103.683	176.534	39.0579	9.65274	ARFB1C	ADP-ribosylation factor B1C
AT3G03130	41.4434	58.3913	7.58928	5.43494	AT3G03130
AT3G03160	3.37972	30.6163	0.551503	0	AT3G03160
AT3G03250	4382.36	5029.03	566.331	112.56	UGP1	UDP-GLUCOSE PYROPHOSPHORYLASE 1
AT3G03305	0.144285	0	1.62118	0.189441	AT3G03305	Calcineurin-like metallo-phosphoesterase superfamily protein
AT3G03420	8.71193	2.42098	11.1317	11.8105	AT3G03420	Ku70-binding family protein
AT3G03430	559.6	1013.17	15.381	0	AT3G03430	Calcium-binding EF-hand family protein
AT3G03460	0	0	1.79524	8.54645	AT3G03460
AT3G03490	4.67298	1.1161	4.5899	12.2726	PEX19-1	peroxin 19-1
AT3G03560	0.0935965	0.142255	0.254386	0.219895	AT3G03560
AT3G03590	0	0	0.133687	1.02246	AT3G03590	SWIB/MDM2 domain superfamily protein
AT3G03600	0.319932	0	1.6449	0	RPS2	ribosomal protein S2
AT3G03710	0.0499963	0	5.06706	6.83463	RIF10	polyribonucleotide nucleotidyltransferase, putative
AT3G03920	2.42137	0	36.276	14.9891	AT3G03920	H/ACA ribonucleoprotein complex, subunit Gar1/Naf1 protein
AT3G03950	0	0	5.4135	8.11293	ECT1	evolutionarily conserved C-terminal region 1
AT3G04230	9.67122	8.25408	10.9256	0	AT3G04230	Ribosomal protein S5 domain 2-like superfamily protein
AT3G04260	0	0	0	0.889733	PTAC3	plastid transcriptionally active 3
AT3G04470	0	0	0.163917	0.168654	AT3G04470	Ankyrin repeat family protein
AT3G04480	0.567012	0	0.504227	1.92359	AT3G04480	endoribonucleases
AT3G04490	0.195005	0.0404123	1.68791	4.30902	AT3G04490
AT3G04500	0	0	0	4.98331	AT3G04500	RNA-binding (RRM/RBD/RNP motifs) family protein
AT3G04560	0	0	0	5.05166	AT3G04560
AT3G04590	0	0	9.17849	98.848	AT3G04590	AT hook motif DNA-binding family protein
AT3G04630	0	3.93353	0.912989	0	WDL1	WVD2-like 1
AT3G04710	8.99439	2.90645	28.795	45.1143	TPR10	ankyrin repeat family protein
AT3G04820	4.47498	4.32081	10.915	31.3294	AT3G04820	Pseudouridine synthase family protein
AT3G04870	0	0.174042	0	5.27964	ZDS	zeta-carotene desaturase
AT3G04880	0	0	0	0	DRT102	DNA-damage-repair/toleration protein (DRT102)
AT3G05030	0.681013	1.69096	0	0	NHX2	sodium hydrogen exchanger 2
AT3G05040	0.375317	0.0355801	1.83601	2.23719	HST	ARM repeat superfamily protein
AT3G05060	18.2983	1.28339	550.845	809.486	AT3G05060	NOP56-like pre RNA processing ribonucleoprotein
AT3G05070	1.85093	0	15.8688	68.1546	AT3G05070
AT3G05090	9.04869	2.07241	14.7488	15.0159	LRS1	Transducin/WD40 repeat-like superfamily protein
AT3G05130	0.968728	1.01834	5.73911	92.8965	AT3G05130
AT3G05480	0	0	0	1.59425	RAD9	cell cycle checkpoint control protein family
AT3G05520	5.47466	1.96426	2.44621	5.27067	CPA	Subunits of heterodimeric actin filament capping protein Capz superfamily
AT3G05570	10.3992	7.08213	11.5738	14.3601	AT3G05570
AT3G05580	33.7254	52.7856	1.34673	0	TOPP9	Calcineurin-like metallo-phosphoesterase superfamily protein
AT3G05680	0	0	0	0.0727367	EMB2016	embryo defective 2016
AT3G05760	0	0	0	1.79471	AT3G05760	C2H2 and C2HC zinc fingers superfamily protein
AT3G06300	10.7115	10.7229	0	0	P4H2	P4H isoform 2
AT3G06320	26.6247	0	30.1007	2.63636	AT3G06320	Ribosomal protein L33 family protein
AT3G06350	2.7222	1.95957	6.30559	9.50004	MEE32	dehydroquinate dehydratase, putative / shikimate dehydrogenase, putative
AT3G06400	0.428988	0	1.72991	0.962205	CHR11	chromatin-remodeling protein 11
AT3G06480	0	0	1.47279	6.5535	AT3G06480	DEAD box RNA helicase family protein
AT3G06530	1.01283	0.118352	7.45308	28.6236	AT3G06530	ARM repeat superfamily protein
AT3G06540	2.17725	1.65183	7.53886	19.5743	REP	Rab escort protein
AT3G06670	0	0	2.70021	16.6385	AT3G06670	binding
AT3G06790	0.585857	0	19.4296	31.0504	MORF3	plastid developmental protein DAG, putative
AT3G06850	11.9757	2.2384	16.1125	3.67847	BCE2	2-oxoacid dehydrogenases acyltransferase family protein
AT3G06920	3.30164	1.02878	2.47868	1.6964	AT3G06920	Tetratricopeptide repeat (TPR)-like superfamily protein
AT3G06970	0	0	0.789915	3.21816	AT3G06970	RNA-binding (RRM/RBD/RNP motifs) family protein
AT3G07020	0.48548	0.668366	0.808989	2.00598	SGT	UDP-Glycosyltransferase superfamily protein
AT3G07030	17.0167	15.5137	97.0018	113.873	AT3G07030	Alba DNA/RNA-binding protein
AT3G07050	5.32951	0.973719	47.6831	186.743	NSN1	GTP-binding family protein
AT3G07230	8.93048	20.3483	65.7329	164.396	AT3G07230	wound-responsive protein-related
AT3G07250	0	0	0.221088	56.5571	AT3G07250	nuclear transport factor 2 (NTF2) family protein / RNA recognition motif (RRM)-containing protein
AT3G07565	0	0	0.112427	1.58662	AT3G07565	Protein of unknown function (DUF3755)
AT3G07580	0	0	3.89445	95.0604	AT3G07580
AT3G07590	2.9094	18.3374	34.8922	0	AT3G07590	Small nuclear ribonucleoprotein family protein
AT3G07630	27.4469	15.3669	56.304	31.2927	ADT2	arogenate dehydratase 2
AT3G07720	0	0.359188	0.831003	12.8644	AT3G07720	Galactose oxidase/kelch repeat superfamily protein
AT3G07740	0	0	0.0951488	9.17322	ADA2A	homolog of yeast ADA2 2A
AT3G07770	179.313	6.29081	760.145	934.886	Hsp89.1	HEAT SHOCK PROTEIN 89.1
AT3G07940	0.380308	2.17277	0.313676	0	AT3G07940	Calcium-dependent ARF-type GTPase activating protein family
AT3G08030	0	0	0.936377	3.91816	AT3G08030	Protein of unknown function, DUF642
AT3G08610	33.4426	48.3836	14.8934	0	AT3G08610
AT3G08680	0	0	0	0.249865	AT3G08680	Leucine-rich repeat protein kinase family protein
AT3G08710	7.48054	24.0447	0.498238	5.94062	TH9	thioredoxin H-type 9
AT3G08850	1.00551	0	2.65624	2.78857	RAPTOR1	HEAT repeat ;WD domain, G-beta repeat protein protein
AT3G08940	0	0	0	15.3921	LHCB4.2	light harvesting complex photosystem II
AT3G08943	93.6807	69.0927	155.629	279.705	AT3G08943	ARM repeat superfamily protein
AT3G08960	8.00751	5.04476	5.88534	22.2223	AT3G08960	ARM repeat superfamily protein
AT3G09380	0	0	3.2149	28.0489	AT3G09380	Protein of unknown function (DUF59)
AT3G09480	12.4539	6.29336	24.3734	53.062	AT3G09480	Histone superfamily protein
AT3G09670	0	0	0.00546142	0.265442	AT3G09670	Tudor/PWWP/MBT superfamily protein
AT3G09720	0	0	3.00554	11.6945	AT3G09720	P-loop containing nucleoside triphosphate hydrolases superfamily protein
AT3G09770	0.933079	2.28369	0.134868	0	LOG2	RING/U-box superfamily protein
AT3G09890	22.505	5.98907	30.2844	162.485	AT3G09890	Ankyrin repeat family protein
AT3G10116	0	0	0.393735	4.0906	AT3G10116	COBRA-like extracellular glycosyl-phosphatidyl inositol-anchored protein family
AT3G10190	5.59181	0	74.9455	91.7728	AT3G10190	Calcium-binding EF-hand family protein
AT3G10300	131.173	102.66	79.0801	31.9609	AT3G10300	Calcium-binding EF-hand family protein
AT3G10330	0	0	0	44.4582	AT3G10330	Cyclin-like family protein
AT3G10430	0	0	0	29.2218	AT3G10430	F-box and associated interaction domains-containing protein
AT3G10455	60.5505	126.073	0	0	AT3G10455
AT3G10530	1.10128	0	2.6723	18.8489	AT3G10530	Transducin/WD40 repeat-like superfamily protein
AT3G10660	5.44617	3.55359	4.8907	1.80183	CPK2	calmodulin-domain protein kinase cdpk isoform 2
AT3G10690	3.35344	0.544859	61.1191	196.519	GYRA	DNA GYRASE A
AT3G10850	27.4753	26.6221	15.766	13.317	GLY2	Metallo-hydrolase/oxidoreductase superfamily protein
AT3G10980	0	0	0.180006	0	AT3G10980	PLAC8 family protein
AT3G11200	13.5989	5.46932	35.7518	39.202	AL2	alfin-like 2
AT3G11540	0.129959	0	0.920082	1.9398	SPY	Tetratricopeptide repeat (TPR)-like superfamily protein
AT3G11730	0.571284	0.425775	1.56356	6.22717	ATFP8	Ras-related small GTP-binding family protein
AT3G11964	1.25498	2.0527	11.9458	49.9492	AT3G11964	RNA binding;RNA binding
AT3G12020	0	0	0	0.0914065	AT3G12020	P-loop containing nucleoside triphosphate hydrolases superfamily protein
AT3G12130	0.765564	0	7.60304	37.0856	AT3G12130	KH domain-containing protein / zinc finger (CCCH type) family protein.
AT3G12145	63.4199	2.51246	401.809	1605.85	FLR1	Leucine-rich repeat (LRR) family protein
AT3G12270	1.27578	0.504052	2.65397	18.3976	PRMT3	protein arginine methyltransferase 3
AT3G12430	0	0	1.0876	150.236	AT3G12430	Polynucleotidyl transferase, ribonuclease H-like superfamily protein
AT3G12480	0.843755	0.243243	18.8699	20.7201	NF-YC11	nuclear factor Y, subunit C11
AT3G12590	0.454483	0.229715	0.612323	0	AT3G12590
AT3G12640	1.32188	0.206784	10.6484	65.5234	AT3G12640	RNA binding (RRM/RBD/RNP motifs) family protein
AT3G12650	0	0	0	0.368003	AT3G12650
AT3G12670	9.85747	1.3884	152.238	211.854	emb2742	CTP synthase family protein
AT3G12860	2.02129	1.52875	45.1541	101.738	AT3G12860	NOP56-like pre RNA processing ribonucleoprotein
AT3G12915	0.412845	0.657732	2.18537	16.7418	AT3G12915	Ribosomal protein S5/Elongation factor G/III/V family protein
AT3G13060	33.6473	0.788296	33.872	0	ECT5	evolutionarily conserved C-terminal region 5
AT3G13150	2.77975	0.111596	59.1697	154.079	AT3G13150	Tetratricopeptide repeat (TPR)-like superfamily protein
AT3G13160	94.4611	0	175.03	80.5693	AT3G13160	Tetratricopeptide repeat (TPR)-like superfamily protein
AT3G13222	0.274934	0	3.57618	5.64983	GIP1	GBF-interacting protein 1
AT3G13229	0.310549	0.673092	0	0	AT3G13229	Plant protein of unknown function (DUF868)
AT3G13350	0	0	0.459245	2.19584	AT3G13350	HMG (high mobility group) box protein with ARID/BRIGHT DNA-binding domain
AT3G13460	33.5965	0	418.136	863.297	ECT2	evolutionarily conserved C-terminal region 2
AT3G13470	119.254	28.3878	504.502	615.358	Cpn60beta2	TCP-1/cpn60 chaperonin family protein
AT3G13490	0.631068	0	6.55737	6.44729	OVA5	Lysyl-tRNA synthetase, class II
AT3G13640	0.625505	0.0550101	6.50718	13.561	ABCE1	RNAse l inhibitor protein 1
AT3G13900	0.262092	0.535024	0.209582	0.104445	AT3G13900	ATPase E1-E2 type family protein / haloacid dehalogenase-like hydrolase family protein
AT3G13940	0.153864	0	12.1237	25.4257	AT3G13940	DNA binding;DNA-directed RNA polymerases
AT3G13990	7.23525	0.287481	93.6376	123.34	AT3G13990	Kinase-related protein of unknown function (DUF1296)
AT3G14120	0.1238	0	2.02212	9.18128	AT3G14120
AT3G14210	0	0	5.45495	433.136	ESM1	epithiospecifier modifier 1
AT3G14310	0	0	0	3.76923	PME3	pectin methylesterase 3
AT3G14420	13.0996	14.7939	7.76124	36.6698	GOX1	Aldolase-type TIM barrel family protein
AT3G14450	106.389	18.122	376.313	157.424	CID9	CTC-interacting domain 9
AT3G14890	0.0965447	0	3.0345	18.1318	AT3G14890	phosphoesterase
AT3G14920	0.161348	0	0	2.43473	AT3G14920	Peptide-N4-(N-acetyl-beta-glucosaminyl)asparagine amidase A protein
AT3G15000	61.7469	0	425.924	906.819	RIP1	cobalt ion binding
AT3G15160	2.12954	0	0	0	AT3G15160
AT3G15190	0	0	19.4023	87.5555	PRPS20	chloroplast 30S ribosomal protein S20, putative
AT3G15390	0	0	0	6.27604	SDE5	silencing defective 5
AT3G15460	0	0	2.30741	4.9176	AT3G15460	Ribosomal RNA processing Brix domain protein
AT3G15590	1.51881	0.366021	36.5809	57.0409	AT3G15590	Tetratricopeptide repeat (TPR)-like superfamily protein
AT3G15970	0	0	7.00172	17.799	AT3G15970	NUP50 (Nucleoporin 50 kDa) protein
AT3G16000	0.124389	0.0327697	3.10304	14.0514	MFP1	MAR binding filament-like protein 1
AT3G16080	389.827	196.251	1213.16	1110.73	AT3G16080	Zinc-binding ribosomal protein family protein
AT3G16170	7.04317	4.53371	6.6851	0.596211	AAE13	AMP-dependent synthetase and ligase family protein
AT3G16230	12.7712	0.612521	31.7959	16.6945	AT3G16230	Predicted eukaryotic LigT
AT3G16310	0.0765366	0	0.724881	2.55673	AT3G16310	mitotic phosphoprotein N' end (MPPN) family protein
AT3G16380	0.305452	0.454094	0	71.4196	PAB6	poly(A) binding protein 6
AT3G16810	0.0107741	0.165122	26.6265	54.8273	PUM24	pumilio 24
AT3G16980	0	0	12.9847	30.2529	NRPB9A	RNA polymerases M/15 Kd subunit
AT3G17160	0	0	0	61.946	AT3G17160
AT3G17170	2.1285	2.76291	5.02018	2.87437	RFC3	Translation elongation factor EF1B/ribosomal protein S6 family protein
AT3G17205	0	0	0	0.465169	UPL6	ubiquitin protein ligase 6
AT3G17220	8.81641	9.84778	1.5033	2.79589	PMEI2	pectin methylesterase inhibitor 2
AT3G17465	24.7074	0.490218	82.9786	113.486	RPL3P	ribosomal protein L3 plastid
AT3G17850	0.0246959	0	0	3.0047	AT3G17850	Protein kinase superfamily protein
AT3G17880	5.31572	3.69053	8.34023	9.25483	TDX	tetraticopeptide domain-containing thioredoxin
AT3G17910	0	0	2.66718	0	SURF1	Surfeit locus 1 cytochrome c oxidase biogenesis protein
AT3G18080	0	0	5.80089	299.16	BGLU44	B-S glucosidase 44
AT3G18210	0	0	5.86967	17.5669	AT3G18210	2-oxoglutarate (2OG) and Fe(II)-dependent oxygenase superfamily protein
AT3G18230	8.44375	0.409047	25.4989	22.7957	AT3G18230	Octicosapeptide/Phox/Bem1p family protein
AT3G18240	13.3492	0	85.5087	64.915	AT3G18240	Ribosomal protein S24/S35, mitochondrial
AT3G18290	0.67855	0	0.746778	3.65638	BTS	zinc finger protein-related
AT3G18380	11.6393	14.8077	2.76846	2.16887	SHH2	sequence-specific DNA binding transcription factors;sequence-specific DNA binding
AT3G18490	0	0	2.33989	8.8254	ASPG1	Eukaryotic aspartyl protease family protein
AT3G18520	0.298953	0	10.9321	36.641	HDA15	histone deacetylase 15
AT3G18580	6.0727	8.17562	30.1367	110.449	AT3G18580	Nucleic acid-binding, OB-fold-like protein
AT3G18600	1.67679	0.988139	53.5342	109.961	AT3G18600	P-loop containing nucleoside triphosphate hydrolases superfamily protein
AT3G18610	0	0	0.585558	9.22187	NUC-L2	nucleolin like 2
AT3G18740	1619.42	1023.28	2623.48	2309.9	RLK902	Ribosomal protein L7Ae/L30e/S12e/Gadd45 family protein
AT3G18760	6.24567	0	67.2067	91.0488	AT3G18760	Translation elongation factor EF1B/ribosomal protein S6 family protein
AT3G18890	0	0	0	1.66897	Tic62	NAD(P)-binding Rossmann-fold superfamily protein
AT3G18940	16.3419	5.36206	20.1478	16.6848	AT3G18940	clast3-related
AT3G19130	70.895	25.7301	181.91	155.194	RBP47B	RNA-binding protein 47B
AT3G19240	5.16217	3.10266	21.5674	64.5429	AT3G19240	Vacuolar import/degradation, Vid27-related protein
AT3G19360	0	0	0	9.20747	AT3G19360	Zinc finger (CCCH-type) family protein
AT3G19640	10.602	6.59103	63.2475	70.4577	MGT4	magnesium transporter 4
AT3G19790	0	0	0.675617	3.3631	AT3G19790
AT3G19840	0	0.164187	0	8.70217	PRP40C	pre-mRNA-processing protein 40C
AT3G19910	0	0	1.34924	19.6527	AT3G19910	RING/U-box superfamily protein
AT3G19950	26.1762	19.703	22.972	51.5384	AT3G19950	RING/U-box superfamily protein
AT3G20020	0	0	0.634369	12.1806	PRMT6	protein arginine methyltransferase 6
AT3G20410	0	0	0.603822	7.00184	CPK9	calmodulin-domain protein kinase 9
AT3G20550	0	0	2.82779	6.62444	DDL	SMAD/FHA domain-containing protein
AT3G20670	14.821	4.26676	14.3738	57.0956	HTA13	histone H2A 13
AT3G20810	0.971892	0	2.62151	2.9943	JMJD5	2-oxoglutarate (2OG) and Fe(II)-dependent oxygenase superfamily protein
AT3G20820	0	0	3.6086	15.4721	AT3G20820	Leucine-rich repeat (LRR) family protein
AT3G20890	0	0	3.86217	7.0678	AT3G20890	RNA-binding (RRM/RBD/RNP motifs) family protein
AT3G21280	0	0	5.18522	5.49996	UBP7	ubiquitin-specific protease 7
AT3G21465	1.15889	0	3.913	2.90487	AT3G21465
AT3G21540	0.135787	0.163358	13.2816	32.9686	AT3G21540	transducin family protein / WD-40 repeat family protein
AT3G21820	0	0	0.845676	4.66068	ATXR2	histone-lysine N-methyltransferase ATXR2
AT3G22270	0.135522	0	1.89826	4.72561	AT3G22270	Topoisomerase II-associated protein PAT1
AT3G22300	8.59872	0	41.4397	28.5128	RPS10	ribosomal protein S10
AT3G22310	3.1366	0.856121	234.64	362.308	PMH1	putative mitochondrial RNA helicase 1
AT3G22320	0	0	5.63034	5.16955	NRPB5	Eukaryotic rpb5 RNA polymerase subunit family protein
AT3G22330	1.1702	0	47.2408	75.5675	PMH2	putative mitochondrial RNA helicase 2
AT3G22370	0	0	0	10.2787	AOX1A	alternative oxidase 1A
AT3G22520	0	0	0	1.93903	AT3G22520
AT3G22660	0	0	31.6138	68.3114	AT3G22660	rRNA processing protein-related
AT3G22860	0	0	0.139816	6.66977	TIF3C2	eukaryotic translation initiation factor 3 subunit C2
AT3G22950	6.55312	29.717	18.9145	8.44538	ARFC1	ADP-ribosylation factor C1
AT3G23390	14.6968	10.5415	75.5481	325.371	AT3G23390	Zinc-binding ribosomal protein family protein
AT3G23530	0.376796	0	19.3528	5.44115	AT3G23530	Cyclopropane-fatty-acyl-phospholipid synthase
AT3G23590	0	0	0	0.358595	RFR1	REF4-related 1
AT3G23620	3.1821	2.59029	82.9506	206.385	AT3G23620	Ribosomal RNA processing Brix domain protein
AT3G23770	10.4192	7.27359	11.6855	1258.73	AT3G23770	O-Glycosyl hydrolases family 17 protein
AT3G23780	0	0	0	4.50048	NRPD2A	nuclear RNA polymerase D2A
AT3G23830	27.7013	10.892	183.128	385.141	GRP4	glycine-rich RNA-binding protein 4
AT3G23890	0	0	0	3.55776	TOPII	topoisomerase II
AT3G23900	0	0	0.571544	3.79161	AT3G23900	RNA recognition motif (RRM)-containing protein
AT3G24320	0	0	0.126676	7.99695	MSH1	MUTL protein homolog 1
AT3G24600	1.34336	0	9.59346	0.102072	AT3G24600	Late embryogenesis abundant protein, group 2
AT3G25265	21.9334	121.745	14.1955	87.9365	LCR4	low-molecular-weight cysteine-rich 4
AT3G25540	14.5434	11.9709	20.8998	11.4802	LAG1	TRAM, LAG1 and CLN8 (TLC) lipid-sensing domain containing protein
AT3G25585	6.03056	21.8174	12.7885	1.66816	AAPT2	aminoalcoholphosphotransferase
AT3G25660	3.40648	1.89913	13.1086	12.0895	AT3G25660	Amidase family protein
AT3G25680	0.233368	0.12857	0.561659	0.757651	AT3G25680
AT3G25920	0	0	5.11008	62.2207	RPL15	ribosomal protein L15
AT3G25970	1.67165	1.00082	2.12035	0	AT3G25970	Pentatricopeptide repeat (PPR) superfamily protein
AT3G26020	2.77803	0	0.414176	1.46176	AT3G26020	Protein phosphatase 2A regulatory B subunit family protein
AT3G26060	14.3255	0.777953	32.9872	326.053	PRXQ	Thioredoxin superfamily protein
AT3G26410	0	0	0.390364	6.07237	TRM11	methyltransferases;nucleic acid binding
AT3G26560	0.620216	0.104533	7.1463	17.1872	AT3G26560	ATP-dependent RNA helicase, putative
AT3G26618	9.0475	7.66573	16.7169	29.9394	ERF1-3	eukaryotic release factor 1-3
AT3G26650	3.56457	0	26.3345	861.492	GAPA	glyceraldehyde 3-phosphate dehydrogenase A subunit
AT3G26720	0.344615	0.889757	4.01084	19.599	AT3G26720	Glycosyl hydrolase family 38 protein
AT3G26730	0.201678	0.0202728	0.343112	0	AT3G26730	RING/U-box superfamily protein
AT3G27160	0	0	0.251889	13.3498	GHS1	Ribosomal protein S21 family protein
AT3G27190	76.6838	63.0427	128.362	645.576	UKL2	uridine kinase-like 2
AT3G27430	27.4253	23.3654	22.8764	10.6753	PBB1	N-terminal nucleophile aminohydrolases (Ntn hydrolases) superfamily protein
AT3G27670	0	0	0.135332	0.48472	RST1	ARM repeat superfamily protein
AT3G27820	11.544	5.5588	14.0504	27.9396	MDAR4	monodehydroascorbate reductase 4
AT3G27850	0.37319	0	2.50138	4.07008	RPL12-C	ribosomal protein L12-C
AT3G28220	0	0	0	5.04155	AT3G28220	TRAF-like family protein
AT3G28540	1.33328	0.172043	38.2743	45.9085	AT3G28540	P-loop containing nucleoside triphosphate hydrolases superfamily protein
AT3G28700	7.04587	0	15.0388	18.9544	AT3G28700	Protein of unknown function (DUF185)
AT3G28720	2.09536	0.863326	12.7519	11.6474	AT3G28720
AT3G28870	91.007	66.4046	206.709	237.997	AT3G28870
AT3G29200	0.381547	0	4.88325	0	CM1	chorismate mutase 1
AT3G32930	0.962137	0.511297	2.26499	3.49076	AT3G32930
AT3G32940	0	0	0	0.485961	AT3G32940	RNA-binding KH domain-containing protein
AT3G42170	0.851097	0.768615	8.18046	41.6672	DAYSLEEPER	BED zinc finger ;hAT family dimerisation domain
AT3G42660	0	0	0	1.70008	AT3G42660	transducin family protein / WD-40 repeat family protein
AT3G43240	0	0	0	0.498143	AT3G43240	ARID/BRIGHT DNA-binding domain-containing protein
AT3G43600	2.07042	1.16157	2.27227	0	AAO2	aldehyde oxidase 2
AT3G44100	7.06074	7.14699	25.5593	284.771	AT3G44100	MD-2-related lipid recognition domain-containing protein
AT3G44310	2.08065	1.0315	1.90487	30.6214	NIT1	nitrilase 1
AT3G44320	6.11588	0.41205	0	12.4731	NIT3	nitrilase 3
AT3G44530	0	0	0	0.565551	HIRA	homolog of histone chaperone HIRA
AT3G44600	1.26503	0	8.98605	21.501	CYP71	cyclophilin71
AT3G44750	9.55404	0.793147	512.727	1244.44	HDA3	histone deacetylase 3
AT3G44850	0.423594	0.351852	3.27584	6.37804	AT3G44850	Protein kinase superfamily protein
AT3G44880	0.0820405	0	1.37001	5.74524	ACD1	Pheophorbide a oxygenase family protein with Rieske [2Fe-2S] domain
AT3G45010	0.428916	0.155245	2.43035	2.44906	scpl48	serine carboxypeptidase-like 48
AT3G45320	0	0	36.7814	18.7933	AT3G45320
AT3G45980	0	0	0	0.517074	HTB9	Histone superfamily protein
AT3G46610	2.55864	3.68202	0.469648	0.0567136	AT3G46610	Pentatricopeptide repeat (PPR-like) superfamily protein
AT3G46630	4.36436	12.6321	0	0	AT3G46630	Protein of unknown function (DUF3223)
AT3G46780	0	0	1.6927	90.2069	PTAC16	plastid transcriptionally active 16
AT3G46920	0	0	0.479875	3.32608	AT3G46920	Protein kinase superfamily protein with octicosapeptide/Phox/Bem1p domain
AT3G46940	0	0	0	17.4786	DUT1	DUTP-PYROPHOSPHATASE-LIKE 1
AT3G47060	0.430058	0.42437	0.71604	3.33627	ftsh7	FTSH protease 7
AT3G47070	0	0	0	7.68844	AT3G47070
AT3G47120	0	0	0.948429	4.4901	AT3G47120	RNA recognition motif (RRM)-containing protein
AT3G47470	0	0	1.67817	25.021	LHCA4	light-harvesting chlorophyll-protein complex I subunit A4
AT3G47610	3.6923	1.95702	9.14866	6.31143	AT3G47610	transcription regulators;zinc ion binding
AT3G47690	0.445289	0	3.77565	13.3735	EB1a	microtubule end binding protein EB1A
AT3G47730	1.90075	1.30245	3.12402	1.27266	ABCA2	ATP-binding cassette A2
AT3G47833	21.0028	59.5541	17.4002	0	SDH7
AT3G47870	4.60446	0	47.9861	26.7702	LBD27	LOB domain-containing protein 27
AT3G48140	0	0	21.897	17.5748	AT3G48140	B12D protein
AT3G48190	0.177568	1.93567	0.197066	0	ATM	ataxia-telangiectasia mutated
AT3G48250	1.59326	0	22.1675	12.3378	BIR6	Pentatricopeptide repeat (PPR) superfamily protein
AT3G48330	7.20151	6.87024	3.60273	11.4523	PIMT1	protein-l-isoaspartate methyltransferase 1
AT3G48460	8.59547	4.27613	12.117	40.5455	AT3G48460	GDSL-like Lipase/Acylhydrolase superfamily protein
AT3G48570	8.32475	34.7734	43.8587	7.47239	AT3G48570	secE/sec61-gamma protein transport protein
AT3G48750	3.9148	6.46803	8.10931	34.7088	CDC2	cell division control 2
AT3G48860	0.157623	0	1.40425	11.8359	AT3G48860
AT3G49000	0	0	0.609933	3.04705	AT3G49000	RNA polymerase III subunit RPC82 family protein
AT3G49080	21.7089	0	107.159	100.805	AT3G49080	Ribosomal protein S5 domain 2-like superfamily protein
AT3G49120	0	0	27.9526	106.209	PRXCB	peroxidase CB
AT3G49180	0	0	4.24316	3.94427	RID3	Transducin/WD40 repeat-like superfamily protein
AT3G49240	8.81676	1.61258	140.188	244.649	emb1796	Pentatricopeptide repeat (PPR) superfamily protein
AT3G49250	0	0	3.87637	6.84565	DMS3	defective in meristem silencing 3
AT3G49600	0.336059	2.50496	0	22.7169	UBP26	ubiquitin-specific protease 26
AT3G49601	0	0	0	0.176064	AT3G49601
AT3G49660	0	0	3.05472	9.49384	WDR5a	Transducin/WD40 repeat-like superfamily protein
AT3G49725	1.49867	0	30.0326	80.9185	AT3G49725	GTP-binding protein, HflX
AT3G49870	26.0746	55.845	57.1754	55.4327	ARLA1C	ADP-ribosylation factor-like A1C
AT3G49990	2.75357	2.5389	4.51273	8.17221	AT3G49990
AT3G50000	63.6238	46.6951	145.025	337.017	CKA2	casein kinase II, alpha chain 2
AT3G50100	0.336048	0	2.60586	41.4281	SDN1	small RNA degrading nuclease 1
AT3G50370	2.69629	2.57787	5.39819	0.53047	AT3G50370
AT3G50820	3.03357	0.845885	52.1595	1152.16	PSBO2	photosystem II subunit O-2
AT3G50940	5.8168	2.80794	9.32354	7.12006	AT3G50940	P-loop containing nucleoside triphosphate hydrolases superfamily protein
AT3G51010	39.9861	1.39256	154.246	131.961	AT3G51010
AT3G51100	0	0	0.207908	7.15099	AT3G51100
AT3G51130	5.9217	4.45898	10.9316	47.2361	AT3G51130
AT3G51190	14.5267	11.7916	53.0283	26.5401	AT3G51190	Ribosomal protein L2 family
AT3G51310	0.532712	0.702636	1.15349	0.533544	VPS35C	VPS35 homolog C
AT3G51610	0	2.86323	6.1639	0	NPU
AT3G51650	0.235224	0.0966775	0.290887	0.174324	AT3G51650
AT3G51730	14.247	11.5025	5.21746	0	AT3G51730	saposin B domain-containing protein
AT3G51780	1.76197	2.41892	8.28969	21.2156	BAG4	BCL-2-associated athanogene 4
AT3G51830	3.47155	3.17077	3.3812	0.867188	SAC8	SAC domain-containing protein 8
AT3G51980	4.58458	1.87294	47.6583	97.9681	AT3G51980	ARM repeat superfamily protein
AT3G52115	0	0.511741	1.12074	3.34038	GR1	gamma response gene 1
AT3G52120	0.0656828	0.0808037	0.354307	0.571528	AT3G52120	SWAP (Suppressor-of-White-APricot)/surp domain-containing protein / D111/G-patch domain-containing protein
AT3G52170	0	0	0	0.936941	AT3G52170	DNA binding
AT3G52180	3.79912	1.30938	4.55991	10.8626	SEX4	dual specificity protein phosphatase (DsPTP1) family protein
AT3G52380	0	0	0.735032	129.741	CP33	chloroplast RNA-binding protein 33
AT3G52390	20.4622	20.8068	4.78187	6.11818	AT3G52390	TatD related DNase
AT3G52400	0	0	1.75138	20.301	SYP122	syntaxin of plants 122
AT3G52500	0.47474	0	10.5183	106.673	AT3G52500	Eukaryotic aspartyl protease family protein
AT3G52610	13.0119	7.21718	7.32072	12.1746	AT3G52610
AT3G52660	0.422433	0.177728	1.66371	15.1011	AT3G52660	RNA-binding (RRM/RBD/RNP motifs) family protein
AT3G52750	0.574869	0	12.8858	12.4232	FTSZ2-2	Tubulin/FtsZ family protein
AT3G52850	0.874506	0	7.76252	10.9082	VSR1	vacuolar sorting receptor homolog 1
AT3G52860	2.74677	0.195215	9.34677	5.72105	AT3G52860
AT3G52920	19.8119	2.327	39.6223	39.5296	AT3G52920	Family of unknown function (DUF662)
AT3G52950	26.271	24.1919	51.9677	64.7492	AT3G52950	CBS / octicosapeptide/Phox/Bemp1 (PB1) domains-containing protein
AT3G53065	12.9137	64.1137	1.69356	4.0732	AT3G53065	D-galactoside/L-rhamnose binding SUEL lectin protein
AT3G53075	13.9073	64.9236	3.53945	0	AT3G53075	D-galactoside/L-rhamnose binding SUEL lectin protein
AT3G53100	1.67994	1.73744	76.0137	206.795	AT3G53100	GDSL-like Lipase/Acylhydrolase superfamily protein
AT3G53350	10.8247	13.7904	4.99841	0.707167	RIP3	ROP interactive partner 4
AT3G53390	2.82295	0.767562	6.32674	3.43373	AT3G53390	Transducin/WD40 repeat-like superfamily protein
AT3G53460	0.563929	0	48.6404	173.204	CP29	chloroplast RNA-binding protein 29
AT3G53500	5.57327	1.64757	52.9736	164.628	RS2Z32	RNA-binding (RRM/RBD/RNP motifs) family protein with retrovirus zinc finger-like domain
AT3G53640	0	0	0	0.375224	AT3G53640	Protein kinase superfamily protein
AT3G53740	347.416	220.462	762.278	832.713	AT3G53740	Ribosomal protein L36e family protein
AT3G53940	0	0	0.0609489	0	AT3G53940	Mitochondrial substrate carrier family protein
AT3G54010	5.79277	3.99778	9.41081	14.5382	PAS1	FKBP-type peptidyl-prolyl cis-trans isomerase family protein
AT3G54130	12.877	5.03667	14.0462	83.2214	AT3G54130	Josephin family protein
AT3G54170	2.48488	3.13351	20.239	114.093	FIP37	FKBP12 interacting protein 37
AT3G54180	0	0	2.00189	27.8062	CDKB1;1	cyclin-dependent kinase B1;1
AT3G54200	0	0	22.9398	15.4366	AT3G54200	Late embryogenesis abundant (LEA) hydroxyproline-rich glycoprotein family
AT3G54280	0.291719	0.0527379	1.81913	2.80458	RGD3	DNA binding;ATP binding;nucleic acid binding;binding;helicases;ATP binding;DNA binding;helicases
AT3G54360	1.35027	3.24061	3.14356	1.60694	AT3G54360	zinc ion binding
AT3G54400	0	0	6.70504	117.436	AT3G54400	Eukaryotic aspartyl protease family protein
AT3G54610	1.20276	0.242272	1.10366	8.35956	HAG1	histone acetyltransferase of the GNAT family 1
AT3G54670	3.36796	1.14923	4.13864	13.5528	TTN8	Structural maintenance of chromosomes (SMC) family protein
AT3G54760	0	0	5.84693	50.0417	AT3G54760	dentin sialophosphoprotein-related
AT3G54930	36.086	38.8165	27.6082	9.47522	AT3G54930	Protein phosphatase 2A regulatory B subunit family protein
AT3G55000	10.5235	0.624724	21.6127	24.4203	TON1A	tonneau family protein
AT3G55005	4.89478	1.37665	6.71929	4.02649	TON1B	tonneau 1b (TON1b)
AT3G55020	0	0	0	0	AT3G55020	Ypt/Rab-GAP domain of gyp1p superfamily protein
AT3G55070	23.9493	7.93452	39.1779	128.788	AT3G55070	LisH/CRA/RING-U-box domains-containing protein
AT3G55170	40.9049	28.5388	50.7234	37.5168	AT3G55170	Ribosomal L29 family protein
AT3G55220	14.5922	4.66705	84.4411	262.746	SAP130b	Cleavage and polyadenylation specificity factor (CPSF) A subunit protein
AT3G55340	0.331298	0.0740145	2.24869	17.0172	PHIP1	phragmoplastin interacting protein 1
AT3G55400	19.9808	3.87594	33.6485	25.658	OVA1	methionyl-tRNA synthetase / methionine--tRNA ligase / MetRS (cpMetRS)
AT3G55460	1.13697	0.541483	34.9547	105.955	SCL30	SC35-like splicing factor 30
AT3G55510	0	0	1.65232	1.5154	RBL	Noc2p family
AT3G55605	2.25812	0	69.3674	146.719	AT3G55605	Mitochondrial glycoprotein family protein
AT3G55750	122.169	84.2908	334.706	419.855	AT3G55750	Ribosomal protein L35Ae family protein
AT3G55760	1.05429	0	4.43654	4.91888	AT3G55760
AT3G55770	1.50458	0	9.86767	8.60677	WLIM2b	GATA type zinc finger transcription factor family protein
AT3G55780	0	1.55919	5.17109	150.247	AT3G55780	Glycosyl hydrolase superfamily protein
AT3G55850	0	0	0.189743	0.102775	LAF3	Amidohydrolase family
AT3G55920	32.3692	21.3337	31.1732	3.27497	AT3G55920	Cyclophilin-like peptidyl-prolyl cis-trans isomerase family protein
AT3G56210	1.42332	2.25252	10.947	0	AT3G56210	ARM repeat superfamily protein
AT3G56820	6.04747	4.40132	14.7913	38.5198	AT3G56820
AT3G56860	3.03463	0.117524	20.8561	47.8656	UBA2A	UBP1-associated protein 2A
AT3G56870	8.11904	1.98184	16.4958	25.5976	AT3G56870
AT3G56900	0.686912	0.268426	10.9094	25.8586	AT3G56900	Transducin/WD40 repeat-like superfamily protein
AT3G56910	0	0	3.08557	48.8592	PSRP5	plastid-specific 50S ribosomal protein 5
AT3G56940	0	0	0	5.17697	CRD1	dicarboxylate diiron protein, putative (Crd1)
AT3G56990	0.013744	0	10.0554	23.7083	EDA7	embryo sac development arrest 7
AT3G57000	0	0	63.1541	146.78	AT3G57000	nucleolar essential protein-related
AT3G57060	5.00639	0	0	0	AT3G57060	binding
AT3G57150	1.8898	0	95.1279	321.826	NAP57	homologue of NAP57
AT3G57320	0.618926	2.32036	0.753555	0	AT3G57320
AT3G57350	7.33337	8.56129	3.05197	0.504967	AT3G57350	Nucleoporin interacting component (Nup93/Nic96-like) family protein
AT3G57370	1.9007	13.4045	6.12712	186.039	AT3G57370	Cyclin family protein
AT3G57390	0	0	0	24.1809	AGL18	AGAMOUS-like 18
AT3G57620	0	0	14.7486	96.721	AT3G57620	glyoxal oxidase-related protein
AT3G57660	0.039509	0	6.72216	10.7833	NRPA1	nuclear RNA polymerase A1
AT3G57870	123.589	66.9966	174.051	288.992	SCE1	sumo conjugation enzyme 1
AT3G57940	1.1314	0.57302	1.22315	9.86331	AT3G57940	Domain of unknown function (DUF1726) ;Putative ATPase (DUF699)
AT3G57960	1.39133	6.93795	21.4699	171.457	AT3G57960	Emsy N Terminus (ENT) domain-containing protein
AT3G57970	11.1273	11.2942	39.2361	203.208	AT3G57970	Emsy N Terminus (ENT)/ plant Tudor-like domains-containing protein
AT3G58140	12.0595	4.18718	41.4605	38.1526	AT3G58140	phenylalanyl-tRNA synthetase class IIc family protein
AT3G58240	25.8765	16.1278	203.133	60.0816	AT3G58240	TRAF-like superfamily protein
AT3G58280	0	0	0	10.4833	AT3G58280	Arabidopsis phospholipase-like protein (PEARLI 4) with TRAF-like domain
AT3G58460	3.41005	4.06685	5.40046	10.9674	RBL15	RHOMBOID-like protein 15
AT3G58560	5.69806	1.91898	18.308	21.6504	AT3G58560	DNAse I-like superfamily protein
AT3G58580	8.14698	5.2006	15.6632	9.25574	AT3G58580	DNAse I-like superfamily protein
AT3G59070	11.4056	11.3091	4.79243	5.30638	AT3G59070	Cytochrome b561/ferric reductase transmembrane with DOMON related domain
AT3G59100	3.09198	1.80594	0.158247	0	GSL11	glucan synthase-like 11
AT3G59140	0	0	0	0.414396	ABCC10	multidrug resistance-associated protein 14
AT3G59290	0.649412	4.2882	0.335879	0	AT3G59290	ENTH/VHS family protein
AT3G59390	0	0	0.215492	0.359989	AT3G59390
AT3G59455	28.2471	148.57	3.36086	0	AT3G59455	Bifunctional inhibitor/lipid-transfer protein/seed storage 2S albumin superfamily protein
AT3G59650	7.98798	0.427197	22.0661	4.90395	AT3G59650	mitochondrial ribosomal protein L51/S25/CI-B8 family protein
AT3G59970	1040.08	892.995	586.226	261.056	MTHFR1	methylenetetrahydrofolate reductase 1
AT3G60010	0	0	3.84645	146.844	SK13	SKP1-like 13
AT3G60020	0	0	3.93586	66.3607	SK5	SKP1-like 5
AT3G60500	1.46578	0.730865	3.02706	7.01864	CER7	3'-5'-exoribonuclease family protein
AT3G60590	0.0581606	0.0714671	0	0	AT3G60590
AT3G60830	3.5166	1.72978	10.6208	26.731	ARP7	actin-related protein 7
AT3G61380	0.121351	0	0.568017	0	TRM14	Phosphatidylinositol N-acetyglucosaminlytransferase subunit P-related
AT3G61470	0	0	0	1.33874	LHCA2	photosystem I light harvesting complex gene 2
AT3G61710	0	0	0.0778139	0.875244	ATG6	AUTOPHAGY 6
AT3G61780	0	0	0.0664185	0.674454	emb1703	embryo defective 1703
AT3G61810	0	0	0	83.2934	AT3G61810	Glycosyl hydrolase family 17 protein
AT3G61860	0.431713	0	5.35718	42.2064	RS31	RNA-binding (RRM/RBD/RNP motifs) family protein
AT3G62130	0	0	0.569764	1.79213	LCD	Pyridoxal phosphate (PLP)-dependent transferases superfamily protein
AT3G62140	0	0	1.69193	6.45414	AT3G62140
AT3G62310	10.0865	2.49287	72.4902	132.911	AT3G62310	RNA helicase family protein
AT3G62370	0	0	6.6754	11.076	AT3G62370	heme binding
AT3G62400	50.6397	125.663	19.0239	9.08152	AT3G62400
AT3G62530	45.5046	8.55631	162.561	119.695	AT3G62530	ARM repeat superfamily protein
AT3G62700	0	0	0	3.64661	ABCC14	multidrug resistance-associated protein 10
AT3G62790	71.7799	37.3508	68.846	93.7888	AT3G62790	NADH-ubiquinone oxidoreductase-related
AT3G62940	52.7183	42.1253	142.262	185.791	AT3G62940	Cysteine proteinases superfamily protein
AT3G63030	0	0	0	14.5988	MBD4	methyl-CPG-binding domain 4
AT3G63140	0	0	0.445327	10.3633	CSP41A	chloroplast stem-loop binding protein of 41 kDa
AT3G63400	0	0	1.88899	3.63438	AT3G63400	Cyclophilin-like peptidyl-prolyl cis-trans isomerase family protein
AT3G63410	0	0	9.57258	62.7206	APG1	S-adenosyl-L-methionine-dependent methyltransferases superfamily protein
AT3G63490	0	0	4.50313	47.7367	EMB3126	Ribosomal protein L1p/L10e family
AT3G63550	1.65441	0	4.62741	0.245845
AT4G00020	0.868315	0.291913	0.237898	0.966761	BRCA2(IV)	BREAST CANCER 2 like 2A
AT4G00026	60.2907	53.3455	61.2473	73.8703	SD3
AT4G00170	9.49958	8.4313	24.6958	24.5905	AT4G00170	Plant VAMP (vesicle-associated membrane protein) family protein
AT4G00238	0	0	3.94484	21.2095	AT4G00238	DNA-binding storekeeper protein-related transcriptional regulator
AT4G00250	0	0	0.667268	5.38937	AT4G00250	DNA-binding storekeeper protein-related transcriptional regulator
AT4G00295	3.15726	0	8.40853	0	AT4G00295
AT4G00300	1.57113	4.32709	0	0	AT4G00300	fringe-related protein
AT4G00390	1.56813	1.59321	82.6858	94.188	AT4G00390	DNA-binding storekeeper protein-related transcriptional regulator
AT4G00490	0.488417	0	3.19899	11.2911	BAM2	beta-amylase 2
AT4G00630	16.3001	8.61551	61.9172	210.44	KEA2	K+ efflux antiporter 2
AT4G00752	0	0	0	2.78327	AT4G00752	UBX domain-containing protein
AT4G00755	0	0	0.750342	36.0491	AT4G00755	F-box family protein
AT4G00830	4.23331	0.48928	26.4366	52.6414	LIF2	RNA-binding (RRM/RBD/RNP motifs) family protein
AT4G00930	0	0	1.43135	8.21176	CIP4.1	COP1-interacting protein 4.1
AT4G01050	0	0	0	11.9751	TROL	thylakoid rhodanese-like
AT4G01210	0	0	0	10.0974	AT4G01210	glycosyl transferase family 1 protein
AT4G01290	2.11261	1.561	1.97444	0.333068	AT4G01290
AT4G01310	2.81018	3.86071	5.92951	68.4122	AT4G01310	Ribosomal L5P family protein
AT4G01370	3.39227	2.12868	3.61122	53.6357	MPK4	MAP kinase 4
AT4G01395	33.3031	23.9745	43.1877	25.8931	AT4G01395
AT4G01560	0	0	2.28684	3.60216	MEE49	Ribosomal RNA processing Brix domain protein
AT4G01800	0	0	0.244216	2.97471	AGY1	Albino or Glassy Yellow 1
AT4G01990	1.34555	1.45952	12.4673	14.3975	AT4G01990	Tetratricopeptide repeat (TPR)-like superfamily protein
AT4G02060	0	0	3.067	38.1762	PRL	Minichromosome maintenance (MCM2/3/5) family protein
AT4G02150	6.6513	2.65813	68.3101	419.946	MOS6	ARM repeat superfamily protein
AT4G02290	0	0	0	4.1066	GH9B13	glycosyl hydrolase 9B13
AT4G02400	0	0	2.20403	10.4146	AT4G02400	U3 ribonucleoprotein (Utp) family protein
AT4G02480	12.4332	3.22836	45.0846	99.0017	AT4G02480	AAA-type ATPase family protein
AT4G02660	5.94718	1.6264	6.12706	9.68378	AT4G02660	Beige/BEACH domain ;WD domain, G-beta repeat protein
AT4G02740	0	0	0.830174	2.16282	AT4G02740	F-box/RNI-like superfamily protein
AT4G02880	0	0	1.64652	1.79101	AT4G02880
AT4G02940	12.3538	5.20422	103.555	15.2138	AT4G02940	oxidoreductase, 2OG-Fe(II) oxygenase family protein
AT4G02980	8.59751	22.6077	36.5259	117.672	ABP1	endoplasmic reticulum auxin binding protein 1
AT4G03080	0.290565	0.0102924	1.13432	1.90297	BSL1	BRI1 suppressor 1 (BSU1)-like 1
AT4G03280	0	0	2.11247	71.3921	PETC	photosynthetic electron transfer C
AT4G03350	7.10671	5.51153	8.5476	21.7895	EVE1	ubiquitin family protein
AT4G03550	3.44469	2.16804	3.48947	3.89392	GSL05	glucan synthase-like 5
AT4G04020	0	0	0	7.61744	FIB	fibrillin
AT4G04450	0	0	1.31846	1.82843	WRKY42	WRKY family transcription factor
AT4G04640	0	0	0.585443	5.05953	ATPC1	ATPase, F1 complex, gamma subunit protein
AT4G04700	0.325273	0	0.785197	1.72702	CPK27	calcium-dependent protein kinase 27
AT4G04920	1.18078	0.60858	1.18031	2.75063	SFR6	sensitive to freezing 6
AT4G04940	0.021053	0	20.8311	49.7622	AT4G04940	transducin family protein / WD-40 repeat family protein
AT4G04970	11.1495	9.67787	3.72397	0.397108	GSL1	glucan synthase-like 1
AT4G05310	0	0	0	19.5704	AT4G05310	Ubiquitin-like superfamily protein
AT4G05390	9.79247	5.65065	13.3312	6.60593	RFNR1	root FNR 1
AT4G05410	1.48867	1.3764	34.1424	53.4009	YAO	Transducin/WD40 repeat-like superfamily protein
AT4G05520	0	0	1.27955	66.2169	EHD2	EPS15 homology domain 2
AT4G07350	0	0.324091	5.20169	6.7806	AT4G07350
AT4G07410	2.00861	0.130695	9.17733	27.3999	PCN	Transducin family protein / WD-40 repeat family protein
AT4G08140	76.753	0	0	0	AT4G08140
AT4G08180	0.941444	0.635132	1.98379	2.92435	ORP1C	OSBP(oxysterol binding protein)-related protein 1C
AT4G08320	3.06801	3.16585	4.63385	10.0878	TPR8	Tetratricopeptide repeat (TPR)-like superfamily protein
AT4G08350	0.100953	0	1.9483	8.31442	GTA2	global transcription factor group A2
AT4G08960	6.73	7.3426	4.76572	3.52068	AT4G08960	phosphotyrosyl phosphatase activator (PTPA) family protein
AT4G09040	0	0	12.3895	55.5571	AT4G09040	RNA-binding (RRM/RBD/RNP motifs) family protein
AT4G09080	3.86336	0	3.40408	58.3011	TOC75-IV	Outer membrane OMP85 family protein
AT4G09200	32.0852	43.6332	11.7774	80.5673	AT4G09200	SPla/RYanodine receptor (SPRY) domain-containing protein
AT4G09730	0	0	0.225436	4.03507	RH39	RH39
AT4G09810	8.00989	5.592	2.9535	0	AT4G09810	Nucleotide-sugar transporter family protein
AT4G09984	36.1337	68.5884	5.54076	21.031	LCR34	low-molecular-weight cysteine-rich 34
AT4G10110	0	0	2.31052	8.88745	AT4G10110	RNA-binding (RRM/RBD/RNP motifs) family protein
AT4G10340	0.788355	0	0.677211	109.594	LHCB5	light harvesting complex of photosystem II 5
AT4G10603	60.49	115.629	13.6482	12.7554	AT4G10603	S locus-related glycoprotein 1 (SLR1) binding pollen coat protein family
AT4G10610	7.00181	5.32683	29.2162	20.4098	CID12	CTC-interacting domain 12
AT4G10620	0	0	2.05701	3.9638	AT4G10620	P-loop containing nucleoside triphosphate hydrolases superfamily protein
AT4G10710	0.802592	8.52953	17.7896	39.2151	SPT16	global transcription factor C
AT4G10760	0	0.132758	0.301129	2.20014	MTA	mRNAadenosine methylase
AT4G10840	4.69045	0	27.2899	15.2769	KLCR1	Tetratricopeptide repeat (TPR)-like superfamily protein
AT4G10955	2.17695	0	5.97718	6.59575	AT4G10955	alpha/beta-Hydrolases superfamily protein
AT4G10970	0	0	0	1.4508	AT4G10970
AT4G11160	1.29067	0.379079	15.8661	15.0988	AT4G11160	Translation initiation factor 2, small GTP-binding protein
AT4G11220	266.273	287.312	436.26	362.133	BTI2	VIRB2-interacting protein 2
AT4G11240	0	0	2.32649	6.07802	TOPP7	Calcineurin-like metallo-phosphoesterase superfamily protein
AT4G11560	0.0815761	0	0.430737	2.16232	AT4G11560	bromo-adjacent homology (BAH) domain-containing protein
AT4G11790	0	0	1.8496	4.40687	AT4G11790	Pleckstrin homology (PH) domain superfamily protein
AT4G11850	9.29234	2.42094	16.3729	10.9701	PLDGAMMA1	phospholipase D gamma 1
AT4G12110	5.48479	0	24.8707	2.48237	SMO1-1	sterol-4alpha-methyl oxidase 1-1
AT4G12250	3.67232	1.76421	6.15618	4.22551	GAE5	UDP-D-glucuronate 4-epimerase 5
AT4G12420	0	0	0.722778	9.63797	SKU5	Cupredoxin superfamily protein
AT4G12460	0.00870484	0	1.32702	0	ORP2B	OSBP(oxysterol binding protein)-related protein 2B
AT4G12610	0	0	1.42849	5.9754	RAP74	transcription activators;DNA binding;RNA polymerase II transcription factors;catalytics;transcription initiation factors
AT4G12790	10.5144	3.82727	66.0071	189.809	AT4G12790	P-loop containing nucleoside triphosphate hydrolases superfamily protein
AT4G12880	0	0	0	17.5934	ENODL19	early nodulin-like protein 19
AT4G12940	0	0	3.50305	21.5476	AT4G12940
AT4G13050	16.4744	9.52901	33.1809	8.62515	AT4G13050	Acyl-ACP thioesterase
AT4G13170	10.4099	7.10759	29.128	9.24879	AT4G13170	Ribosomal protein L13 family protein
AT4G13340	6.44515	6.51409	17.8844	0	LRX3	Leucine-rich repeat (LRR) family protein
AT4G13730	1.01048	0.254512	0	0.875287	AT4G13730	Ypt/Rab-GAP domain of gyp1p superfamily protein
AT4G14070	1.84169	0.846805	1.83729	0.348542	AAE15	acyl-activating enzyme 15
AT4G14080	0.694001	0	56.2463	4103.73	MEE48	O-Glycosyl hydrolases family 17 protein
AT4G14200	0	0	0.724371	1.38745	AT4G14200	Pentatricopeptide repeat (PPR) superfamily protein
AT4G14230	17.5076	9.70518	9.91851	13.0943	AT4G14230	CBS domain-containing protein with a domain of unknown function (DUF21)
AT4G14280	1.12731	8.30101	0	0	AT4G14280	ARM repeat superfamily protein
AT4G14570	41.7797	32.9925	94.8573	107.218	AARE	acylaminoacyl-peptidase-related
AT4G14710	77.2971	46.7399	79.2618	1.49389	ATARD2	RmlC-like cupins superfamily protein
AT4G14815	0	0	0	0	AT4G14815	Bifunctional inhibitor/lipid-transfer protein/seed storage 2S albumin superfamily protein
AT4G14840	0	0	0	1.09392	AT4G14840
AT4G15570	0	0	0.340295	3.38056	MAA3	P-loop containing nucleoside triphosphate hydrolases superfamily protein
AT4G15770	0	0	30.9084	52.1226	AT4G15770	RNA binding
AT4G15790	5.30853	0.695378	7.25161	13.1433	AT4G15790
AT4G15880	0	0	0	0	ESD4	Cysteine proteinases superfamily protein
AT4G15900	4.13131	0.695611	30.2104	59.6715	PRL1	pleiotropic regulatory locus 1
AT4G15955	18.0797	10.1863	18.0293	9.52148	AT4G15955	alpha/beta-Hydrolases superfamily protein
AT4G16060	9.77545	5.13401	0	2.15359	AT4G16060
AT4G16340	0.739356	1.5665	2.56202	3.01049	SPK1	guanyl-nucleotide exchange factors;GTPase binding;GTP binding
AT4G16390	0	1.02108	0.137959	3.75409	SVR7	pentatricopeptide (PPR) repeat-containing protein
AT4G16440	0	0	1.17191	1.50463	NAR1	ferredoxin hydrogenases
AT4G16460	0	0	0	4.75944	AT4G16460
AT4G16630	0.216378	0.160602	10.0918	30.8811	AT4G16630	DEA(D/H)-box RNA helicase family protein
AT4G16720	2059.78	1522.82	5230.2	5006.4	AT4G16720	Ribosomal protein L23/L15e family protein
AT4G17050	3.10813	0	2.369	5.97855	UGLYAH	ureidoglycine aminohydrolase
AT4G17140	1.81664	1.16871	5.2784	4.09917	AT4G17140	pleckstrin homology (PH) domain-containing protein
AT4G17330	0	0	0.0114445	0.353391	G2484-1	G2484-1 protein
AT4G17920	3.74197	2.09598	0.796927	1.35087	AT4G17920	RING/U-box superfamily protein
AT4G17950	1.25919	0.0350592	97.9027	283.124	AT4G17950	AT hook motif DNA-binding family protein
AT4G18060	3.08443	0.416937	19.095	9.70496	AT4G18060	SH3 domain-containing protein
AT4G18430	72.2178	153.964	54.1549	32.8927	RABA1e	RAB GTPase homolog A1E
AT4G18465	67.8411	87.1354	43.1759	12.7103	AT4G18465	RNA helicase family protein
AT4G18800	2.98708	4.49223	8.55546	0	RABA1d	RAB GTPase homolog A1D
AT4G18905	0.300342	0	8.15729	17.6661	AT4G18905	Transducin/WD40 repeat-like superfamily protein
AT4G18950	0	0	0	1.43828	AT4G18950	Integrin-linked protein kinase family
AT4G19150	0.0323772	0.294897	17.3293	115.279	AT4G19150	Ankyrin repeat family protein
AT4G19160	0	0	0.11648	7.92521	AT4G19160
AT4G19440	6.13881	1.50635	3.60016	3.55706	AT4G19440	Tetratricopeptide repeat (TPR)-like superfamily protein
AT4G19600	0	0.017971	0.36695	3.57105	CYCT1;4	Cyclin family protein
AT4G20020	27.0546	0.581473	97.8605	293.904	MORF1
AT4G20330	0	0	1.21941	4.6656	AT4G20330	Transcription initiation factor TFIIE, beta subunit
AT4G20340	0	0.409694	0.55125	3.1113	AT4G20340	Transcription factor TFIIE, alpha subunit
AT4G20420	0	0	0	37.4191	AT4G20420	Tapetum specific protein TAP35/TAP44
AT4G20530	115.447	173.79	60.6467	10.3752	AT4G20530	Protein with domains of unknown function (DUF26 and DUF1204)
AT4G21090	10.7873	5.86673	14.3645	24.042	MFDX2	MITOCHONDRIAL FERREDOXIN 2
AT4G21100	13.4705	2.43211	43.0298	89.1467	DDB1B	damaged DNA binding protein 1B
AT4G21105	72.4353	125.512	33.3828	19.1367	AT4G21105	cytochrome-c oxidases;electron carriers
AT4G21110	25.0593	11.3734	61.1359	189.063	AT4G21110	G10 family protein
AT4G21210	3.19897	5.05337	2.05978	0.446431	RP1	PPDK regulatory protein
AT4G21280	0	0	0.555954	2.70839	PSBQA	photosystem II subunit QA
AT4G21326	0	0.443999	0	0	SBT3.12	subtilase 3.12
AT4G21660	2.13219	1.37965	39.8668	99.0059	AT4G21660	proline-rich spliceosome-associated (PSP) family protein
AT4G21800	12.6573	3.11931	60.102	123.166	QQT2	P-loop containing nucleoside triphosphate hydrolases superfamily protein
AT4G21860	2.56667	1.3051	0.901169	0	MSRB2	methionine sulfoxide reductase B 2
AT4G22000	8.30329	0	107.778	41.9457	AT4G22000
AT4G22220	32.2767	17.946	46.6358	43.2812	ISU1	SufE/NifU family protein
AT4G22350	0.990497	0	13.5894	41.5776	AT4G22350	Ubiquitin C-terminal hydrolases superfamily protein
AT4G22570	18.7879	39.3757	12.2382	5.07743	APT3	adenine phosphoribosyl transferase 3
AT4G22580	1.50078	1.04454	0	0	AT4G22580	Exostosin family protein
AT4G22780	0.139978	0.187312	0	0	ACR7	ACT domain repeat 7
AT4G22960	23.7446	0.820219	103.01	283.471	AT4G22960	Protein of unknown function (DUF544)
AT4G23420	7.27749	4.48753	11.0838	3.42806	AT4G23420	NAD(P)-binding Rossmann-fold superfamily protein
AT4G23460	6.99459	6.75681	20.3837	11.0297	AT4G23460	Adaptin family protein
AT4G23600	0	0	0	0.658549	CORI3	Tyrosine transaminase family protein
AT4G23620	54.419	0	146.681	132.486	AT4G23620	Ribosomal protein L25/Gln-tRNA synthetase, anti-codon-binding domain
AT4G23630	281.418	332.447	426.67	306.041	BTI1	VIRB2-interacting protein 1
AT4G23670	0	0	0	26.1346	AT4G23670	Polyketide cyclase/dehydrase and lipid transport superfamily protein
AT4G23800	0	0	0	6.76347	3xHMG-box2	HMG (high mobility group) box protein
AT4G23860	0	0	0.317611	15.1293	AT4G23860	PHD finger protein-related
AT4G23895	92.9988	86.8705	69.7689	1.53383	AT4G23895	Pleckstrin homology (PH) domain-containing protein
AT4G24200	0.239728	0	1.73557	1.68541	AT4G24200	Transcription elongation factor (TFIIS) family protein
AT4G24260	0.717168	0.413918	13.7182	2.80467	GH9A3	glycosyl hydrolase 9A3
AT4G24270	0.287331	0.0999766	5.00523	25.6553	EMB140	EMBRYO DEFECTIVE 140
AT4G24690	2.01152	1.6464	7.15983	3.58599	NBR1	ubiquitin-associated (UBA)/TS-N domain-containing protein / octicosapeptide/Phox/Bemp1 (PB1) domain-containing protein
AT4G24770	23.2222	0	157.296	503.967	RBP31	31-kDa RNA binding protein
AT4G24860	0	0	0	81.5385	AT4G24860	P-loop containing nucleoside triphosphate hydrolases superfamily protein
AT4G24890	66.6954	5.56521	495.327	1102.58	PAP24	purple acid phosphatase 24
AT4G25050	0	0	0	14.678	ACP4	acyl carrier protein 4
AT4G25180	12.0276	11.6154	0.39313	196.32	AT4G25180	RNA polymerase III RPC4
AT4G25210	0	0.385856	15.423	38.2331	AT4G25210	DNA-binding storekeeper protein-related transcriptional regulator
AT4G25340	1.22457	0	82.603	387.186	FKBP53	FK506 BINDING PROTEIN 53
AT4G25610	0.131214	0.137951	17.5813	22.3469	AT4G25610	C2H2-like zinc finger protein
AT4G25730	1.73457	0	15.7006	27.0817	AT4G25730	FtsJ-like methyltransferase family protein
AT4G25890	66.9828	31.1074	160.073	301.361	AT4G25890	60S acidic ribosomal protein family
AT4G25970	3.17024	1.12722	7.31289	15.6602	PSD3	phosphatidylserine decarboxylase 3
AT4G26000	0	0	4.0082	9.3511	PEP	RNA-binding KH domain-containing protein
AT4G26100	3.45618	2.80425	3.82709	2.97496	CK1	casein kinase 1
AT4G26110	25.3848	6.93521	291.611	621.397	NAP1;1	nucleosome assembly protein1;1
AT4G26430	5.46628	16.7655	23.3822	55.931	CSN6B	COP9 signalosome subunit 6B
AT4G26455	0.743136	0.100795	1.96124	0	WIP1	WPP domain interacting protein 1
AT4G26500	3.71481	1.59819	15.5976	14.7802	CPSUFE	chloroplast sulfur E
AT4G26620	39.2715	20.9968	19.1728	2.26715	AT4G26620	Sucrase/ferredoxin-like family protein
AT4G26720	8.84184	6.07594	12.151	33.0012	PPX1	protein phosphatase X 1
AT4G26770	7.64822	1.67601	0.948687	0	AT4G26770	Phosphatidate cytidylyltransferase family protein
AT4G27160	0	1.2637	0	0	SESA3	seed storage albumin 3
AT4G27170	0	4.0623	0	0	SESA4	seed storage albumin 4
AT4G27420	2.50381	1.31612	14.1858	8.44461	ABCG9	ABC-2 type transporter family protein
AT4G27440	0	0	0	0.811101	PORB	protochlorophyllide oxidoreductase B
AT4G27490	2.3458	0	19.7172	9.03236	RRP41L	3'-5'-exoribonuclease family protein
AT4G27630	0.623477	1.30706	0.990285	1.24327	GTG2	GPCR-type G protein 2
AT4G27640	3.56691	0.856175	26.1523	25.2547	AT4G27640	ARM repeat superfamily protein
AT4G27680	3.43364	0.0909657	12.3884	10.9286	AT4G27680	P-loop containing nucleoside triphosphate hydrolases superfamily protein
AT4G27690	13.0476	9.53603	22.38	17.2344	VPS26B	vacuolar protein sorting 26B
AT4G27780	1.56669	0	1.08377	8.4565	ACBP2	acyl-CoA binding protein 2
AT4G27870	0	0	0.183009	0.513156	AT4G27870	Vacuolar iron transporter (VIT) family protein
AT4G27890	0	0	0	1.2232	AT4G27890	HSP20-like chaperones superfamily protein
AT4G28060	129.01	140.136	32.753	2.46554	AT4G28060	Cytochrome c oxidase, subunit Vib family protein
AT4G28200	0.815724	2.19968	7.13709	16.4623	AT4G28200
AT4G28360	20.8801	23.5333	108.049	107.518	AT4G28360	Ribosomal protein L22p/L17e family protein
AT4G28450	0	0	1.27175	5.49239	AT4G28450	nucleotide binding;protein binding
AT4G28750	0	0	0	40.3152	PSAE-1	Photosystem I reaction centre subunit IV / PsaE protein
AT4G28820	0	0	1.16897	1.56313	AT4G28820	HIT-type Zinc finger family protein
AT4G28860	0.0654595	0.0474518	0.264251	1.39237	ckl4	casein kinase I-like 4
AT4G29040	362.535	223.293	793.747	1247	RPT2a	regulatory particle AAA-ATPase 2A
AT4G29060	2.90356	1.19317	4.08888	44.5887	emb2726	elongation factor Ts family protein
AT4G29170	0	0	0	7.03405	ATMND1	Mnd1 family protein
AT4G29220	4.57247	2.50059	4.71293	0	PFK1	phosphofructokinase 1
AT4G29510	16.2903	9.05944	83.5008	270.362	PRMT11	arginine methyltransferase 11
AT4G29900	0.429591	0.340497	4.96488	18.9977	ACA10	autoinhibited Ca(2+)-ATPase 10
AT4G30140	0.850801	8.62523	1.60136	2.10131	CDEF1	GDSL-like Lipase/Acylhydrolase superfamily protein
AT4G30160	3.40629	0.137485	0.00973393	2.55388	VLN4	villin 4
AT4G30190	4.10896	3.32503	1.51868	0.386402	HA2	H(+)-ATPase 2
AT4G30200	0	0	0.525217	0	VEL1	vernalization5/VIN3-like
AT4G30840	0.254447	0	4.54394	10.7714	AT4G30840	Transducin/WD40 repeat-like superfamily protein
AT4G30930	8.39889	0	151.325	108.122	NFD1	Ribosomal protein L21
AT4G31130	21.7815	12.3364	55.8459	49.2696	AT4G31130	Protein of unknown function (DUF1218)
AT4G31160	0.51079	0.499028	5.46014	10.5879	DCAF1	DDB1-CUL4 associated factor 1
AT4G31210	0.0241748	0.0510994	5.44833	3.80655	AT4G31210	DNA topoisomerase, type IA, core
AT4G31630	0.0346884	1.09316	0.157232	0	AT4G31630	Transcriptional factor B3 family protein
AT4G31770	1.50912	0.436612	7.22489	32.0115	DBR1	debranching enzyme 1
AT4G31810	53.7417	0	206.784	121.709	AT4G31810	ATP-dependent caseinolytic (Clp) protease/crotonase family protein
AT4G31930	1.0913	0.399398	6.30488	1.8004	AT4G31930	Mitochondrial glycoprotein family protein
AT4G32250	0	0	1.67133	3.343	AT4G32250	Protein kinase superfamily protein
AT4G32260	0	0	0	8.50696	PDE334	ATPase, F0 complex, subunit B/B', bacterial/chloroplast
AT4G32272	16.1389	26.2248	11.7937	1.56076	AT4G32272	Nucleotide/sugar transporter family protein
AT4G32330	10.1626	5.62003	8.92295	2.9891	AT4G32330	TPX2 (targeting protein for Xklp2) protein family
AT4G32500	0	0	0.0333624	1.0033	KT5	K+ transporter 5
AT4G32660	0	0	0	3.02566	AME3	Protein kinase superfamily protein
AT4G32690	0.0379886	0.143468	1.31514	0	GLB3	hemoglobin 3
AT4G32714	64.5975	232.762	25.3916	37.7969	SCRL25	SCR-like 25
AT4G32770	0.612799	4.33097	0.198724	6.46996	VTE1	tocopherol cyclase, chloroplast / vitamin E deficient 1 (VTE1) / sucrose export defective 1 (SXD1)
AT4G32840	1.21229	1.26278	6.73917	9.49218	PFK6	phosphofructokinase 6
AT4G32850	0.292057	0	1.21664	1.38722	nPAP	nuclear poly(a) polymerase
AT4G32910	0	0	0.510565	6.01883	AT4G32910
AT4G33030	1.803	0.823674	10.895	9.10077	SQD1	sulfoquinovosyldiacylglycerol 1
AT4G33200	0.325273	0.475247	0.221589	0	XI-I	myosin, putative
AT4G33400	4.69588	0.540543	20.287	27.7518	AT4G33400	Vacuolar import/degradation, Vid27-related protein
AT4G33760	12.3324	9.57291	12.808	11.527	AT4G33760	tRNA synthetase class II (D, K and N) family protein
AT4G34210	20.5745	1.16794	23.2691	159.332	SK11	SKP1-like 11
AT4G34270	2.52138	0	0	0	AT4G34270	TIP41-like family protein
AT4G34310	0.0500662	0.100573	0.116711	0.361881	AT4G34310	alpha/beta-Hydrolases superfamily protein
AT4G34350	35.4949	18.1437	31.177	31.1162	HDR	4-hydroxy-3-methylbut-2-enyl diphosphate reductase
AT4G34555	498.509	366.308	839.333	722.848	AT4G34555	Ribosomal protein S25 family protein
AT4G34740	18.1652	11.6093	40.9238	28.1554	ASE2	GLN phosphoribosyl pyrophosphate amidotransferase 2
AT4G34910	0	0	6.22135	15.6156	AT4G34910	P-loop containing nucleoside triphosphate hydrolases superfamily protein
AT4G34940	8.96215	15.0973	3.88398	0.994664	ARO1	armadillo repeat only 1
AT4G34960	23.2225	7.15468	41.8197	5.71409	AT4G34960	Cyclophilin-like peptidyl-prolyl cis-trans isomerase family protein
AT4G34980	4.29376	1.84131	13.5076	295.616	SLP2	subtilisin-like serine protease 2
AT4G35050	0.403587	0	1.90759	12.3676	MSI3	Transducin family protein / WD-40 repeat family protein
AT4G35090	37.2343	50.19	33.5219	151.03	CAT2	catalase 2
AT4G35100	0	0	0.81822	70.6755	PIP3	plasma membrane intrinsic protein 3
AT4G35300	15.3118	11.9663	11.975	1.10148	TMT2	tonoplast monosaccharide transporter2
AT4G35460	0	0	0	7.03162	NTRB	NADPH-dependent thioredoxin reductase B
AT4G35570	0	0	3.88417	35.4146	HMGB5	high mobility group B5
AT4G35785	0	0	0	23.2247	AT4G35785	RNA-binding (RRM/RBD/RNP motifs) family protein
AT4G35800	11.0608	7.82905	8.78016	26.1813	NRPB1	RNA polymerase II large subunit
AT4G35850	43.5501	0.213128	79.6461	28.1358	AT4G35850	Pentatricopeptide repeat (PPR) superfamily protein
AT4G36280	0	0	0	0.0444511	CRH1	Histidine kinase-, DNA gyrase B-, and HSP90-like ATPase family protein
AT4G36440	11.4805	6.15738	13.6789	8.70405	AT4G36440
AT4G36640	0.862402	0	1.82364	0	AT4G36640	Sec14p-like phosphatidylinositol transfer family protein
AT4G36680	35.0424	0.695526	180.001	131.496	AT4G36680	Tetratricopeptide repeat (TPR)-like superfamily protein
AT4G36960	0	16.0982	4.23568	9.22991	AT4G36960	RNA-binding (RRM/RBD/RNP motifs) family protein
AT4G37090	0	0	14.528	77.2492	AT4G37090
AT4G37120	0	0	1.10702	3.79418	SMP2	Pre-mRNA splicing Prp18-interacting factor
AT4G37130	0	0	0	4.08324	AT4G37130	hydroxyproline-rich glycoprotein family protein
AT4G37270	0	0	1.19199	2.90071	HMA1	heavy metal atpase 1
AT4G37280	0	0	0	1.64631	AT4G37280	MRG family protein
AT4G37460	1.66653	1.29496	6.60812	6.27656	SRFR1	Tetratricopeptide repeat (TPR)-like superfamily protein
AT4G37680	1.14239	1.1209	1.00983	0.571836	HHP4	heptahelical protein 4
AT4G37980	3.18516	0	9.27765	1.04504	ELI3-1	elicitor-activated gene 3-1
AT4G38130	8.22169	1.47569	32.3706	31.647	HD1	histone deacetylase 1
AT4G38150	0	0	16.3628	24.7509	AT4G38150	Pentatricopeptide repeat (PPR) superfamily protein
AT4G38230	20.7645	26.1103	6.20089	0	CPK26	calcium-dependent protein kinase 26
AT4G38240	1.10709	0.650538	0	0	CGL1	alpha-1,3-mannosyl-glycoprotein beta-1,2-N-acetylglucosaminyltransferase, putative
AT4G38440	0	0	0.662252	1.83289	IYO
AT4G38690	0	0	0	0.0766543	AT4G38690	PLC-like phosphodiesterases superfamily protein
AT4G38710	0.350343	0.0639852	9.58308	26.9847	AT4G38710	glycine-rich protein
AT4G38890	2.80458	0.961311	9.92512	16.2972	AT4G38890	FMN-linked oxidoreductases superfamily protein
AT4G38905	15.4797	10.5207	48.765	51.5995	AT4G38905
AT4G39210	24.5717	18.698	19.7576	0.410618	APL3	Glucose-1-phosphate adenylyltransferase family protein
AT4G39420	0.24003	0.144929	0.0951521	0.35397	AT4G39420
AT4G39880	14.2256	0	51.6581	35.9786	AT4G39880	Ribosomal protein L23/L15e family protein
AT4G39910	18.1817	12.3402	22.9566	18.9446	UBP3	ubiquitin-specific protease 3
AT4G39960	2.73193	1.1347	7.68289	14.5592	AT4G39960	Molecular chaperone Hsp40/DnaJ family protein
AT4G40030	346.779	159.81	672.908	1556.62	AT4G40030	Histone superfamily protein
AT4G40100	100.544	89.9585	15.5419	0	PRSL1	GRAM domain family protein
AT5G01120	0.0811855	0.0957292	0.474832	1.27468	AT5G01120	Protein of unknown function (DUF674)
AT5G01270	0.0577923	0	0.21046	1.9374	CPL2	carboxyl-terminal domain (ctd) phosphatase-like 2
AT5G01290	0	0	0.209729	1.21541	AT5G01290	mRNA capping enzyme family protein
AT5G01330	5.65122	12.4761	9.52625	5.02733	PDC3	pyruvate decarboxylase-3
AT5G01390	3.80559	2.05204	22.6003	35.9116	AT5G01390	DNAJ heat shock family protein
AT5G01400	0.0338349	0	0.469491	2.34312	ESP4	HEAT repeat-containing protein
AT5G01530	0.567263	0	1.71035	61.4704	LHCB4.1	light harvesting complex photosystem II
AT5G01760	15.6415	0	15.9575	0	AT5G01760	ENTH/VHS/GAT family protein
AT5G02080	1.89504	1.45982	0.491075	0	AT5G02080	DNA / pantothenate metabolism flavoprotein
AT5G02250	0	1.15449	0	2.67395	EMB2730	Ribonuclease II/R family protein
AT5G02450	1593.42	1078.25	3449.65	3787.12	AT5G02450	Ribosomal protein L36e family protein
AT5G02590	0	0	0.323333	2.46103	AT5G02590	Tetratricopeptide repeat (TPR)-like superfamily protein
AT5G02610	163.513	111.733	219.081	83.896	AT5G02610	Ribosomal L29 family protein
AT5G02720	49.0599	37.8146	10.9838	0	AT5G02720
AT5G02770	58.4499	28.0414	108.113	181.932	MOS11
AT5G02880	0.122526	0	3.33837	9.5321	UPL4	ubiquitin-protein ligase 4
AT5G03080	7.37473	16.9404	9.18808	0	LPPgamma	Phosphatidic acid phosphatase (PAP2) family protein
AT5G03380	0	0	0	0.117162	AT5G03380	Heavy metal transport/detoxification superfamily protein
AT5G03455	1.71523	0.537496	1.90387	1.47115	CDC25	Rhodanese/Cell cycle control phosphatase superfamily protein
AT5G03460	41.1919	16.5306	63.2186	42.4369	AT5G03460
AT5G03540	1.88095	2.18459	4.80226	10.7271	EXO70A1	exocyst subunit exo70 family protein A1
AT5G03970	0	0	0.198805	9.23122	AT5G03970	F-box associated ubiquitination effector family protein
AT5G04040	11.5477	9.74532	6.56067	1.61855	SDP1	Patatin-like phospholipase family protein
AT5G04130	4.32292	0.400557	55.1432	125.498	GYRB2	DNA GYRASE B2
AT5G04280	3.4658	0.489605	11.1247	18.0172	AtRZ-1c	RNA-binding (RRM/RBD/RNP motifs) family protein with retrovirus zinc finger-like domain
AT5G04500	0.646731	0.678101	0.132841	0.109267	AT5G04500	glycosyltransferase family protein 47
AT5G04600	0	0	112.826	179.706	AT5G04600	RNA-binding (RRM/RBD/RNP motifs) family protein
AT5G04710	2.56562	0.463164	6.73783	2.12042	AT5G04710	Zn-dependent exopeptidases superfamily protein
AT5G04800	4472.07	2796.91	6321.34	4713.72	AT5G04800	Ribosomal S17 family protein
AT5G04885	0	0	3.6481	20.1892	AT5G04885	Glycosyl hydrolase family protein
AT5G04920	0.686692	0	0.893441	0.138457	AT5G04920	EAP30/Vps36 family protein
AT5G05060	4.12096	1.13318	13.8206	37.1245	AT5G05060	Cystatin/monellin superfamily protein
AT5G05170	0	0	3.04956	1.80087	CEV1	Cellulose synthase family protein
AT5G05210	0.0561525	0	28.3975	72.9951	AT5G05210	Surfeit locus protein 6
AT5G05360	7.59217	4.59036	10.0689	31.3468	AT5G05360
AT5G05480	0.558468	0	2.25823	22.392	AT5G05480	Peptide-N4-(N-acetyl-beta-glucosaminyl)asparagine amidase A protein
AT5G05610	0	0	2.63866	0	AL1	alfin-like 1
AT5G05620	2.1787	2.67875	13.6607	26.456	GCP2	gamma-tubulin complex protein 2
AT5G05730	6.22505	3.86563	20.1899	9.59021	ASA1	anthranilate synthase alpha subunit 1
AT5G05970	0	0	0	0.194723	NEDD1	Transducin/WD40 repeat-like superfamily protein
AT5G05990	0	0	17.8461	33.2806	AT5G05990	Mitochondrial glycoprotein family protein
AT5G06120	4.9787	4.32356	10.7699	42.9763	AT5G06120	ARM repeat superfamily protein
AT5G06140	14.7778	6.76136	11.2733	14.7826	SNX1	sorting nexin 1
AT5G06160	2.11544	0.131011	16.54	63.261	ATO	splicing factor-related
AT5G06220	1.48061	0.557796	0.47374	1.45589	AT5G06220	LETM1-like protein
AT5G06360	0	0	17.2813	18.7257	AT5G06360	Ribosomal protein S8e family protein
AT5G06410	7.30398	3.79925	8.82678	9.08862	AT5G06410	DNAJ heat shock N-terminal domain-containing protein
AT5G06430	0	0	0	0.183491	AT5G06430	Thioredoxin superfamily protein
AT5G06550	0	0	2.34966	22.364	AT5G06550
AT5G06660	18.4863	41.371	15.6752	2.03266	AT5G06660	Protein of unknown function DUF106, transmembrane
AT5G06680	0.151603	0	1.00385	2.47369	SPC98	spindle pole body component 98
AT5G06770	0.686822	0.355049	0.821721	0.162482	AT5G06770	KH domain-containing protein / zinc finger (CCCH type) family protein
AT5G06820	0	0	0	2.38021	SRF2	STRUBBELIG-receptor family 2
AT5G06910	0	0	6.03382	56.9578	ATJ6	J-domain protein 6
AT5G06970	2.52061	2.5873	18.9046	33.0352	AT5G06970	Protein of unknown function (DUF810)
AT5G07030	0.192301	3.65382	13.8606	104.044	AT5G07030	Eukaryotic aspartyl protease family protein
AT5G07120	2.8187	0.190165	6.23553	3.53653	SNX2b	sorting nexin 2B
AT5G08020	0.114561	0	0	4.74509	RPA70B	RPA70-kDa subunit B
AT5G08030	2.44984	0	2.44605	8.29633	GDPD6	PLC-like phosphodiesterases superfamily protein
AT5G08180	11.2209	2.9866	217.291	403.697	AT5G08180	Ribosomal protein L7Ae/L30e/S12e/Gadd45 family protein
AT5G08320	0	0	2.10409	13.9369	AT5G08320
AT5G08400	0.877748	0.575761	0	8.28772	AT5G08400	Protein of unknown function (DUF3531)
AT5G08415	0	0	1.53075	0.958121	AT5G08415	Radical SAM superfamily protein
AT5G08450	1.9698	1.3901	7.47885	11.921	AT5G08450
AT5G08500	0	0	6.90416	3.68095	AT5G08500	Transmembrane CLPTM1 family protein
AT5G08540	46.1697	32.2348	190.132	139.318	AT5G08540
AT5G08550	0.432861	0.0976562	1.8777	3.34152	ILP1	GC-rich sequence DNA-binding factor-like protein
AT5G08560	2.98514	1.56221	6.8239	4.8904	AT5G08560	transducin family protein / WD-40 repeat family protein
AT5G08610	2.22845	1.1995	24.0843	68.4725	PDE340	P-loop containing nucleoside triphosphate hydrolases superfamily protein
AT5G08620	0	0	2.13295	2.95405	STRS2	DEA(D/H)-box RNA helicase family protein
AT5G08690	10396	7860.33	8923.08	3832.7	AT5G08690	ATP synthase alpha/beta family protein
AT5G09250	0	0	8.27312	36.7558	KIWI	ssDNA-binding transcriptional regulator
AT5G09300	0	0	6.55647	6.98407	AT5G09300	Thiamin diphosphate-binding fold (THDP-binding) superfamily protein
AT5G09390	0	0	2.18362	19.9443	AT5G09390	CD2-binding protein-related
AT5G09400	1.24867	0.718702	3.79625	9.202	KUP7	K+ uptake permease 7
AT5G09420	1.14392	0.25107	6.33118	14.0352	TOC64-V	translocon at the outer membrane of chloroplasts 64-V
AT5G09450	2.8884	0	10.9475	0.918371	AT5G09450	Tetratricopeptide repeat (TPR)-like superfamily protein
AT5G09760	0	0	0	2.03053	AT5G09760	Plant invertase/pectin methylesterase inhibitor superfamily
AT5G09770	6.54741	0	26.9394	19.0602	AT5G09770	Ribosomal protein L17 family protein
AT5G09840	1.6803	0.161183	10.1024	26.2545	AT5G09840	Putative endonuclease or glycosyl hydrolase
AT5G09880	0.408061	0.0149223	16.2079	63.9578	AT5G09880	Splicing factor, CC1-like
AT5G10230	6.01081	4.79159	0.845928	0	ANNAT7	annexin 7
AT5G10270	17.2257	0	67.4801	8.86084	CDKC;1	cyclin-dependent kinase C;1
AT5G10910	0.137185	0	1.0328	6.98288	AT5G10910	mraW methylase family protein
AT5G10940	4.37556	0.276577	0.589141	4.09624	ASG2	transducin family protein / WD-40 repeat family protein
AT5G10950	0	0	0	1.30201	AT5G10950	Tudor/PWWP/MBT superfamily protein
AT5G11240	2.81227	1.46429	36.9966	84.0225	AT5G11240	transducin family protein / WD-40 repeat family protein
AT5G11280	18.292	19.5511	8.07261	17.6078	AT5G11280
AT5G11500	3.31434	1.73392	5.53585	13.0572	AT5G11500
AT5G11760	0	0.285482	2.98192	6.34909	AT5G11760
AT5G12040	4.38817	3.5141	5.76522	0.966922	AT5G12040	Nitrilase/cyanide hydratase and apolipoprotein N-acyltransferase family protein
AT5G12120	0	0	3.75967	8.27118	AT5G12120	Ubiquitin-associated/translation elongation factor EF1B protein
AT5G12190	3.48837	0	9.46679	3.32808	AT5G12190	RNA-binding (RRM/RBD/RNP motifs) family protein
AT5G12240	5.85684	3.82305	7.22435	20.3882	AT5G12240
AT5G12365	0.883759	0.392796	0.619338	1.70548
AT5G12410	5.67805	2.61009	76.655	162.39	AT5G12410	THUMP domain-containing protein
AT5G12940	0.276681	0	3.72165	62.0822	AT5G12940	Leucine-rich repeat (LRR) family protein
AT5G12970	80.1059	87.0616	15.6494	4.15667	AT5G12970	Calcium-dependent lipid-binding (CaLB domain) plant phosphoribosyltransferase family protein
AT5G12980	1.69919	0.259447	14.8389	25.3721	AT5G12980	Cell differentiation, Rcd1-like protein
AT5G13000	0.901471	1.08791	0.297559	0.609792	GSL12	glucan synthase-like 12
AT5G13010	2.66189	2.95821	0.410054	2.49354	EMB3011	RNA helicase family protein
AT5G13110	6.25567	4.91673	40.4317	39.989	G6PD2	glucose-6-phosphate dehydrogenase 2
AT5G13210	3.92667	3.01761	8.64266	7.91963	AT5G13210	Uncharacterised conserved protein UCP015417, vWA
AT5G13280	6.81716	7.24368	34.28	8.33429	AK-LYS1	aspartate kinase 1
AT5G13430	1127.4	833.688	809.87	253.671	AT5G13430	Ubiquinol-cytochrome C reductase iron-sulfur subunit
AT5G13570	0.244071	0	0.549601	15.4197	DCP2	decapping 2
AT5G13600	0	0	18.2817	15.5944	AT5G13600	Phototropic-responsive NPH3 family protein
AT5G13610	5.68634	1.71092	6.74802	0.705081	AT5G13610	Protein of unknown function (DUF155)
AT5G13650	0.158497	0	0.908449	4.35	SVR3	elongation factor family protein
AT5G13680	0.277901	0	7.32657	15.1077	ABO1	IKI3 family protein
AT5G13710	296.532	33.4762	564.288	110.893	SMT1	sterol methyltransferase 1
AT5G13970	0	0	0	3.46942	AT5G13970
AT5G13980	0	0	4.22606	8.19877	AT5G13980	Glycosyl hydrolase family 38 protein
AT5G14050	0.425196	3.18433	10.1143	7.86572	AT5G14050	Transducin/WD40 repeat-like superfamily protein
AT5G14220	3.42766	1.06401	10.786	24.2369	HEMG2	Flavin containing amine oxidoreductase family
AT5G14240	39.0826	33.3373	47.0501	30.816	AT5G14240	Thioredoxin superfamily protein
AT5G14260	1.4498	1.61304	10.7106	51.4698	AT5G14260	Rubisco methyltransferase family protein
AT5G14320	0	0	8.6825	17.012	EMB3137	Ribosomal protein S13/S18 family
AT5G14345	46.5369	22.1275	117.58	7.16297	ENODL21	early nodulin-like protein 21
AT5G14430	0	0	0.315767	2.11155	AT5G14430	S-adenosyl-L-methionine-dependent methyltransferases superfamily protein
AT5G14500	11.2685	3.08637	8.60744	1.8823	AT5G14500	aldose 1-epimerase family protein
AT5G14520	0.721009	0	54.4288	169.409	AT5G14520	pescadillo-related
AT5G14530	0.39744	0	2.61766	9.76361	AT5G14530	Transducin/WD40 repeat-like superfamily protein
AT5G14540	18.8361	13.5057	25.3643	48.8704	AT5G14540	Protein of unknown function (DUF1421)
AT5G14580	3.57543	0.724291	19.9637	39.8309	AT5G14580	polyribonucleotide nucleotidyltransferase, putative
AT5G14610	0	0	3.19881	12.12	AT5G14610	DEAD box RNA helicase family protein
AT5G14660	0	0	0	3.62139	PDF1B	peptide deformylase 1B
AT5G14740	0	0	0	7.65374	CA2	carbonic anhydrase 2
AT5G14780	47.54	28.1412	15.8832	0	FDH	formate dehydrogenase
AT5G14790	0	0	0.42682	7.64511	AT5G14790	ARM repeat superfamily protein
AT5G14820	0	0	0.423553	2.77034	AT5G14820	Pentatricopeptide repeat (PPR) superfamily protein
AT5G15020	0.0903904	0.0843558	1.90062	0.925065	SNL2	SIN3-like 2
AT5G15270	0.380686	0	2.95808	9.79053	AT5G15270	RNA-binding KH domain-containing protein
AT5G15330	83.9983	58.7341	149.297	228.11	SPX4	SPX domain gene 4
AT5G15350	0	0	0	0	ENODL17	early nodulin-like protein 17
AT5G15550	15.0748	8.22178	110.221	213.699	AT5G15550	Transducin/WD40 repeat-like superfamily protein
AT5G15750	0	0	15.1329	43.9478	AT5G15750	Alpha-L RNA-binding motif/Ribosomal protein S4 family protein
AT5G15810	6.4476	0.789233	61.6692	92.261	AT5G15810	N2,N2-dimethylguanosine tRNA methyltransferase
AT5G15840	5.83343	17.291	22.1618	23.2559	CO	B-box type zinc finger protein with CCT domain
AT5G15880	6.00069	3.11401	11.6822	120.763	AT5G15880
AT5G15980	9.16954	0	93.1525	84.6957	AT5G15980	Pentatricopeptide repeat (PPR) superfamily protein
AT5G16040	1.56114	0.467344	1.26911	7.50597	AT5G16040	Regulator of chromosome condensation (RCC1) family protein
AT5G16260	0.763923	0.717334	8.72058	34.2127	ELF9	RNA binding (RRM/RBD/RNP motifs) family protein
AT5G16470	20.3136	13.2385	25.4663	36.6709	AT5G16470	zinc finger (C2H2 type) family protein
AT5G16715	0	0	0	0.710392	EMB2247	ATP binding;valine-tRNA ligases;aminoacyl-tRNA ligases;nucleotide binding;ATP binding;aminoacyl-tRNA ligases
AT5G16730	0.621561	0.757665	0.813329	0.0674126	AT5G16730	Plant protein of unknown function (DUF827)
AT5G16750	0.398173	0	7.93502	21.9642	TOZ	Transducin family protein / WD-40 repeat family protein
AT5G16780	0.407456	0.491945	8.26435	61.3407	DOT2	SART-1 family
AT5G16880	0	0	0.531817	7.22581	AT5G16880	Target of Myb protein 1
AT5G16930	2.96508	1.67865	14.0225	33.5727	AT5G16930	AAA-type ATPase family protein
AT5G16960	1.11943	1.56779	11.2958	3.34279	AT5G16960	Zinc-binding dehydrogenase family protein
AT5G17070	22.3074	3.85161	95.6634	418.909	AT5G17070
AT5G17090	0.722336	1.01509	4.7599	13.2671	AT5G17090	Cystatin/monellin superfamily protein
AT5G17170	4.7789	0	13.1604	92.3684	ENH1	rubredoxin family protein
AT5G17270	0	0	0.531501	13.0871	AT5G17270	Protein prenylyltransferase superfamily protein
AT5G17290	0.463565	0.360009	1.85838	2.70691	APG5	autophagy protein Apg5 family
AT5G17310	371.21	490.651	32.5083	5.60052	UGP2	UDP-glucose pyrophosphorylase 2
AT5G17410	0.178626	0.142643	0.60074	0.0784661	AT5G17410	Spc97 / Spc98 family of spindle pole body (SBP) component
AT5G17440	0	0	8.46553	16.4331	AT5G17440	LUC7 related protein
AT5G17470	20.8837	1.0767	89.8899	14.9653	AT5G17470	EF hand calcium-binding protein family
AT5G17550	22.0107	12.3516	24.0552	23.8883	PEX19-2	peroxin 19-2
AT5G17570	1.3894	1.10849	0.997022	0	AT5G17570	TatD related DNase
AT5G17580	9.36803	7.12388	16.7387	17.2132	AT5G17580	Phototropic-responsive NPH3 family protein
AT5G17830	0	0	0.912415	6.11097	AT5G17830	Plasma-membrane choline transporter family protein
AT5G18200	4.48392	1.59187	0.593045	0	AT5G18200	UTP:galactose-1-phosphate uridylyltransferases;ribose-5-phosphate adenylyltransferases
AT5G18320	7.99416	2.32857	71.9647	425.714	AT5G18320	ARM repeat superfamily protein
AT5G18330	1.79703	0.809005	23.2232	112.578	AT5G18330	ARM repeat superfamily protein
AT5G18380	452.998	292.259	573.206	489.202	AT5G18380	Ribosomal protein S5 domain 2-like superfamily protein
AT5G18620	1.28111	0.210902	20.9673	60.0729	CHR17	chromatin remodeling factor17
AT5G18700	0	0.0806857	0.516077	2.26271	AT5G18700	Protein kinase family protein with ARM repeat domain
AT5G18850	56.6182	43.5253	42.9064	0	AT5G18850
AT5G18960	0.0298194	0	0.0420634	0	FRS12	FAR1-related sequence 12
AT5G19130	0.193184	0.243379	1.6408	0	AT5G19130	GPI transamidase component family protein / Gaa1-like family protein
AT5G19151	18.9149	13.9802	14.5348	1.62823	AT5G19151
AT5G19180	13.1201	8.77251	21.4525	44.0211	ECR1	E1 C-terminal related 1
AT5G19290	1.08984	0.861037	5.28292	0	AT5G19290	alpha/beta-Hydrolases superfamily protein
AT5G19300	0.0242627	0	0.263568	1.71968	AT5G19300
AT5G19350	7.82039	3.38483	28.396	36.4996	AT5G19350	RNA-binding (RRM/RBD/RNP motifs) family protein
AT5G19485	15.5843	6.45702	60.9827	113.921	AT5G19485	transferases;nucleotidyltransferases
AT5G19860	6.51945	52.7079	9.53672	14.3135	AT5G19860	Protein of unknown function, DUF538
AT5G20160	5.52042	2.53104	32.6271	25.7313	AT5G20160	Ribosomal protein L7Ae/L30e/S12e/Gadd45 family protein
AT5G20180	0	0	20.5922	11.503	AT5G20180	Ribosomal protein L36
AT5G20190	0.346409	0	0.191088	0.667897	AT5G20190	Tetratricopeptide repeat (TPR)-like superfamily protein
AT5G20280	0	0	0.0520033	1.18366	SPS1F	sucrose phosphate synthase 1F
AT5G20300	0	0	0	0.665481	Toc90	Avirulence induced gene (AIG1) family protein
AT5G20360	13.8523	15.1287	8.21406	2.58513	Phox3	Octicosapeptide/Phox/Bem1p (PB1) domain-containing protein / tetratricopeptide repeat (TPR)-containing protein
AT5G20490	2.47481	1.61334	4.24945	0.382828	XIK	Myosin family protein with Dil domain
AT5G20570	39.3107	31.4126	49.5481	84.0062	RBX1	RING-box 1
AT5G20600	0	0	19.282	59.508	AT5G20600
AT5G20630	24.6203	0	81.3694	997.749	GER3	germin 3
AT5G20650	0	0.333673	0.0532706	0.0346594	COPT5	copper transporter 5
AT5G20930	2.52446	3.80407	7.96977	51.6073	TSL	Protein kinase superfamily protein
AT5G20950	0.405191	0.171976	2.20733	114.78	AT5G20950	Glycosyl hydrolase family protein
AT5G21105	0.304828	0	5.58448	0	AT5G21105	Plant L-ascorbate oxidase
AT5G21150	3.57791	3.54984	3.59602	230.601	AGO9	Argonaute family protein
AT5G21160	7.59148	0.137364	71.2827	101.362	LARP1a	LA RNA-binding protein
AT5G21274	8039.27	8043.56	4848.22	4417.6	CAM6	calmodulin 6
AT5G21326	0.324359	1.39365	0	1.50323	CIPK26	Ca2+regulated serine-threonine protein kinase family protein
AT5G21900	0.189366	0	0.759357	63.6552	AT5G21900	RNI-like superfamily protein
AT5G22010	0	0	5.01255	11.5777	RFC1	replication factor C1
AT5G22020	0	0	20.5755	9.97686	AT5G22020	Calcium-dependent phosphotriesterase superfamily protein
AT5G22320	8.7417	0.373163	1.10826	0	AT5G22320	Leucine-rich repeat (LRR) family protein
AT5G22330	24.3277	12.2059	87.1025	95.9026	RIN1	P-loop containing nucleoside triphosphate hydrolases superfamily protein
AT5G22510	0	0	0	0	INV-E	alkaline/neutral invertase
AT5G22650	35.1954	2.59514	878.688	2304.81	HD2B	histone deacetylase 2B
AT5G23050	8.85523	4.72312	5.68069	24.6384	AAE17	acyl-activating enzyme 17
AT5G23060	0.0535271	0	0	43.8748	CaS	calcium sensing receptor
AT5G23120	0	0	0	36.8663	HCF136	photosystem II stability/assembly factor, chloroplast (HCF136)
AT5G23200	5.55364	0.452293	13.9325	9.64574	AT5G23200
AT5G23210	4.46268	3.44645	9.863	56.9203	SCPL34	serine carboxypeptidase-like 34
AT5G23420	0.113377	0.0868669	1.76478	7.30233	HMGB6	high-mobility group box 6
AT5G23450	0.156843	0.169334	0.374592	0	LCBK1	long-chain base (LCB) kinase 1
AT5G23535	0.498496	0	13.6681	25.1603	AT5G23535	KOW domain-containing protein
AT5G23570	0	0	1.31865	38.8191	SGS3	XS domain-containing protein / XS zinc finger domain-containing protein-related
AT5G23880	5.42087	2.76074	11.6522	13.4632	CPSF100	cleavage and polyadenylation specificity factor 100
AT5G23890	5.23287	0.559333	19.8279	35.8569	AT5G23890
AT5G24130	3.27836	15.9024	0	0	AT5G24130
AT5G24160	8.25703	12.3449	3.78073	0.416024	SQE6	squalene monoxygenase 6
AT5G24490	0.926215	0	0	25.2508	AT5G24490	30S ribosomal protein, putative
AT5G24540	0	0	0	22.2529	BGLU31	beta glucosidase 31
AT5G24690	2.88274	0	15.7159	29.6127	AT5G24690	Protein of unknown function (DUF3411)
AT5G24770	27.8106	0	28.7818	12.9904	VSP2	vegetative storage protein 2
AT5G24780	752.043	0	551.873	146.644	VSP1	vegetative storage protein 1
AT5G24970	1.54003	0.998834	0.969552	0	AT5G24970	Protein kinase superfamily protein
AT5G25060	0.110242	0	2.01559	5.00752	RRC1	RNA recognition motif (RRM)-containing protein
AT5G25150	0	0	1.09131	2.31361	TAF5	TBP-associated factor 5
AT5G25230	1.52063	0.231038	5.14261	14.3501	AT5G25230	Ribosomal protein S5/Elongation factor G/III/V family protein
AT5G25350	2.42826	1.48938	2.52901	9.09345	EBF2	EIN3-binding F box protein 2
AT5G25460	0	0	0.542068	6.76824	DGR2	Protein of unknown function, DUF642
AT5G25950	0	0	0.496736	17.0472	AT5G25950	Protein of Unknown Function (DUF239)
AT5G26180	2.23546	0.512287	2.74961	37.7762	AT5G26180	S-adenosyl-L-methionine-dependent methyltransferases superfamily protein
AT5G26667	2030.28	2887.06	191.799	21.0602	PYR6	P-loop containing nucleoside triphosphate hydrolases superfamily protein
AT5G26680	0	0	18.6992	33.6099	AT5G26680	5'-3' exonuclease family protein
AT5G26692	0.618574	33.7487	0	0	AT5G26692	Putative membrane lipoprotein
AT5G26742	0.574942	0	19.7102	54.7666	emb1138	DEAD box RNA helicase (RH3)
AT5G26760	0	0	3.13695	8.70827	AT5G26760
AT5G27030	15.6671	24.8148	92.4879	266.421	TPR3	TOPLESS-related 3
AT5G27120	14.1858	5.55935	209.453	343.889	AT5G27120	NOP56-like pre RNA processing ribonucleoprotein
AT5G27330	0.136615	2.94755	16.8567	24.5675	AT5G27330	Prefoldin chaperone subunit family protein
AT5G27395	3.00535	0	4.82435	0.904864	AT5G27395	Mitochondrial inner membrane translocase complex, subunit Tim44-related protein
AT5G27430	52.3559	48.7686	74.6376	66.1389	AT5G27430	Signal peptidase subunit
AT5G27550	0	0	0	1.33178	AT5G27550	P-loop containing nucleoside triphosphate hydrolases superfamily protein
AT5G27620	0	0	5.72249	21.5461	CYCH;1	cyclin H;1
AT5G27670	48.0286	21.8193	66.1753	247.395	HTA7	histone H2A 7
AT5G27710	9.27995	8.17806	9.64903	36.5957	AT5G27710
AT5G27740	2.07609	0.242158	7.89469	16.138	EMB2775	ATPase family associated with various cellular activities (AAA)
AT5G27990	0	0	5.16052	26.9747	AT5G27990	Pre-rRNA-processing protein TSR2, conserved region
AT5G28040	5.51149	2.26158	15.348	4.8043	AT5G28040	DNA-binding storekeeper protein-related transcriptional regulator
AT5G28350	6.11064	4.26438	8.10658	4.56236	AT5G28350	Quinoprotein amine dehydrogenase, beta chain-like; RIC1-like guanyl-nucleotide exchange factor
AT5G28460	1.16418	0.335027	26.5083	45.0351	AT5G28460	Pentatricopeptide repeat (PPR) superfamily protein
AT5G28470	43.7152	5.95742	153.292	32.2758	AT5G28470	Major facilitator superfamily protein
AT5G28900	4.98264	4.08599	12.1045	20.6436	AT5G28900	Calcium-binding EF-hand family protein
AT5G30495	1.32728	0	16.0589	63.2464	AT5G30495	Fcf2 pre-rRNA processing protein
AT5G30510	2.73126	5.57447	9.06789	42.0435	RPS1	ribosomal protein S1
AT5G35630	1.50663	1.03144	5.58	591.054	GS2	glutamine synthetase 2
AT5G35680	8.46315	5.85091	13.8079	19.4978	AT5G35680	Nucleic acid-binding, OB-fold-like protein
AT5G35730	0	0.27871	0	0	AT5G35730	EXS (ERD1/XPR1/SYG1) family protein
AT5G35790	20.1989	10.091	114.443	380.132	G6PD1	glucose-6-phosphate dehydrogenase 1
AT5G35910	0	0	6.70218	18.8621	AT5G35910	Polynucleotidyl transferase, ribonuclease H fold protein with HRDC domain
AT5G36290	2.8166	3.9174	10.2998	20.6292	AT5G36290	Uncharacterized protein family (UPF0016)
AT5G36985	33.6835	51.5497	0	0
AT5G37400	0.0960364	0.559356	4.85693	164.632	AT5G37400	Family of unknown function (DUF577)
AT5G37410	0	0	0	11.367	AT5G37410	Family of unknown function (DUF577)
AT5G37420	0	0.249567	4.78176	67.4354	AT5G37420	Family of unknown function (DUF577)
AT5G37460	0	0	0	5.3613	AT5G37460	Family of unknown function (DUF577)
AT5G37470	0	0.159301	0.518378	469.724	AT5G37470	Family of unknown function (DUF577)
AT5G38000	5.15531	2.96525	2.63693	6.77795	AT5G38000	Zinc-binding dehydrogenase family protein
AT5G38410	43.8236	1.32904	264.927	2562.98	RBCS3B	Ribulose bisphosphate carboxylase (small chain) family protein
AT5G38430	0	0	0	14.0245	RBCS1B	Ribulose bisphosphate carboxylase (small chain) family protein
AT5G38435	19.745	39.6465	0	0	SPH8	S-protein homologue 8
AT5G38660	0	0	0	1.38957	APE1	acclimation of photosynthesis to environment
AT5G38720	0	0	6.75788	29.282	AT5G38720
AT5G38840	0	0	5.31761	4.2205	AT5G38840	SMAD/FHA domain-containing protein
AT5G38880	0	0	0	0.893404	2005-08-01
AT5G39040	3.94674	1.12243	4.63059	5.7295	ABCB27	transporter associated with antigen processing protein 2
AT5G39480	1.34728	22.2886	1.37451	0	AT5G39480	F-box family protein
AT5G39493	664.348	1397.4	210.126	52.3188	AT5G39493	Plant self-incompatibility protein S1 family
AT5G39570	191.239	163.089	94.4279	19.3189	AT5G39570
AT5G39590	1.93146	0.950545	1.73058	0.465243	AT5G39590	TLD-domain containing nucleolar protein
AT5G39840	0.606951	0	9.75078	9.46822	AT5G39840	ATP-dependent RNA helicase, mitochondrial, putative
AT5G39900	0	0	0.873189	4.01817	AT5G39900	Small GTP-binding protein
AT5G40080	15.5595	0	75.3923	92.9107	AT5G40080	Mitochondrial ribosomal protein L27
AT5G40260	8.48438	3.01964	47.7925	49.5076	SWEET8	Nodulin MtN3 family protein
AT5G40270	1.61335	0.410217	6.12715	120.858	AT5G40270	HD domain-containing metal-dependent phosphohydrolase family protein
AT5G40280	0	0	0.125433	1.92991	ERA1	Prenyltransferase family protein
AT5G40480	0.0690897	1.74476	7.51172	43.4366	EMB3012	embryo defective 3012
AT5G40490	9.07777	3.04775	71.968	210.91	AT5G40490	RNA-binding (RRM/RBD/RNP motifs) family protein
AT5G40570	0	0	0.193312	2.55129	AT5G40570	Surfeit locus protein 2 (SURF2)
AT5G40660	0	0.156597	8.03766	13.5703	AT5G40660	ATP12 protein-related
AT5G40760	31.2806	19.2468	42.0356	79.0154	G6PD6	glucose-6-phosphate dehydrogenase 6
AT5G40870	10.2977	2.56922	23.9733	74.4566	UK/UPRT1	uridine kinase/uracil phosphoribosyltransferase 1
AT5G40940	42.0601	35.8794	34.3119	65.1177	FLA20	putative fasciclin-like arabinogalactan protein 20
AT5G40950	5.23434	6.99054	4.23335	76.743	RPL27	ribosomal protein large subunit 27
AT5G41190	0	2.00571	4.69252	13.7912	AT5G41190
AT5G41600	6.90907	4.80861	24.1364	70.5996	BTI3	VIRB2-interacting protein 3
AT5G41770	1.05084	0.191017	18.629	45.9062	AT5G41770	crooked neck protein, putative / cell cycle protein, putative
AT5G41780	0.263902	4.63212	0	0	AT5G41780	myosin heavy chain-related
AT5G41790	1.36339	0.775122	4.09435	11.386	CIP1	COP1-interactive protein 1
AT5G42080	1.40577	0.305718	22.0548	93.5764	DL1	dynamin-like protein
AT5G42190	4.30181	0	4.04652	6.84493	AT5G42190	E3 ubiquitin ligase SCF complex subunit SKP1/ASK1 family protein
AT5G42270	2.6659	0.652074	10.6002	137.177	VAR1	FtsH extracellular protease family
AT5G42560	0	0	1.49451	3.33973	AT5G42560	Abscisic acid-responsive (TB2/DP1, HVA22) family protein
AT5G42660	1.62135	1.16585	1.77883	0.651384	AT5G42660	Protein of unknown function (DUF616)
AT5G42880	0	0	0	0	AT5G42880	Plant protein of unknown function (DUF827)
AT5G43110	3.16506	0	0.363433	38.1916	PUM14	pumilio 14
AT5G43130	0.0733234	0.0737442	0.637915	0.873281	TAF4	TBP-associated factor 4
AT5G43340	13.7505	3.40312	62.8799	123.251	PHT1;6	phosphate transporter 1;6
AT5G43660	0	0	0.936128	18.5819	AT5G43660	2-oxoglutarate (2OG) and Fe(II)-dependent oxygenase superfamily protein
AT5G43900	2.16072	2.70914	0.652245	1.32634	MYA2	myosin 2
AT5G43960	52.0394	13.8883	163.14	284.255	AT5G43960	Nuclear transport factor 2 (NTF2) family protein with RNA binding (RRM-RBD-RNP motifs) domain
AT5G43990	0	0	3.69357	102.842	SUVR2	SET-domain containing protein lysine methyltransferase family protein
AT5G44070	0	0	2.08246	4.72818	CAD1	phytochelatin synthase 1 (PCS1)
AT5G44100	0.438656	0	1.35815	0	ckl7	casein kinase I-like 7
AT5G44265	38.4246	16.027	70.4325	1.67524	AT5G44265	Bifunctional inhibitor/lipid-transfer protein/seed storage 2S albumin superfamily protein
AT5G44400	0.976514	0	34.6508	51.7244	AT5G44400	FAD-binding Berberine family protein
AT5G44480	8.60327	10.5143	5.05473	0.609406	DUR	NAD(P)-binding Rossmann-fold superfamily protein
AT5G44610	0.0880682	6.74758	0.023043	2.74208	MAP18	microtubule-associated protein 18
AT5G44635	0.404827	0	2.05785	29.8658	MCM6	minichromosome maintenance (MCM2/3/5) family protein
AT5G44640	0.567712	0	8.72753	7.6761	BGLU13	beta glucosidase 13
AT5G44710	24.6589	0	107.078	142.2	AT5G44710
AT5G44750	1.925	0.807204	1.45551	20.7484	REV1	DNA-directed DNA polymerases
AT5G44780	0	0	3.81783	10.0599	MORF4
AT5G44785	0	0	7.90266	37.7341	OSB3	organellar single-stranded DNA binding protein 3
AT5G45010	26.6111	17.8643	36.0982	190.466	DSS1(V)	DSS1 homolog on chromosome V
AT5G45140	0	0	0.934865	4.52605	NRPC2	nuclear RNA polymerase C2
AT5G45190	0.182488	0.119605	0.625887	1.8973	AT5G45190	Cyclin family protein
AT5G45260	1.71993	2.55949	4.52486	5.54589	RRS1	Disease resistance protein (TIR-NBS-LRR class)
AT5G45330	8.2836	8.00177	5.72703	46.8834	DCP5-L	decapping 5-like
AT5G45500	0	0	0	0.393015	AT5G45500	RNI-like superfamily protein
AT5G45590	0.663123	0	10.5014	19.2681	AT5G45590	Ribosomal protein L35
AT5G45900	0.366062	0.363011	1.10394	6.49772	APG7	ThiF family protein
AT5G45930	3.4519	0.88372	9.36402	21.0636	CHLI2	magnesium chelatase i2
AT5G46020	16.4939	22.4668	34.4199	66.2239	AT5G46020
AT5G46070	1.42507	0.286432	15.9687	48.7115	AT5G46070	Guanylate-binding family protein
AT5G46160	4.61494	0	20.6355	21.9504	AT5G46160	Ribosomal protein L14p/L23e family protein
AT5G46280	0	0	1.62867	25.1042	MCM3	Minichromosome maintenance (MCM2/3/5) family protein
AT5G46380	0	0.598249	0.849585	52.79	AT5G46380	Kinase-related protein of unknown function (DUF1296)
AT5G46640	24.4399	1.69469	116.764	137.941	AT5G46640	AT hook motif DNA-binding family protein
AT5G46650	17.1965	9.2518	6.03307	6.7622	AT5G46650	RING/U-box superfamily protein
AT5G46795	17.6881	0	190.531	32.5633	MSP2	microspore-specific promoter 2
AT5G46840	0.42371	0	1.03719	5.36332	AT5G46840	RNA-binding (RRM/RBD/RNP motifs) family protein
AT5G47320	42.6667	0	158.426	184.792	RPS19	ribosomal protein S19
AT5G47480	0.207915	0	0.436331	0.829418	AT5G47480	RGPR-related
AT5G47590	0	0	0	54.1916	AT5G47590	Heat shock protein HSP20/alpha crystallin family
AT5G47680	0.230262	0	1.20341	14.0616	TRM10
AT5G47690	0	0	0.103895	3.39455	AT5G47690	binding
AT5G47840	4.95908	0.890625	2.36611	2.71621	AMK2	adenosine monophosphate kinase
AT5G48020	1.11571	0	0.686326	6.9491	AT5G48020	2-oxoglutarate (2OG) and Fe(II)-dependent oxygenase superfamily protein
AT5G48030	14.533	0.709304	110.026	122.558	GFA2	gametophytic factor 2
AT5G48120	0	0	2.22529	2.39353	MET18	ARM repeat superfamily protein
AT5G48130	52.4729	38.2742	83.9852	89.022	AT5G48130	Phototropic-responsive NPH3 family protein
AT5G48240	0	0	14.8113	30.8783	AT5G48240
AT5G48420	0	0	0	23.6394	AT5G48420
AT5G48543	75.2741	123.702	20.4834	6.30609	LCR1	low-molecular-weight cysteine-rich 1
AT5G48570	10.1481	6.62924	59.076	116.645	AT5G48570	FKBP-type peptidyl-prolyl cis-trans isomerase family protein
AT5G48650	1.50282	0	0.530793	103.302	AT5G48650	Nuclear transport factor 2 (NTF2) family protein with RNA binding (RRM-RBD-RNP motifs) domain
AT5G48680	0.0653961	0	1.83093	22.5757	AT5G48680	Sterile alpha motif (SAM) domain-containing protein
AT5G48910	0	0	0.833695	2.01859	LPA66	Pentatricopeptide repeat (PPR) superfamily protein
AT5G49020	4.2188	1.27255	19.3561	91.4414	PRMT4A	protein arginine methyltransferase 4A
AT5G49120	1.75363	0.496528	3.48506	3.39629	AT5G49120	Protein of unknown function (DUF581)
AT5G49210	15.1149	0	90.927	68.2863	AT5G49210
AT5G49220	0	0	0.676788	1.95893	AT5G49220	Protein of unknown function (DUF789)
AT5G49360	2.945	4.58081	13.496	59.8984	BXL1	beta-xylosidase 1
AT5G49390	10.7456	2.32335	43.5018	260.815	AT5G49390
AT5G49530	6.5012	2.99142	25.5352	136.194	AT5G49530	SIN-like family protein
AT5G49555	0	0	0	2.95277	AT5G49555	FAD/NAD(P)-binding oxidoreductase family protein
AT5G49680	36.3629	22.1582	22.8188	2.86823	AT5G49680
AT5G49830	0	0	0.473488	8.48573	EXO84B	exocyst complex component 84B
AT5G49880	6.35755	9.32726	0	1.29644	MAD1	mitotic checkpoint family protein
AT5G50100	0.989593	21.1566	0.346395	0.435455	AT5G50100	Putative thiol-disulphide oxidoreductase DCC
AT5G50230	0.823444	0.58834	1.15663	7.52705	AT5G50230	Transducin/WD40 repeat-like superfamily protein
AT5G50310	0.490326	0	5.38283	14.5374	AT5G50310	Galactose oxidase/kelch repeat superfamily protein
AT5G50320	0.611351	0.162848	5.44371	17.569	ELO3	radical SAM domain-containing protein / GCN5-related N-acetyltransferase (GNAT) family protein
AT5G50340	0	0	2.85024	4.8136	AT5G50340	ATP-dependent peptidases;nucleotide binding;serine-type endopeptidases;DNA helicases;ATP binding;damaged DNA binding;nucleoside-triphosphatases
AT5G50460	99.6142	312.189	148.377	94.7797	AT5G50460	secE/sec61-gamma protein transport protein
AT5G50550	5.31139	0.78613	6.27647	3.13918	AT5G50550	Transducin/WD40 repeat-like superfamily protein
AT5G50840	7.44087	4.40939	23.5013	83.5197	AT5G50840
AT5G51200	0.724119	0.364727	4.10865	16.6956	EMB3142	Protein of unknown function (DUF3414)
AT5G51220	1.89734	0.418188	5.09459	0	AT5G51220	ubiquinol-cytochrome C chaperone family protein
AT5G51300	8.33126	8.97116	22.5172	17.1804	AT5G51300	splicing factor-related
AT5G51410	0.270097	0	8.27527	31.7818	AT5G51410	LUC7 N_terminus domain-containing protein
AT5G51440	0	0	0	4.81102	AT5G51440	HSP20-like chaperones superfamily protein
AT5G51510	2.46101	4.68671	14.0452	6.57128	AT5G51510
AT5G51530	0	0	0.253234	4.22875	AT5G51530	Ubiquitin carboxyl-terminal hydrolase-related protein
AT5G51640	4.21543	3.64491	2.95275	1.00681	YLS7	Plant protein of unknown function (DUF828)
AT5G51660	0.638929	0.0485043	2.44951	1.66441	CPSF160	cleavage and polyadenylation specificity factor 160
AT5G52000	0	0	0	28.7851	IMPA-8	importin alpha isoform 8
AT5G52040	3.47707	3.28616	40.024	96.3906	RS41	RNA-binding (RRM/RBD/RNP motifs) family protein
AT5G52330	0	0	0.285312	0.97462	AT5G52330	TRAF-like superfamily protein
AT5G52370	4.74975	0	24.0912	33.0024	AT5G52370
AT5G52470	0	0	26.6785	32.7004	FIB1	fibrillarin 1
AT5G52520	10.8863	0.935865	62.1243	95.4848	OVA6	Class II aaRS and biotin synthetases superfamily protein
AT5G52820	0.174865	0	12.6938	37.4152	AT5G52820	WD-40 repeat family protein / notchless protein, putative
AT5G52910	0	0	0.083898	0.397374	ATIM	timeless family protein
AT5G53070	39.3645	0	141.938	111.757	AT5G53070	Ribosomal protein L9/RNase H1
AT5G53120	13.1201	10.0571	10.2135	33.791	SPDS3	spermidine synthase 3
AT5G53150	0	0	0	0.128543	AT5G53150	DNAJ heat shock N-terminal domain-containing protein
AT5G53170	0.750715	0	4.16002	6.35962	FTSH11	FTSH protease 11
AT5G53300	784.425	839.244	271.281	377.801	UBC10	ubiquitin-conjugating enzyme 10
AT5G53510	14.4888	4.23926	22.2711	51.2489	OPT9	oligopeptide transporter 9
AT5G53540	19.2585	4.86115	44.2771	71.5918	AT5G53540	P-loop containing nucleoside triphosphate hydrolases superfamily protein
AT5G53620	4.80553	0.338536	70.153	255.539	AT5G53620
AT5G53850	26.7444	15.7796	26.6567	15.332	AT5G53850	haloacid dehalogenase-like hydrolase family protein
AT5G54080	3.67055	2.01922	12.2385	105.478	HGO	homogentisate 1,2-dioxygenase
AT5G54095	6.71153	8.71256	0	0	AT5G54095
AT5G54260	0	0	0	0.321727	MRE11	DNA repair and meiosis protein (Mre11)
AT5G54270	0	1.43485	0	79.0012	LHCB3	light-harvesting chlorophyll B-binding protein 3
AT5G54440	5.48378	3.90842	8.44362	5.21504	CLUB	CLUB
AT5G54580	26.009	0	47.2423	49.0354	AT5G54580	RNA-binding (RRM/RBD/RNP motifs) family protein
AT5G54640	226.989	90.7539	276.843	334.723	RAT5	Histone superfamily protein
AT5G54730	0	0	1.22419	81.961	G18F	homolog of yeast autophagy 18 (ATG18) F
AT5G54760	60.4775	111.388	18.4552	24.3642	AT5G54760	Translation initiation factor SUI1 family protein
AT5G54770	4.28114	0.853368	63.3042	5.06845	THI1	thiazole biosynthetic enzyme, chloroplast (ARA6) (THI1) (THI4)
AT5G54780	2.89837	4.1735	0	0	AT5G54780	Ypt/Rab-GAP domain of gyp1p superfamily protein
AT5G54810	5.14188	8.96574	7.77166	9.58623	TSB1	tryptophan synthase beta-subunit 1
AT5G54910	0	0	2.08653	11.3087	AT5G54910	DEA(D/H)-box RNA helicase family protein
[truncated: 152 more rows]
