# Supplementary material for: Regulatory dynamics of gene expression in the developing male gametophyte of Arabidopsis
Source: Plant Reprod. 2022 Oct 25;36(3):213–41. doi: 10.1007/s00497-022-00452-5 (PMC10363097; doi:10.1007/s00497-022-00452-5)
Supplement: Supplementary file 14 — Supplementary file14 (XLSX 29 kb) [file 497_2022_452_MOESM14_ESM.xlsx]

## Sheet: S14_description
Supplementary file 14	Genes categorized as obsolete or as transposable elements by TAIR annotation that were eliminated from the analysis

## Sheet: obsolete TE
Gene_ID
At2g26630
At2g23330
At2g23280
At2g40870
At2g41580
At2g41570
At2g45230
At3g33080
At1g44254
At1g38340
At1g58842
At1g59265
At3g29787
At3g30140
At1g44510
At1g44222
At4g16985
At4g17110
At4g17120
At4g17130
At4g16870
At4g16910
At4g16010
At4g16020
At4g16170
At4g16320
At4g15590
At4g15805
At4g15860
At4g15580
At4g15190
At4g15220
At4g14610
At4g14460
At4g14470
At1g24678
At1g24938
At1g56675
At5g04300
At5g04100
At1g51115
At1g35143
At1g33580
At1g35200
At1g45261
At1g37607
At1g37826
At1g37900
At1g42220
At1g42200
At1g42250
At5g13540
At5g28240
At5g28270
At5g28280
At1g58032
At1g26280
At5g11015
At5g28760
At5g28790
At5g28800
At5g32490
At5g32510
At5g20760
At5g20770
At5g20800
At5g21110
At5g32480
At5g28860
At5g28870
At5g28880
At5g28890
At5g20530
At5g32570
At5g32580
At5g28670
At5g28700
At5g20210
At5g32530
At5g32540
At5g32550
At5g32560
At5g32600
At5g32610
At5g32400
At5g32410
At5g32430
At5g28360
At5g28430
At5g28440
At5g20880
At4g36655
At1g39270
At1g39190
At1g38950
At1g38470
At1g40150
At1g40550
At1g40710
At1g40871
At1g40952
At1g41114
At1g41276
At1g40230
At1g39750
At1g39430
At1g39350
At5g15590
At1g31680
At5g14830
At5g14840
At1g31700
At5g35310
At5g35340
At5g35350
At5g35420
At5g36270
At5g34880
At5g34895
At5g34900
At5g34920
At5g34990
At5g35130
At5g35140
At5g35150
At5g35240
At5g35250
At5g35260
At5g35270
At5g35280
At5g35290
At5g34800
At5g34820
At5g34840
At5g29397
At5g29958
At5g29584
At5g30820
At5g30426
At5g29771
At5g30145
At5g31411
At5g31017
At5g32202
At5g33200
At5g33240
At5g33260
At5g33350
At5g33380
At5g34450
At5g34460
At5g34770
At5g34790
At5g29060
At5g29080
At5g29090
At5g29100
At5g30332
At5g28110
At5g28130
At5g28140
At5g28170
At5g28200
At5g28230
At5g28930
At5g28940
At5g29010
At5g29020
At5g29030
At5g29040
At5g28070
At5g27900
At5g27480
At5g27040
At5g27160
At5g27180
At5g27190
At5g26350
At5g26595
At5g26615
At5g26625
At5g26635
At5g26645
At5g26665
At5g26675
At5g26718
At5g26605
At5g26696
At5g26734
At5g26655
At5g26707
At5g26870
At5g26020
At5g04880
At5g24700
At5g24730
At5g63210
At5g63330
At5g63360
At5g63430
At5g62590
At5g62450
At5g62010
At5g60420
At5g59630
At5g59640
At5g59515
At5g58810
At5g57680
At5g57730
At5g57600
At5g57310
At5g56830
At5g56185
At5g55915
At5g55420
At5g55030
At5g54120
At5g53690
At5g53485
At5g52590
At5g51240
At5g51320
At5g50880
At5g50315
At5g50730
At5g49670
At5g49790
At5g49370
At5g49380
At5g49080
At5g48080
At5g48260
At5g47410
At5g47270
At5g46480
At5g46120
At5g45270
At5g44880
At5g43800
At5g43220
At5g41710
At5g41930
At5g40920
At5g40130
At5g39780
At5g39070
At5g38870
At5g38370
At5g38035
At5g37880
At5g37330
At5g37580
At5g36840
At5g36990
At5g37080
At5g37090
At5g37110
At5g36650
At5g36737
At5g35850
At5g35880
At5g35990
At5g36070
At5g36090
At5g35800
At5g35820
At5g35710
At5g35440
At5g35470
At5g24250
At5g23640
At5g22710
At5g18530
At5g16505
At5g14630
At5g14190
At5g13040
At5g12160
At5g10850
At5g11120
At5g09710
At5g08140
At5g08220
At5g07750
At5g06840
At5g04570
At5g04580
At5g04650
At5g04450
At5g03410
At5g02300
At3g63330
At3g63100
At3g62480
At3g62490
At3g62520
At3g61000
At3g61020
At3g60430
At3g59860
At3g60170
At3g59560
At3g58870
At3g58080
At3g57795
At3g57820
At3g57165
At3g56585
At3g56280
At3g55300
At3g54330
At3g54370
At3g53660
At3g52650
At3g50600
At3g49090
At3g49280
At3g48565
At3g48910
At3g48650
At3g48130
At3g48370
At3g47970
At3g47310
At3g47320
At3g47330
At3g47230
At3g47240
At3g47260
At3g47270
At3g45360
At3g45380
At3g45120
At3g45250
At3g45270
At3g44470
At3g44500
At3g44520
At3g44270
At3g44410
At3g44420
At3g44000
At3g44030
At3g44040
At3g43640
At3g43650
At3g43680
At3g43690
At3g43730
At3g43760
At3g43770
At3g43820
At3g43900
At3g43560
At3g43050
At3g43060
At3g43070
At3g43080
At3g43100
At3g43130
At3g43140
At3g43310
At3g43320
At3g43330
At3g43390
At3g43510
At3g43530
At3g42700
At3g42710
At3g42730
At3g42820
At3g42840
At3g42900
At3g42910
At3g42920
At3g42930
At3g42970
At3g42980
At3g43010
At3g43020
At3g43040
At3g42680
At3g42690
At3g42210
At3g42220
At3g42240
At3g42250
At3g42260
At3g42270
At3g42290
At3g42300
At3g42320
At3g42330
At3g42340
At3g42350
At3g42360
At3g42370
At3g42380
At3g42400
At3g42420
At3g42430
At3g42440
At3g42460
At3g42480
At3g42500
At3g42530
At3g42540
At3g42580
At3g42590
At3g42600
At3g42070
At3g42080
At3g42090
At3g42100
At5g32630
At3g42110
At3g42120
At3g42190
At4g40095
At4g39430
At4g39440
At4g39450
At4g38610
At4g38750
At4g37960
At4g38110
At4g36200
At4g35990
At4g35330
At4g35340
At4g35400
At4g34820
At4g33750
At4g33850
At4g33525
At4g33570
At4g33663
At4g33190
At4g33340
At4g32740
At4g32695
At4g32220
At4g31090
At4g31220
At4g29500
At4g29320
At4g28900
At4g28960
At4g28810
At4g27930
At4g28120
At4g27200
At4g26360
At4g25460
At4g25060
At4g24850
At4g23830
At4g23480
At4g22800
At4g22420
At4g22450
At4g22480
At4g22500
At4g22753
At4g22020
At4g22040
At4g21730
At4g21360
At4g21370
At4g21420
At4g20950
At4g20490
At4g20500
At4g20510
At4g20750
At4g20120
At5g44810
At4g19780
At4g19790
At4g19300
At4g19320
At4g18850
At4g18560
At4g18410
At4g18420
At4g18120
At4g17930
At4g18000
At4g13740
At4g13900
At4g13120
At4g13140
At4g12630
At4g11835
At4g12160
At4g12180
At4g11710
At4g11200
At4g10830
At4g10940
At4g10990
At4g10845
At4g10460
At4g10580
At4g10690
At4g09910
At4g09470
At4g09480
At4g09540
At4g09700
At4g09710
At4g09410
At4g08970
At4g09050
At4g09230
At4g09270
At4g09290
At4g09330
At4g09390
At4g09400
At4g08600
At4g08610
At4g08650
At4g08660
At4g08680
At4g08710
At4g08820
At4g08830
At4g08880
At4g08890
At4g08490
At4g08340
At4g08420
At5g33250
At4g08440
At4g08220
At4g07780
At4g07790
At4g07800
At4g07810
At4g07830
At4g07840
At4g07850
At4g07880
At4g07890
At4g07900
At4g07920
At4g07930
At4g07970
At4g08000
At4g08020
At4g08030
At4g08050
At4g08090
At4g08100
At4g08110
At4g08130
At4g07730
At4g07750
At4g07760
At4g07340
At4g07360
At4g07370
At4g07420
At4g07430
At4g07450
At4g07460
At4g07480
At4g07490
At4g07500
At4g07510
At4g07530
At4g07540
At4g07550
At4g07580
At4g07590
At4g07600
At4g07610
At4g07620
At4g07640
At4g07650
At4g07660
At4g07680
At4g07700
At4g07710
At4g05370
At4g05500
At4g05510
At4g05550
At4g05570
At4g05580
At4g05600
At4g05610
At4g05640
At4g07330
At4g05280
At4g05300
At4g04600
At4g04660
At4g04820
At4g04550
At4g04560
At4g04590
At4g04150
At4g04160
At4g04170
At4g04230
At4g04270
At4g04280
At4g04290
At4g04300
At4g04380
At4g04410
At4g04420
At4g04430
At4g04440
At4g04530
At4g03800
At4g03810
At4g03840
At4g03850
At4g03860
At4g03870
At4g03880
At4g03890
At4g03900
At4g03990
At4g04000
At4g04010
At4g04050
At4g04060
At4g04070
At4g04100
At4g04120
At4g04130
At4g03770
At4g03780
At4g03790
At4g03640
At4g03650
At4g03660
At4g03670
At4g03680
At4g03690
At4g03700
At4g03710
At4g03720
At4g03730
At4g03750
At4g03760
At4g03060
At4g02960
At4g02470
At4g02490
At4g02240
At4g01490
At4g01530
At4g01300
At4g00790
At4g00410
At4g00510
At4g00640
At4g00010
At1g32040
At2g33430
At2g33440
At1g17900
At5g28570
At5g28580
At1g12720
At5g28600
At1g22335
At3g31540
At3g29510
At3g29500
At3g31023
At3g32350
At5g35010
At5g35060
At5g35070
At3g31460
At1g34080
At1g34100
At1g34090
At1g36830
At1g51750
At1g36810
At1g36820
At1g36900
At1g36910
At1g50800
At1g35900
At1g35940
At1g54926
At1g54923
At1g54880
At1g66790
At1g66645
At1g33450
At1g33460
At1g36190
At1g32590
At1g42570
At1g42580
At1g42610
At1g42630
At1g42640
At1g42697
At1g42690
At1g42650
At1g36670
At1g36620
At3g32900
At3g32910
At3g32917
At3g14800
At3g31310
At3g31314
At3g31320
At3g31360
At3g31380
At3g31390
At3g31403
At3g31410
At3g31300
At3g31340
At3g31415
At3g31330
At3g29775
At3g19516
At3g30740
At3g31915
At3g29640
At3g30843
At3g24470
At3g28240
At3g28260
At3g32250
At3g32270
At3g32290
At3g32300
At3g32220
At3g32100
At3g32110
At3g32120
At3g32140
At3g32060
At3g32080
At3g30270
At3g30310
At3g30330
At2g34130
At3g30360
At3g29420
At3g29460
At3g30396
At3g30400
At3g25630
At3g22140
At3g21440
At3g22130
At3g18540
At3g32000
At3g32020
At3g31930
At3g31940
At3g31955
At3g31970
At3g28000
At3g30660
At3g24680
At3g30800
At3g23850
At3g29600
At3g22610
At3g30710
At3g18920
At3g20990
At3g21020
At3g21040
At3g19110
At3g19730
At3g19750
At3g15310
At3g28160
At3g15230
At3g30830
At3g30810
At3g30490
At3g30500
At3g30440
At3g30450
At3g24400
At3g24410
At3g23720
At3g27812
At3g29732
At3g29650
At3g29660
At3g15560
At3g15600
At3g30190
At3g30240
At3g30250
At3g26595
At3g30750
At2g10760
At2g10400
At1g42365
At1g34967
At1g45070
At3g33066
At3g30846
At3g29792
At2g23480
At2g32490
At2g07740
At2g12150
At2g14430
At2g06700
At2g05450
At2g10390
At2g16100
At1g35380
At1g52250
At1g43940
At3g07240
At3g29150
At3g13270
At3g28090
At3g30480
At3g29610
At3g29265
At3g30150
At1g54955
At1g30150
At3g24954
At3g26614
At3g24720
At3g16855
At3g12790
At3g18525
At3g27450
At3g27370
At3g23085
At3g23040
At3g29210
At3g29220
At3g27130
At3g26970
At3g25185
At3g28400
At3g28350
At3g17110
At3g30670
At3g28440
At3g17050
At3g25450
At3g23520
At3g24492
At3g17870
At3g17960
At3g17990
At3g27780
At3g27800
At3g29120
At3g23295
At3g30510
At3g30610
At3g30620
At3g30640
At3g30650
At3g30560
At3g30570
At3g30585
At3g17610
At3g17615
At3g16790
At3g17260
At3g22280
At3g22340
At3g22422
At3g22435
At3g17290
At3g06800
At3g06940
At3g09805
At3g09460
At3g09610
At3g10830
At3g11790
At3g04605
At3g07280
At3g10100
At3g33064
At3g33073
At3g09420
At3g03390
At3g10170
At3g09170
At3g01110
At1g17740
At1g44060
At1g43995
At1g44070
At1g19030
At1g43920
At1g43930
At1g35370
At1g21220
At1g21290
At1g21300
At1g20390
At1g35280
At1g42705
At1g56505
At1g55315
At1g55255
At1g63040
At1g29610
At1g29650
At1g64270
At1g64410
At1g80615
At1g41797
At1g41750
At1g41795
At1g41810
At1g41825
At1g41770
At1g73800
At1g35480
At1g35970
At5g34950
At1g35995
At1g52840
At1g63890
At1g69950
At1g72400
At1g72380
At2g43380
At2g47290
At1g19525
At1g08020
At1g32290
At1g32390
At1g15045
At1g43715
At1g43745
At1g43740
At1g43660
At1g43840
At1g43870
At1g43880
At1g43886
At1g29130
At1g21570
At1g45090
At1g17390
At1g01330
At1g62890
At1g62860
At1g34590
At1g34545
At1g34530
At1g33000
At1g34620
At1g32800
At1g32830
At1g32840
At1g35740
At1g35770
At1g35790
At1g44930
At1g44840
At3g43350
At1g79615
At1g41860
At1g41900
At1g41870
At1g41930
At1g53020
At1g35050
At1g21020
At1g63560
At1g33130
At1g27830
At1g27790
At1g47360
At1g32670
At1g32680
At1g18380
At1g47816
At1g08325
At1g16050
At1g80800
At1g65940
At1g64560
At1g64470
At1g36590
At1g36550
At1g36480
At1g36430
At1g36600
At1g36560
At1g36470
At1g36440
At1g37063
At1g37057
At1g37060
At1g33660
At1g33690
At1g33817
At1g33813
At1g35590
At1g35612
At1g35640
At1g35663
At1g35513
At1g35650
At1g35647
At1g35555
At1g37170
At1g37160
At1g37080
At1g37110
At1g35570
At1g80020
At1g79975
At1g56075
At1g59535
At1g52610
At1g77900
At1g77970
At1g77820
At1g74760
At1g48290
At1g53810
At1g42460
At1g42450
At1g42420
At1g42410
At1g42400
At1g42375
At1g42360
At1g70930
At1g27590
At1g64250
At1g73070
At1g49370
At1g34740
At1g34660
At1g34842
At1g47630
At1g47520
At1g47465
At1g11140
At1g50150
At1g50230
At1g21820
At1g34240
At1g15425
At1g34280
At1g34330
At1g15300
At1g14050
At1g62763
At1g14090
At1g14070
At1g76035
At1g43570
At1g43590
At1g13070
At1g75610
At1g54190
At1g54430
At1g54480
At1g23370
At1g23430
At2g17610
At1g23940
At1g23990
At2g04210
At2g04600
At2g12720
At2g07650
At2g07670
At2g17490
At2g05390
At2g12610
At2g16110
At2g16160
At2g16000
At2g16010
At2g05200
At2g05290
At1g36110
At1g36130
At1g36105
At1g36120
At1g05480
At1g10420
At2g06430
At2g16590
At2g11540
At2g11490
At2g11480
At2g11650
At2g11580
At2g14130
At2g14140
At2g10900
At2g10880
At2g10870
At2g11600
At2g11560
At2g15200
At2g15190
At2g12520
At2g10380
At2g10370
At4g03970
At2g10340
At2g10460
At2g04970
At2g04980
At2g04990
At2g05000
At2g05010
At2g05020
At2g05030
At2g05080
At2g05090
At2g05650
At2g15150
At2g15140
At2g20460
At2g11690
At2g11680
At2g11830
At2g10490
At2g10500
At2g10465
At2g31630
At2g31640
At2g31950
At2g04000
At2g07677
At2g07683
At2g07685
At2g12420
At2g12350
At2g31860
At2g42630
At2g24930
At2g24920
At2g25030
At2g16410
At2g16350
At2g15380
At2g15410
At2g01840
At2g16330
At2g16480
At2g16260
At2g04670
At2g04640
At2g11940
At2g11920
At2g04760
At2g04730
At2g04720
At2g04710
At2g04820
At2g04770
At1g26860
At1g31210
At1g31100
At1g60020
At2g21460
At2g21310
At2g06320
At2g06330
At2g06390
At2g06410
At2g06260
At2g46350
At2g24660
At2g06310
At2g09960
At2g10000
At2g10010
At2g10050
At2g10070
At2g10090
At2g10140
At2g09910
At2g40313
At2g04580
At2g04490
At2g04460
At2g04370
At2g04330
At2g22020
At2g36940
At2g36485
At2g35870
At2g36040
At2g12870
At2g13000
At2g12990
At2g12980
At2g13020
At2g12920
At2g12910
At2g22390
At2g22350
At2g22550
At2g27910
At2g27890
At2g10750
At2g10840
At2g10780
At2g10850
At2g28530
At2g31330
At2g13750
At2g13780
At2g13670
At2g13730
At2g13675
At1g79140
At1g02200
At1g65445
At1g65400
At1g60180
At1g60210
At1g61830
At1g43200
At1g43230
At1g43240
At1g43290
At3g43460
At1g43220
At1g10260
At1g10160
At1g27285
At1g10080
At1g09990
At1g55780
At1g05130
At1g65530
At1g09670
At4g03530
At1g70240
At1g62090
At1g62100
At2g17910
At1g08690
At1g03420
At1g03675
At2g17400
At2g17330
At1g60540
At1g77070
At1g77050
At1g67240
At1g26990
At1g24640
At1g52090
At1g52010
At1g52020
At1g55545
At1g04060
At1g62460
At1g55410
At1g51280
At1g30940
At1g31030
At1g31060
At1g23630
At2g36820
At1g05050
At2g07693
At2g14010
At2g14020
At2g14030
At2g13930
At2g13940
At2g13970
At2g14040
At2g20220
At2g20200
At2g22700
At2g13250
At2g13230
At2g13210
At2g13335
At2g13330
At2g13310
At2g13270
At2g06470
At2g06480
At2g06490
At2g16670
At2g16680
At2g11090
At2g16690
At2g16610
At2g16820
At2g16830
At2g20730
At2g21020
At2g21000
At2g15550
At2g15600
At2g15650
At2g15700
At2g15720
At2g15750
At2g15510
At2g15520
At2g15540
At2g15940
At2g15930
At2g15920
At2g06140
At2g06130
At2g06120
At2g06110
At2g06030
At2g06190
At2g06180
At2g06170
At2g06160
At2g06150
At2g06220
At2g06230
At2g11370
At2g11360
At2g11390
At2g15870
At2g15810
At2g15800
At2g07620
At2g07520
At2g07510
At2g07630
At2g07550
At2g07500
At2g07490
At2g05640
At2g05550
At2g05500
At2g05470
At2g05460
At2g05610
At2g05560
At2g14330
At2g20090
At2g20040
At2g20145
At2g14250
At2g14230
At2g14380
At2g14360
At2g14350
At2g25550
At2g25380
At2g25390
At2g14300
At2g27375
At2g27395
At2g13890
At2g13880
At2g13870
At2g13920
At2g27440
At2g03400
At2g03540
At2g06730
At2g06660
At2g06640
At2g06630
At2g10620
At2g10610
At2g10740
At2g10690
At2g10660
At2g10650
At2g10640
At2g10630
At2g13160
At2g13070
At2g01230
At2g48040
At2g48050
At2g07330
At2g07350
At2g07370
At2g07380
At2g07430
At2g07450
At2g07300
At2g07320
At2g01380
At2g35715
At2g18115
At2g14490
At2g14470
At2g14450
At2g14420
At2g14410
At2g14400
At2g14570
At2g14550
At2g01700
At2g14980
At2g15040
At2g15060
At2g15070
At3g31920
At2g15100
At2g15120
At2g18610
At2g18580
At2g37490
At2g11110
At2g11210
At2g11220
At2g11230
At2g11240
At2g11260
At2g11120
At2g11130
At2g11140
At2g11150
At2g11160
At2g11170
At2g11190
At2g24160
At2g05930
At2g05950
At2g05960
At2g05980
At2g05820
At2g05870
At2g05880
At2g05890
At2g07736
At2g40680
At2g37850
At2g37830
At2g02210
At2g02200
At2g12210
At2g12220
At2g12230
At2g12240
At2g12250
At2g12300
At2g12050
At2g12320
At2g02420
At2g02270
At2g38930
At2g38850
At2g39070
At2g06820
At2g06840
At2g06870
At2g06890
At2g28820
At2g27620
At2g27870
At2g32420
At2g01550
At2g14650
At2g14640
At2g14630
At2g14590
At2g14595
At2g32330
At2g38520
At2g07230
At2g07080
At2g07130
At2g43170
At2g43105
At2g31080
At2g31120
At2g47660
At2g07010
At2g07030
At2g07070
At2g06950
At2g06970
At2g16840
At2g23920
At2g23860
At2g14930
At4g08060
At2g14950
At2g35440
At2g35400
At2g35590
At2g35570
At2g35560
At2g25860
At2g25750
At2g29610
At2g19840
At2g46730
At2g47080
At2g03080
At2g28980
At2g44960
At2g30030
At2g44720
At2g34550
At2g46010
At2g07730
At2g18930
At2g18820
At2g07700
At2g07720
At2g39150
At2g41030
At2g14730
At2g14770
At2g32570
At2g23500
At2g44170
At2g31000
At2g02670
At2g02530
At2g23720
At2g23750
At2g23730
At2g19370
At2g19250
At2g40040
At2g34800
At2g19200
At2g02830
At2g19100
At2g19140
At2g30510
At2g30610
At2g30640
